# Supplementary material for: Development of a Target Enrichment Probe Set for Conifer (REMcon)
Source: Biology (Basel). 2024 May 22;13(6):361. doi: 10.3390/biology13060361 (PMC11200496; doi:10.3390/biology13060361)
Supplement: Supplementary file 1 [file biology-13-00361-s001.zip › biology-2960267-supplementary/Sup data/secapr_alignments_paralogs/82.fasta]

>AA3
------------------------------TTGGTCATCCCTATTTACAACACTCACTTATTATCATTTTCTCCCATGCAAACCATTTGTTAAC--TACCATTGCATGTTCAAACTATCACATGTTTTCCACCTCACTAACTTGCATGGATTGTCCTTTTCTTATTTTCTCTTTTTTTGTTTTTTTGAAATGTTCTTAGATGCACATGGAACTAATTTTT------GATATTTCTTGTATATTTTCT--CTCCTTCAGCCTTCCATTGATGAGGATTCAAAGGATTTCCTTGCTTCAGAGTGTCCTCGAATTGGTGTAAACCCA---CCTACAACTCGTTATAGAGGGGTATTGATTCCTAGGGAAGCCCTCCCGGGTATTGTGTTAGATGCACTAGTTGTTGAAGATATAGATCCAAATACATGGGCCACTCATGCAGCTCCCAGGCTTGAGACATTGAGGAAAAATGGAAATATTGAGCCCAACAAAATACCTAAAGCTGAGCTATTTAGACTTGCTTTTGTTGAAAGAGACGAACGACTGGCTCCAAAAAGAGCAAAGAATGCAAGGCAACACCAGAGACGGGCAGAGAAAGAATTGATTAAATACAGTACTGGAGCAAAGTCTCTCTTTCTGGCTTCTTTGGCACAGAAATCACTTCGGAGATAACATATCAATTGGCG-------------------------------------------------TATTTTCGGAGGCTTTATGATGGTACTTGCACAGTTTTTTTTGGGGTGCTTGGCTGTTTAGTTGGAACTGATTTTTCAGTGGTAGGCTATTTTGGCCAATGCCTAGAACTATCAGCTGAAAGAGCACAATGTTCTGCAAAATTTCAACAAAAATATTTACCA-------------------
>AA60
-------------------------------------------------------------------------------------ATAGGTGTT----------------------------------TAGACTTATTAAAGCCAAAGTTGA--ATGAATTTGAG----------------GAGGATATCTAGGAAGAGCTAGATAGTAAGGATATTTCTAATA-GTCCTCATACACTTCACTGG----ATAACATGGCCTTCCATCGATGAAAACTCGAGGAATTAACTTACTTGTGAGTGTCCTAAAATCTATGTTAATCCA---CCTACTTCTATTTTTAGAGGAGTATGGGTTCCTAGGTAATCCATTCAAGGCATTGTATTAGATGCACCAATTGTTGAGGATATAAACCCAAACATATGGGTGGTTTATGCAGCTCCTAATCTTCAAATATTGCAGGAGAATCCAAAATTTGAGCCCAATATAATACCAAAGTTTGAGTTTTTTATACTTTCTTTTCTAGAAAGAGATGAGTGACTTACTGCTAAAAGAGCAAAGAACGTGAGGCAACATCCAATGGGGGTACAAAAAGAATTTATCAAATACAAAACTTGTCCAAAGTCTCATTTTTTGACTCATTTAGCACAAAAATAGATATAGAGATAGGGAAATTCTATGTTTATGAATTCATATCACTTCCATT----------TTTATATATTAAATATTATTTGAGCGCACTACA-TATGACACTTGTACAATTCCCTTTGATGTGCTTGGCTGGTTTACCA-AAATGATTTGCAAATAGTTTTCCATT------------------------------------------------------------------------------------------
>AAR4
-------------------------------------------------------------------------------------CTTTGGATT----AATTAAAATGCTTAACTAACTTTTACACTATAATAATAGGATTGTGTTGGACATATATATATTT-TC----TCTTTTTTTGTTTTTTTGGAATGTTCTTAGATGCACATGGAACTAATTTTT------GATATTTCTTGTATATTTTCT--CTCCTTCAGCCTTCCATTGATGAGGATTCAAAGGATTTCCTTGCTTCAGAGTGTCCTCGAATTGGTGTAAACCCA---CCTACAACTCGTTATAGAGGGGTATTGATTCCTAGGGAAGCCCTCCCGGGTATTGTGTTAGATGCACTAGTTGTTGAAGATATAGATCCAAATACATGGGCCACTCATGCAGCTCCCAGGCTTGAGACATTGAGGAAAAATGGAAATATTGAGCCCAACAAAATACCTAAAGCTGAGCTATTTAGACTTGCTTTTGTTGAAAGAGACGAACGACTGGCTCCAAAAAGAGCAAAGAATGCAAGGCAACACCAGAGACGGGCAGAGAAAGAATTGATTAAATACAGTACTGGAGCAAAGTCTCTCTTTCTGGCTTCTTTGGCACAGAAATCACTTCGGAGATAACATATCAATTGGCGTATTTTCGGAGGCTTTAAGTTCCACATG-TTT------------ATAGATATTTTCGGAGGCTTTATGATGGTACTTGCACAGTTTTTTTTGGGGTGCTTGGCTGTTTAGTTGGAACTGATTTTTCAGTGGTAGGCTATTTTGGCCAATGCCTAGAACTATCAGCTGAAAGAGCACAATGTTCTGCACATTTCAACAAAAATATTTACCAAAATGACAGATGTAGCATAA
>AF1
---------------------TAAGTAACAGTACTCATGTTCTTCGCTGGCTAACATGGGTCAAGTCTTGCACATATTTACTATGACTTTCAATGT-TTGATCCAATACTAGACTGAC-----TTCTTTGTAATGAATAGGTTTAGTGGCTATTTATCATTTTTTTGTTTTGTTAAATTTGAGTTTCAATGATCGATTGACAAACGATTTGTAAACCTTA-AGCCTAATATTCCTCGTGTATTTTGTTTCTTGTCCAGCCTTCAATTGACGAGGACTCGAAGGATTTCCTCGCTGTGGAGTGTCCTCGAATTGTTGTAAATCCACCTAATACAGCTCGTTACAGAGGAATGTTAGTACCCAGGGAAGCCCTCCCAAGTATAGCGTTGGATGCATTGTTTGTTGAAGATATAGATCCAAAGACATGGGCCATTCATGCAGCTCCCAAACATCGAACATCAAGGGAAAACACAAATTCTGAGTCCACTATAATACCTAAAGCTGAGCTATTTAGGCTTGCTTTTGTTGAGAGAGATGAACGTCTAGCTCCTAAAAGAGCAAAGAATATGAGGCAGCATCAAAGACGGGCAGAGAAAGAATTGCTTCAATACAGTACTGGGGCAAAGTCCCTTTTTTTGGCTTCTCTGTTACAGAAATCACTGAGGAGATAAAAAGTATGTATGGGCAGGCTTCTCCAGTATTTATGGCATTTTTACACCAGAGAATCAAGGTATGTCATAAATAAAGTTGCAATT-TAAACTATATCA-TTTCATAAGAACATATATATTAAGTTTCTATGATTAGCATGGGAAGCAGATATATCCAGAAACACATTTTAAATTTAAGTTTGTATGATAGCATGGGAAGTAGATATATCCATAAACACATTTTTGAGGGAAAACACAAATTCCGA
>AG2
----------------------------------------------------------------------------------------------------------TACTAGACTGAC-----TTCTTTGTAATGAATAGGTTTAGTGGCTATTTATCATTTTTTTGTTTTGTTAAATTTGAGTTTCAATGATCGATTGACAAACGATTTGTAAACCTTA-AGCCTAATATTCCTCGTGTATTTTGTTTCTTGTCCAGCCTTCAATTGACGAGGACTCGAAGGATTTCCTCGCTGTGGAGTGTCCTCGAATTGTTGTAAATCCACCTAATACAGCTCGTTACAGAGGAATGTTAGTACCCAGGGAAGCCCTCCCAAGTATAGCGTTGGATGCATTGTTTGTTGAAGATATAGATCCAAAGACATGGGCCATTCATGCAGCTCCCAAACATCGAACATCAAGGGAAAACACAAATTCTGAGTCCACTATAATACCTAAAGCTGAGCTATTTAGGCTTGCTTTTGTTGAGAGAGATGAACGTCTAGCTCCTAAAAGAGCAAAGAATATGAGGCAGCATCAAAGACGGGCAGAGAAAGAATTGCTTCAATACAGTACTGGGGCAAAGTCCCTTTTTTTGGCTTCTCTGTTACAGAAATCACTGAGGAGATAAAAAGTATGTATGGGCAGGCTTCTCCAGTATTTATGGCATTTTTACACCAGAGAATCAAGGTATGTCATAAATAACGTTGCAATT-TAAACTATATCA-TTT-----------------------------------------------------------------------------------------------------------------------------------------------
>AH26
AAGAGCTCGATAGCAAGGACATAACTACTGGTGCTCGGGCACTTCGTTGGTTAATATGGGTAAATTATTTTT-ATCTATCGACTATTTGGTTATACTTAAAGAGCTTAACAAAACTAAGTATATGCTTGTGCCGTGCATACTTCAATGCCTATAAATCA----TC--------CTTATACAAATTCATACTGCCGATTGGGCTAAAGGTAATGCTT----ACTCATGATATCT-TTGCCTATTTTGGTTCTTCTTCAGCCGTCCATTGACCGGGATTCAAATGATTGCCTTAATTTGGAGTGCCCTCGAATCAGCATCAACCCA---TCTACTCTTTGTTACAGAGGGGTATCAGTTCCGAGGGAAGCTCTACCAGGAATAGTTTTAGATGCGCTAGTTGTTGAAGACATAGATCCAAAGACATGGACCATTAATGCAGCTCCAAGGCTCAGAACTTTGAATGCAATAAAAAGTTCTGAGCCTGGCATGTTACCTAAAGCTGAGTTATTTCGGCTCGCGTTTGTTGAAAGAGATGAACGCCTTGCACCTAAAAGAGCAAAGAACATGAGGCAACATCAGAGACGGGCAGAGAGAGAATTTATAAGATCCGACACAGGGGCAAAGTCTCTATTCTTGGCTTCTTTGGCACAGAAATCACTCCGGAAGTAGGG-ATTGGTTTGAAACTTTTTCGAGGACTGCAGACTGAAGTTTGAACTGTATATGCAGATATTCA------------ATGAAATGTCACCTGCACAA-TTTCTGTAAC-----TGCCCAGTTGCTGG-AACTGACTCTCAACAAAAAAGTAAAGAG----------------------------------------------------------------------------------------
>AME1
---------------------------------------TACTTCGCTGGCTAATATGGGTAATCACTTTTGCTTATGGGTTATGATATTTGGA--ATAATTAAAATGCTTAACTATTTTTTACACTATAATAATAGGACTGTGTTGAACATATTTTTTTTTTCCTCTTTTTTTTTTTGTTTTTTTGGAGTGTTCTTAGATGCACATGGAGCCTCAAGGTAATTTTGATATTTCTTGTATGTATTCT--CTCCTTCAGCCTTCCATTGATGAGGATTCAAAGGATTTCCTTGCTTCAGAGTGTCCTCGAATCGGTGTAAACCCA---CCTACAGCTCGTTATAGAGGGGTATTGATTCCTAGGGAAGCCCTCCCGGGTATAGTGTTAGATGCGCTAGTTGTTGAAGATATAGATCCAAAGACATGGGCCACTCATGCAGCTCCCAGGCTTGAGACATTGAGGGAAAATGGAAATATTGAGCCCAACAAAATACCTAAAGCTGAGCTATTTAGACTTGCTTTTGTTGAAAGAGACGAACGACTGGCTCCTAAAAGAGCAAAGAATGCGAGGCAACACCAGAGACGTGCAGAGAAAGAATTGATTAAATACAGTACTGGAGCAAAGTCTCTCTTTCTGGCTTCTTTGGCACAAAAATCACTTCGGAAATAACATATCAATTGACATAGTTTCGGAGGCTGTAAGTTCCACTTGTTTATAGATATTGTGCATAGATATTTTTGGAGGCTTTAAGATGGTACTTGCACAA-TTTTTTTTGGGTGCTTGGCCGTTTAGTTGGAACTGATTTTTCAATGGTAGGCTATT------------------------------------------------------------------------------------------
>AP25
-------------------------------------------TCGTTGGTTAATATGGGTAAATTATTTTT-ATCTATTGACTATTTGGTTATACTTAAAGAGCTTAACAAAACTAAGTATATGCTTGTGCCGTGCATACTTCAATGCCTATAAATCA----TC--------CTTATACAAATTCATACTGCCGATTGGGCTAAAGGTAATGCTT----ACTCATGATATCT-TTGCTTATTTTGGTTCTTCTTCAGCCGTCCATTGACCGGGATTCAAATGATTGCCTTAATTTGGAGTGCCCTCGAATCAGCATCAACCCA---TCTACTCTTTGTTACAGAGGGGTATCAGTTCCAAGGGAAGCTCTACCAGGAATAGTTTTAGATGCGCTAGTTGTTGAAGACATAGATCCAAAGACATGGACCATTAATGCAGCTCCAAGGCTCAGAACTTTGAATGCAATAAAAAGTTCTGAGCCTGGCATGTTACCTAAAGCTGAGTTATTTCGGCTCGCGTTTGTTGAAAGAGATGAACGCCTTGCACCTAAAAGAGCAAAGAACATGAGGCAACATCAGAGACGGGCAGAGAGAGAATTTATAAGATCCGACACAGGGGCAAAGTCTCTATTCTTGGCTTCTTTGGCACAGAAATCACTCCGGAAGTAGGG-ATTGGTTTGAAACTTTTTCGAGGACTGCAGACTGAAGTTTGAACTGTATATGCAGATATTCA------------ATGAAATGTCACCTGCACAA-TTTCTGTAAC-----TGCCCAGTTGCTGG-AACTGACTCTCAACAAAAAAGTAAAGAGCAAAATTTCAACAAAATTTCAATGTAATGACAAATTCATCTATTGCCAAAATTTTCCTATTCTAATTGTGTTTCTTCAAGTATTTC--
>APA47
AAGAGCTAGATGAGAAGGACATAAGTAACAGCACTCATGCTCTTCGCTGGCTAATATGGGTTAAGTCTTGCACATATTTGTTATGACTTTCAATGT-TTGATCCATTACTAGACTGGCTTCTTTTCTTTGTAATGAATAGGTTTAGTCGTTATTTATCA-TTTTATGTTTTGTTAAGTTTGAGTTTCTATGATTGATTGATAAACGTTTTGTAAAGCTTA-AGCATAATATTCCTTTTGGATTTTGTTTCTTGTCCAGCCTTCAATTGATGAGGTCTCGAAAGCTTTCCTCATTGTGGAGTGTCCTCGAATTATTGTAAATCCACCTAATACAGCTCGTTACAGAGGGATGTTAGTACCCAGGGAAGCCCTCCCAAGTATAGTGTTGGATGCATTGTTTGTTGAAGATATAGATCCAAAGACATGGGCCATTCATGCAGCTCCCAAACATAGAACATCAAGGGAAAACGCAAAGTCTGAGTCCAGTATAATACCTAAAGCTGAGCTATTTAGGCTCGCTTTTGTTGAGAGAGATGAGCGCCTAGCTCCTAAAAGAGCAAAGAACATGAGGCAGCATCAAAGACGGGCAGAGAAAGAATTGCTTGAATACAGTACTGGGGCAAAGTCTCTTTTTTTGGCTTCTCTATTACAGAAATCACTGAGATAAATGCATGGACTTCTCTATGTCTTGAACTGTTATTCATGGCATTTTTACATCAGAGTATTAAGGTGTGTCATAAAATAAAGTTGCAATGTAAACCATGTCA-TTTCATAAGAGCATATATATTAAGTTACTATGAT-AGCATGGAAAGTAGATATATCCAGAACCTCATTTTAAATTTTAT-------------------------------------------------------------------
>AR2
---------------------------------------------------------------------------------------------------------------------------------------------------GACATATATATATTTCCC---CTCTCTTTTGTTTTTTTTGGAATGTTATTAGATGCACATGGAGACCCAAGGT-----------------AATGTATTCT--TTCCTTTAGCCTTCCATTGACCAGGATT------------------------GTCCTCGAATCGGTGTAAACCCA---CCTTCAACTCGTTATAGAGGGGTATTGATTCCTAGGGAAGCCCTCCCGGGTATAGTGTTAGATGCGCTAGTTGTTGAAGATATATATCCAAAGACATGGGCCTCTCATGCAGCTCCTAGGCTTGAGACATTGAGGG--------AATATTGAGCCCAACAAAATACCTAAAGCTGACCTATATAGACTTGTTTTTGTTGAAAGAGACGAACGACTGGCTCCGAAAAGAGCAAAGAATGTGAGGCAACACCAGAGACGCACAGATTAAGAATTGATTAAATACAGTACTGGAGCAAAGTTTCTCTTTTTGGCTTCTTTGGCACAGACACTTCGGAA-----------------------------------------------------------------------------------------------------------------------------------------------------------------------------------------------------------------------------------------------------------
>AS57
---------------------------------------------------------------------------------------------------------------------------------------------------------------------------------------------------------------------------------GAACACGTTCTGTAAATTTG----TCTCTCCAGTTTTTCATTGATGAGAATTCAAGGAATTACCTTACTTTGGAGTGTCCTCAAATCAGTGTTAACCCA---CCTAGGCCTCGTTATAGAGGAGTACCAGTTCCTAGGGAAGCCCTTCCAGGTATTGTCTTAGATGCACTGGTTGTTGAAGATATAGACCCAAACGCATGGGCAGTTTATGCAGCTCCCAGGCTTAAAACATTGAAGGAAAATGCAAAATTTGAGCCCAATATAATACCAAAGTGTGAGCTATTTAGGCTTGCTTTTGTGGAAAGAGATGAACGCCTAGCTGCTAAAAGAGCAAAGAACATGAGGCAAAATCTAAGGCGGGCAGAGAAAGAATTTCTCAAATACAGCAGTGGGGCTAAGTCTAATTTTTTGGCTCATTTGGCGCAGAAATCACTCCAAAGATAAGGTAATTCTATTTTCTTGGATTCAAATCATTTG----------TATATATATATATTG-------------------------------------AA---------------------------------------------------------------------------------------------------------------------------------------------------
>ASA51
-------------------------------------------------------------------------------------TATCCAGAA-----------------------------------------------------------------------ACACATTTTAAATTTAAGTGTCTATGATAGATAAGACAGCTTATTTTGCACCTTA-AGCCTGATA----------------------AGACAGCTTTCAATTGACGAGGACTCCAAGGATTTCCTCCCTCAGCGGTGTCCTCGAATTATTCCAAAACCACCTAATACAGCTTGTTACAGAGGGCTGTTAGTACCCAGGGAAGCCCTCCTAGGTATAATGTTGGATTCATTGTTTCTTGACGATATAAATCCAAAGTCACGGGCCATTCGTGCAGCTCCCAAACATAGAACATCCAGGGAAAACACAAAATTTGAG-----TATAATACCTAAAGCTGAGCTATTTAGGCCTGCTTTTGTTGAGGCAG--GAATTTCTATCTCCTTAAAGAGCAAAGAACATGGGGCAGCATCACAGACGGGCAGAGAAAGGATTGCTTCAATGTAGTACTAGGGCAAAGTCTCTTTTTTTGGCTTCTCTCTTACAGAAATCAGTGAGGATAT--GAAATATGTATTGGCAGACTTAAGCAG-TCTAACATGAAATTGTTTGTGTAAATATAA------------------------------AGTTCTTTT---------------------------------------------------------------------------------------------------------------------------------------------------
>CB35
----------------------------------------------------------------TTATTTTT-ATCTATTGAATATTTGATTATACTTAAAAATCTTAACTAAATTAAGTATATGTTTGTGCTGTGCATACATCAATGCCTAGATATCATCT-TTAACAGACATTTATACAAATTCATACTGTTGATTGGGCTGAAGGTAATGCTT----GCTTATGACATTTCTTGTATATTTTGGTGCTTCTTCAGCCTTCCATTGATGAGGATTCAAATGATTGCCTTAATTTGGAGTGCCCTCGAATCAGTGTCAACCCA---TCTACACTTTGTTACAGAGGGGTATCAGTTCCAAGGGAAGCTCTACCAGGTATAGTTTTAGATGCACTAGTTGTTGAAGACATAGATCCAAAGACATGGACCGTTAATGCAGGTCCAAGGCTCAGAACTTTGAGTGCAACACAAAATTCTGTGCCTGGCATGTTACCTAAAGCTGAGCTATTTCGGCTTGCTTTTGTTGAGAGAGATGAACGCCTTGCACCTAAAAGAGCAAAGAACATGAGGCAACATCAGAGACGGGCAGAGAGAGAATTTATAAGATCCGATACAGGGGCAAAATCTCTATTCTTGGCTTCTTTGGCACAGAAATCACTCCGGAAGTAGGG-ACTGGTTTGGAAATTTTTCGAGCACTGCAGACTGAAGTTTGAACTGTATATGTAGATATTCA------------ATGAAATGGCACCTGCACAA-TATTCGTAAT-----TACCCAGTGGTTCG-CACTGACTC--AATAAAAACGTAAAGAGCAAAATGTCGACAAAATTTCAATACAGTGATAAATATA--------------------------------------------------
>CD18
---------------------------------------------------------------------------------------------------------------------------------------------------------------------------------------------------------------------------------------------------------------------------------------------------------GAGTGTCCTCAAATCTGTGTTAACCCA---ACTACACCTCGTTATAGAGGAGTATCGGTTCCTAGGGAGGCCCTTCCAGATATTGTATTAGATGCACTGGCTGTTGAAGATATAGACCCAAACACATGGGCAGTTTATGCAGCTCCCAAGCTTAAAACTTTGAAGGAAAATGCAAAAGTTGAGCCCAATATAATACCAAAATCTGAGCTATTCAGGCTTGCATTTCTGGAAAGAGATGAACGTCTGGCTGCTAAAAGAGCAAAGAACATGAGGCAACATCTAAGGCGGGCAGAGAAAGAATTTATCAAATACAGCCCTGGGGCAAAGGCTCAATTTTTGGCTAATTTGGCACAGAAATCACTCCAGAGATAGGGCAATTATA--------TTGGTGTGT-----------GTGTTTATATATATATATATAATTTACTAATTCC---------TAATTCATACATAGAGTCCTTTTCTAGGTGTTCGATTTATTCTCTA-ACTGTTTTAA----------------------------------------------------------------------------------------------------------
>CDE34
---------------------------------------------------------------------TTT-ATCTATTGAATATTTGATTATACTTAAAAATCTTAACTAAATTAAGTATATGTTTGTGCTGTGCATACATCAATGCCCAGATATCATCT-TTAACGGACATTTATACAAATTCATACTGTTGATTGGGCTGAAGGTAATGCTT----GCTTATGATATTTCTTGTATATTTTGGTGCTTCTTCAGCCTTCCATTGATGAGGATTCAAATGATTGCCTTACTTTGGAGTGCCCTCGAATCAGTGTCAACCCA---TCTACACTTTGTTACAGAGGGGTATCAGTTCCAAGGGAAGCTCTACCAGGTATAGTTTTAGATGCACTAGTTGTTGAAGACATAGATCCAAAGACATGGACCGTTAATGCAGGTCCAAGGCTCAGAACTTTGAGTGCAACACAAAATTCTGAGCCTGGCATGTTACCTAAAGCTGAGCTATTTCGGCTTGCTTTTGTTGAGAGAGATGAACGCCTTGCACCTAAAAGAGCAAAGAACATGAGGCAACATCAGAGACGGGCAGAGAGAGAATTTATAAGATCCGATACAGGGGCAAAATCTCTATTCTTGGCTTCCTTGGCACAGAAATCACTCCGGAAGTAGGG-ACTGGTTTGGAAATTTTTCGAGCACTGCAGACTAAAGTTTGAACTGTATATGTAGATATTCA------------ATGAAATGGCACCTGCACAA-TTTTCGTAAT-----TACCCAGTGGTTCG-CACTGACTC--AAGAAAAACGTAAAGAGCAAAATGTCGACAAAATTTCAATACAGTGATAAATATATCTATTGCCAAAAATTTCATAT----------------------------
>CF38
-----------------------------------------------------------GTGAGCTATTTTT-TTATTGGTGTCTTGTTATGACCCGGATGTGCAATTCTAATTTTAAACTGACAGCATTAGAATGAATATGTTTGTAGTAATCATCAATTTCCT---TTTTGTTTGTTATAAATGATAGAAATTTGTGCTGCACATTGAGCCCAATTTATTACTTGATATTTCTTGTATTTTT-----TCTCTCCAGCCTTCCATTGACGAGAATTCAAAGGATTACCTTACTGTGGAGTGTCCTCGAATAAGTGTAAACCCA---CCTCCACCTCGTTATAGAGGGGTTCCAGTTCCTAGGGAAGCCTTTCCAGGTATGGTGTTAGATGCACTGGTTGTTGAAGATATAGACCCAAATGCATGGGCTGTTCATGCAACTCCTGGGCTTAAAACATTGAAAGAAAATTCAAAATTTGAGCCCAATATAATACCGAAATCTGAGCTATTTAGGCTTGCTTTTGTTGAGAGAGATGAACGCCTAGCTACTAAAAGAGCAAAGAACATGAGGCAACATATGAGACGAGCAGAGAAAGAATTTATCAAATACAGTAGAGGAGCAAAGTCT--ATTTTTGGCTGATTTGGCACAAAAGTAACTCCGGAGATAGGGGTATTATTT-TGCATAATATCAGATGCTCAAGATCAAATTATTTGTGTATACATTGTGTGTTATTTCATGGCATCATAAGTTGGTACTTGAACAA-TTTCTTTGGTGTGCTTGGCCAGTTGGCTGGAGCT----------------------------------------------------------------------------------------------------------------
>CH19
--------------------------------------------------------------------------------------------------------------------------------CAATGTTGAATGAGTTTG----------------ACG-----------------AGGATAGTTGGGAAAAGCTGGACAGTAAGGACATTTCTAGTA-GTCCTCATAAAATTTGCTGG----ATAAGATGGTTTTCCATTGATGAGAATTCAAGGAATTACCTTACTGTGGAGTGTCCTCAAATCTGTGTTAACCCA---CCTACACCTCGTTATGGAGGAGCATCGGTTCCTAGGGAGGCCCTTCCAGATATTGTATTAGATGCACTGGCTGTTGAAGATATAGACCCAAACTCATGGGCAGTTTATGCAGCTCCCAAGCTTAAAACTTTGAAGGAAAATGCAAAAGTTGAGCCCAATGTAATACCAAAATCTGAGCTATTCAGGCTTGCATTTCTGGAAAGAGATGAACGTCTGGCTGCTAAAAGAGCAAAGAACATGAGGCAGCATCTAAGGCGGGCAGAGAAAGAATTTATCAAATACAGCCCTGGGGCAAAGGCTCAATTTTTGGCTAATTTGGCACAGAAATCACTCCAGAGATAGGGCAAATATATGTTCTTGATTTCAAATCGTTGGCTTGTGTGTTTATATATATATATAT-ATACTATTTCAGC-CACCACA-TATGGCACCTGTACAATTCCCTTTGGTGTGCTTGGCTGGTTTCCTG-AACTGATTTTTGAACAGTGGTTTACTTTT---------------------------------------------------------------------------------------
>CHA37
------------------------------------------TTCGCTGGCTAACATGGGTGAGCTATTTTT-TTATTGGTGTCTTGTTATGACCCGGATGTGCAATTCTAATTTTAAACTGACAGCATTAGAATGAATATGTTTGTAGTAATCATCAATTTCCT---TTTTGTTTGTTATAAATGATAGAAATTTGTGCTGCACATTGAGCCCAATTTATTACTTGATATTTCTTGTATTTTT-----TCTCTCCAGCCTTCCATTGACGAGAATTCAAAGGATTACCTTACTGTGGAGTGTCCTCGAATAAGTGTAAACCCA---CCTCCACCTCATTATAGAGGGGTTCCAGTTCCTAGGGAAGCCTTTCCAGGTATGGTGTTAGATGCACTGGTTGTTGAAGATATAGACCCAAATGCATGGGCTGTTCATGCAACTCCTGGGCTTAAAACATTGAAAGAAAATTCAAAATTTGAGCCCAATATAATACCGAAATCTGAGCTATTTAGGCTTGCTTTTGTTGAGAGAGATGAACGCCTAGCTACTAAAAGAGCAAAGAACATGAGGCAACATATGAGACGAGCAGAGAAAGAATTTATCAAATACAGTAGAGGAGCAAAGTCT--ATTTTTGGCTGATTTGGCACAAAAGTAACTCCGGAGATAGGGGTATTATTT-TGCATAATATCAGATGCTCAAGATCAAATTATTTGTGTATACATTGTGTGTTATTTCATGGCATCATAAGTTGGTACTTGAACAA-TTTCTTTGGTGTGCTTGGCCAGTTGGCTGGAGCTGATTTTTCAACAGTTGGCTAGTTTTGGCCAGCACCTAGAAAAAAGGGTTTTAGAGATGAAAGTATTCTATAAAATGTTAACTTATTCA------------------------
>CJ24
---AGCTGGACAGTAAGGACATTACTAACAGTCCTCACACACTTCGCTGGCTAACATGGGTGAT---------GTATTTTGTTTGACCTGGGATGT-GTAATCTGATAATTAATTGACTTCATTGATATAGAATAAAATATGTTTGTAGTCT---TCAGTTTATTTATTTTATTTGTGAGAAACACTAGAAATTAGGTGCTGCATGTTGAACTGAAGCTTATACTGAACATGTTCTGTAAATTTG----TCTCTCCAGTTTTCCATTGATGAGAATTCAAGGTATTACCTTGCAGTGGAGTGTCCTCAAATCAGTGTTAACCCA---CCTGCACCTCGTTATAGAGGAGTACCGGTTCCTAGGGAAGCCCTTCCAGGTATTTTATTGGATGCACTGGTTGTTGAAGATATAGACCCAAACGCATGGGCAGTTTATGCAGCTCCCAAGCTTAAAACATTGAAGGAAAATGCAAAATTTGAGCCCAATATAATACCAAAGTCTGAGCTATTTAGGCTTGCTTTTGTGGAAAGAGATGAGCGCCTAGCTGCTAAAAGAGCAAAGAACATGAGGCAACATCTAAGGCGTGCAGAGAAAGAATTTATCAAATACAGCAGTGGAGCAAAATCTCATTTTTTGGCTCATCTGGCACAAAAATCGCTCCAGAGATAGGGTAATTCTATGTTCTTGAATTTAAGTCATTTT-------------GTATATATATTAAATATTATTTCAGCGCACCATAATATGACACTTGCACAATTCCCTTTGATGTGCTTGGCTGGTTAACCG-AACTGATTTTCAA--AACAGTTGTTTATTGGCCAATTTCTGGTCAAATATACTTTCAAA---------------------------------------------------------
>CK7
------------------------------------------------------------------------------------------------------------------TTATTTTATTTGTGATAAACAATAGAAGTTTG-------------------------------GATAAACAATAGAAGTTTGGTGCTGCACGTTGAGCTCAAGCTTATACTTAACATGTTCTGTAAATTTG----TCTCTCCAGTTTTCGATTGATGAGAATTCAAGGGATTACCTTACTGTGGAGTGCCCTCAAATCAGTGTTAACCCA---CCTACGCCTCGTTATAGAGGAGTACCAGTTCCTAGAGAAGCCCTTCCAGGTATTGTGTTAGATGCACTGGTTGTTGAAGATATAGACCCAAACACATGGGCAGTTTATGCAGCTCCCAGGCTTAGAACATTGAAGGAAAATGCAAAATTTGAGCCCAATATAATACCGAAATCTGAGCTGTTTAGGCTTGCTTTTGTGGAACGAGATGAACGCCTAGCTACTAAAAGAGCAAAGAACATGAGGCAACATCTGAGACGGGCAGAGAAAGAATTTATCAAATACAGCAGTGGGGCAAAGTCTCATTTTTTGGCTCATTTGGCACAGAAATCACTTCAGAGATAGGCTAATTCTATATTCTTGGATTCAAATCATTTG--------------TATATATACTAAATACTATTTCATGGCACCATATGGTGGCACTAGCACAATTCCCTTTGGTGTGCTTGGTTGGTTTGTCGGAACTGAATTTCTAAGAGTAAGTTAATTTTGGCCAATTCCTGGACAAATATACTTACAAAGATGAAAGTGTTCTGTAAAAGGCTGACAACATATTCACCTTA---------------
>CL6
--------------------------------------------------------------------------------------------------------------------------------ATAAACAATAGAAGTTTG-------------------------------GATAAACAATAGAAGTTTGGTGCTGCACGTTGAGCTCAAGCTTATACTTAACATGTTCTGTAAATTTG----TCTCTCCAGTTTTCCATTGATGAGAATTCGAGGGATTACCTTACTGTGGAGTGCCCTCAAATCAGTGTTAACCCA---CCTACGCCTCGTTATAGAGGAGTACCAGTTCCTAGAGAAGCCCTTCCAGGTATTGTGTTAGATGCACTGGTTGTTGAAGATATAGACCCAAACACATGGGCAGTTTATGCAGCTCCCAGGCTTAGAACATTGAAGGAAAATGCAAAATTTGAGCCCAATATAATACCGAAATCTGAGCTATTTAGGCTTGCTTTTGTGGAACGAGATGAACGCCTAGCTACTAAAAGAGCAAAGAACATGAGGCAACATCTGAGACGGGCAGAGAAAGAATTTATCAAATACAGCAGTGGGGCAAAGTCTCATTTTTTGGCTCATTTGGCACAGAAATCACTTCAGAGATAGGGTAATTCTATATTCTTGGATTCAAATCATTTG--------------TATATATACTAAATACTATTTCATGGCACCATATGGTGGCACTTGCACAATTCCCTTTGGTGTGCTTGGTTGGTTTGTCG---------------------------------------------------------------------------------------------------------------------
>CM9
------------------ACATTTCTAACAGTCCTCACACACTTCGCTGGATAACATGGGTGATGTATTTAT-TTATGACCTAAAATGTTTAATCT-AAAATCTGATAATTAA--GACTTCATTAATATAGAATAAAAGATGTTTGTAGTCAATGTTGATTTCATTATTTTGTTTGTGATAAACATTAGAAGTTTGGTGCTGCACATTGAGCAGAAGCTTATAC-TGACATGTTCTGTGAATTTG----TCTCTCCAGCCTTCCATAGATGAAAATTCAAGGAATTACCTTACTGTTGAGTGTCCTCAAATCTGTGTTAATCCA---CCTACTTCTCTTTATAGAGGAGTATGGGTTCCTAGGGAAGCCCTCCGAGGCATTGTATTAGATGCACCAGTTGTTGAGGATATAGACCCAAACACATGGGCGGTTTATGCAGCTCCTAAGCTTCAAACATTGAAGGAGAATGCAAAATTTGAGCCCAATATAATACCAAAGTCTGAGTTATTTAGATTAGCTTTTCTGGAAAGAGATGAGCGGCTTGCTGCTAAAAGAGCAAAGAACGTGAGGCAACATCTAAGGCGGGCAGAGAAAGAATTTATCAAATACAGCACTGGTGCAAAGTCTCATTTTTTGGCTCATTTGGCACAAAAATCGCTCCAGAGATAGGGCAATTCTATGTTTCTGAATTCATATCACTTCCATG----------TATATATATTAAATACTGTTTCAGCGCACCACA-TATGGCACTTGGCCAATTCCCTTTGATGTGCTTGGCTGGTTCACCG-AAATGATTTGCAAACGATTTTCTATTTTTGGCCAATGCCTGGTCAAAAATACTTTCAAGGATGAAAGTGTTATGTAA-ATGCTGACTACATATTCACCTAAGTGAT----------
>CO8
-------------------------------------------------------------------------------------------------------------------------------------------------------------------------------------------TCACACACTTTGCTAA----------------------------------------------TTGACATGGCCTTCCATAGATGAAAATTCAAGGAATTACCTTGATGTTGAGTGTCCTCAAATCTATTTTAATCCA---CCTACTTCTCTTTATAGAGGAGTATGGGTTCCTAGGCAAGCCCTTTGAGGCATTGTATTAGATGCATCAATTGTTGAGGATATAGACCCAAACACATGGGCAGTTTATGCAGCTCCTAAGCTTCAAACATTGAAGGAGAATGCAAAATTTGAGCCCAATATAATACCAAAGTCTGGGTTATTTAGACTATATTTTCTGGAAAGAGATGAGCGGCTTGTTGCTAAAAGAGCAAAGAATGTGAGGCAACATCTAAGGCAGGCAGAGAAATAATTTATCAAATATGGCATTGGTGCAAAGTCTCATTTTTTGGCTCATTTGGCACAAAAATTTCTCCAGAGATACGGCAATTCTATGTTTCTAAATTCATATTATATATATTAAATATTGTTTCAAGACACTAAAATAAATATAAATAAATAAATAAATGTATATAATATAATATTTATATATATATTAAATTAATTTGCTTAAATTTATTATATTATAATAGATAATTGATTAAATTATAACATATAATTAAATTTAAATAAATTATAATAGATTTGAAGTATTAATATATTAACATAGAGATCGAACTAAATTTATT
>CP16
AAGAGCTGGACAGTAAGGACATTTCTAACAGTCCTCACACACTTCGGTGGATAACATGGGTGATGTATTTTG-TTATGACCTGGGATGTGTAATCT-CAAATCTGATTATTGACTGACTTCATTGACATAGAATAAAATATGTTTGTAGCCAACATCAATTTCTCTATTTTGTTTGTGATAAACATTAGAAATTTGGTGC---------AGCTGAAGCTTATAC-TGACGTGTTCTGTAAATTTG----TCTCTCCAGTTTTCCATTGATGAGAATTCAAGGAATTACCTTACTGTGGAGTGTCCTCAAATCTGTGTTAACCCA---CCTACACCTCGTTATAGAGGAGTACCGGTTCCTAGGGAGGCCCTTCCAGGTATTATATTAGATGCACTGGTTGTTGAAGATATAGACCCAGACACATGGGCAGTTTATGCAGCTCCCAAGCTTAAAACATTGAAGGAAAATGCAAAAGTTGAGCCCAATATAATACCAAAGTCTGAGCTATTCAGGCTTGCTTTTCTGGAAAGAGATGAACGCCTAGCTGCTAAAAGAGCAAAGAACATGAGGCAACATCTAAGGCGGGCAGAGAAAGAATTTATCAAATACAGCAGTGGGGCAAAGTCGCAATTTTTGGCTCATTTGGCACAGAAATCGCTCCACAGATAGGGTAATTGTATGTTCTTGATTTCAAATCATTGGTATGTGCATGTGTGTATATATATATTAAACTATTTCAGCGCACCACA-TACGGCACTTGCACAATTCCCTTTGGTATGCGTGGCTGGTTCACCG-AACTTATTTTCAAACAGTGGTTTATTTTTGGCCCATTCCTGGTCAAATATAATTTCAATCATGACAATGTTCTGTAAAATGCTGACTGAATATTCACCTAAATGGCATATGCAACA
>CP161
AAGAGCTGGACAGTAAGGACATTTCTAACAGTCCTCACACACTTCGGTGGATAACATGGGTGATGTATTTTG-TTATGACCTGGGATGTGTAATCT-CAAATCTGATTATTGACTGACTTCATTGACATAGAATAAAATATGTTTGTAGCCAACATCAATTTCTCTATTTTGTTTGTGATAAACATTAGAAATTTGGTGC---------AGCTGAAGCTTATAC-TGACGTGTTCTGTAAATTTG----TCTCTCCAGTTTTCCATTGATGAGAATTCAAGGAATTACCTTACTGTGGAGTGTCCTCAAATCTGTGTTAACCCA---CCTACACCTCGTTATAGAGGAGTACCGGTTCCTAGGGAGGCCCTTCCAGGTATTATATTAGATGCACTGGTTGTTGAAGATATAGACCCAGACACATGGGCAGTTTATGCAGCTCCCAAGCTTAAAACATTGAAGGAAAATGCAAAAGTTGAGCCCAATATAATACCAAAGTCTGAGCTATTCAGGCTTGCTTTTCTGGAAAGAGATGAACGCCTAGCTGCTAAAAGAGCAAAGAACATGAGGCAACATCTAAGGCGGGCAGAGAAAGAATTTATCAAATACAGCAGTGGGGCAAAGTCGCAATTTTTGGCTCATTTGGCACAGAAATCGCTCCACAGATAGGGTAATTGTATGTTCTTGATTTCAAATCATTGGTATGTGCATGTGTGTATATATATATTAAACTATTTCAGCGCACCACA-TACGGCACTTGCACAATTCCCTTTGGTATGCGTGGCTGGTTCACCG-AACTTATTTTCAAACAGTGGTTTATTTTTGGCCCATTCCTGGTCAAATATAATTTCAATCATGACAATGTTCTGTAAAATGCTGACTGAATATTCACCTAAATGGCATATGCAACA
>CR44
------------------------------------------------------------------------------------------------------------------------------------------------------------------------------------------------------------------------------------------------------------------CCTTCCATTGATGAGGATTCATTGGAGAGCCTTACGGTGGAGTGCCCTCGTATTATTGTCAACCCACCTTCTCCATTTGGTTACAGGGGGCTATCAGTACCGAGGGAAGCATTTCCTAATATAGTGTTAGATGATCCAGCAGTTGAAGATATAGATCCAAGGACATGGGCCATCAGTGCTGCTCCAAGGTTCAAAACATTGCCTACAATCACTAATTCTGAGCCTGCTTTATTGCCAATAGCTGAGCGATTTAGGCTTGCCTTTGTCGAGAGAGATGAACGTCTAGCACCTAAGAGAGCAAAGAACATGAGGCAACACCAGAGACGGGCAGAGAGAGAACTGATGAAATCGGATACAGGTGCAAAGTCTTTGTTTTTAGCTGCTTTGGCCCATAAGTCACTCCGAAAGTAGGCCACTGCTTCTGGTAATTTTGAGAGC--------AGCGACTCCAATTACTTGCGTTG------------------------------ATATTAACT-ATACTTTGATTTCAA------------------------------GGGCAC-----------------------------------------------------------------------------------------------
>CT15
AAGAGCTGGACAGTAAGGACATTTCTAACAGTCCTCACACACTTCGTTGGATAACATGGGTGATGTATTTTG-TTATGACATGGGATGTGTAATCT-CAAATCTGATTATTGACTGACTTCATTGATATAGAATAAAATATGTTTGTAGTCGACATCAATTTCTTTACTTCGTTTGTGATAGACATTAGAAGTTTGGTGCTGCACGTTGAGCTGAAGCTTATAC-TGACGTGTTCTGTAAATTTG----TCTCTCCAGTATTCCATTGATGAGAATTCAAGGAATTACCTTACTGTGGAGAGTCCTCAAATCTGTGTTAACCCA---CCTACACCTCGTTATAGAGGAGTACCGGTTCCTAGGGAGGCCCTTCCAGGTATTATATTAGATGCACTGGTTGTTGAAGATATAGACCCAAACGCATGGGCAGTTTATGCAGCTCCCAAGCTTAAAACATTGAAGGAAAATGCAAAAGTTGAGCCCAATATAATACCAAAGTCTGAGCTATTCAGGCTTGCTTTTCTGGAAAGAGATGAACGCCTCGCTGCTAAAAGAGCAAAGAACATGAGGCAACATCTAAGGCGGGCAGAGAAAGAATTTATCAAATACAGCAGTGGGGCAAAGTCGCAATTTTTGGCTCATTTGGCACAGAAATCGCTCCACAGATAGGGTAACTGTATGTTCTTGATTTCAAATCATTGGTATATGCGTGTGTATATATATATATATATATATTTCAGCGCACCACA-TACGGCACTTGCACAATTCCCTTTGGTGTGCGTAGCTGGTTCACCG-AACTTATTTTCAAACAGTGGTTTATTTTAGGCCCATTCCTGGTCAAATATAATTTCAATCATGAAA--------------------------------------------------
>DA12
-----------------------------AGTCCTCACAGACTTCGCTGGATAACATGGGTGATGTATTTTG-TTATTACCTGGAATGTGTAATCT-CAAATCTGATAGTTAA--GACTTCATTAATATAGAATAAAAGATTTCTGTAGTCA---TCGATTCCGTTATTTTGTTTGTGATAAATGGTAGAGGTTTGGTGCTGCACGTTGAGCTGAAGCTTATAC-TGACATGTTCTGTGAATTTG----TCTGTCCAGTTTTCCATTGATGAAAATTCAAGGAATTACCTTACTGTCGAGTGTCCTCAAATCTGTGTTAATCCA---TTTACTTCTCGTTATAGAGGTGTATGGGTTCCTTGGGAAGCCCTTCGAGGTATTGTATTAGATGCACTGGTTGTTGAGGATGTAGACCCAAACACATGGGCAGTTTATGCAGCTCCCAAGCTTCAAACGTTGAAGGAGAATGCAAAATTTGAGCCCAATATAATACCAAAGTCTGAGTTATTTAGACTTGCTTTTCTGGAAAGGGATGAGCGGCTTGCCGCTAAAAGAGCAAAGAATGTGAGGCAACATCTAAGGCGGGCAGAGAAAGAATTTGTCAAATACAACACTGGTGCAAAGTCTCATTTTTTGGCTCATTTGGCACAAAAATCGCTCCAGAGATAGGGCGATTATATGTTCTTGAATTCATACCACTTCCATGTATATATATATATATATATTAAATACTGTTTCAGCGCACTCCA-TATGGCACTCGGACAATTCCCTTTGATGTGCTTGGC-------------------------------------------------------------------------------------------------------------------------------
>DB53
AAGAACTAGATGGGAAGGACATAAGTAGCAGTACTCATGCTCTTCGCTGGCTAACATGGGTCAAGTCTTGCACATATTTGCTATGACTTTCAATGT-TTGATCCAATACTAGACTGAC-----TTCTTTTTAATGAATAGGTTTAGTGGCTATTTATCA-TTTTTTCTTTTGATAAATTTGAGTTTCTATGATCGATTGACAAATGATTTGTTTACCTAA-AGCCTAATATTCCTCGTGTATTTTGTTTCTTATCCAGCCTTCAATTGATGAGGACTCGAAGGATTTCCTTGCTGTAGAGTGTCCTCGAATTGTTTTAAATCCACCTAATACAGCTCGTTACAGAGGGATGTTAGTACCCAGGGAAGCCCTCCCAAGTATAGCGTTGGATGCATTGGTTGTTGAAGATATAGATCCAGAGACATGGGCCATTCATGCAGCTCCGAAACATCGAATATCAAGGGAAAACACAAATTCTGAGTCCACTATAATACCTAAAGCTGAGCTATTTAGGCTTGCTTTTGTTGAAAGAGATGAACGTCTAGCTCCTAAAAGAGCAAAGAATATGAGGCAGCATCAAAGACGGGCAGAGAAAGAATTGCTTCAATACAATACTGGGGCAAAGTCCCTTTTTTTGGCTTCTCTTTCACAGAAATCACTGAGGAGAT-AAAAGTATGTATGGGCAGGCCTCTCCGGTATTCATGGCATTTTTACATCAGAGAATTAAGGTGTGTCATAAATAAAGTTACAATG-CAAACTATGTCA-TTTCTGAA------------------------------------------------------------------------------------------------------------------------------------------
>DC1
--------------------------------------------------------------------------------------------------------------------------------------------------------------------------------ATTTGAGTTTCTATGATCGATTGACAAATGATTTGTTTACCTAA-AGCCTAATATTCCTCGTGTATTTTGTTTCTTATCCAGCCTTCAATTGATGAGGACTCGAAGGATTTCCTTGCTGTAGAGTGTCCTCGAATTGTTGTAAATCCACCTAATACAGCTCGTTACAGAGGGATGTTAGTACCCAGGGAAGCCCTCCCATGTATAGCGTTGGATGCATTGGTTGTTGAAGATATAGATCCAGAGACATGGGCCATTCATGCAGCTCCGAAACATCGAATATCAAGGGAAAACACAAATTCTGAGTCCACTATAATACCTAAAGCTGAGCTATTTAGGCTTGCTTTTGTTGAGAGAGATGAACGTCTAGCTCCTAAAAGAGCAAAGAATATGAGGCAGCATCAAAGACGGGCAGAGAAAGAATTGCTTCAATACAATACTGGGGCAAAGTCCCTTTTTTTGGCTTCTCTTTCACAGAAATCACTGAGGAGAT-AAAAGTATGTATGGGCAGGCATCTCCGGTATTCATGGCATTTTTACATCAGAGAATTAAGGTGTGTCATAAATAAAGTTACAATG-CAAACTATGTCA-TTTCTGAAGAACATATATATTCTATTTTTAAGTTTAGCATGGAAAGGAAGTATATCCACAGATACATTTTAAATTTAAGTTTCTATTGTAGCATGGGAAGTAGATATATCCAGAAACACATCTTTGAGGGAAAACACAAATTCCGA
>DD1
----------------------------------------------------------------------------------------------------------------------------TCTTTGTAATGAATAGGTTTAGTGGCTATTTATCA-TTTTTTGTTTTGTTAGATTTGAGTTTCTATGATCATTTGACAAATGATTTGTAAACCTTA-AGCCTAATATTCTTCGTGTATTTTGTTTCTTATCCAGCCTTCAATTGATGAGGACTCAAAGGATTTCCTTGCTGTGGAGTGCCCTCGAATTGTTGTAAATCCACCTAATACAGCTCGTTACAGAGGGATGTTAGTACCCAGGGAAGCCCTCTCAAGTATAGCGTTAGATGCATTGGTTGTTGAAGATATAGATCCAAAGACATGGGCCATTCATGCAGCTCCCAAACATCGAACATCAAGGGAAAACGCAAATTCTGAGTCCAATATAATACCTAAAGCTGAGCTATTTAGGCTTGCTTTTGTTGAGAGAGATGAACGTCTAGCTCCTAAAAGAGCAAAGAATTTGAGGCAGCATCAAAGACGGGCAGAGAAAGAATTGCTTCAATACAATACCGGGGCAAAGTCCCTTTTTTTGGCTTCTCTGTTACAGAAATCACTGAGGAGAT-GAAAGTGTGTATGGACAGGCTTTTCCAGTATTCATGGCATTTTTACATCAGAGTATTAAGGTGTGTCATAAATAAAGTTACAATGTTAAACTATGTCA-TTTCGTAAGAACATATATATTAAGTTTCTATG------------------------------------------------------------------------------------------------------------------
>DIM50
AAGAGCTAGATGGGAAGGACATCAGTAACAGTACTCGTGCTCTTCGCTGGCTAGCATGGGTCAAGTCTTGCACATATTGACTATGACATTGAATAT-TTGATCCAATATTAGACTGAC-----TTCTTTGTAATGAATAGGTTTAGTGGCTATTTATCA-TTTTTTGTTTTGTTAGATTTGAGTTTCTATGATCATTTGACAAATGATTTGTAAACCTTA-AGCCTAATATTCTTCGTGTATTTTGTTTCTTATCCAGCCTTCAATTGATGAGGACTCGAAGGATTTCCTTGCTGTGGAGTGCCCTCGAATTGTTGTAAATCCACCTAATACAGCTCGTTACAGAGGGATGTTAGTACCCAGGGAAGCCCTCTCAAGTATAGCGTTAGATGCATTGGTTGTTGAAGATATAGATCCAAAGACATGGGCCATTCATGCAGCTCCCAAACATCGAACATCAAGGGAAAACGCAAATTCTGAGTCCAATATAATACCTAAAGCTGAGCTATTTAGGCTTGCTTTTGTTGAGAGAGATGAACGTCTAGCTCCTAAAAGAGCAAAGAATTTGAGGCAGCATCAAAGACGGGCAGAGAAAGAATTGCTTCAATACAATACCGGGGCAAAGTCCCTTTTTTTGGCTTCTCTGTTACAGAAATCACTGAGGAGAT-GAAAGTGTGTATGGACAGGCTTTTCCAGTATTCATGGCATTTTTACATCAGAGTATTAAGGTGTGTCATAAATAAAGTTACAATGTTAAACTATGTCA-TTTCGTAAGAACATATATATTAAGTTTCTATGATTAGCATTGGAAGTAGATATATCCAGAAACACGTTTTAAATTTAAGTTTTTATGATAGCATGGGAAGTAGATATATCCAGAAACACATTTTCAAGGGAAAACACAAATTTCGA
>EN45
-----------------------------------------------------------------------------------------------------------------------------------------------------------------------------------------------------------------------------------------------------------------------------------------------------------------------------------------------------------------------------------------------------TGATCTAGCAGTTTAAGATATATATCCAAGGACATGGGCCATCGATGTTGCTCTAAGGTTAAAGACTTTGACTATAATCACTAATTCTGAGCCTGTCTTATTGCCAATAGCTAAGCGATTTAGGCTTGTCTTTGTTGAGAGAGATGAACGTCTAGCACCTAAGAGAGCAAAGAACATGAGGCGACATCAGAGATAGGCAGAGAGAGAACTGATAAAATTAGGTACAAGTGTAAAGTCTCTATTTTTAGCTATTTTAGCCCATAAATCACTCTAGAAGTAGGACATTGCCTCTGGGAATTTAG------------------------------------------------------------------------------------------------------------------------------------------------------------------------------------------------------------------------------
>FC13
AAGAGCTGGACAGTAAGGACATTTCTAACAGTCCTCACACACTTCGCTGGATAACATGGGTGATGTATTTTG-TTATTACCTGGAATGTGTAATCT-CAAATCTGATAGTTAA--GAC----TTAATATAGAATAAAAGATTTCTGTAGTCAACATCGATTCCGTTATTTTGTTTGTGATAAATGATAGAGGTTTGGTGCTGCACGTTGAGCTGAAGCTTATAC-TGACATGTTCTGTGAATTTG----TCTCTCCAGTTTTCCATTGATGAAAATTCAAGGAATTACCTTACTGTCGAGTGTCCTCAAATCTGTGTTAATCCA---TCTACTTCTCGTTATAGAGGTGTATGGGTTCCTAGGGAAGCCCTTCGAGGTATTGTATTAGATGCACTGGTTGTTGAGGATGTAGACCCAAACACATGGGCAGTTTATGCAGCTCCCAAGCTTCAAACATTGAGGGAGAATGCAAAATTTGAGCCCAATATAATACCAAAGTCTGAGTTATTTAGACTTGCTTTTCTGGAAAGGGATGAGCGGCTTGCCGCTAAAAGAGCAAAGAATGTGAGGCAACATCTAAGGCGGGCAGAGAAAGAATTTGTCAAATACAGCACTGGTGCAAAGTCTCATTTTTTGGCTCATTTGGCACAAAAATCGCTCCAGAGATAGGGCGATTATATGTTCTTGAATTCATACCACTTCCATGTGTATATATATATATATATTAAATACTGTTTCAGCGCACTCCA-TATGGCACTCGGACAATTCCCTTTGATGTGCTTGGCTGGTTCACTG-AAATGATTTGCAAACAGTTATCTATTTTTGGCCAATTCCTGGTCAAATATACTTTCAAGGATGAAATG------------------------------------------------
>FTS1
---------------------------------------------------------------------------------------------TGT-TTGATCCAATACTAGACTGAC-----TTCTTTGTAATGAATAGGTTTAGTGGCTATTTATCA-TTTTTTCTTTTGATGAATTTGAGTTTCTATGATCGATTGACAAATGATTTGTTTACCTAA-AGCCTAATATTCTTCGTGGATTTTGTTTCTTATCCAGCCTTCAATTGATGAGGACTCGAAGGATTTCCTAGCTGTAGAGTGTCCTCGAATTGTTGTAAATCCACCTAATACAGCTCGTTACAGAGGGATGTTAGTACCCAGGGAAGCCCTCCCAAGTATAGCGTTGGATGCATTGGTTGTTGAAGATATAGATCCAGAGACATGGGCCATTCATGCAGCTCCCAAATATCGAATATCAAGGGAAAACACAAACTCTGAGTCCACTATAATACCTAAAGCTGAGCTATTTAGGCTTGCTTTTGTTGAGAGAGATGAACGTCTAGCTCCTAAAAGAGCAAAGAATATGAGGCAGCATCAAAGACGAGCAGAGAAAGAATTGCTTCAATACAATACTGGGGCAAAGTCCCTTTTTTTGGCTTCTCTTTTACAGAAATCAGTGAGGAGAT-AAAAGTATGTATGGGCAGGCTTCTCCACTATTCATGGCATTTTTACATCAGAGAATTAAGGTGTGTCATAAATAAAGTTACAATG-CAAACTATGTCA-TTTCAGAAGAACATATATTCTATTTTTAAGTTTCCAGCATGGAAAGGAAATATATCCAGAGATACATTTTAAATTTAAGTTTCTAT------------------------------------------------------------
>FTS2
--------------------------------------------------------------------TACACATATTTGCTATGACTTTCAATGT-TTGATCCAATACTAGACTGAC-----TTCTTTGTAATGAATAGGTTTAGTGGCTATTTATCA-TTTTTTCTTTTGATGAATTTGAGTTTCTATGATCGATTGACAAATGATTTGTTTACCTAA-AGCCTAATATTCTTCGTGTATTTTGTTTCTTATCCAGCCTTCAATTGATGAGGACTCGAAGGATTTCCTAGCTGTAGAGTGTCCTCGAATTGTTGTAAATCCACCTAATACAGCTCGTTACAGAGGGATGTTAGTACCCAGGGAAGCCCTCCCAAGTATAGCGTTGGATGCATTGGTTGTTGAAGATATAGATCCAGAGACATGGGCCATTCATGCAGCTCCCAAATATCGAATATCAAGGGAAAACACAAACTCTGAGTCCACTATAATACCTAAAGCTGAGCTATTTAGGCTTGCTTTTGTTGAGAGAGATGAACGTCTAGCTCCTAAAAGAGCAAAGAATATGAGGCAGCATCAAAGACGAGCAGAGAAAGAATTGCTTCAATACAATACTGGGGCAAAGTCCCTTTTTTTGGCTTCTCTTTTACAGAAATCACTGAGGAGAT-AAAAGTATGTATGGGCAGGCTTCTCCACTATTCATGGCATTTTAACATCAGAGAATTAAGGTGTGTCATAAATAAAGTTACAATG-CAAACTATGTCA-TTTC----------------------------------------------------------------------------------------------------------------------------------------------
>HB41
GATGGAAAGAACATAAGTAACACTGTAACAGTACTCATGCTCTTCGTTAGCTAACATGGGTTAAGTCTTGGACATATTTGTTATGACTTTCAATGT-TTGATATGATACTAGACTGAATTCTTGTTTTTGTAATGAATAGGTTTAGTGGCCATTTATCA---------TTTTTTAAATTCAGGTTTCTATGATAGATTGAGAAACATTTTTTTAACCTTA-AGCCTAATATTCCTTCTATATTTTGTTTCATGCGCAGTTTTCAATTGATGAGGATTCGAAGGATTTCCTCACTGTGGAGTGTCCTCGAATTATTGTAAATCCACCTAATATAGCTCGTTATAGAGGGATGTTAGTACCTAGGGAAGCCCTCCCAGGTATAGTGTTGGATGCATTGTTTGTTGAAGATATAGATCCAAAGACATGGGCCATTCATGGAGCTCCCAGACCTAGAACATCAAGGGAAAACACAAATTCTGAGTCCAGTATAATACCTAAAGCTGAGCTATTTAGGCTTGCTTTTGTTGAGAGAGACGAACGTCTGGCTCCTAAAAGAGCAAAGAACATGAGGCAGCATCAAAGACGGGCAGAGAAAGAATTGCTTCAATACAGCACTGAGGCAAAGTCCCTTTTTTTGGCTTCTAAGTTACAGAAATCACAGAAGAGAT--GAAGTATGTATGAGCAGGCTTCTCGACTATCAACATGAAATTGCTTGTGTA-------------------------------------------------------------------------------------------------------------------------------------------------------------------------------------------------
>JO20
-----------------------------AGTCCTCACACAATTCGCTGGATAACATGGGTGATGTATTTTA-TTATGACCGGGGATGTGTGATCT-CAAATCTGATTATTGATTTACTTC------ATAGAATAAAATATCTTTATAGTCAAGATCAATTTCTTTACTTTATATGTGATAAAGATCAGAGGTTTGGTGCTGTATGTTAAGCTGAAGCTTATGC-TGACTTGTTCTGTAAATTTG----TTTCTCCAGTTTTCCATTGATGAGGATTCAAGGAATTACCTTACTGTGGAGTGTCCTCAAATCTGTGTTAACCCA---CCTACAACTCGTTATAGAGGAGTATCGGTTCCTAGGGAGGCCCTTCCAGATATTGTATTAGATGCACTGGCTGTTGAAGATATAGACCCAAACTCATGGGCAGTTTATGCAGCTCCCAAGCTTAAAACGTTGAAGGAAAATGCAAAAGTTGAGCCGAATATAATACCAAAATCTGAGCTATTCAGGCTTGCATTTCTGGAAAGAGATGAACGTCTGGCTGCTAAAAGAGCAAAGAACATGAGGCAACATCTAAGGCGAGCAGAGAAAGAATTTATCAAATACAGCCCTGGGGCAAAAGCTCAATTTTTGGCTAATTTGGCACACAAATCTCTCCAGAGATAGGGCAATTATATGTTCTTGATTTCAAATCGTTGGTGTGTGCATATATATACATATATAT-ACACTATTTCAGC-CACCACG-TATGGCACCTGTACAATTCCCTTTGGTGTGCTTGGCTGGTTCCTCG-AACTGATTTTCAAACA----------------------------------------------------------------------------------------------------
>JU21
-------------------------------------------------------ATGGGTGATGTATTTTA-TTATGATCGGGGATGTGTGATCT-CAAATCTGATTATTGATTTACTTC------ATAGAATAAAATATCTTTATAGTCAAGATCAATTTCTTTACTTTTTATGTGATAAAGATCAGAGGTTTGGTGCTGTATGTTAAGCTGAAGCTTATGC-TGACTTGTTCTGTAAATTTG----TTTCTCCAGTTTTCCATTGATGAGGATTCAAGGAATTACCTTACTGTGGAGTGTCCTCAAATCTGTGTTAACCCA---CCTACAACTCGTTATAGAGGAGTATCGGTTCCTAGGGAGGCCCTTCCAGATATTGTATTAGATGCACTGGCTGTTGAAGATATAGACCCAAACTCATGGGCAGTTTATGCAGCTCCCAAGCTTAAAACGTTGAAGGAAAATGCAAAAGTTGAGCCGAATATAATACCAAAATCTGAGCTATTCAGGCTTGCATTTCTGGAAAGAGATGAACGTCTGGCTGCTAAAAGAGCAAAGAACATGAGGCAACATCTAAGGCGAGCAGAGAAAGAATTTATCAAATACAGCCCTGGGGCAAAAGCTCAATTTTTGGCTAATTTGGCACACAAGTCTCTCCAGAGATAGGGCAATTATATGTTCTTGATTTCAAATCGTTGGTGTGTGCATATATATATATATATATCACACTATTTCAGC-CACCACG-TATGGCACCTGTACAATTCCCTTTGGTGTGCTTGGCTGGTTCCTCG-AACTGATTTT----------------------------------------------------------------------------------------------------------
>KE1
-------------------------------------------------------------------------------------------------------------------------------------------------------------------------------TATACAAATTCATACTGCCTATTGGGCTAAAGGTAATGCTT----ACTCATGATGTTTCTTGTCTATTTTGGTTCTTCTTCAGCCGTCCATTGACCAGGATTCAAATGATTGCCTTAATTTGGAGTGCCCTCGAATCAGTGTCAACCCA---TCCAGTCTTTGGTACAGAGGGGTATCAGTTCCGAGGGAAGCTCTACCAGGAATAGTTTTAGATGCGCTAGTTGTTGATGACATAGATCCAAAGACATGGACCATTAATGCAGCTCCAAGGCTCAGAACTTTGAATGCAATAAAAAGTTCTGAGCCTGGCATGTTACCTAAAGCTGAGTTATTTCGGCTTGCTTTTGTCGAAAGAGATGAACGCCTTGCACCTAAAAGAGCAAAGAACATGAGGCAACATCAGAGACGCGCAGAGAGGGAATTTATAAGGTCGGACACAGGGGCAAAGTCTCTATTCTTAGCTTCTTTGGCACAGAAATCACTCTGGAAGTAGGG-ATTGGTTTGAAATTGTT--------------------------------------------------------------------------------------------------------------------------------------------------------------------------------------------------------------------------------
>LF2
-----------------------------------------------------------------------------------------------------------------------------------------------------------------TTTTTGATTTGTTAAATGTAGCCTTTTATGATAGATTGATAAACGCTTTTTAATTCTTG-TGCCTAATATTCCATATGAATTTTGTTTCTTGTCCAGCTTTCAATTGATGAGGACTCAAAGGATTTCCTCACTGTGGAGTGTCCTCGAATTATTGTAAATCCACCTAATACATCTCGTTACAGAGGGATGTTAGTACCAAGGGAAGCCCTCCCGGGTATAGTGTTGGATGCATTGTTTGTTGAAGATATAGACCCAAAGACATGGGCCATTCTTGCAGCTCCCAAACCTAGAACATCAAAGGAAAACACAAATTCTGAGTCGAGTATAATACCTAAAGCTGAGCTATTTAGGCTTGCTTTTGTTGAGAGAGATGAACGTCTAGCTCCTAAAAGAGCAAAGAACATGAGGCAGCATCAAAGACGGGCAGAGAAAGAATTGCTTCAAT------------------------------------------------------------------------------------------------------------------------------------------------------------------------------------------------------------------------------------------------------------------------------------------------------------------
>MC0
-------------------------------------------------GCTAATATGGGTTAAGTCTTGGACATATTTACTATGACTTTCCATGT-TTGATCCAATATTAGACTGATTCCTTTTCTTTGTAATGAATAGGTTTAGTGGCCATTTATTA-TTTTTTGATTTGTTAA-----AGTTTCTATGATTGATTGACAAATGTTTTTCAAACCTTG-AGCCTAATATTCCTTGTGTATTTTGTTTCTTGATCAGTTTTCAATTGATGAGGATTCGAAGGATTTCCTCACTGTGGAGTGTCCTCGAATTATTGTAAATCCACCTAATACAGCTCGTTACAGAGGGATGTTAGTGCCTAGGGAAGCCCTCCCAGATATAGTCTTGGATGCATTGTTTGTTGAAGATATAGATTCAAAGACATGGGCCATTCATGCAGCTCTCAAACCTAGAACATCAAGGGAAAACACACATTCTGAGTCCAGTATAATACATAAAGCTGAGCTATTTAGGCTTGCTTTTGTTGAGAGAGATGAACGTCTAGCTCCTAAAAGAGCAAAGAACATGAGGCAGCATCAAAGACGGGCAGAGAAAGAATTGCTTCAATACAATACTGGGGCAAAGTCTCTTTTTTTGGCTTCTCGCTTACAGAAATCACAGAAGAGAT--GAAGTATGTATGGGTAGGCTTCTCGAGTATCAACATGAAATTGCTTGTGTAGATATCAAATATTCTTTCAGTGTACAACACGGTGCTGCTAGAACAA-ATTCTTTGGTGTGCTCGGCAAGTTCTTTGGAACTATTTTTTAACTGTTTGGCTATTTTTGATCAACGT------------------------------------------------------------------------------
>MT0
----------------------AAGTAACAGTACTCATGCTCTTCGCTGGCTAATATGGGTCAAGTCTTGCACATATTTGCTATGACTTTCAATGT-TTGATCCAATACTAGAGTGACTTCTTTTCTTTGTAATGAATAGGTTTAGTGGCTCTTTATCA-TGTTCTGTTTTGTTAAATTTGAGTTTCTATGATTGATTGACAAACAATTTGTACACCTTA-AGCCTAATATTCCTTGTGTATTTTGTTTCTTGTCCAGCCTTCAATTGATGAGGACTCGAAGGATTTCCTCACTGTGGAGTGTCCTCGAATTATTGTAAATCCACCTAATACAGCTCGTTACAGAGGTATGTTAGTACCCAGAGAAGCCCTCCCAAGTATAGCTTTGGATGCATTGTTTGTTGAAGATATAGATCCAAAGACATGGGCGATTCACACAGCTTCGAAACATAGAACATCAAGGGAAAACACAAATTCTGAGTCCAGTATAATACCTAAAGCTGAGCTATTTAGGCTTGCTTTTGTTGAGAGAGAGGAACGTCTAGCTCCTAAAAGAGCAAAGAACATGAGGCAGCATCAAAGACGGGCAGAGAAAGAATTGCTTCAATACAGTTCCGGGGCAAAATCTCTTTTTTTGGCTTCTCTGTTACAGAAATCACTGAGATAAA-----GTGTGTATGGGAAGACTTCTTGAGTATTCATGGCTTTTTTACATCAAAGTATTAAGGTGTATCATAAAATAAAGTTGCAATGTAAACTATGTCA-TTTCATAAGAACATATATAGCATGG-----------------AAAGTATATGTATCCAGAGACACATTTTAAGTTTAAGTTTCCATGATAGCAAT---------------------------------------------------
>NN48
-------------------------------------------------------------------TTGCACATATTTACCATGACTTTCAATGT-TTGATCCAATACTAGACTGAC-----TTCTTTGTAATGAATAGGTTTAGTGGCTATTTATCA-ATTTTTGTTTTGTTAAATTTGAGTTTCGATGATCGATTGACAAACTATTTGTAGACCTTA-AGCCTAATATTCCTCGTGTATTTTGTTTCTTGTCCAGCCTTCAATTGACGAGGACTCGAAGGATTTCCTCGCTGTGGAGTGTCCTCGAATTGTTGTAAATCCACCTAATACAGCTCGTTACAGAGGAATGTTAGTACCCAGGGAAGCCCTCCCAAGTATAGCGTTGGATGCATTGTTTGTTGAAGATATAGATCCAAATACATGGGCCATTCATGCAGCTCCCAAACATCGAACATCAAGGGAAAACACAAATTCTGAGTCCACTATAATACCTAAAGCTGAGCTATTTAGGCTTGCTTTTGTTGAGAGAGATGAACGTCTAGCTCCTAAAAGAGCAAAGAATATGAGGCAGCATCAAAGACGGGCAGAGAAAGAATTGCTTCAATACAGTACTGGGGCAAAGTCCCTTTTTTTGGCTTCTCTGTTACAGAAATCACTGAGGAGATAAAAAGTATGTATGGGCAGGCTTCTCCAGTATTTATGGCATTTTTACATCAGAGAATCAAG-----------------------------------------------------------------------------------------------------------------------------------------------------------------------------------------
>PA42
-----------------------------AGTACTCATGCTTTTCGCTGGCTAATATGGGTTAAGTCTAGGACATAATTGTTATGACTTTCAATGT-TTAATCCACTACTAGACTGAATTCTTTTCTTTGTAATGAATAGGTTTAGTGGCCATTTATCA--TTTTTGATTTGTTAAATCTTAGTTTTTATGATAGATTGACAAACGTCTTTTAAACCTTA-AGCCTAATATTCCTTATTTATTTTGATTTTTGTCCAGCTTTCTATTGATGAGGACTCGAAGGATTTCCTCACTGTGGAGTGTCCTCGAATTATTGTAAATCCACCTAATACAGCTCGTTACAGAGGGATGTTAGTACCCAGGGAAGCCCTCCCAGGTATAGTGTTGGATGCATTAATTGTAGAGGATATAGATCCAAAGATATGGGCCATTCCTGCAGCTCTCAAACCTAGAACATCAAGGGAAAACACAAATTCTGAGTCTGGTATAATACCTAAAGCTGAGCTATTTAGGCTTGCTTTTGTTGAGAGAGAGGAACGTCTAGCTCCTAAAAGAGCAAAGAACATGAGGCAGCATCAAAGACGGGCAGAGAAAGAATTGCTACAATACAGTACTGGGGCGAAGTCTCTTTTTTTGGCTTCTCGGTTACAGAAATCACTGAAGAAAT--GAAGTATGTATGGGCAGGCTTCTCAAGTATCAACATGAAATTGCTTGTGTAGATATCAAGTACTCTTTCAGTGTACCATATGGTGCTACTAGTACAA-ATTCTTTGGTGTGCTCAGCAAGTTGTTTGGAACTAGTTTTTACCTGTTTGTCTATTTTTGGTCAACACACAGAAAAAACAGGCTAAAAGAACTACTGTAAGATACCAACAGAGAATTCATCT------------------------
>PB33
----------------------------------------------------------------------------------------------ACCTAAAGAGCTTAACTAAACTAAATATATGTTCGTGCTGTACGTACACCAATGCTTAGAAATCATCT-TTAACAGACATTTATACAAATTCATTCTGTTGATTGGGCTGAAGGTAATGAT------CTCATTATATTTCTTGTGTATTTTGG---TTCATCAGCCTTCAATTGACAAGGATTCAAGTGATTGCCTTAATTTGGAGTGCCCTCGAATCAGTGTCAACCCA---TCTACACTTTGTTACAGAGGGGTATCAGTTCCAAGGGAAGCTCTACCGGGTATAGATTTAGATGCACAAATTGTTGGAGACATAGATCCAAAGACATGGACAATTAATGCAGCTCCAAGGCTCAAAACTTTGAATGAAAAAAAAGGTTCTGAGCCTGGCATGTTACCTAAAGCTGAGCTATTTAGGCTAGCTTTTGTTGAGAGAGATGAACGCCTTGCACCTAAAAGAGCAAAAAACATGAGGCAACACCAGAGACGGGCAGAGAGAGAATTCATAAGATCTGATACAGGGGCAAAGTCTTTATTCTTGGCTTCTTTAGCACAGAAATCACTCCGGAAGTAGGGCATTGGTTTGAAACATTTTCGAGAAATGCAGGCTAAAGTGTGAACTGTTTTTGTAGATATTCA------------ATAAAATGGCACCTGCACAA-TTTCTGTAAT-----TGCCCAGTGGTTGG-AGTTGATTCT-CAACAAAATGTAAAGAGCAAAATGTTGATAGAATTTTAATGTA--------------------------------------------------------------
>PF1
---------------AGGACAGAAGTAACAGTGTTCATGCTCTTCGCTGGCTAATATGGGTCAAGTCTTGCACATATTTGCTATGACTTTCAATGT-TTGATCCAATAGTAGACTTACTTCTTTTCTTTGTAATGAATGGGTTCAGTGGCTATTTATCA-TTTTTTGTTTTGATAAATTTGAGTTTCTATGAT-----------CGATTTGTAAACCTTA-AGCCCAATATTCCTTGTGTATTTTGTTTCTTGTCCAGCCTTCAATTGATGAGGACTCGAAGGATTTCCTCACTGTGGAGTGTCCTCGAATTATCGTAAATCCACCTAATACAGCTCGTTACAGAGGGATGTTAGTACCCAGGGCAGCCCTCCCAAGTGTAGTGTTGGATGTATTGTTTGTTGAAGATATAGATCCGAAGACATGGGCCATTCATGCAGCTCCCAAACATAGAACATCAAGGGAAAACACAAATTCTGAGTCTATTACAATACCTAAAGCTGAGCTATTTAGGCTTGCTTTTGTTGAGAGAGATGAACGTCTAGCTCCTAAAAGAGCAAAGAACATGAGGCAGCATCAAAGACGGGCAGAGAAAGAATTGCTTCAATACAGTAGTGGGGCAAAGTCTCTTTTTTTGGCTTCTCTGTTACAGAAATCACTGAGGAGAT--AAAATATGTATGGGCAGGCTTCTCCAGTATTCATGGCATTTTTACATCAGAGTATTAAGGTGTGTCATAAAATAAAGTTGCAATGTAAACTGCGTCT-TTTCATAAGAACATATATATTAAGT-------------------------------------------------------------------------------------------------------------------------
>PFM1
-----------------------------------------------------ATATGGGTTAAGTCTTGGACATATTTGTTATGACTTTCAATGTATTGATCCAATACTAGACTGACTTCTTTTCTTTGTAATGAATAGCTTTAGTGGTC-TTTACCA-TTTTTTTAATTGTTAAATTTAAGTTTCTATGATAGATTGAAAAACGTTTTTTAAACCTTG-AGCCTAATATTCCTTATGTATTTTGTTTCTTGTCCAGATTTCAATTGATGAGGACTCGAAGGATTTCCTCACTGTGGAGTGTCCTCGCATTATTGTTAATCCACCTAATACAACTCGTTACAGAGGGATGTTAGTACCCAGGGAAGCCCTTCCAGGTACAGTGTTGGATGCATTAATAGTTGAAGATATAGATCCAAAGACATGGGCCATTCATGCAGCTCCCAAACCTAGAACATCAAGGGAAAACACAAATTCTGAGTCTGGTATAATACCTAAAGCTGAGCTATTTAGGCTTGCTTTTGTTGAGAGAGATGAACGTCTAGCTCCTAAAAGAGCAAAGAACATGAGGCAGCATCAAAGACGGGCAGAGAAAGAATTGCTTCAATACAGTACTGGGGCGAAGTCTCTTTTTTTGGCTTCTCGGTTACAGAAATCACTGAAGAGAT--GAAGTATGCATGGGCAGGCTTCTTGAGTATCAACAAGAAATTGTTTGTGTAGATATCAAGTACTCTTTCAGTGTACCACATGGTACTACCAGTACAA-ATTCTTTGGTGTGCTCAGCAAGTTGTTTGGAACT----------GAGTTTT-----------------------------------------------------------------------------------------------
>PG28
AAGAGCTGGATAGCAAGGACATTACTACAGGTGCTCGGGCACTTTGTTGGTTAATATGGGTAAATTATTTTT-ATCTATTGAATATTTGATTATACCTAAAGATCTTAATTAAACTAAGTATATGCTTGTGCTGTACATACATCAATGCCTAGAAATCATCT-TTAACAGACATTTATACAAATTCATTCTGTCGATTGGGCTGAAGGTAACGATT----ACTCATGATATTTCTTGTGTATTTTGGTTCTTCTTCAGCCTTCAATTGACGAGGATTCAAATGATTGCCTTAATTTGGAGTGCCCTCGAATCAGCGTCAACCCA---TCTACACTTTGTCACAGAGGGGTATCAGTTCCAAGGGAAGCTCTACCAGGTATAGTTTTAGATGCACAAGTTGTTGAAGACATAGATCCAAAGACGTGGACAATTAATGCAGCTCCAAGGCTGAGAACTTTGAATGAAAAAAAAGGTTCTGAGCCTGGCATGTTACCTAAAGCTGAGCTATTTAGGCTCGCTTTTGTTGAGAGAGATGAACGCCTTGCACCAAAAAGAGCAAAGAACATGAGGCAACATCAGAGACGGGCGGAGAGAGAATTCATAAAATCCGATACAGGGGCAAAGTCTCTATTCTTGGCTTCTTTAGCACAGAAATCACTCCGGAAGTAGGGCATTGGTTTGAAACTTTTTTGAGGACTGCAGACTAAAGTTTGAACTGTTTATGTAGATATTCA------------ATGAAATGGCACCTGCACAA-TTTCTGTAAT-----TGCCCAGTGGTTGG-AGCTGATTCT-CAACACAAAGTAAAGAGCAAA-TGTTGACAGAATTTCAATGTAATGGCAAATTTATCTATTGCCAAAAATTTCATATTCTAATTGTGTTTCTTCAAGTATTTTTC
>PH2
AAGAGCTAGATGGGAAGGACATAAGTAACAGTGTTCATGCTCTTCGCTGGCTAATATGGGTCAAGTCTTGCACATATTTGCTATGACTTTCAATGT-TTGATCCAATAGTAGACTTACTTCTTTTCTTTGTAATGAATGGGTTCAGTGGCTATTTATCA-TTTTTTGTTTTGATAAATTTGAGTTTCTATGAT-----------CGATTTGTAAACCTTA-AGCCCAATATTCCTTGTGTATTTTGTTTCTTGTCCAGCCTTCAATTGATGAGGACTCGAAGGATTTCCTCACTGTGGAGTGTCCTCGAATTATCGTAAATCCACCTAATACAGCTCGTTACAGAGGGATGTTAGTACCCAGGGCAGCCCTCCCAAGTGTAGTGTTGGATGTATTGTTTGTTGAAGATATAGATCCGAAGACATGGGCCATTCATGCAGCTCCCAAACATAGAACATCAAGGGAAAACACAAATTCTGAGTCTATTACAATACCTAAAGCTGAGCTATTTAGGCTTGCTTTTGTTGAGAGAGATGAACGTCTAGCTCCTAAAAGAGCAAAGAACATGAGGCAGCATCAAAGACGGGCAGAGAAAGAATTGCTTCAATACAGTAGTGGGGCAAAGTCTCTTTTTTTGGCTTCTCTGTTACAGAAATCACTGAGGAGAT--AAAATATGTATGGGCAGGCTTCTCCAGTATTCATGGCATTTTTACATCAGAGTATTAAGGTGTGTCATAAAATAAAGTTGCAATGTAAACTGCGTCT-TTTCATAAGAACATATATATTAAGTTTCTATGAT-AGCATGGGAAGTAGATATATCCGGAAACACATTTTAAATTTAAGTTTCTATGATAGCATGGAAAATAAACTTATTGTGCACCTTAAGCCTGAAGGAAAATTCAAATTCAGA
>PM29
-----------------------------------------------------------------TATTTTA-TCGATTTGAATATTTGATTATATTCAAAGGGCTGAACTAAACTAAGTATATGCTTGTGCGGCACATACATCAATGCCTAGAAATCATCCTTTAACAGACATTTAGACAAATTCATGCTGTCGATTGCTGAAGGTAATGCTTACTAGTACTCATGAGATTTCTTGTGTATTTTGGTTCCTCTTCAGCCTTCCATTGATGAAGATTCAAATGATTGCCTTAATTTTGAGTGCCCTCGAATCAGCGTCAACCCT---TCTACACTTTGTTACAGAGGGGTATCAGTTCCGAGGGAAGCTCTACCAGGTATAGATTTAGATGCAGAAATTGTTGAAGACATAGATCCAAAGACATGGAACATTAATGCAGCTCCAAGGCTCAGAACTTTGAATGCAATAAAAAGTTCTGAGCCTGGCATGTTATCTAAAGCTGAGCTATTTAGGCTTGCTTTTGTTGAGAGAGATGAACGCCTTGCACCTAAAAGAGCAAAGAACATGAGGCAACATCAGAGACGGTCAGAGAGAGAATTTATAAGATCCGATACAGGAGCAAAGTCCCTATTCTTGGCTTCTTTGGCACAGAAATCACTCCGGAAGTAGGC----------------CATTGGAGACTGCAGACTAGAGTTTGAACTGTTTATGTAGATATTCA------------ATGAAATGGCACCTGCACAA-TTTCTGTATT-----TGCCTAGTGGTTGG-AACT----------------------------------------------------------------------------------------------------------------
>PS27
-------------------------------------------------------------------------------------TATAAT---ACCTAAAGATCTTAATTAAACTAAGTATATGCTTGTGCTGTACATACATCAATGCCTAGAAATCATCT-TTAACAGACATTTATACAAATTCATTCTGTCGATTGGGCTGAAGGTAACGATT----ACTCATGATATTTCTTGTGTATTTTGGTTCTTCTTCAGCCTTCAATTGACGAGGATTCAAATGATTGCCTTAATTTGGAGTGCCCTCGAATCAGCGTCAACCCA---TCTACACTTTGTCACAGAGGGTTATCAGTTCCAAGGGAAGCTCTACCAGGTATAGTTTTAGATGCACAAGTTGTTGAAGACATAGATCCAAAGACGTGGACAATTAATGCAGCTCCAAGGCTCAGAACTTTGAATGAAAAAAAAGGTTCTGAGCCTGGCATGTTACCTAAAGCTGAGCTATTTAGGCTCGCTTTTGTTGAGAGAGATGAACGCCTTGCACCAAAAAGAGCAAAGAACATGAGGCAACATCAGAGACGGGCAGAGAGAGAATTCATAAAATCCGATACAGGGGCAAAGTCTCTATTCTTGGCCTCTTTAGCACAGAAATCACTCCGGAAGTAGGGCATTGGTTTGAAACTTTTTTGAGGACTGCAGACTAGAGTTTGAACTGTTTATGTAGATATTCA------------ATGAAATGGCACCTGCACAA-TTTCTGTAAT-----TTCCCAGTGGTTGG-AGCTGATTCT-CAACACAAAGTAAAGAGCA--------------------------------------------------------------------------------------
>PS30
----------------------------------------------CTGGCTAATATGGGTTAAGTCTAGGACATATTTGTTATGACTTTCAATGT-TTGATCCAATACTAGACTGAATTCTTTTCTTTGTAACGAATAGGTTTAGTGGCCATTTATCA-TTTTTTGATTTGTTAAATTTTAGTTTTTATGATAGATTGACAAACGTCTTTTAAACCTTG-AGCCTAATATTCCTTATTTATTTTGATTTTTGTCCAGCTTTCAATTGATGAGGACTCGAAGGATTTCCTCACTGTGGAGTGTCCTCGAATTATTGTAAATCCACCTAATACAGCTCGTTACAGAGGGATGTTAGTACCCAGGGAAGCCCTCCCAGGTATAGTGTTGGATGCATTAATTGTAGAAGATATAGATCCAAAGACATGGGCCATTCCTGCAGCTCCCAAACCCAGAATATCAAGGGAAAACACAAATTCTGAGTCTGGTATAATACCTAAAGCTGAGCTATTTAGGCTTGCTTTTGTTGAGAGAGAGGAACGTCTAGCTCCTAAAAGAGCAAAGAACATGAGGCAGCATCAAAGACGGGCAGAGAAAGAATTGCTACAATACAGTACTGGGGCGAAGTCTCTTTTTTTGGCTTCTCGGTTACAGAAATCACTGAAGAAAT------GATGTATGGGCAGGCTTCTCAAGTATCAACATGAAATTGTTTGTGTAGATATCAAGTACTCTTTCAGTGTACCACATGGTGCTACTAGTACAA-ATTCTTTGGTGTGCTCAGCAAGTTGTTTGGAACTAGTTTTTACCTGTTTGTCTATTTTTGGTCAACACACAGAAAAAACAGGCTAAAAGAACT-----------------------------------------------------
>PSF43
------------------------------------------------------------------------------TACTATGACTTTCAATGT-TTGATCCAATATTAGACTGAC-----TTCTTTGTAATGAATAGGTTTAGTGGCTATTTATCA-TTTTTTGTTTTGTTAAATTTGAGTTTCGATGATCGATTGACAAATGATTTGTAAACCTTA-AGCCTAATATTCCTCGTGTATTTTGTTTCTTGTCCAGCCTTCAATTGACGAGGACTCGAAGGAATTCCTTGCTGTGGAGTGTCCTCGAATTGTTGTAAATCCACCTAATACAGCTCGTTACAGAGGGATGTTAGTACCCAGGGAAGCCCTCCCAAGTATAGCGTTGGATGCATTGTTTGTTGAAGATATAGATCCAAAGACATGGGCCATTCATGCAGCTTCCAAACATCGAACATCAAGGGAAAACACAAATTCTGAGTCCACTATAATACCTAAAGCTGAGCTATTTAGGCTTGCTTTTGTTGAGAGAGATGAACGTCTAGCTCCTAAAAGAGCAAAGAATATGAGGCAGCATCAAAGACGGGCAGAGAAAGAATTGCTTCAATACAGTACTGGGGCAAAGTCCCTTTTTTTGGCTTCTCTGTTACAGAAATCACTGAGGAGAT-AAAAGTATGTATGGGCAGGCTTCTCCAGTATTGATGGCATTTTTACATCAGAGAATCAAGGTGTGTCATAAATAAAGTTGCAACG-TAAACTATGTCA-TTTCATAAGAACATATATATTAAGTTTCTATGAT----------------------------------------------------------------------------------------------------------------
>PTA0
---------------------------------------------------CTCATTACTTTGGCTCCAAACCCTCTATCTCATTGCTACTACCAAACTGTTTCTTCCATCTATCCTGCTGTTAGAGCTTATTGCACAACTCTTCAAAGTTCAGGTCAACATTTGGAGTAGTGATGTTTAGGGTGTCTATGAAGTGCTCATAAGCACGTAGTAAACTTTTAAGGTTATTACCACCTTGTTGCCTTCTTAGTTGTTCAGCTTTCAATTGATTAGGACTTGAAGGATTTCCTCACTGTGGTGTGTCCACGAATAATTGTAAATCCACCTAATGCAGCTCGTTACAGAGGGATGTTAGTACCCAGGGAAGCCCTCCCAGGTATAGTGTTGGATGCATTGTTTGTTGAAGATATAGATCCACAGACATGGGCTATTCATGCAGCTCCCAAACCTAGAGCATGAAGGGCAAACAAAAAATTTGAGTCCAATATAATAAATAAAGCTGAGCTATTTAGGCTTACATTTTTTGAGAGAGACGAACGTCTAGCTCCTAAAAGAGCAAAGAACATGAGGCAGCATCAAAGACGTGCAGAGAAAGAATTGCTTCAATACAGTACTGGGGCAGGGTTTCTTTTTTTGGCTTCTCAGTTACAGAAATCACAGAAGAGATCTCATAATTGAATGTCTAACAGTCCAGAGGGACTACAACTAACTCTTAGACTAATAACTAAACATAACTAACACATCAAATTAACAAAAGCCACAATAA-GTTTATTAATCCC--TAATTTCTAGGAGTTAATTGCTCATTATTACCCTAATTGACCATTAATATTATTAATCTAACACTCTTAAT------------------------------------------------------------
>RC54
-----------------------------------------------------------------------------------------------------------------------------------------TAGGTTTAGTGGCTATTTATCA-TTTTTTGTTTTGTTAAATTTGAGTTTCAATGATCGATTGACAAACGATTTGTAGACCTTA-AGCCTAATATTCCTCGTGTATTTTGTTTCTTGTCCAGCCTTCAATTGACGAGGACTCAAAGGATTTCCTCGCTGTGGAGTGTCCTCGAATTGTTGTAAATCCACCAAATACAGCTCGTTACAGAGGGATGTTAGTACCTAGGGAAGCCCTCCCATGTATAGCGTTGGATGCGTTGTTTGTTGAAGATATAGATCCAAAGACATGGGCCATTCATGCAGCTCCCAAACATCGAACATCAAGGGAAAACACAAATTCTGAGTCCACTATAATACCTAAAGCTGAGCTATTTAGGCTTGCTTTTGTTGAGAGAGATGAACGTCTAGCTCCTAAAAGAGCAAAGAATATGAGGCAGCATCAAAGACGTGCAGAGAAAGAACTGCTTCAATACAGTACTGGGGCAAAGTCCCTTTTTTTGGCTTCTCTGTTACAGAAATCACTGAGGAGAT-AAAAGTATGTATGGGCAGGCTTCTCCAGTATTCATGGCATTTTTACATCAGAGAATCAAGGTGTGTCATAAATAAAGTTGCAA--------------A---------------------------------------------------------------------------------------------------------------------------------------------------
>RR55
------------------------------------------------------------------------------------------------------------------------------------------------------------------TTTTGTTTTGTTAAATTTGAATTTCAATGATCGATTGACAAACGATTTGTAGACCTTA-AGCCTAATATTCCTCGTGTATTTTGTTTCTTGTCCAGCCTTCAATTGACGAGGACTCAAAGGATTTCCTCGCTGTGGAGTGTCCTCGAATTGTTGTAAATCCACCTAATACAGCTCGTTACAGAGGGATGTTAGTACCTAGGGAAGCCCTCCCATGTATAGCGTTGGATGCATTGTTTGTTGAAGATATAGATCCAAAGACATGGGCCATTCATGCAGCTCCCAAACATCGAACATTAAGGGAAAACACAAATTCTGAGTCCACTATAATACCTAAAGCTGAGCTATTTAGGCTTGCTTTTGTTGAGAGAGATGAACGTCTAGCTCCTAAAAGAGCAAAGAATATGAGGCAGCATCAAAGACGTGCAGAGAAAGAACTGCTTCAATACAGTACTGGGGCAAAGTCCCTTTTTTTGGCTTCTCTGTTACAGAAATCACTGAGGAGAT-AAAAGTATGTATGGGCAGGCTTCTCCAGTATTCATGGCATTTTTACATCAGAGAATCAAGGTGTGTCATAAATAAAGTTGCAATG-TAAACTATGT-A-TTTCATAAGAACATATATATTAAGTTTCTATGAT--AGCATGAAAGTAAATATATCCAGGAACAC---------------------------------------------------------------------------------
>SA1
AAGAGCTAGAGGGGAAGGACATAAGTAACAGTACTCATGCTCTTCGCTGGCTAATATGGGTTAAGTCTTGGACATATTTGTTATGACTTTCAATGT-TTGATCCAATACTAGACTGAATTCTTTTCTTTGTAATGAATAGGTTTAGTGGCCATTTATCA-TTTTTTGATTTGTTGAATTCAAGTGTCTATGATAGATTGACAAACGTTTTTTGAACCTTG-AGCCTAATATTCCATATTTATTTTGTTTCTTGTCCAGCTTTCAATTGATGAGGACTCGAAGGATTTCCTTACTGTGGAGTGTCCTCGAATTATTGTAAATCCACCTAATACAGCTCGTTACAGAGGGATGTTAGTACCCAGGGAAGCCCTCCCAGGTATAGTGTTGGATGCATTAATTGTTGAAGATATAGATCCAAAGACATGGGCCATTCCTGCAGCTCCCAAACCTAGAACATCAAGAGAAAACACAAATTCTGAGTCTGGTATGATACCTAAAGCTGAGCTATTTAGGCTTGCTTTTGTTGAGAGAGACGAACGTCTAGCTCCTAAAAGAGCAAAGAACATGAGGCAGCATCAAAGACGGGCGGAGAAAGAATTGCTACAATACAGTACTGGGGCGAAGTCTCTGTTTTTGGCTTCTCGGTTACAAAAATCACTGAAGAAAT--GAAGTATGTATGGGCAGGCTTCTCGAGTATCAACATGAAATTGTTTGTGTAGATATCAAGTACTCTTTCAGTGTACCACATGGTGCTACTAGTACAA-ATTCTTTGGTGCCCTCAGCAAGTTGTTTTTAACTAGTTTTTACCTGTTTGTCTATTTTTGGTCAACACACAGAAAAAACAGGCTAAAAGAACTACTGTAAGATGCCAACATAGAATTCATCTTAGCAGTAAGTACAAAATTTTAGG
>SC0
---------------------------------------------------------------------------------------TTTCAATGT-TTGATCCAATTCTAGACTGACTTCTTTTCTTTGTAAT-----GGTTTAGTGGCTGTTTATCATTTTTTTGTTTTGTTAAATTTGAGTTTCTATGACCGATTGACAAACATTTACTAAATCTTA-AGCCTAATATTCATTGTGTATTTTGTTTCTTGTCCAGCCTTCAATTGATGAGGACTCGAAGGATTTCCTCACTGTGGAGTGTCCTCGAATTATTGTAAATCCACCTAATACAGCTCGTTACAGAGGGATGTTAGTACCCAGGGAAGCCCTCCCAAGTATAGTGTTGGATGCGTTGTTTGTTGAAGATATAGATCCAAAGACATGGGCCGTTCATGCAGCTCCCAAACATAGAACATCAAGGGAAAATACAAATTCTGAGTCCAATATAATTCCTAAAGCTGAGCTATTTAGGCTTGCTTTTGTTGAGAGAGATGAACGTCTAGCTCCTAAAAGAGCAAAGAACATGAGGCAACATCAAAGACGGGCAGAGAAAGAACTGCTTGAATACAGTTCTGGGGCAAAGTCTCTTTTTTTGGCGTCTCTGTTGCAGAAATCACTAAGGAGAT--AAAGTACGTATGGGCAGGCTTCTCAAGTATGGACATGAAATTGTTTGTGTAGATATCAAGTACTCATCCAGTGAACCTCATGGTGCTACTATTATAA-ACTCATTGGTGTGTTCAACAAGTTGTTTGGAACTAGTTTTTAACTGTTTGGCTATTTTTGGTC-----------------------------------------------------------------------------------
>SE46
---------------------------------------------------------------------------------------------------------------------------------------------------------------------------------------------------------------------------------------------------------------------------------GATTCATTGGAAAGTCTTACTACGGAGTGCCCTCGTATCATTGTCAATCCACCTTCTCAATTCGGTTACCGAGGGCTATCTGTTCCCAGGGAAGCATTTCCGAATATAGTGTTAGATGATCCAGCAGTTGAAGATATAGATCCAAGGACATGGGCCATTGGTGCTGCTCCAAGGCTCAAGACTTTGACTACAATCAGTAATTCTGAGCTGGTCTTATTGCCAATAGCTGAGAGATTTAGGCTTGCCTTTGTTGAGAGAGATGAACGTCTAGCACCTAAGAGAGCAAAGAACATGAGGCAACATCAGAGACGAGCAGAGAGAGAACTGATGAAATCAGATACAAGTGCAAAGTCTATATTTTTAGCTGCTT------------------------------------------------------------------------------------------------------------------------------------------------------------------------------------------------------------------------------------------------------------------------------
>SG23
-------------------CATTACTAACAGTCCTCACACACTTCGCTGGCTAACATGGGTGATGTATTTTGTGTCTTTGTTATGACCTGGGATCT-GTAATCTGATAATTAATTGGCTTTATTGTTATAGAATACAATATGTTTGTAGTCATCATCAATTTCTTTATTTTATTTGTGATAAACAATAGATTTTTGGTTCTGCACATTGAACTGAAGCTTATACTGAACATATTCTGTAAATTTG----TCTCTCCAGTTTTCCATTGATGAGAATTCAAAGAATTACCTTACCGTGGAGTGTCCTCAAATCAGTGTTAACCCA---CCTAAACCTCGTTATAGAGGTGTACCAATTCCTAGGGAAGCTCTTCCAGGTATTGTGTTAGATGCACTGGTTGTTGAAGATATAGACCCAAACGCATGGGCAGTTTATGCAGCTCCCAGGCTTAAAACATTGAAGGAAAATGCAAAATTTGAGCCCAATATAATACCGAAGGCAGAGCTATTTAGGCTTGCTTTTGTGGAAAGAGATGAACGCCTAGCCGCTAAAAGAGCAAAGAACATGAGGCAACATCTAAGGCGGGCAGAGAAAGAATTTATCAAATACAGCAGTGGGGCAAAGTCTCATTTTTTGGCTCATTTGGCACAGAAATCACTCCAGAGATA-GGTAATTCTATATTCTTGGATTCAAATCATTTGTGTGTGTA--TATATATATATGTTAAATACTATTTCATGACACCATAAGATGGCACTTGCACAATTCCGTTTGATGTGATTGGCTGTTTAACCG-AACTGATTTTCTAACAGTTGTTCATTTTTGGCCAATTCCTGGTCAAATATACTTTCGAAGATGAAAGTGTTCTGTAAAATGCAGACTACATGCTCACCTAAATATGCAACATTTCA
>SS22
-------------------------------------------------------------------------GTATTTGTGATGACCTGGGATGT-GTAATTTGATAATTAATTGACTTTATTGTTACAGAATACAATATGTTTGTAGTCATCATCAGTTTCTTTATTTTATTTGTGATAAACAATAGATTTTTGGTTCTGTGCATTGAACTGAAGCTTATACTGAACATGTTCTGTAAATTTG----TCTCTCCAGTTTTCCATTGATGAGAATTCAAAGACTTACCTTACCGTGGAGTGTCCTCAAATCAGTGTTAACCCA---CCTAAACCTCGTTATAGAGGTGTACCAGTTCCTAGGGAAGCCCTTCCAGGTATTGTGTTAGATGCACTGGTTGTTGAAGATATAGACCCAAACACATGGGCAGTTTATGCAGCTCCCAGGCTTAAAACATTGAAGGAAAATGCAAAATTTGAGCCCAATATAATACCAAAGGCAGAGCTATTTAGGCTTGCTTTTGTGGAAAGAGATGAACGCCTAGCTGCTAAAAGAGCAAAGAACATGAGGCAACATCTAAGGCGGGCAGAGAAAGAATTTATCAAATACAGCAGTGGGGCAAAGTCTCATTTTTTGGCTCATTTGGCACAGAAATCACTCCAGAGATAGGGTAATTCTATATTCTTGGATTCAAATCATTTGTGTGTG----TGTATATATATGTTAAATACTATTTCATGGCACCATAAGACGGCACTTGCACAATTCCCTTTGATGTGCTTGGCTCTTTAACCG-AACTGATTTTCTAACAGTTGTTCATTTTTGGCCAATTCCTGGTCAAATATACTTTCGAAGATGAAAGTGTTCTGTAAAATGCAGACTACAT-------------------------
>SV36
AGGAGCTGGATAGCAAGGACATCACTAACAGTGCTCACTCTCTTCGCTGGCTTATATGGGTAAATTATATTG-CATTGTTATCTTTGTTATGACGTGTAATTCTAATGCTCGACTGACTTTGACTATGTGAATAGTGTGTTTGTAGTGAGCATTCGTCAATTTCTAATGTTCTGTGATATAGACAAATACAATTTTGTGCTACATATTGAACCTAAGTAA-TACTTGATGTTTCTTCTATATTTTG---GTTATTCAGCCTTCCATTGATGAGGATTCAAAGGATCGCCTTATTGTGGAGTGCCCTCGAATCAGTGTAAACCCA---CTTACACCTCGTTATAGAAGGGTGTCAGTTCCTAGGGAAGCCCTTCCAGGCATAGTATTAGATGCACTAGTTGTTGAAGATATAGATCCAAAGACATGGGCCATTCATGCAGCTCCCAGGCCTAAAACATTGAAGGAGAATGCAAATTCTAAGCCTGATATAATACCCAAAGCTGAGCTATTTAGACTTGCTTTTGTCGAGAGAGACGAACGCCTAGCTCCTAAAAGAGCGAAGAATGCAAGGCAACATCAAAGACGGGCAGAGAAAGAATTGATTCAATACAGTAGCGGGGCAAAGTCTCTATTTTTGGCTTCTTTGGCACACAAATCACTTCGGAAATAGGGTATTAAATTACCAAATTTCAGAGGCTCAAGATCAATTTGTTTGTCTAGATTTGTACTGTGTCAT-----GGCACCACAAAAGGGCATTAGTGCAA-TCTCTTGGGTCTGTGTGGCAGGTTGGCTG-AACTGGTTTATAACAGTTGGCTACTTTTGACCAATATCTAGGAAAATGAACTTGAAGAAACGCACGTCAGTTAGAAGCATATTCACCTTAATGGCAAAGACAAAGACAACTGCAAA
>TA17
------------------------------------------------------------------------------TGATGTATTTTGTTATGA-CCTGGGATGTTATTGATTCACTTCATTGATATGAATAAAATATGTTTATTAGTCAACATCAATTTCTTTATTTTGTTTCTGATAAATATTAGAAATTTGGTGCTACACATTAAGCCGAAGCTTATGC-TGACTTGTTCTGTAAATTTG----TCTCTTTAGTTTTCCATTGATGAGAATTCAAGGGATTACCTTACTGTGGAGTGTCCTCAAATCTGTGTTAACCCA---CCTACACCTCGTTATAGAGGAGTATTGGTTCCTAGGGAGGCCCTTCCAGGTATTGTATTAGATGCGCTGGTTGTTGAAGGTATAGACCCGAACACATGGGCAGTTTATGCAGCTCCTAAGCTTAAAGCATTGAAGGAGAATACAAAACTTGAGCCCAATATAATACCAAAATCTGAGCTATTCAGACTTGCTTTTCTGGAAAGAGATGAACGCCTAGCAGCGAAAAGAGCAAAGAACACGAGGCAACATCTAAGACGGGCAGAGAAAGATTTTATCAAATACAGCAGTGGAGCAAAGGCTCATTTTTTGGCTCATTTGGCACAGAAATCACTCCAGAGATAGGGTAATTATATGTTCTTGATTTCAAAT----------------------TGTATATTAAACACTATTTCAGCACACCACT-CATGGCACTTGCACAA--CCCTTTGGTGTGATTGGCTAGCTCAACG-AGCTGATTTTCAAACTGTGGTTTATTTTTGGGCCATTCCTGGTCAGATGTACTTTCAATCATGAAAATGTTCTGTAATATGCTGCCTGAATATTTACCTAAATGGTGTATGGAACA
>TB39
AAGATCTGGATAGTAAGGACATTACTAATAGTCCTAGCACACTTCGCTGGCTAACATGGGTGATGTATTTTG--AATTGGTGTTTTGTTATGAT-----GATATGTAAATCTGATACTTGACTGACTGCATTACTGAATATGTTTGTAGTAGTCATGGATTTCTAATATGTTTGTTGTGATAAACAATAGAATTTTTTTCTGCACATTGAACTCAAGGTAATACTTAACATGTCTTGTATCTTTTG---GCTCTCCAGGCTTCCATCGACAAGAATTCAAAGGATTATGTTACCAAGGAGTGTCCTCGAATCAGCATAAACCCA---CTTCCATCTCAATATAGAGGGGTACCAGTTCCTAGGGAAGCCTTTCCAGGTATTGTGTTAGATGCGCTGGTTGTTGAAGATATAGACCCCAATACATGGGCCATTCATGCAGTTCCGAGGCTTAAAACATTGAACGAAAATGCGGACTCTGAGCCCAATATAATACCAAAATCTGAGCTATTTAGGCTTGCTTTTATTGAGAGAGATGAGCGCCTAGCTACTAAAAGAGCAAAGAACATGAGGCAACATATGAGACGGGCAAAGAGAGAATCTATCAAATACAGTAGTGGGGAAAAGTCTCTATTTTTGGCGGATTTGGCACAGAAGTCACTCCGGAGGTAGAGATATTATTT-TGCAGAACTTCAGATGCTCGCAATCAAATTTGTTGTGCATATATTGTGTATCCTTTCAGGGCACCACGAGATGGCACTTGCTCAA-TTTTCTTGCCATGCTTGCCCAGTTGGTTGGAGCTGATCTTTTAACAGTAGGCTATTTTTCGTCAATACCTAGAGATAAAAGCTTATAGAGATGAAAACATTCTATAAAATGCTACATATTCACCTTAATGGCAAATGCA----ACA
>TC31
---------------AGGACATTACTACTGGTGCTCGGGCACTTCGTTGGTTAATATGGGTATATTATTTAT-ATCTATTGACTATTTGATTATACTTAAAGAGGTTAACTAAACTA-GTATATGCTCGTGCCATGTGTACATCAATGCATATAAATCATCT-TTAACAAATATTTATACAAATTCATGCTGCCGATTGGGCTAAATGTACTG--------CTTATGATATTTCTTGTATATTTTGGTTCTTCTTCAGCCTTCCATTGATCAGGATTCAAATGATTGCCTTAGTTTGGAATGTCCTCGAATCAGCATCAACCCA---TCTACTCTTTGTTACAGAGGGGTATCAGTTCCGAGGGAAGCTCTACCAGGTATAGTTTTAGATGCGCTAGTTGTTGAAGACATAGACCCAAAGACATGGATCATTAATGCAGCTCCAAGGCTGAGAACATTGAATGCAATAAAAAATTCTGAGCCTGGCATGTTACCTAAAGCTGAGCTATTTCGGCTTGCTTTTGTTGAAAGAGATGAACGCCTTGCACCTAAAAGAGCAAAGAACATGAGGCAACATCAGAGACGAGCAGAAAGAGAATTTATAAGATCTGACACCGGGGCCAAGTCTCTATTCTTAGCTTCTTTGGCACAGAAATCACTCCGGAAGTAGGG-ATTGGTTTGAAACTTTTTTGAGGACTGCACACAAAAGTTTGAACTGTATATGTAGATAT-------------------------------GGCA-CATGCATAAT-----TGCCGAGTTGTTGG-AACTGATTCTCAACCAGAAAGTAAAGAGAAAAATGTCAACAAAATTGCAATGTAATGACATATTCATCCACTGCCAAAAATTTCCTATTCTACATGTGTTTCTTCAAGTATCTGTG
>TN1
----------------------------------------------------------------------------------------------------------------------------------------------------------------------------------------------------------------------------------------------------------------------ATGTGCATTAAAAATAGAAAAGTAGGGTATTTGAAGTGGACATTAATCATTTCACCCATCCC--------ACCTCCTTATAGATGGGTGCCAGTTCC---------------AGGTATTGTGTTAGATCCACTGGTTGTTGAAGGTATAGACCCAAATGCATGGGCTATTCATGCAGTACGTATGC-------A----------------------------ATGTAGTACCGAATTCTGACCTACTTAGGCTCTTTTTT------------------------------------------------------TAAAGATGGCCAGAGAAAGAAATCATCAAATAGACCAGTGGGGGACAGAAGTCCTCTTTCTCTCTCTCTTTTGGCAATGATGATCTAAGTT---TAAATTAGTTATCTATTGTCCCAAAA---------------------------------------------------------TAAATTGAGTGAA-GTTTTTACGTATACA-----------------------------------------------------------------------------------------------------------------------------------
>TO14
-----------------------------------------------TGGATAACATGGGTGATGTATTTTG-TTATGACCAAGGATTTGTAATCT-CAAATTTGATAATTAATTGACTTCTTTGATATAGAATAAAATATGTTTGTAGTCAACATCAATTTCTTTATTTTGTTTGTCATAAACATTAGAAGTTTGGTGCTGCACGTTGAGCTGAAGCTTATAC-TGACATGTTCTGTAAACTTG----TCTCTCCAGCTTTCCATTGATGAGAATTCAAGGAATTACCTTACTGTGGAGTGTCCTCAAATCTGTGTTAACCCA---CCTACACCTCGTTATAGAGGAGTACTGGTCCCTAGGGAAGCCCTTCCACGTATTGAATTAGATGCACTGGTTATTGAAGATATAGACCCAAACGCATGGGCAGTTTATGCAGCTCCCAAGCTTAAAACATTGAAGGAAAATGCAAAAGTTGAGCCCAATATAATACCAAAGTCTGAGCTATTTAGGCTTGCTTTTCTGGAAAGAGATGAACGCCTAGCTGCTAAAAGAGCAAAGAACATGAGGCAACATCTAAGGCGAGCAGAGAAAGAATTTATCAAATACAGCAGTGGGGCAAAGTCTCAATTTTTGGCTCATTTGGCACAGAAATCGCTCCAGAGATAGGATAGTTATATGTTCTTGATTTCAAATAATTGGTGTATATATA--------CATATTAAATACTATTTCAGCGCACCACA-TATGGCACTTGCACAATTCTCTTCGGTGTGCTTGGCTGGTTCACCG-AACTGATTTTCAAACAGTTGTTTATTTTTGGCCAATTCCTGGTCAAATATACTTTCAATCACGAAAGTGTACTGTAAAATGCTGACTACATATTCACCTAAATGGCA---------
>TPL03
AAGAGCTAGATGGCAAGGACATAAGTAACAGTACTCATGCTCTTCGCTGGCTAACATGGGTCAAGTCTTGCACATATTTACTATGACTTTCAATGT-TTGATCCATTGCTAGACTGAC-----TTCTTTGTAATGAATAGGTTTAGTGGCTATTTATCA-TTTTTTGTTTTGTTAAATTTGAGTTTCGATGATCGATTGACAAACGATTTGTAAACCTTA-AGCCTAATATTCCTCGTGTATTTTGTTTCTTGTCCAGCCTTCAATTGATGAGGACTCGAAGGATTTCCTCGCTGTGGAGTGTCCTCGAATTGTTGTAAATCCACCTAATACAGCTCGTTACAGAGGAATGTTAGTACCCAGGGAAGCCCTCCCAAGTATAGCGTTGGATGCATTGTTTGTTGAAGATATAGATCCAAAGACATGGGCCATTCATGCAGCTCCCAAACATCGAACATCAAGGGAAAACACAAATTGTGAGTCCACTATAATACCTAAAGCTGAGCTATTTAGGCTTGCTTTTGTTGAGAGAGATGAACGTCTAGCTCCTAAAAGAGCAAAGAATATGAGGCAGCATCAAAGACGGGCAGAGAAAGAATTGCTTCAATACAGTACTGGGGCAAAGTCCCTTTTTTTGGCTTCTCTGTTACAGAAATCACTGAGGAGAT-AAAAGTATGTATGGGCAGGCTTCTCCAGTATTCATGGCATTTTTACATCAGAGAATCAAGGTGTGTCATAAATAAAGTTGCAATG-TAAACTATGTCA-TTTCATAAGAAC--------------------------------------------------------------------------------------------------------------------------------------
>WN5
-----------------------------------------------------------------------------------------------------TAAAATGCTTAACTAACTTTTACGCTATAATAATAGGATTGTGTTGGACATTTTTCTTTTT-CC----TCTTTTTTTGTTTTTTTGGATTGTTCTTAGATGCACATGGAGCCTCAAGGTAATTTTGATATTTGTTGTATGTATTCT--CTCCTTCAGCCTTCCATTGATGAGGATTCAAAGGATTTCCTTGCTTCAGAGTGTCCTCGAATTGGTGTAAACCCA---CCTACAACTCGTTATAGAGGGGTATTGATTCCTAGGGAAGCCCTCCCGGGTATAGTGTTAGATGCGCTAGTTGTTGAAGATATAGATCGAAAAACATGGGCCACTCATGCAGCTCCCAGGCTTGAGACATGGAGGGAAAATGGAAATATTGAGCCCAACGAAATACCTAAAGCTGAACTATTTAGACTCGCTTTTGTTGAAAGAGACGAACGACTGGCTCCTAAAAGAGCAAAGAATGCGAGGCAACACCAGAGACGCGCAGAGAAAGAATTGATTAAATACAGTACTGGAGTAAAGTCTCTTTTTCTGGCTTCTTTGGCACAGAAATCACTTCGGAAATAACATATCAATTGGCATATTTTCGGAGGCTGTAAGTTCCACTTGTTTATAGGTATTGTGCATAGATATTTTCGGAGGCTTTAAGATGGTACTTGCACAG-TTTTTCTGGGGTGCTTGGCTGTTTATTTGGAACTGATTTTTCAGTGGTAGGCTATTTTGGCC------------------------------------------------------------------------------------
>WS10
--------------------------------------------------------------------------TATGACCTGGAATGTGTAATCT-TAAATATGATAATTAA--GAATTTATTAATATAGAATAAAAGATGTTTGTACTCAACATTGATTTCGTTATTTTGTTTGTGATAAACATTAGAACTTTGTTGCTGCACATTGAGCTGAAGCTTATAC-TGACATGTTCTGTGAATT------TTTCTCTAGTCTTCCATTGATGAAAATTCAAGGAATTACCTTACCATCGAGTGTCCTCAAATCTGTGTTAATCCG---CCTTCTTCTCGTTATGGAGGAGCATGGGTTCCTAGGGAAGCCCTTCAAGGCATTGTATTAGATGCACAGGTTGTTGAGGATGTAGACCCAAACACATGGGCAGTTTATGCAGCTCCCAAGCTTCAAGCATTGAAGGAGAATGCGAAATTTGAGCGCAATATAATACCAAAGTCTGAGTTATTTAGACTTGCATTTCTGGAAAGAGATGAGCGTCTTGCTGCTAAAAGAGCAAAGAATGTGAGGCAACATCTAAGGCGGGCAGAGAAAGAATTTATCAAATACAACACTGGTGCAAAGTCTCATTTTTTGGCTCATTTGGCACAAAAATCGCTCCAGAGATAGGGTGATTTTATGTTCTTGAATTCATATCACTTCTATG----------TATATATATTAAATACTGTTTCAGCGCACTACA-TATGGCACGCACACAATTCTCTTTGATGTGCTTGGCTGGTTCACCG-AAATCATTTGCAAGCAGTTCTATATTTTTGGCCAATGCCT----------------------------------------------------------------------------
>WW11
-----------------------------------------------------------------------------------------------------------------------------------AATAAAAGATGTTTGTACTCAACATTGATTTCGTTATTTTGTTTGTGATAAACATTAGAACTTTGTTGCTGCACATTGAGCTGAAGCTTATAC-TGACATGTTCTGTGAATT------TTTCTCTAGTCTTCCATTGATGAAAATTCAAGGAATTACCTTACCATCGAGTGTCCTCAAATCTGTGTTAATCCG---CCTTCTTCTCGTTATGGAGGAGCATGGGTTCCTAGGGAAGCCCTTCAAGGCATTGTATTAGATGCACAGGTTGTTGAGGATGTAGACCCAAACACATGGGCAGTTTATGCAGCTCCCAAGCTTCAAGCATTGAAGGAGAATGCGAAATTTGAGCGCAATATAATACCAAAGTCTGAGTTATTTAGACTTGCATTTCTGGAAAGAGATGAGCGTCTTGCTGCTAAAAGAGCAAAGAATGTGAGGCAACATCTAAGGCGGGCAGAGAAAGAATTTATCAAATACAACACTGGTGCAAAGTCTCATTTTTTGGCTCATTTGGCACAAAAATCGCTCCAGAGATAGGGTGATTTTATGTTCTTGAATTCATATCACTTCTATG----------TATATATATTAAATACTGTTTCAGCGCACTACA-TATGGCACGCACACAATTCTCTTTGATGTGCTTGGCTGGTTCACCG-AAATCATTTGCAAGCAGTTCTATATTTTTGGCCAATGCCTGGTCAAATACACTTTCA-----------------------------------------------------------
