# Supplementary material for: Development of a Target Enrichment Probe Set for Conifer (REMcon)
Source: Biology (Basel). 2024 May 22;13(6):361. doi: 10.3390/biology13060361 (PMC11200496; doi:10.3390/biology13060361)
Supplement: Supplementary file 1 [file biology-13-00361-s001.zip › biology-2960267-supplementary/Sup data/secapr_alignments_paralogs/83.fasta]

>AA3
CCTGTATTGACAAACGACTTAACTTTTGAAACCAGGCGAAGTATGTAAATTCGGAGGGAAACGGCGAGTACGTGCAAACAACAGGAGTTTCTTGCACGGATAAAGTTTTCCGTATCAGAGGAGTGAAAATTGCTTTTAATATCTGGGATTTCGGTGGTAAGACCTCATCAAACTGCGGTGTGAGTTGTGTATTTCCCATTCTACTTTGGGTCTTACCTGTCTTTTGGACAGGTCATTTGCAGTTCACAGACGTTGTTCCGAGGGCTTGCCAGGATGCTGCAGCGATCTTGATTATGTTTGACCTTACAAGCAGATCAACACTGAACAAGTAATCAGTTTTCATCGAATATGACGAGATTATCCAATTCTGAATTACGGTAACTGATGGTGATCGGTGTGAACAGTGTCATGGACTGGTACCAACAGGCACGACAAAGCACC
>AA60
CAAGAACAGGATGTTTATAGATAATATTTTTTCAGGCAAAATATGCAAGGTCAGAAAGAACCGAAGAGTACATTCAAACAACGGGAGTTTCTTGCATGCATAAAGTTTTGGATATCAGAGGAGTGAAAATTGCGTTTAGCATTTGGGATTTTGGTGGTAATGTTTATTCACTCTGATGAAACAATACCTTACCTACATCTGCAGATTCTCTTCTGTAATGTTTGTGGAAAGGTCATCTGCAGTTCACAGAGGTTGTTCCAAGGACTTGCCAGGATGCCGCAGCC-------------------------------------------------------------------------------------------------------------------------------------------------------------
>AAR4
CCTGTATTGACAAACGACTTAACTTTTGAAACCAGGCGAAGTATGTAAATTCGGAGGGAAACGGCGAGTACGTGCAAACAACAGGAGTTTCTTGCACGGATAAAGTTTTCCGTATCAGAGGAGTGAAAATTGCTTTTAATATCTGGGATTTCGGTGGTAAGACCTCATCAAACTGCGGTGTGAGTTGTGTATTTCCCATTCTACTTTGGGTCTTACCTGTCTTTTGGACAGGTCATTTGCAGTTCACAGACGTTGTTCCGAGGGCTTGCCAGGATGCTGCAGCGATCTTGATTATGTTTGACCTTACAAGCAGATCAACACTGAACAAGTAATCAGTTTTCATCGAATATGACGAGATTATCCAATTCTGAATTACGGTAACTGATGGCGATCGGTGTGAACAGTGTCATGGACTGGTACCAACAGGCACGACAAAGCACC
>AF1
CCTAGACTGATAAACTCCTTAATTTTTGAGATCAGGCCAAGTATGTAACTTCAAAGGGAGATGGCGAGTATGTTCAAACAACAGGAATTTCTTCCATGGAAAAGATTTTCCGAATTAGAGGAATAAAAATTGCGTTCAGTATCTGGGATTTCGGTGGTAACTCTCCATCTGTCCACAATGTTTCTATTTAGGTATTCTATTGGCCTTGACTAATGTCCGTCTTTTGGACAGGCCATTTGCAGTTCACAGATGTTGTTCCCACAGCTTGTCAGGATGCTGCAGCCATCTTGATTATGTTCGATCTTACAAGCAGATCAACCCTTAACAAGTAATTTGATTAGCAAAAACAAAGTTTC----ACAAATATTCAATTCTGGTCTCTAACATATGTCTTTGTGAACAGTGCAATGGATTGGTATCAACAGGCAAGACAATTCACC
>AG2
CCTAGACTGATAAACTCCTTAATTTTTGAGATCAGGCCAAGTATGTAACTTCAAAGGGAGATGGCGAGTATGTTCAAACAACAGGAATTTCTTCCATGGAAAAGATTTTCCGAATTAGAGGAATAAAAATTGCGTTCAGTATCTGGGATTTCGGTGGTAACTCTCCATCTGTCCACAATGTTTCTATTTAGGTATTCTATTGGCCTTGACTAATGTCCGTCTTTTGGACAGGCCATTTGCAGTTCACAGATGTTGTTCCCACAGCTTGTCAGGATGCTGCAGCCATCTTGATTATGTTCGATCTTACAAGCAGATCAACCCTTAACAAGTAATTTGATTAGCAAAAACAAAGTTTC----ACAAATATTCAATTCTGGTCTCTAACATATGTCTTTGTGAACAGTGCAATGGATTGGTATCAACAGGCAAGACAATTCACC
>AH26
ACATT-TGTACTAATAGATGGATTTGTATTATCAGGTAAAGTATGTATCTTCAGAGAGAGATGATAAATATGTTCAAACAGTGGGAATTTCTTGTAAGGACAAAGTTATCCGTATCAGAGGTGCTAAAATTGCGTTTAGCATTTGGGATTTTGGTGGTAATCCTCTGGTTATTTACGAATACAAAGCTGTATGGTCACAGATTAATTTTGTAATATTTTATTTTTCATCAGGGCATCAGCAGTTCACAGGCATTGTGCCAATTGCTTGCCAGGACGCTGCAGCCATCTTGATCATGTTCGATCTTACAAGAAGATCAACCCTCAACAGGTAAAATTTTTATTGGGGACTTTGCTAGCTCCATTTT-TTTTATTCTGGAATTCAAATGTATTGTCAATTGAACAGTGTAATGGACTGGTATCAACAGGCACGACAGTGCACC
>AME1
CCTGTATTGATAAACGACTTAACTTTTGAAACCAGGCGAAGTACGTAAATTCGGGGGGAAACGGCGAGTACGTGCAAACAACAGGAGTTTCTTGCATGGATAAAGTTTTCCGTATCAGAGGAGTGAAAATTGCTTTCAATATCTGGGATTTCGGTGGTAAAGTTTCACCAAACTGCGGTGTGAGTTGTGTGTATTTCCATTTAATTTCGG---------TCTTTTGGACAGGTCACTTGCAGTTCACAGACATTGTTCCGAGGGCTTGCCAGGATGCTGCAGCGATCTTGGTTATGTTTGACCTTACAAGCAGATCAACGCTGAACAAGTAATCGTTCTA-ATCAAACATGACGGGATTATCCATTTCTGAAATACGGTAACTGATGGTGATCGTTGTGAACAGTGTCATGGATTGGTACCAACAGGCAAGACAAATCACC
>AP25
ACATT-TGTACTAATAGATGGATTTGTATTATCAGGTAAAGTATGTATCTTCAGAGAGAGATGATAAATATGTTCAAACAGTGGGAATTTCTTGTAAGGACAAAGTTATCCGTATCAGAGGTGCTAAAATTGCGTTTAGCATTTGGGATTTTGGTGGTAATCCTCTGGTTATTTACGAATACAAAGCTGTATGGTCACAGATTAATTTTGTAATATTTTATTTTTCATCAGGGCATCAGCAGTTCACAGGCATTGTGCCAATTGCTTGCCAGGACGCTGCAGCCATCTTGATCATGTTCGATCTTACAAGAAGATCAACCCTCAACAGGTAAAATTTTTATTGGGGACTTTGCTAGCTCCATTTT-TTTTATTCTGGAATTCAAATGTATTGTCAATTGAACAGTGTAATGGACTGGTATCAACAGGCACGACAGTGCACC
>APA47
CCTAGACTGATAAACTCCTTAATTTTTGAGATCAGGCCAAGTATGTAAATTCAAAGGGAGATGGGGACTACGTTCAAACAACAGGAGTTTCTTGCATGGATAAGATTTTTCGCATCAGAGGAATACAAATTGTGTTCAGTATCTGGGACTTCGGTGGTAACACTCCATCTGTCCACAATGTTTCTATTTTAGTATTGTGTTGACTTTGAGTAATATTCGGTTTTTGGACAGGTCATTTACAGTTCACAGATGTTGTTCCTACAGCTTGCCAGGATGCTGCAGCCATCTTGATTATGTTCGATCTTACAAGCAGATCAACCCTTAACAAGTAATTTGATTAGCAAAAACAAAGCTTCCATATCCAATATTCAATTCTGGTACCTAACATATGTCTTATTGAACAGTGCAATGGATTGGTACCAACAGGCAAGACAATTCACC
>AS57
ATGGGATAATTAAATCAAACATGATATTTTTTCAGGCTAAGTATGTAACATCAGAAAGAAATGAAGGCTACATTCAAACAACGGGAGTTTCTTGCATGCATAAAGTTTTCGGTATCAAAGGAGTGAAAATTGCGTTTAGCATTTGGGATTTTGGGGGTAATGCCTCCATTGGCAGCTTTCCTTGTACTAT---TGCATGCATCGGTTCTCTCTTTTTCTGTGGAAACACAGGTCATCTGCAGTTCACAGACGTTGTTCCAAGGGCTTGCCAGGATGCTGAAGCCATCTTGATTATGTTCGATCTCACAAGCAGATCAACGCTTAACAGGTATGCAAATTTTCATGGACATTGCTATCAAATTGAATGTTTTTAGTTGAACTTATTATATGGGTTTTGCCAACAGTGTAACGGAATGGTACCAACAAGCACGACGTTTCACC
>CB35
ACATTATGTACTGATAGATGGATTTGTACTATCAGGTGAAGTATGTATCCTCGGAGAAAAATGATAAATATGTTCAGACAGTGGGAGTTTCTTGTAAGGACAAAGTTATCCGTATCAGAGGTGCTAAAATTGCGTTTAGCATTTGGGATTTTGGTGGTAATCCTCTGATTAATTGCGAATACAAAGCTGTATGGTCACTGACTAATTTTGTAATATTTAATTCTTCTTCAGGGCATCAGCAGTTCACAGACATTGTGCCAATTGCCTGCCAGGATGCTGCAGCCATCTTGATCATGTTCGATCTTACGAGAAGATCAACCCTCAACAGGTAACGACTTTGTTGGGCACTTTGCGAGATTCATTTTGTTTTAGTCTGGAATCCAAACGTATTGTCAATTGAACAGTGTAATGGACTGGTATCAGCAAGCACGACAGTGCACC
>CD18
TTTGGCCTTAAATTATGCATATGGTATTGTTTCAGGCAAAGTATGTAAGATCAGAAGGAAATGAAGAGTACATTCAAACAAGGGGAGTTTCTTGCATGCGTAAAGTGCTGGGTGTGAAAGGAGTTAAAATTGCGTTTAGCATTTGGGATATTGGGGGTAATTCCACTCTCTGATGAATCATGAAACAATTACTTACATCTGTCTCAGATTTAACCTGTTGTTTGTGGAAAGGTCATCTGCAGTTCACAGACGTTGTTCCGAGGACTTGTGAGGATGCGGCAGCCATCTTCATCATGTTCGA--------------------------------------------------------------------------------------------------------------------------------------------
>CDE34
ACATTATGTACTGATAGATGGATTTGTACTATCAGGTGAAGTATGTATCCTCGGAGAAAAATGATGAATATGTTCAGACAGTGGGAGTTTCTTGTAAGGACAAAGTTATCCGTATCAGAGGTGCTAAAATTGCGTTTAGCATTTGGGATTTTGGTGGTAATCCTCTGATTAATTGCGAATACAAAGCTGTATGGTCACTGACTAATTTTGAAATATTTAATTCTTCTTCAGGGCATCAGCAGTTCACAGACATTGTGCCAATTGCTTGCCAGGATGCTGCAGCCATCTTGATCATGTTCGATCTTACGAGAAGATCAACCCTCAACAGGTAAAGACTTTGTTGGGCACTTTGCGAGATTCATTTTGTTTTAGTCTGGAATTCAAACGTATTGTCAATTGAACAGTGTAATGGACTGGTATCAGCAAGCACGACAGTGCACC
>CF38
GTTAAATTGGAAATAATATCTGGTGGGTTATTCAGGCCAAGTATGTAACATCAGAAAGAAATGAGGAGTACATTCAAACGATGGGAGTTTCTTGCATGGATAAAGTTTTCCGTGTGAAAGGAGTAAAAATTGCGTTTAGCATTTGGGATTTCGGGGGTAACGCCTCTCTTCATGGATGACACATTAATGTACGGGCATTTGGGTTTTCGATCACTAGTTACTGGATCACAGGGCATCTGCAGTTCACAGACGTTGTTCCGAGGGCTTGCCAGGACGCCGCGGCCATCTTAATTATGTTCGATCTTACAAGCAGATCAACGCTTAACAGGTATGCAAAAATTCATGGCACATTTATCCATTCGAATGTTTTTAATGCGGGTCAACATTCTGTTGTTTTGGAACAGTGTTACGGAGTGGTATCGACAGGCACGACAGTTCACC
>CH19
TTTGGCCTTAAATTATGCATATGGTATTGTTTCAGGCAAAGTATGTAAGATCAGAAGGAAATGAAGAGTACATTCAAACAAGGGGAGTTTCTTGCATGCGTAAAGTTTTGGGTGTGAAAGGAGTTAAAATTGCGTTTAGCATTTGGGATATTGGGGGTAATTTTTCCACGTGATGAATCATGAAACAATTAGTTACATCTG--GCAGATTTAACTTGTTGTTTGTGGAAAGGTCATCTGCAGTTCACAGACGTTGTTCCGAGGACTTGTGAGGATGCGGCAGCCATCTTCATCATGTTCGATCTCACTAGCAGATCAACGCTTAACAGGTAA--TTATTGCACTTTACATTGCAAAGGTTGTTCC----------------------------------------------------------------------------
>CHA37
GTTAAATTGGAAATAATATCTGGTGGGTTATTCAGGCCAAGTATGTAACATCAGAAAGAAATGAGGAGTACATTCAAACGATAGGAGTTTCTTGCATGGATAAAGTTTTCCGTGTGAAAGGAGTAAAAATTGCGTTTAGCATTTGGGATTTCGGGGGTAACGGCCCTCTTCTCTCATGACACATTAATGCACGGGAATTTGGGTTTTCGATCACTAGTTACTGGATCACAGGGCATCTGCAGTTCACAGACGTTGTTCCGAGGGCTTGCCAGGACGCCGCGGCCATCTTAATTATGTTCGATCTTACAAGCAGATCAACGCTTAACAGGTATGCAAAAATTCATGGCACATTTATCCATTCGAATGTTTTTAATGCGGGTCAACATTCTGTTGTTTTGGAACAGTGTAACGGAGTGGTATCGACAGGCACGACAGTTCACC
>CJ24
ATTAAGATAAGTAAATTAACATGATATTTTTTCAGGCTAAGTATGTAAAGTCAGAAAGAAATGAAGAGTACATTCAAACAAGGGGTGTTTCTTGCATGAACAAAGTTTTGGGTATCAAAGGAGTGAAAATTGCGTTTAGCATTTGGGATTTTGGGGGTAACGTATTGTCCATTTGCTAAATCTTGATCTATCTGGTAATGGTAGGTTCTTGGTTGCTTT-TGCATTTGCAGGTCATCTGCAGTTCACAGAAGTTGTTCCAAGGACTTGCCAGGATGCCGCAGCCATCTTGATTATGTTCGACCTCACTAGCAGATCAACGCTTAACAGGTAGTA-----------------------------------------------------------TATTGCAAAACATAATTGTAGGGTAATTCTCAAATGGGATGCTTGATT
>CK7
ATAGGATAATTAAATTAAACATGATATTTTTTCAGGCAAAGTATGTAACATCAGAAAGAAATGACGAGTACATTCAAACAACGGGAGTTTCTTGCATGGATAAAGTTTTCGGTATCAAAGGAGTGAAAATTGCGTTTAGCATTTGGGATTTTGGGGGTAACGTACATATTGGCAGCTTTCCTTGTAGTATAGCAGCATGCTTTGGTTCTCTTTTTCTCCTTTCTTGAACAGGTCATCTGCAGTTCACAGACGTTGTTCCGAGGGCTTGCCAAGATGCCGAAGCCATCTTGATTTTGTTCGATCTCACAAGCAGATCAACGCTTAACAGGTATGCAAATTTTCATGGATATTGATATCAAATGGGATGTTTATTTCATTTGAACTTATATGGGTTTTGCCAACAGTGTAACGGAATGGTACCAACAAGCACGACGGTTCACC
>CL6
ATAGGATAATTAAATTAAACATGATATTTTTTCAGGCTAAGTATGTAACATCAGAAAGAAATGACGAGTACATTCAAACAACGGGAGTTTCTTGCATGGATAAAGTTTTCGGTATCAAAGGAGTGAAAATTGCGTTTAGCATTTGGGATTTTGGGGGTAACGTACATATTGGCAGCTTTCCTTGTAGTATAGCAGCATGCTTTGGTTCTCTTTTTCTCCTTTCTTGAACAGGTCATCTGCAGTTCACAGACGTTGTTCCGAGGGCTTGCCAAGATGCCGAAGCCATCTTGATTTTGTTCGATCTCACAAGCAGATCAACGCTTAACAGGTATGCAAATTTTCATGGATATTGATATCAAATGGGATGTTTATTTCATTTGAACTTATATGGGTTTTGCCAACAGTGTAACGGAATGGTACCAACAAGCACGACGGTTCACC
>CM9
CAAGAACAGGATGTTTATAGATAATATTTTTTCAGGCAAAATATGCAAGGTCAGAAAGAACCGAAGAGTACATTCAAACAACGGGAGTTTCTTGCATGCATAAAGTTTTAGATATCAGAGGAGTGAAAATTGCGTTTAGCATTTGGGATTTTGGTGGTAATGTTTATTCACTCTGATGAAACAATACCTTACCTACATCTGGAGATTCTCTTCTGTAATGTTTGTGGAAAGGTCATCTGCAGTTCACAGAGGTTGTTCCAAGGACTTGCCGGGATGCCGCAGCCATTTTGATTATGTTCGATCTCACGAGCAGATCAACGCTTAACAGGTATACACATTGCATATACAATTGC---CAAATGGGATTTTCATATCTTAGTAACTTATGTGGATTTT-GCAACAGTGTAACTGAATGGTACAAACAAGCACGACGGATCACC
>CO8
CAAGAACAGGATGTTTATAGATAATATTTTTTCAGGCAAAATATGCAAGGTCAGAAAGAACCGAAGAGTACATTCAAACAACGGGAGTTTCTTGCATGCATAAAGTTTTGGATATCAGAGGAGTGAAAATTGCGTTTAGCATTTGGGATTTTGGTGGTAATTTTTATTCACTCCGATGAAACAATACATTACCTACATCTGCAGATTCTCTTCTCTAATGTTTGTGAAAAGGTCATCTGCAGTTCACAGAGGTTGTTCCAAAGACTTGCCAGGATGCCGCAGCCATTTTGATTATGTTCGATCTCACGAGCAGATCAACGCTTAACAGGTATATACATTGCATATACAATTGC---CAAATGGGATTTTCATATCTTAGTAACTTATGTGGATTTT-GCAACAGTGTAACTGAATGGTACAAACAAGCACGACGGATCACC
>CP16
ATAGGGTAATTAAATTATGCACGATATTGTTTCAGGCTAAGTATGTAAGATCGGAAGGAAATGAAGAGTACATTCAAACAAGGGGAGTTTCTTGCATGCATAAAGTTTTGGGTATGAAAGGAGTGAAAATTGCGTTTAGCATTTGGGATATTGGGGGTAATGTTTTTCCATTCTGATGAAACAGTACCTTACCTACATCTGCAGCTTCTCTTGTGTTTGGTTTGTGGAAAGGTCATTTGCAGTTCACAGACGACGTTCCGAGGACTTGCCAGGATGCCGCAGCCATCTTCATTATGTTCGATCTCACAAGCAGATCAACGCTTAACAGGTATATTATTACTATTGCCATTCACATTCAAATGGGATGTTTGGTATTTAACAACTTATGTGGGTTTTGCAAACAGTGTAACGGAATGGTACCAACAAGCACGACGGTTCACC
>CP161
ATAGGGTAATTAAATTATGCACGATATTGTTTCAGGCTAAGTATGTAAGATCGGAAGGAAATGAAGAGTACATTCAAACAAGGGGAGTTTCTTGCATGCATAAAGTTTTGGGTATGAAAGGAGTGAAAATTGCGTTTAGCATTTGGGATATTGGGGGTAATGTTTTTCCATTCTGATGAAACAGTACCTTACCTACATCTGCAGCTTCTCTTGTGTTTGGTTTGTGGAAAGGTCATTTGCAGTTCACAGACGACGTTCCGAGGACTTGCCAGGATGCCGCAGCCATCTTCATTATGTTCGATCTCACAAGCAGATCAACGCTTAACAGGTATATTATTACTATTGCCATTCACATTCAAATGGGATGTTTGGTATTTAACAACTTATGTGGGTTTTGCAAACAGTGTAACGGAATGGTACCAACAAGCACGACGGTTCACC
>CT15
ATAGGGTAATTAAATTATGCACGATATTGTTTCAGGCAAAGTATGTAAGATCGGAAGGAAATGAAGAGTACATTCAAACAAGGGGAGCTTCTTGCATGCATAAAGTTTTGGGTATGAAAGGAGTGAAAGTTGCGTTTAGCATTTGGGATATTGGGGGTAATGTTTTTTCATTCTGATGAAACAATACCTTACCTACATCTGCAGCTTCTCTTGTGTTTGGTTTGTGGAAAGGTCATTTGCAGTTCACAGACGTTGTTCCGAGGACTTGCCAGGATGCCGCAGCCATCTTCATCATGTTCGATCTCACAAGCAGATCAACACTTAACAGGTATA-TATTACTATTGCCATTCACATTCAAATGGGATGTTTGGTATTTAACAACTTATGTGGGTCTTGCAAACAGTGTAACGGAATGGTACCAACAAGCACGACGGTTCACC
>DA12
CAAGAACAGGATATTTATAGATAATATTTTTTCAGGCAAAGTATTTAAGGTCAGAAAGAACTGAAGAGTACATTCAAACAACGGGAGTTTCTTGCATGCATAAAGTTTTGGGTATCAGAGGAGTGAAAATTGCGTTTAGCATTTGGGATTTTGGGGGTAATTTTTATTTTCTCTGATGAAGCAATACCTTACCTACATCTGCAGATTCTCTTCTGTAATGTTTGTGGAAAGGTCATCTGCAGTTCACAGAGGTTGTTCCAAGGACTTGCCAGGATGCCGCAGCCATTTTGATTATGTTCGATCTCACAAACAGATCAACGCTTAACAGGTATATACATTCCATATGCAATTGCATTCAATTGGGATTGTCATATTTTAACAACTTATATGGGTTTTGGAAACAGCGTAACTGAATGGTACAAACAAGCACGATGCTTCACC
>DB53
CCTAGACTGATAAACTCCTTAATTTTTGAGATCAGGCCAAGTATGTAACATCAAAGGGAGATGGGGAATACGTTCAAACAACAGGGGTTTCTTCCATGGATAAGATTTTCCGCATTAGGGGAATAAAAATTGCTTTCAGTATCTGGGATTTCGGTGGTAACTCTCCATCAGTCTACAATGTTTCTATTTAGGTATTCTATTGGCCTTGACTAATGTCCTGTTTTTGGACAGGTCATTTGCAGTTCACAGATGTTGTTCCCACAGCTTGCCAGGATGCTGCAGCCATCTTGATCATGTTCGATCTTACAAGCAGATCAACCCTTAACAAGTAATTTGATTAAAAAAAACAAAGCTTCATACCCAAATATTTGATTCTGGTCCCTAACATATGTCTGTGTGAACAGTGCAATGGATTGGTACCAACAGGCAAGACAATTCACC
>DC1
CCTAGACTGATAAACTCCGTAATTTTTGAGATCAGGCCAAGTATGTAACATCAAAGGGAGTTGGGGAATACGTTCAAACAACAGGGGTTTCTTCCATGGATAAGATTTTCCGCATTAGAGGAATAAAAATTGCTTTCAGTATCTGGGATTTCGGTGGTAACTCTCCATCAGTCTACAATGTTTCTATTTAGGTATTCTATTGGCCTTGACTAATGTCCTGTTTTTGGACAGGTCATTTGCGGTTCACAGATGTTGTTCCCACAGCTTGCCAGGATGCTGCAGCCATCTTGATCATGTTCGATCTTACAAGCAGATCAACCCTTAACAAGTAATTTGATTAAAAAAAACAAAGCTTCATACCCAAATATTTGATTCTGGTCCCTAACATATGTCTGTGTGAACAGTGCAATGGATTGGTACCAACAGGCAAGACAATTCACC
>DD1
CCTAGACTAATAAACTCCTTAATTTTTGAGATCAGGCCAAGTATGTAACTTCAAAGGGAGATGGGGAATACGTTCAAACAACAGGAGTTTCTTGCATGGATAAGATTTTCTGCATTAGAGGAATAAAAATTGCGTTCAGTATCTGGGATTTCGGTGGTAACTCTCCATCTGTCCACAATATTTCTATTTAGGTATTATATTGGCCTTGACTAATGCCCG-CTTTTGGACAGGTCATTTGCAGTTCACAGATGTTGTTCCCACAGCTTGCCAGAATGCTGCAGCCATCTTGATTATGTTCGATCTTACAAGCAGATCAACCCTTAACAAGTAATTTGATTAAAAAGAACAAAGCTTCATACCCAAATATTTAATTCTGGTCCCTAACATATGTATGTGTGAACAGTGCAATGGATTGGTACCAACAGGCAAGACAATTCACC
>DIM50
CCTAGACTAATAAACTCCTTAATTTTTGAGATCAGGCCAAGTATGTAACTTCAAAGGGAGATGGGGAATACGTTCAAACAACAGGAGTTTCTTGCATGGATAAGATTTTCTGCATTAGAGGAATAAAAATTGCGTTCAGTATCTGGGATTTCGGTGGTAACTCTCCATCTGTCCACAATATTTCTATTTAAGTATTATATTGGCCTTGACTAATGTCCG-CTTTTGGACAGGTCACTTGCAGTTCACAGATGTTGTTCCCACCGCTTGCCAGAATGCTGCAGCCATCTTGATTATGTTCGATCTTACAAGCAGATCAACCCTTAACAAGTAATTTGATTAAAAAAAGCAAAGCTTCATACCCAAATATTTAATTATGGTCCCTAACATATGTCTGTGTGAACAGTGCAATGGATTGGTACCAACAGGCAAGACAATTCACC
>FC13
CAAGAACAGGATATTTATAGATAATATTTTTTCAGGCAAAGTATTTAAGGTCAGAAAGAACTGAAGAGTACATTCAAACAACGGGAGTTTCTTGCATGCATAAAGTTTTGGGTATCAGAGGAGTGAAAATTGCGTTTAGCATTTGGGATTTTGGGGGTAATTTTTATTTTCTCTAATGAAGCAATACCTTACCTACATCTGCAGATTCTCTTCTGTAATGTTTGTGGAAAGGTCATCTGCAGTTCACAGAGGTTGTTCCAAGGACTTGCCAGGATGCCGCAGCCATTTTGATTATGTTCGATCTCACAAACAGATCAACGCTTAACAGGTATATACATTCCATATGCAATTGCATTCAATTGGGATTGTCATATTTTAACAACTTATATGGGTTTTGGAAACAGCGTAACTGAATGGTACAAACAAGCACGATGCTTCACC
>FTS1
CCTAGACTGATAAACTCCTTAATTTTTGATATCAGGCCAAGTATGTAACTTCAAAGGAAGATGGGGAATACGTTCAAACAACAGGAGTCTCTTGCATGGATAAGATTTTCCGCATCAGAGGAATAAAAATTGCGTTCAGTATCTGGGATTTCGGTGGTAACTGTCCATCTGTCCACAATGTTTCTATTTAAGTATTCTATTGGCCTTGACTAATATCCG-CTTTTGGACAGGTCATTTGCAGTTCACAGATGTTGTTTCCACAGCTTGCCAGGATGCTGCAGCCATCTTGATTATGTTCGATCTTACAAGCAGATCAACCCTTAACAAGTAATTTGATTAAAAAAAACAAAGCTTCATACCCAAATATTTGATTCTGGTCCCTAACGTATGTCTGTATGAACAGTGCAATGGATTGGTACCAACAGGCAAGACAATTCACC
>FTS2
CCTAGACTGATAAACTCCTTAATTTTTGATATCAGGCCAAGTATGTAACTTCAAAGGAAGATGGGGAATACGTTCAAACAACAGGAGTCTCTTGCATGGATAAGATTTTCCGCATCAGAGGAATAAAAATTGCTTTCAGTATCTGGGATTTCGGTGGTAACTGTCCATCTGTCCACAATGTTTCTATTTAAGTATTCTATTGGCCTTGACTAATATCCA-CTTTTGGACAGGTCATTTGCAGTTCACAGATGTTGTTTCCACAGCTTGCCAGGATGCTGCAGCCATCTTGATTATGTTCGATCTTACAAGCAGATCAACCCTTAACAAGTAATTTGATTAGGAAAAACAAAGCTTCATACCCAAATATTTGATTCTGGTCCCTAACATATGTCTGTATGAACAGTGCAATGGATTGGTACCAACAGGCAAGACAATTCACC
>GG1
GTACCTTATAATGATTAGTGAGTTTTCTACATTAGGTTAAGTACGTGTCTTCAGAGAGGAATGAGAACTATGTTCAGACAGTGGGAGTTTCTTGCATGGAAAAAATTTTCAGGATCAGAGGTGCTAAAATTGCTTTTAGCATTTGGGATCTTGGTGGTAATGACCTCTGAGTTTTACTTTAGAACACGATGTCGCCACTCGCCATATATTCAGTGTTTTTTATTATTACAGGGCATCAGCAATTCTTGAACTTGGTACCCATTGCTTGCCAGGATGCTGCAGCCATCTTGATCATGTTTGATCTCACTAGCAGATCAACCCTTAACAGGTAATA------------AATGCATTTTTATTGTTGTGAATTAATTTGGGTATTTACCAGACTAA------------------------------------------------
>HB41
GCTACATGCAACATCCAAACACCT------CCTAACGCAAGTTGTACATCCAGACGTCAACATGCATGCATTTGCAGGGAACATTTTTTTATGCACATGCAAATAGCCACATTATTCAAGTGATGGCTTCGATGGTGAGAGCTTGGAATGGCGGTGG--------------------------------------------ACATTCTCCTAATGTTCGTCTTTTGGACAGGTCATTTGCAATTCACAAATGTTGTTCCCACAGCTTGCCAGGATGCTGCAACCATCTTGATTATGTTCGTTCTTACAGGCAGATCAACGCTTAACAAGTAATTTCCTTATCAAACACAGGGCGCCCATATCCAATATTAAATTTTCATACCTAATATATGTGCTCTTGAACAGTGCAAAGGAGGATTATGGATCAGAAAGTTTGTACTCA
>JO20
TTTGGCCTTAAATTATGCATATGGTATTGTTTCAGGCAAAGTATGTAAGATCAGAAGGAAATGAAGAGTACATTCAAACAAGGGGAGTTTCTTGCATGCGTAAAGTTTTGGGTGTGAAAGGAGTTAAAATTGCGTTTAGCATTTGGGATATTGGGGGTAATTTTTCCACGTGATGAATCATGAAAGAATTACTTACATCTG--GCAGATTTAACTTGTTGTTTGTGGAAAGGTCATCTGCAGTTCACAGAGGTTGTTCCGAGGACTTGTGAGGATGCGGCAGCCATCTTCATCATGTTCGATCTCACCAGCAGATCAACGCTTAACAGGTA---TTATTGC-ATTTACATTGCAATGTTGTTCCTAGCTATTTTAGTAACAACTTCTGTGGGTTTTGCAAACAGTGTAACGGAATGGTACCAACAAGCACGAAGATTCACC
>JU21
TTTGGCCTTAAATTATGCATATGGTATTGTTTCAGGCAAAGTATGTAAGATCAGAAGGAAATGAAGAGTACATTCAAACAAGGGGAGTTTCTTGCATGCGTAAAGTTTTGGGTGTGAAAGGAGTTAAAATTGCGTTTAGCATTTGGGATATTGGGGGTAATTTTTCCACGTGATGAATCATGAAAGAATTACTTACATCTG--GCAGATTTAACTTGTTGTTTGTGGAAAGGTCATCTGCAGTTCACAGAGGTTGTTCCGAGGACTTGTGAGGATGCGGCAGCCATCTTCATCATGTTCGATCTCACCAGCAGATCAACGCTTAACAGGTA---TTATTGCACTTTACATTGCAATGTTGTTCCTAGCTATTTTAGTAACAACTTCTGTGGGTTTTGCAAACAGTGTAACGGAATGGTACCAACAAGCACGAAGATTCACC
>KE1
ACATTCTGTACTAATAGATGGATTCGTATTATCAGGTGAAGTATGTATCTTCAGAGGGAAATGAAAATTATGTTCAAACAGTGGGAATTTCTTGTAATGACAAAGTTATCCGAATCAGAGGCGCTAAAATTGCGTTTAGCATTTGGGATTTTGGTGGTAATCCTCTGATTAATTGCGAATACAAAGCTGTATGGCCACTGATTAATTTTGTGATATTTGATTCTTCAACAGGGCATCAGCAGTTCACAGACATTGTGCCAGTTGTCTGCCAGGATGCTGCAGCCATCTTGATCATGTTCGATCTTACAAGAAGATCAACCCTCAACAGGTAAAAATTTTGTTAGGGACTTTGCTAGCTCCATTTTGTTTTAGTGTGGAATTCAAATGTATTGTCAATTGAACAGTGTAATGGACTGGTATCAACAGGCACGACAGTGTACC
>MC0
CCTAGTCTGATAAACTACTTAATTTTTGATATCAGGCCAAGTATGTAACTTCACAGGGAAATGGGGAGTACGTTCAAACAACGGGAGTTTCTTGCATGGATAAGATTTTCCGCATTAGAGGAATAAAAATTGCGTTCAGCATCTGGGATTTCGGTGGTAACTCTCCATCTGTCCA---TGTTTCTGTTTTAGTCTTTTATAGGCCTTCACTAATGCTCGTCTTTTGGACAGGTCATTTGCAGTTCACAGATGTTGTTCCCACAGCTTGCCAGGATGCTGCAGCCATCTTGATTATGTTCGATCTTACAAGCAGATCAACGCTTAACAAGTAATTTGGTTATCAAAATCAAAGCACCCATATCCAATATTCAATTTTGGTACCTAACATATGTCTCTGTGAACAGTGCAATGGATTGGTACCAACAGGCAAGACAATTCACC
>MT0
CCTAGACTGATAAACTCCTTAATTTTTGAGATCAGGCCAAGTATGTAACTTCAAAGGGAGATGGGGAGTACGTTCAAACAACAGGGGTTTCTTGCATGGATAAGATTTTCAGCATTAGAGGAATAAAAATTGCGTTCAGCATCTGGGATTTCGGTGGTAACTCTCCATCTGTCCACAATGTTTCTGTTTTAGTATTCTATAGGCCTTGACTAATGTCCGTCTTTTGGACAGGTCATTTACAATTCACAGATGTTGTTCCCACAGCTTGCCAGGATGCTGCAGCCATCTTGATTATGTTCGATCTTACAAGTAGATCAACGCTTAACAAGTAATTTGATTACCAAAAACAAAGCTTTCATATCCAATATTCAATCCTGGTCCCTAACATATGTCTGTGTGAACAGTGCAATGGATTGGTACCAACAGGCAAGACAATTCACC
>NN48
CCTAGACTGATAAACTCCTTAATTTTTGAGATCAGGCCAAGTATGTAACTTCAAAGGGAGATGGCGAGTATGTTCAAACAACAGGAATTTCTTCCATGGAAAAGATTTTCCGAATTAGAGGAATAAAAATTGCGTTCAGTATCTGGGATTTCGGTGGTAACTCTCCATCTGTCCACAATGTTTCTATTTAGGTATTCTATTGGCCTTGACTAATGTCCGTCTTTTGGACAGGCCATTTGCAGTTCACAGATGTTGTTCCCACAGCTTGTCAGGATGCTGCAGCCATCTTGATTATGTTCGATCTTACAAGCAGATCAACCCTTAACAAGTAATTTGATTAGCAAAAACAAAGTTTCATAACCAAATATTCAATTCTGGTCTCTAACATATGTC------------------------------------------------
>PA42
CCTAGGCTGATAAACTACTTAATTTTTGAGATCAGGCCAAGTATGTAACTTCACAGGCAAATGGGGAGTACGTTCAAACGACGGGAGTTTCTTGTATGGATAAGATTTTCGGCATTAGAGGAATAAAAATTGCGTTCAGCATCTGGGATTTCGGTGGTAAGTCTTCCTCTGTGCATCATGTTTCTGTTATAGTATTTTATTGGCCTTCACTAATGTTCGTCTTCTGGACAGGTCATTTGCAGTTCACAGATGTTGTTCGCACAGCTTGCCAGGATGCCGCAGCCATCTTGATTATGTTCGATCTTACAAGCAGATCAACGCTCAACAAGTAATTTGATTATAAAAATTAAAGCGCCCATATCCAATATTGAATTTTGGAACCTAACACATGTCTCTGTGAACAGCGCAATGGATTGGTACCAACAGGCACGGCAATTCACC
>PB33
CCATGATGGGCAATAGCGGGACAGAAACAATTATGGTAAAGTATGTATCTTCAGAGAGAAATGAGAAGTATGTTCAAACAGTGGGAATTTCTTATAAGGACAAAGTTATCCATATCAAAGGTGCTAAAATTATGTTTAGCATTTGGGATTTTGGTGGGCATCCATTGTGCAATTGCTGCCAAGATGCTACAACCATCTTGAGATCTTACAAGATCAACTATGGACTAGCAGAGCCAAAGGTATATTTGGCTGATAAACTTGTAGGAAAGAAGGGTTCCTCATTCTAGTGGGAGCAATGGTAAAAGATGGTAAGTTTAGGGTCAAGAAATTTACGACTTCTTATGGAGATGCAGGGAATTATCTATATTTGATCTGTACCTACCATTGAATGGACAAAAATGAAGAATGGAACCTTCTCGATAGAAAGGCACTTGGAACATA
>PF1
CCCAGACTGATAAACTCCTTAATTTTTGAGATCAGGCCAAGTATGTAACTTCAAAGGGAGACGGGGAGTACGTTCAAACAACAGGAATTTCTTGCATGGATAAGATTTTCCGCATTAGAGGAATAAAAATTGCGTTCAGTATCTGGGATTTCGGTGGTAACACTCCATCTGTCCTCAATGTTTCTGTTCAAGTATTTTATTGGCCTCGACTAATGTTTGTATTTTGGACAGGTCATTTGCAGTACACAGATGTTGTTCCCACAGCTTGCCAGGATGCTGCAGCCATCTTGATTATGTTCGATCTTACAAGCAGATCAACCCTTAACAAGTAATTTGATTAGCAAAAACAAAACGTCATATCCAGTATTCGATTTTTGTTCCCTAACATATGTCTGTGTGAACAGTGCAATGGATTGGTACCAACAGGCAAGGCAATTCACC
>PFM1
CCTACGCTGATAAAGTGTTTAATTTTTGAGATTAGGCCAAGTATGTAAATTCACAGGCAAATGGGGAGTACGTTCAAACGACTGGAGTTTCTTGCATGGATAAGATTTTCGGAATTAGAGGAATAAAAATTGCGTTCAGCATCTGGGATTTCGGTGGTAACTCTCCATCTGTCCATCTTGTTTCTATTTTAATATTTTATTGACCTTTACTAATATTCGTCTGTTGGACAGGTCATTTGCGGTTCACAGATGTCGTTCCCACAGCTTGCCAGGATGCTGCAGCTATCTTGATTATGTTCGATCTTACAAGCAGATCAACGCTCAACAAGTAATTTGATTATAAAAAATAAAGCGCCCATATCCAATATTCAATTTCGGTACCTAACATATGTCTCTGTGAACAGTGCAATGGATTGGTACCAACAGGCAAGACAATTCACC
>PG28
ACAAACTCTACTGATAGATGGATTTATATTATCAGGTAAAGTATGTATCTTCAGAGAGAAATGAGAAGCATGTTCAAACAGTGGGAGTTTCTTGTAGGGACAAAGTTATCCGTATCAGAGGCGCTAAAATTGCGTTTAGCATTTGGGATTTTGGGGGTAATCCTCTGATTGATTGCGAATACAAAGCTGTAGGGCCACTGACTAATTTTGC--TATTTGATTCTTCTGCAGGGCATCAGCAGTTCACAGACATTGTGCCAATTGCTTGCCAGGACGCTGCAGCCATCTTGATCATGTTCGATCTTACGAGAAGATCAACCCTCAACAGGTAAAGATTTTGTTTGGGAATTTAATAGCTCCATTTGGTTTTAGTCTGGAATTCAAATGTATTGTCAATTGAACAGTGTAATGGACTGGTATCAACAGGCACGACAGTACACC
>PH2
CCCAGACTGATAAACTCCTTAATTTTTGAGATCAGGCCAAGTATGTAACTTCAAAGGGAGACGGGGAGTACGTTCAAACAACAGGAATTTCTTGCATGGATAAGATTTTCCGCATTAGAGGAATAAAAATTGCGTTCAGTATCTGGGATTTCGGTGGTAACACTCCATCTGTCCTCAATGTTTCTGTTCAAGTATTTTATTGGCCTCGACTAATGTTTGTATTTTGGACAGGTCATTTGCAGTACACAGATGTTGTTCCCACAGCTTGCCAGGATGCTGCAGCCATCTTGATTATGTTCGATCTTACAAGCAGATCAACCCTTAACAAGTAATTTGATTAGCAAAAACAAAACGTCATATCCAGTATTCGATTTTTGTTCCCTAACATATGTCTGTGTGAACAGTGCAATGGATTGGTACCAACAGGCAAGGCAATTCACC
>PM29
-------------------------------------------------------------------------------------------------------------------------------------------------------TGGAGGTAATCCTCTATTAGGTGCAAATTACAAAGCTGTATGGTCACTGATTAATTTTGTAATATTCGATTGTTCTTCAGGGCATCAGCAGTTCACAGACATTGTACCAATTGCTTACCAGGATGCTGCAGCTATCTTGATCATGTTCGATCTTACAAGAAGATCAACCCTCAACAGGTAACGTTTTCGTTTGGGACTTCAATAGCTCCATTTTGTTTTAGTGTGGAATTCAAATGTATCGTCAAT--------------------------------------------
>PS27
ACAAACTCTACTGATAGATGGATTTATATTATCAGGTAAAGTATGTATCTTCAGAGAGAAATGAGAAGCATGTTCAAACAGTGGGAGTTTCTTGTAGGGACAAAGTTATCCGTATCAGAGGCGCTAAAATTGCGTTTAGCATTTGGGATTTTGGGGGTAATCCTCTGATTGATTGCGAATACAAAGCTGTAGGGCCACTGACTAATTTTGC--TATTTGATTCTTCTGCAGGGCATCAGCAGTTCACAGACATTGTGCCAATTGCTTGCCAGGACGCTGCAGCCATCTTGATCATGTTCGATCTGACGAGAAGATCAACCCTCAACAGGTAAAGTTTTTGTTTGGGAATTTAATAGCTCCATTTGGTTTTAGTCTGGAATTCAAATGTATTGTCAATTGAACAGTGTAATGGACTGGTATCAACAGGCACGACACTACACC
>PS30
CCTAGGCTGATAAACTACTTAAATTTTGAGATCAGGCCAAGTATGTAACTTCACAGTCAAATGGGGAGTACGTTCAAACGACGGGAGTATCTTGTATGGATAAGATTTTCGGCATTAAAGGAATAAAAATTGCGTTCAGCATCTGGGATTTCGGTGGTAAGTCATCATCTGTGCATCATGTTTCTGTTGTAGTATTTTATTGGCCTTCACTAATGTTCGTCTTTTGGACAGGTCATTTGCAGTTCACAGATGTTGTTCGCACAGCTTGCCAGGATGCCGCAGCCATCTTGATTATGTTCGATCTTACAAGCAGATCAACGCTCAACAAGTAATTTGATTATAAAAATTAAAGCGCCCATATCCAATATTGAATTTTGGAACCTAACATATGTCTCTGTGAACAGCGCAATGGATTGGTACCAACAGGCACGACAATTCACC
>PSF43
-------------------------------------------------------------------------------------------------------------------------------------------------------CGGTGGTAACTCTCCATCTGTCCACAATGTTCCTATTTAGGTATTCTATTGGCCTTGACTAATGTCCTTCTTTTGGACAGGCCATTTGCAGTTCACAGATGTTGTTCCCACAGCTTGTCAGGGTGCTGCAGCCATCTTGATTATGTTCGATCTTACAAGCAGATCAACCCTTAACAAGTAATTTCATTAGCAAAAACAAAGCTTCATACCCAAATATTCCATTCTGGTCTCTAACATATCTCTGTGTGAACAGTGCAATGGATTGGTACCAACAGGCAAGACAATTCACC
>PTA0
CCTAGGCTGATAAACTAACAAATTTTTGAGATCAGGCCAAGTATGTAACTTCACATGGAAATGGGGAGTACGTTCAAACAACAGGAGTTTCTTGCATGGACAAGATTTTCCGAATTAGAGGAATAAAAATTGCCTTCAGCATCTGGGATTTCGGTGGTAACTCTCCCTCTACCCATCATGTTTCTGTTTCAGGATTTTATTGACCTTCACTAATGTTTGTCTTTTGGACAGGTCATTTGCAGTTCACAGATGTTGTTCCCACAGCTTGCCAGGATGCTGCAGCCATCTTGATTATGTTCGATCTTACAGGCAGATCAACGCTTAACAAGTAATTTGATTAGCAAAAACAAAGCGTCAATATCCAATATTCAACTTTGGTTCTTAACATTTGTCTCTGTGAACAGTGCAATGGATTGGTACCAGCAGGCGAGACAATTCATC
>RC54
-------------------------------------------------------GGGAGATGGCGAGTATGTTCAAACAACAGGAATTTCTTCCATGGAAAAGATTTTCCGAATTAGAGGAATAAAAATTGCGTTCAGTATCTGGGATTTCGGTGGTAACTCTCCATCTGTCCACAATATTTCTATTTAGGTATCCTATTGGCCTTGACTAATGTCCGTCTTTTGAACAGGCCATTTGCAGTTCACAGATGTTGTTCCCACAGCTTGTCAGGATGCTGCAGCCATCTTGATTATGTTCGATCTTACAAGCAGATCAACCCTTAATAAGTAATTTGATTAGTAAAAACAAAGTTTCATACCCAAATATTCAATTCTGCTCTCTAACATATGTCTTTGTGAACAGTGCAATGGATTGGTACCAACAGGCAAGACAATTCACC
>RR55
CCTAGACTGATAAACTCCTTAATTTTTGAGATCAGGCCAAGTATGTAACTTCAAAGGGAGATGGCGAGTATGTTCAAACAACAGGAATTTCTTCCATGGAAAAGATTTTCCGAATTAGAGGAATAAAAATTGCGTTCAGTATCTGGGATTTCGGTGGTAACTCTCCATCTGTCCACAATATTTCTATTTAGGTATCCTATTGGCCTTGACTAATGTCCATCTTTTGAACAGGCCATTTGCAGTTCACAGATGTTGTTCCCACAGCTTGTCAGGATGCTGCAGCCATCTTGATTATGTTCGATCTTACAAGCAGATCAACCCTTAACAAGTAATTTGATTAGCAAAAACAAAGTTTCATACCCAAATATTCAATTCTGCTCTCTAACATATGTCTTTGTGAACAGTGCAATGGA----------------------------
>SA1
CCTAGGCTGATAAACTGCTTAATTTTTGAGATCAGGCCAAGTATGTAACTTCACAGGCAAATGGGGAGTACGTTCAAACGACGGGAGTTTCTTGCATGGATAAGATTTTCGGCATTAGAGGAATAAAAATTGCGTTCAGCATCTGGGATTTCGGTGGTAACTCTCCATCTGTCCATCATGTTTTTGTTTTAGTATTTTACTGGCCTTCACTAATGTTCGTCTTTTGGACAGGTCATTTGCAGTTCACAGATGTTGTTCGCACAGCTTGCCAGGATGCTGCAGCCATCTTGATTATGTTCGATCTTACAAGCAGATCAACGCTCAACAAGTAATTTGATTATAAAAAATTAAGCGCCCATATCCAATATTGAATTTTGGTACCTAACATATGTCTCTGTGAACAGCGCAATGGATTGGTACCAACAGGCAAGACAATTCATC
>SC0
ACTAGACTGATAAACTCATTAATTTTTGAGATCAGGCCAAGTATGTAGCTTCAAAGGGAGATGGGGAGTACGTTCAAACAACAGGAATTTCTTGCATGGACAAGATTTTTAGCATTAGAGGAATAAAAATTGCGTTCAGTATCTGGGATTTCGGTGGTAACACTCCATCTGTCCACAATGTTTCTGTTTTATCATTTTATTGCCATTGACTAACGTTCCTCTTTTGGACAGGTCATTTGCAGTTCACAGATGTTGTTCCCACAGCTTGCCAGGATGCTGCAGCCATCTTGATTATGTTCGATCTTACAAGCAGATCAACTCTTAACAAGTAATTTGATTAAAAAAAACAAAGCGTCCATATCCAATATTCAATTTTGGTCCCTAACACATGTCTGTGTGAACAGTGCAATGGATTGGTACCAACAGGCAAGACAATTCATC
>SG23
ATAGGATAATTAAATTAAACATGATATTTTTTCAGGCTAAGTATGTAACATCAGAGAGAACTGACGACTACATTCAAACGACGGGAGTTTCTTGCATGCATAAAGTTTTGGGTATCAAAGGAGTGAAAATTGCGTTTAGCATTTGGGATTTTGGGGGTAACGTCCACACAGCAGATTTGCCTTGTACTATCTACGCATATGTTGGTTCTCTGTGTTTTTGTCGAAACACAGGTCATCTGCAGTTCACAGACGTTGTTCCAAGGGCTTGCCAGGATGCCGCAGCCATCTTGATTATGTTCGATCTGACAAGCAGATTAACGCTTAACAGGTATGCAAATTTTCATGCACATTTCTAGCAAGTTGGATGTTT---TTATTCTTACTTATATGGGTTTTCCCAACAGTGTAACGGACTGGTACCAACAAGCACGACGGTTCACC
>SS22
ATAGGATAATTAAATTAAACATGATATTTTTTCAGGCTAAGTATGTAACATCAGAAAGAAATGACGACTACATTCAAACAACGGGAGTTTCTTGCATGCATAAAGTTATCGGTATCAAAGGAGTGAAAATTGCGTTTAGCATTTGGGATTTTGGGGGTAACGCCTACATTGGCAGCTTTCCTTGTACTAT---CGCATACTTCGGTTCTCTGTTTTTTCGTCGACACACAGGTCATCTGCAGTTCACAGACGTTGTTCCAACGGCTTGCCAGGATGCCGCAGCCATCTTGATTATGTTCGATCTGACAAGCAGATCAACGCTTAACAGGTATGCACATTTTCATGGACATTGCTAGCAAATGGGATGTTT---TTATTCTTACTTATATGGGTTTTGCCAACAGTGTAACGGAATGGTACCAACAAGCACGACGGTTCACC
>SV36
AGAATACTGATAGATGACTGATCTATTTGATGCAGGCGAAGTATGTAACTTCAGAGAGAAACGAGGAATACGTTCAAACCACGGGAGTTTCTTCTATGGATAAAGTTTTCCGTATCAGAGAAGTCAAAATTGCGTTTAGCATTTGGGATATCGGTGGTAATGCTCCCTCTATGCACCTTAATTTCTTGTGGGTATTATTGCTATATTTTTTCTGACTTGTTTTTACAACAGGACACCTGCAGTTTACAGAAGAAGTTCCGAGGGCTTGCCACGATGCTGCAGCCATCTTGATTATGTTTGATCTTACAAGCAGATTAACGCTCAACAGGTAC--AATTTGTGGTAAATATGACACGAATCTCCAAGATTTAATGTTTTTACTAACTTTTTCTTAACATGTACAGTGTAATGGATTGGTATCAACAGGCACGACAATTCATC
>TA17
---------------------------------------------GA---TCGGAAGGAAATGAAGAGTATACTCAAACAAGGGGAGTTTCTTGCATGCGGAAAGTTTTGGGTGTGAAGGGAGTGAAAATTGCGTTTAGTATTTGGGATATTGGGGGTAATTTTCCACTTGATGAACATGAAACAAAATTACAGCTTTATACAGATTCTCTTGTTTGTAGTCTGTGGAAAGGTCATCTGCAGTTCACAGACGTTGTTCCGAGGACTTGTGAGGATGCGGCAGCCATCTTTATTATGTTCGATCTCACAAGCAGATCAACGCTTAACAGGTATTTGTATTGCACTTTACCGGATTTCAACGGGACTTTTAT-GATGTCCGTATCTTTGTTTTGTTACATAGACTGTTCAGTGTATTGGACCCCATTAAAATACTTCCACCAT
>TC31
ACATTCTGTTCTAATAGATGGATTTGTATTATCAGGTAAAGTATGTATCTTCAGAGGGAGATGATAAGTATGTTCAAACAGTGGGAGTTTCTTGCAAGGACAAAGTTATCCGTATCAGAGGTGCTAAAATTGCGTTCAGCATTTGGGATTTTGGTGGTAATCCTCCGATTATTTGCGACTACAAAAGCTGTATGTCCACCGTTAAGTTTGTAATATTTGATTCAACCTCAGGGCATCAGCAGTTCACAGACATTGTGCCAATTGCTTGCCACGATGCTGCAGCTATCTTGATCATGTTCGACCTTACAAGAAGATCAACCCTCAACAGGTAAAAATTTGGTTGGGAACTTTGGTAGCTCCATTTTGTTTTAGTCTGGATTTCAAATGTATTGTCAATTGAACAGTGTAATGAACTGGTACAAACAGGCGCGACAGTGCACC
>TO14
ATAGGTTAATTGAATTATACATGATATTGTTTCAGGCTAAGTATGTAAGATCGGAAGGAAATGAAGAGTACATTCAAACAAGGGGGGTTTCTTGCATGCATAAAGTTTTGGGTATGAAAGGAGTGAAAATTGCGTTTAGCATTTGGGATATTGGGGGTAATGCACTATGTGAAAGTTGAAAGAATACCTTACCTACATCTGGAGGTTCTGTTGTGTAAAGTTTGTGGAAAGGTCATCTGCAGTTCACAGACGTTGTTCAGAGGACTTGCCAGGATGCCGCAGCCATCTTCATTATGTTCGATCTCACAAGCAGATCAACGCTTAACAGGTATATTATTGCACATTCTATTCACATTCAAATGAGGTGTTCGTATTTTAACAACTAATGTGGGGTTTGGAAACAGTGTAAAGGAATGGTACCAACAAGCACGACGCTTCATC
>TPL03
------CTGATAAACTTCTTAATTTTTGGGATCAGGCCAAGTATGTAACTTCAAAGGGAGATGGCGCGTACATTCAAACAACAGGAATTTCTTCCATGGATAAGATTTTCCAAATTAGAGGAATAAAAATTGCGTTCAGTATCTGGGATTTCGGTGGTAACTCTCCATTTGTCCACAATATTTCTATTTAGGTATTCCATTGGCCTTGACTAATGTCCGTCTTTTGGACAGGCCATTTGCAGTTCACAGATGCTGTTCCCACAGCTTGTCAGGATGCTGCAGCCATCTTGATTATGTTCGATCTTACAAGCAGATCAACCCTTAACAAGTAATTTGATTAGCAAAAACAAA-TTTCATACTCAAATATTCAATTCTGGTCTCTAACATATGTCTGTGTGAACAGTGCAATGGATTGGTACCAACAGGCAAGACAATTCACC
>WN5
CCTTTATTGACAAACGGCTTAACTTTTGAAACCAGGCCAAGTATGTAAATTCGGAGGGAAACGGCGAGTACGTGCAAACAACAGGAGTTTCTTGCATGGATAAAGTTTTCCGTATCAGAGGAGTGAAAATTGCTTTCAATATCTGGGATTTCGGTGGTAAGGTTTCTTAAAACTGCGGTGTGAGTTGTGTGTATTTCCATTTACTTTCAATCTGACCTGTCTTTTGGACAGGTCACTTGCAGTTCACAGACATTGTTCCGAGGGCTTGCCAGGATGCTGCAGCGATCTTGATTATGTTTGACCTTACAAGCCGATCAACGCTGAACAAGTAATCGTTTTA-ATCAAACATGACGGGATTATCTGAATCTGAATTACGGTAACTGATGGTGATCGTTGTGAACAGTGTCATGGATTGGTACCAACAGGCACGACAAATCACC
>WS10
TAAGAACAGGACATTTATAGATAATATTTTTTCAGGCAAAGTATGTAAGGTCAGAAAGAACGGAAGAGTACATTCAAACAGCGGGAGTTTCTTGCATGCATAAAGTTTTGGGTATCAGAGGAGTGAAAATTGCGTTTAGCATTTGGGATTTTGGGGGTAATTTTTATTCACTCTGATGAAACAATACCTTACCTACATCTGCAGATTCTCTTCTGTAATGTTTGTGGAAAGGTCATCTGCAGTTCACAGAGGTTGTTCCAAAGACTTGCCAGGATGCCGCAGCCATTTTGATTATGTTCGATCTCACAAGCAGATCAACGCTTAACAGGTATATACATTGCATTTGCATATGC---CAAATGGGATTTTCATATTTTAACAACTTATGTGGGTTTTGGAAACAGCGTAACTGAATGGTACAAACAAGCACGACGCTTCATC
>WW11
TAAGAACAGGACATTTATAGATAATATTTTTTCAGGCAAAGTATGTAAGGTCAGAAAGAACGGAAGAGTACATTCAAACAGCGGGAGTTTCTTGCATGCATAAAGTTTTGGGTATCAGAGGAGTGAAAATTGCGTTTAGCATTTGGGATTTTGGGGGTAATTTTTATTCACTCTGATGAAACAATACCTTACCTACATCTGCAGATTCTCTTCTGTAATGTTTGTGGAAAGGTCATCTGCAGTTCACAGAGGTTGTTCCAAAGACTTGCCAGGATGCCGCAGCCATTTTGATTATGTTCGATCTCACAAGCAGATCAACGCTTAACAGGTATATACATTGCATTTGCATATGC---CAAATGGGATTTTCATATTTTAACAACTTATGTGGGTTTTGGAAACAGCGTAACTGAATGGTACAAACAAGCACGACGCTTCATC
