# Supplementary material for: Development of a Target Enrichment Probe Set for Conifer (REMcon)
Source: Biology (Basel). 2024 May 22;13(6):361. doi: 10.3390/biology13060361 (PMC11200496; doi:10.3390/biology13060361)
Supplement: Supplementary file 1 [file biology-13-00361-s001.zip › biology-2960267-supplementary/Sup data/secapr_alignments_paralogs/84.fasta]

>AA3
AAACAGAAATAAGCATATTCGTTACCTCATTACACCAGTTATTGTACAGATTGGTCTTGTTGATGCACCTGATCGTGTTGCTTTAACTGATGCTTGGAAACTTTGGATGGAGGAGCACATAGCCACAACCGGCAAGGTTCCCCCTGGAAATGAATCTGGCAACACCACATGGGTAAAGAAGAGACGAGCAAAACCCGATCTTCGACTTACGCCTGGTCGGGATGTGCAGCTGACGGTGCCTTTGGAGCAATTGATTGACAAACTAGTAAAGGAGAATGAGGTGGTAGTCTTCATTAAAGGTTCAAGAACAGCTCCACAATGTGGATTTTCTCACAAGGTCTTAACGATATTGAATGAGCAAGGAGTTGATTATGAATCAGTTAATGTTTTTGATGAAGAATACAATCCTGGATTAAGGGAGACCCTTAAGGTATACAGTGGTTGGCCAACATTCCCTCAAGTGTTTGTCCGTGGAGAGTTAATAGGGGGTGCTGATATCTTATCTGAAATGGCAGAGAAGGGGGAGCTCCAGGAGCTTCTTAAGACTAAGAAATAGAGTGTTTTTAGAAAAGGAATGGAAAAGAGGCATGCAAATAAGGA
>AA60
AAAGTCAGTCTATTGTCTTCGCCACCTCATTGCACCAGTTACTTTACAGATTGCTCTTGTCAATGCACCTGATCGTGCTGCATTGACTGACGCATGGAAGCTTTGGATGGAGGAGCATGTAGCTGTTAATGGAAAGGTTCCTCCTGGAAATGTATCTGGGAACAACACATGGGTAAAGAAGACACGGGCCAAGCCTGATCTTCGACTCACACCTGGCCGACATATGCAGCTGACGGTTCCTTTGGAGCAATTGATTGACAAATTAGTAAAGGAGAATGAGGTGGTAGTCTTTATTAAAGGTTCAAGAACTGCTCCACAATGTGGTTTTTCTCACAAAGTCTTGACAATATTGAATGAGCAAGGAGTAGATTATGAGTCGGTCAATGTTTTTGATGAAGAGTACAACCCTGGATTAAGGGAGACCATGAAAGCATACAGTGGTTGGCCTACATTCCCTCAAGTGTTTGTTCAGGGAGAATTGATAGGGGGTGCCGATATCTTATCTGAGATGGCGGCAAAAGGGGAACTTCAGGACCTTTTTAGGATTAAGAAATAGAGAGTTTTAAGTAAAGTATTGGAAAAGAAACATGCGCAATAACA
>AAR4
AAACAGAAATAAGCATATTCGTTACCTCATTACACCAGTTATTGTACAGATTGGTCTTGTTGATGCACCTGATCGTGCTGCTTTAACTGATGCTTGGAAACTTTGGATGGAGGAGCACATAGCCACAACTGGCAAGGTTCCCCCTGGAAATGAATCTGGCAACACCACATGGGTAAAGAAGAGACGAGCAAAACCCGATCTTCGACTTACGCCTGGTCGGGATGTGCAGCTGACGGTGCCTTTGGAGCAATTGATTGACAAACTAGTCAAGGAGAATGAGGTGGTAGTCTTCATTAAAGGTTCAAGAACAGCTCCACAATGTGGATTTTCTCACAAGGTCTTAACGATATTGAATGAGCAAGGAGTTGATTATGAATCAGTTAATGTTTTTGATGAAGAATACAATCCTGGATTAAGGGAGACCCTTAAGGTATACAGTGGTTGGCCAACATTCCCTCAAGTGTTTGTCCGTGGAGAGTTAATAGGGGGTGCTGATATCTTATCTGAAATGGCAGAGAAGGGGGAGCTCCAGGAGCTTCTTAAGACTAAGAAATAGAGTGTTTTTAGAAAAGGAATGGAAAAGAGGCATGCAAATAAGGA
>AF1
GATGTAAAATGAGTATATTCATTACCTTATTATACCACTCACTCTACAGATTGCACTTGTTGATGTACCTGATCGTGCTGCTTTGACTAATGCATGGAAGCTTTGGATGGAGGAGCACATAGCCGTTACTGGCAAGGTTCCTCCAGGAAATGAATCTGGAAACACCACATGGGTGAAGAAGAAACAAGCAAAGCCTGATCTTCGACTAACACCTGGTCGACATGTGCAGTTGACAGTGCCTTTAGAGCAATTGATTGACAAATTAGTAAAGGAGAATGAGGTGGTAGTTTTTATAAAAGGTTCCAGAACAGCTCCTCAGTGTGGATTTTCTCACAAAGTCTTGACAATATTAAATGAGCAAGGAGTAGACTATGAATCGATTAATGTGTTTGATGAAGAGCACAATCCTGGATTAAGGGAAACCCTGAAGATATATAGTGGTTGGCCCACATTCCCTCAAGTTTTTGTACGTGGAGAGTTGATAGGGGGTGCTGATATCATATCTGAGATGTCAGAGAAAGGGGAGCTCCAAGAACTCCTTAAGTCTAGGAAATAGAAGTTATTTAAAATATTTTGGAAAATGAAGTACGTGAAGTTAAG
>AG2
GATGTAAAATGAGTATATTCATTACCTTTTTATACCACTCACTCTACAGATTGCACTTGTTGATGTACCTGATCGTGCTGCTTTGACTAATGCATGGAAGCTTTGGATGGAGGAGCACATAGCCGTTACTGGCAAGGTTCCTCTAGGAAATGAATCTGGAAACACCACATGGGTGAAGAAAAAACAAGCAAAGCCTGATCTTCGACTAACACCTGGTCGACATGTGCAGTTGACAGTGCCTTTAGAGCAATTGATTGACAAATTAGTAAAGGAGAATGAGGTGGTAGTTTTTATAAAAGGTTCCAGAACAGCTCCTCAGTGTGGTTTTTCTCACAAAGTCTTGACAATATTAAATGAGCAAGGAGTAGACTATGAATCGATTAATGTGTTTGATGAAGAGCACAATCCTGGATTAAGGGAAACCCTGAAGATATATAGTGGTTGGCCCACATTCCCTCAAGTTTTTGTACGTGGAGAGTTGATAGGGGGTGCTGATATCATATCTGAGATGTCAGAGAAAGGGGAGCTCCAAGAACTCCTTAAGACTAGGAAATAGAAGTTATTTAAAATATTTTGGAAAATGAAGCACGTGAAGTTAAG
>AH26
TATATCTAAATTTAAGCATGTTTGCCTCACAAAACCTGTCGCTTTACAGATCGCTCTTGTCGATGCACCTGATCGCACTGCTTTGACTGATGCATGGAAGGTTTGGATGGAGGAGCTCATAAATGCTACTGGTAAGGTTCCTCCTGGAAATGAATCTGGTAACACCACATGGGTAAAGAAGAGACAGGCCAAGCCTGATCTTCGTCTTACACCTGGTCGGCATGTGCAACTGACAGTTTCTTTGGAACAATTGATTGACAAATTGGTAAAGGAGAATGAGATAGTCATCTTTATTAAAGGTTCAAGAACGGCTCCACAATGTGGATTTTCTCACAAAGTATTGACAATTTTGAATGAACAAGGGGTAGATTATGAATCGGTGAATGTGCTAGATGAAGATTACAACCCTGGTTTGAGGGAAACATTGAAAGTTTACAGTGGTTGGCCTACATTCCCTCAAGTGTTTGTGCAGGGAGAGTTGGTAGGGGGTGCTGATATTTTAACGGAGATGGCAGAGAAAGGGGAGCTCCAAGAACTCCTTAAGAGTAAGAAATAGGGGATGTTCTTAGAAGGGATGTAGAAGAGAGGTATATATTCAGC
>AME1
AAACAGAAATAAGCATTTTCGTTACCTTATTACACCAGTTATTGTACAGATTGGTCTCGTTGATGCACCTGATCGTGCTGCTTTAACTGATGCTTGGAAACTTTGGATGGAGGAGCACATAGCCACAACTGGCAAGGTTCCCTCTGGAAATGAATCTGGCAACACCACATGGGTAAAGAAGAGACAAGCAAAACCTGATCTTCGACTTACGCCTGGTCGGCATGTGCAGCTGACGGTGCCTTTGGAGCAATTGATTGACAAACTAGTAAAGGAGAATGAGGTGGTAGTCTTCATTAAAGGTTCAAGAACAGCTCCACAATGTGGATTTTCTCACAGGGTCTTAACGATATTTAATGAGCAAGGAGTTGATTATGAATCAGTTAATGTTTTTGATGAAGAATACAATCCTGGATTAAGGGAGACCCTTAAGGTATACAGTGGTTGGCCAACATTCCCTCAAGTGTTTGTCCGTGGAGAGTTGATAGGGGGTGCTGATATCTTATCTGAAATGGCAGAGAAGGGGGAGCTGCAGGAGCTTCTTAAGACTAAGAAATAGAGTGTTTTTAGAAAAGGAATGGAAAAGAGGCATGCAAATAAGAA
>AP25
TATATCTAAATTTAAGCATGTTTGCCTCACAAAACCTGTCGCTTTACAGATCGCTCTTGTCGATGCACCTGATCGCACTGCTTTGACTGATGCATGGAAGGTTTGGATGGAGGAGCTCATAAATGCTACTGGTAAGGTTCCTCCTGGAAATGAATCTGGTAACACCACATGGGTAAAGAAGAGACAGGTCAAGCCTGATCTTCGTCTTACACCTGGTCGGCATGTGCAACTGACAGTGGCTTTGGAACAATTGATTGACAAATTGGTAAAGGAGAATGAGATAGTCATCTTTATTAAAGGTTCAAGAACGGCTCCACAATGTGGATTTTCTCACAAAGTATTGACAATTTTGAATGAACAAGGGGTAGATTATGAATCGGTGAATGTGCTAGATGAAGATTACAACCCTGGTTTGAGGGAAACGTTGAAAGTTTACAGTGGTTGGCCTACATTCCCTCAAGTGTTTGTGCAGGGAGAGTTGGTAGGGGGTGCTGATATTTTAACGGAGATGGCAGAGAAAGGGGAGCTCCAAGAACTCCTTAAGAGTAAGAAATAGGGGATGTTCTTAGAAGGGATATAGAAGAGAGGTATATATTCAGC
>APA47
GATGTAAAATGAGCATATTCATTACCTTATTATACCACTTACTCTACAGATTGCTCTTGTTGATGTACCTGATCGTGCTGCTTTGACTAATACATGGAAGCTTTGGATGGAGGAGCACATAGCAGTTACTGGCAAGGTTCCTCCAGGAAATGAATCTGGAAACACCACATGGCTAAAGAAGAAACAAGCAAAGCCTGATCTTCGACTAACACCTGGTCGACATGTCCAGCTGACAGTGCCTTTAGAGCAATTGATTGACAAATTAGTAAAGGAGAATGAGGTAGTAGTCTTTATAAAAGGTTCCAGAACAGCTCCTCAATGTGGGTTTTCTCACAAAGTCTTGACAATATTAAATGAGCAAGGAGTAGACTATGAATCGATTAATGTGTTTGATGAAGAGCACAATCCTGGATTAAGGGAAACCCTGAAGATATATAGTGGTTGGCCCACATTCCCTCAAGTTTTTGTACGTGGAGAGTTGATAGGGGGTGCTGATATCATATCTGAAATGTCAGAAAAAGGGGAGCTCCAAGAACTCCTTAAGACTAGGAAATAGCAGTTATTTAAAATATTTTGGAAAATGAAGGTTGTGAAGCTAAG
>AR2
---------------------------------ACCAGTTATTGTACAGATTGGTCTCGTTGATGCACCTGATCGTGCTGCTTTAACTGATGCGTGGAAACTTTGGATGGAGGAGCACATAGCCACAACTGGCAAGGTTCCCCCTGGAAATGAATCTGGCAACACCACATGGGTAAAGAAGAGACAAGCAAAACCTGATCTTCGACTTACGCCTGGTCGGCATGTGCAGCTGACGGTGCCTTTGGAGCAATTGATTGACAAACTAGTAAAGGAGAATGAGGTGGTAGTCTTCATTAAAGGTTCAAGAACAGCTCCACAATGTGGATTTTCTCACAGGGTCTTAACGATCT---------------TT-----------------------------------------------------------------------------------------------------------------------------------------------------------------------------------------------------------------------------------------
>AS57
AAAGTAAAACTAGCATATTCGCCACCTCATTACACCAGTTACTTTACAGATTGCTCTTGTCGATGCACCTGATCGTGCTGCTTTGACTGACGCATGGAAGCTTTGGATGGAGGAGCACATAGCTGTTAATGGAAAGGTTCCTCCTGGAAATGAATCTGGGAACACCACATGGGTAAAGAAGAGACGAGCCAAGCCTGATCTTCGACTTACACCCGGTCGACATATGCAGCTGACAGTGCCTTTGGAGCAATTGATTGACAAATTAGTAAAGGAGAACGAGGTGGTAGTGTTTATTAAAGGTTCAAGAACTGCTCCGCAATGTGGATTTTCTCACAGAGTCTTGACAATATTGAATGAGCAAGGAGTAGATTATGAGTCGGTTAATGTTTTTGATGAAGAGTACAATCCCGGATTAAGGGAGACAATGAAGATATATAGTGGTTGGCCTACATTCCCTCAAGTGTTTGTTCGAGGAGAGTTGATAGGGGGTGCTGATATCTTATCTGAGATGGCAGAAAAAGGGGAACTCCAGGACCTTTTTAAGATAGAGAAATAGAGAGTTTTTAGAAAAGGATTGGAAAAGAAGCATGTATAATAAGG
>CB35
TATATCTAAATTTAAGCATGTTTGCCTCACAAAATCTGTCACTTTACAGATTGCTCTTGTCGATGCACCTGATCGCACTTCTTTGACTGATGCATGGAAGGTTTGGATGGAGGAGCTCATAAATGCAACTGGTAAGGTTCCTCCTGGAAATGAATCTGGTAACACCACATGGGTAAAGAAGAGACAGGCTAAGCCTGATCTTCGTCTTACACCTGGTCGGCATGTGCAACTGACAGTGACTTTGGAACAATTAATTGACAAATTGGTAAAGGAGAATGAGATTGTAGCCTTTATTAAAGGTTCAAGAGTGGCTCCACAATGTGGATTCTCTCACAAAGTATTGACAATTTTGAATGAACAAAGGGTAGATTATGAATCGGTGAATGTGCTGGATGAAGATTACAACCCTGGTTTGAGGGAAGCATTGAAAGTCTACAGTGGTTGGCCTACATTCCCTCAAGTGTTTGTGCAGGGAGAGCTTGTGGGAGGTGCTGATATTTTAACGGAGATGGCAGAGAAAGGGGAGCTCCAAGAACTCCTTAAGAGTAAGAAATAGGGGATGCTCTGAGAAAGGATGTAAAAGAGAGGCATATGTTCAGC
>CD18
-------------------TGCCACCTCATTGCACCAGTTACTTTACAGATTGCTCTGGTCAATGCACCTGATCGTGCTGCTTTGACTGACGCATGGAAGCTCTGGATGGAGGAGCAAATAGCTGTCAATGGAAAGGTTCCTCCTGGAAACGAATCTGGGAACAACACATGGGTAAAGAAGAGACGAACCAAGCCCGATCTCCGACTTACGCCCGGCCCACATATGCAGCTGACAGTTCCTTTGGAACAATTGATCGACAAATTAGTAAAGGAGAACGAGGTTGTAGTCTTTATTAAAGGTTCAAGAACTGCTCCACAATGTGGTTTTTCTCACAAAGTCTTGACAATATTGAACGAGCAAGGAGTGGATTATGAGTCAGTTAATGTTTTTGATGAAGAGTACAATCCGGGATTAAGGGAGATCATGAAAGTATATAGCGGTTGGCCTACATTCCCTCAAGTGTTTGTTCGGGGAGAATTGATAGGTGGTGCTGATATCTTATCTGAGATGGAAGAAAAAGGGGAACTCCAGGACCTTTTTAGGATTAAGAAATAGAGAGTTAATATTAAAGTATTGGAAAAGAAGCATGCACATTAAGA
>CDE34
TATATCTAAATTTAAGCATGTTTGCCTCACAAAATCTGTCACTTTACAGATTGCTCTTGTCGATGCACCTGATCGCACTTCTTTGACTGATGCATGGAAGGTTTGGATGGAGGAGCTCATAAAAGCAACTGGTAAGGTTCCTCCTGGAAATGAATCTGGTAACACCACATGGGTAAAGAAGAGACAGGCTAAGCCTGATCTTCGTCTTACACCTGGTCGGCATGTGCAACTGACAGTGACTTTGGAACAATTAATTGACAAATTGGTAAAGGAGAATGAGATTGTAGCCTTTATTAAAGGTTCAAGAGTGGCTCCACAATGTGGATTCTCTCACAAAGTATTGACAATTTTGAATGAACAAAGGGTAGATTATGAATCGGTGAATGTGCTGGATGAAGATTACAACCCTGGTTTGAGGGAAGCATTGAAAGTCTACAGTGGTTGGCCTACATTCCCTCAAGTGTTTGTGCAGGGAGAGCTTGTGGGAGGTGCTGATATTTTAACGGAGATGGCAGAGAAAGGGGAGCTCCAAGAACTCCTTAAGAGTAAGAAATAGGGGATGCTCTGAGAAAGGATGTAAAAGAGAGGCATATGTTCAGC
>CF38
AAAGTAAAACCAGCATATTCGTTCCCTCATTACACCAGTTGCTTTACAGATTGCTCTTGTCGATGCAACTGATCGTGCCGCTTTGACTGATGCATGGAAGCTTTGGATGGAGGAGCACATAGCCATTAATGGTAAGGTTCCTCCTGGAAATGAATCTGGGAACACCACATGGGTAAAGAAGAGACGAGCCAAGCCTGATCTTCGACTTACGCCTGGTCGGCATGTGCAGCTGACGGTGCCTTTGGAGCAATTGATTGACAAATTAGTAAAGGAGAATGAGGTGGTAGTCTTTATTAAAGGTTCAAGAACTGCTCCACAATGTGGATTTTCTCACAGAGTCTTGACAATATTGAATGAACAAGGAGTAGATTATGAGTCAGTTAATATTTTTGATGAAGAGTTCAATCCTGGATTAAGGGAGACAATGAAGGTATATAGTGGCTGGCCTACATTCCCTCAAGTGTTTGTCCGAGGAGAGTTGATAGGGGGTGCTGATATCTTATCTGAGATGGCAGAAAAAGGGGAGCTCCAGGACCTCCTTAAGATTAAGAAATAGAGAGTTTTAAGAAAAGGAATGGAAAAGAAGCGTGTAAAGTACGA
>CH19
AAATTAGAATAGACAAATCTGCCACCCCATTGCACTAGTTACTTTACAGATTTCTCTAGTCACTGCACCTAATTGTGCTGCTCTGACTGATGCATGGAAGCTCTGGATGGAGGATCAAATAGCTGTCAATGGAAAGGTTCCTCCTGGAAACGAATCTGGGAATGACACATGGGTCAAGAAGAGACGAGCCAAGCCCGATCTCCGACTTACGCCCGGCCCACATATGCAGCTGACAGTTCCTTTGGAACAATTGATTGACAAATTAGTAAAGGAGAACGAGGTTGTAGTCTTTATTAAAGGTTCAAGAACTGCTCCACAATGTGGTTTTTCTCACAAAGTCTTGACAATATTGAATGAGCAAGGAGTGGATTATGAGTCGGTTAATGTTTTTGATGAAGAGTACAATCCGGGATTAAGGGAGACCATGAAAGTATATAGCGGTTGGCCTACATTCCCTCAAGTGTTTGTTCGGGGAGAATTGATAGGTGGTGCTGATATCTTATCTGAGATGGAAGAAAAAGGGGAACTCCAGGACCTTTTTAGGATTAAGAAATAGAGAGTTAATGTTAAAGTATTGGAAAAGAAGCATGCACAATAATA
>CHA37
AAAGTAAAACCAGCATATTCGTTCCCTCATTACACCAGTTGCTTTACAGATTGCTCTTGTCGATGCAACTGATCGTGCCGCTTTGACTGATGCATGGAAGCTTTGGATGGAGGAGCACATAGCCATTAATGGTAAGGTTCCTCCTGGAAATGAATCTGGGAACACCACATGGGTAAAGAAGAGACGAGCCAAGCCTGATCTTCGACTTACGCCTGGTCGGCATGTGCAGCTGACGGTGCCTTTGGAGCAATTGATTGACAAATTAGTAAAGGAGAATGAGGTGGTAGTCTTTATTAAAGGTTCAAGAACTGCTCCACAATGTGGATTTTCTCACAGAGTCTTGACAATATTGAATGAACAAGGAGTAGATTATGAGTCAGTTAATATTTTTGATGAAGAGTTCAATCCTGGATTAAGGGAGACAATGAAGGTATATAGTGGCTGGCCTACATTCCCTCAAGTGTTTGTCCGAGGAGAGTTGATAGGGGGTGCTGATATCTTATCTGAGATGGCAGAAAAAGGGGAGCTCCAGGACCTCCTTAAGATTAAGAAATAGAGAGTTTTAAGAAAAGGAATGGAAAAGAAGCGTGTAAAGTACGA
>CJ24
AATGTAAAACTAGCATATTCGCCACCTCATTGCACCAGTTACTTTACAGATTGCTCTTGTTGATGCACCTGATCGTGCTGCTTTGACTGACGCATGGAAGCTTTGGATGGAGGAGCACATAGCTGTTAATGGAAAGGTTCCTCCTGGAAATGAATCTGGGAACAACACATGGGTAAAGAAGAGACAAGCCAAGCCTGATCTTCGACTTACACCTGGTCAACATATGCAGCTAACGGTGCCTTTGGAGCAATTGATTGACAAATTAGTAAAGGAGAATGAGGTGGTAGTCTTTATTAAAGGTTCAAGAACTGCTCCGCAATGTGGTTTTTCTCACAAAGTCTTGACAATATTGAATGAGCAAGGAGTAGATTATGAGTCGGTTAATGTTTTTGATGAAGAGTACAATCCTGGATTAAGGGAGACTATGAAGGTATATAGTGGTTGGCCTACATTCCCTCAAGTGTTTGTTCGAGGAGAGTTGATAGGAGGTGCTGATATCTTATCTGAGATGGCAGAAAAAGGGGAACTCCAGGACCTTTTTAGGGTTAAGAAATAGAGAGTTTTTAGTAAAATATTGGAAAAGAAGCATGCACAATAAGA
>CK7
AAAGTAAAACCAGCATATTCACCACCTCATTACATGAGTTACTTTACAGATTGCTCTTGTCAATGCACCTGATCGTGCTGCTTTGACTGATGCATGGAAGCTTTGGATGGAGGAGCACATAGCCGTTAATGGAAAGGTTCCTCCTGGAAATGAATCTGGGAACAACACATGGGTAAAGAAGAGACGAGCCAAGCCTGATCTTCGACTTACGCCCGGTCGACATATGCAGCTGACAGTGCCTTTGGAGCAATTGATTGACAAATTAGTAAAGGAGAATGAGGTGGTAGTCTTTATTAAAGGGTCAAGAACTGCTCCGCAATGTGGATTTTCTCACAGAGTCTTGACAATATTGAATGAGCAAGGAGTAGAGTATGAGTCGGTTAATGTTTTTGATGAAGAGTACAATCCTGGATTAAGGGAGACCATGAAGGTATATAGTGGTTGGCCTACATTCCCTCAAGTGTTTGTTCGAGGAGAGTTGATAGGGGGTGCCGATATCTTATCTGAGATGGCGGAAAAAGGGGAACTCCAGGACCTTTTTAAGATTAAGAAATAGAGAAGTTTTAGAAAAAGATTGGAAAAGAAGCATGTACAATAAGA
>CL6
AAAGTAAAACCAGCATATTCACCACCTCATTACATGAGTTACTTTACAGATTGCTCTTGTCAATGCACCTGATCGTGCTGCTTTGACTGATGCATGGAAGCTTTGGATGGAGGAGCACATAGCCGTTAATGGAAAGGTTCCTCCTGGAAATGAATCTGGGAACAACACATGGGTAAAGAAGAGACGAGCCAAGCCTGATCTTCGACTTACGCCCGGTCGACATATGCAGCTGACAGTGCCTTTGGAGCAATTGATTGACAAATTAGTAAAGGAGAATGAGGTGGTAGTCTTTATTAAAGGGTCAAGAACTGCTCCGCAATGTGGATTTTCTCACAGAGTCTTGACAATATTGAATGAGCAAGGAGTAGAGTATGAGTCGGTTAATGTTTTTGATGAAGAGTACAATCCTGGATTAAGGGAGACCATGAAGGTATATAGTGGTTGGCCTACATTCCCTCAAGTGTTTGTTCGAGGAGAGTTGATAGGGGGTGCCGATATCTTATCTGAGATGGCGGAAAAAGGGGAACTCCAGGACCTTTTTAAGATTAAGAAATAGAGAAGTTTTAGAAAAAGATTGGAAAAGAAGCATGTACAATAAGA
>CM9
AAAGTCAATCTATCATCTTCGCCACCTCATTGCACCAGTTACTTTACAGATTGCTCTTGTCAATGCACCCGATCGTGCTGCATTGACTGACGCATGGAAGCTTTGGATGGAGGAGCATGTAGCTGTTAATAGAAAGGTTCCTCCTGGAAATGTATCTGGGAACAACACATGGGTAAAGAAGACACGAGCCAAGCCTGATCTTCGACTTACACCTGGCCGACATATGCAGCTGACAGTTCCTTTGGAGCAATTGATTGACAAATTAGTAAAGGAGAATGAGGTGGTAGTCTTTATTAAAGGTTCAAGAACTGCTCCACAATGTGGTTTTTCTCACAAAGTCTTGACAATATTGAATGAGCAAGGAGTAGATTATGAGTCGGTCAATGTTTTTGATGAAGAGTACAACCCTGGATTAAGGGAGACCATGAAAATATACAGCGGTTGGCCTACATTCCCTCAATTGTTTGTTCGGGGAGAATTGATAGGGGGTGCCGACATCTTATCTGAGATGGCAGCAAAAGGGGAACTTCAGGACCTTTTTAGGATTAAGAAATAGAGAGTTTTTAGTAAAGTATTGGAAAAGAAACATGCGCAATAAGA
>CO8
AAAGTCAATCTATCATCTTCGCCACCTCATTGCACCAGTTACTTTACAGATTGCTCTTGTCAATACGCCTGATCGTGCTGCATTGACTGACACATGGAAGCTTTGGATGGAAGAGCATGTAGCTGTTAATGGAAAGGTTCCTCCTGGAAATGTATCTGGGAACAACACATGGGTAAAGAAGACACGAGCCAAGCCTGATCTTCGACTTACACCTGGCCGACATATGCAGCTGACAGTTCCTTTGGAGCAATTGATTGACAAATTAGTAAAGGAGAATGAGGTGGTAGTCTTTATTAAAGGTTCAAGAATTGCTCCACAATGTGGTTTTTCTCACAAAGTCTTGACAATACTGAATGAGCAAGGAGTAGATTATGAGTCGGTCAATGTTTTTGATGAAGAGTACAACCCTGGATTAAGGGAGACCATGAAAGTATACAGCGGCTGGCCTACATTCCCTCAAGTGTTTGTTCGGGGAGAATTGATAGGGGGTGCCGATATTTTATCTGAGATGGCAGCAAAAGGGGAACTTAAGGACCTTTTTAGGATTAAGAAATAGAGAGTTTTTAGTAAAGTATTGGAAAAGAAACATGCGCAATAAGA
>CP16
AAAGTAAAACTAGCATATTTGCCACCTCATTGCACCAGTTACTTTACAGATTACTCTGGTCAATGCACCTGATCGTGCTGCTTTGACTGACGCATGGAAGCTTTGGATGGAGGAGCACATAGCTGTCAATGGAAAGGTTCCTCCTGGAAATGAATCTGGGAACAACACATGGGTAAAGAAGAGACGAGCCAAGCCCGATCTCCGACTTACGCCTGGCCAACATATGCAGCTGACAGTTCCTTTGGAGCAATTGATCGACAAATTAGTAAAGGAGAACGAGGTGGTAGTCTTTATTAAAGGTTCAAGAACTGCTCCACAATGTGGTTTTTCTCACAAAGTCTTGACAATATTGAATGAGCAAGGAGTAGATTATGAGTCGGTTAATGTTTTTGATGAAGAGTACAATCCTGGATTAAGGGAGACCATGAAAGTATATAGCAGTTGGCCTACATTCCCTCAAGTGTTTGTTCGGGGAGAATTGATAGGGGGTGCTGATATCTTATCTGAGATGGCAGAAAAAGGGGAACTTCAGGACCTTTTTAGGATTAAGAAATAGAGAGTTTTTATTGAAGTATTGGAAAAGAAGCATGCACAATAAGA
>CP161
AAAGTAAAACTAGCATATTTGCCACCTCATTGCACCAGTTACTTTACAGATTACTCTGGTCAATGCACCTGATCGTGCTGCTTTGACTGACGCATGGAAGCTTTGGATGGAGGAGCACATAGCTGTCAATGGAAAGGTTCCTCCTGGAAATGAATCTGGGAACAACACATGGGTAAAGAAGAGACGAGCCAAGCCCGATCTCCGACTTACGCCTGGCCAACATATGCAGCTGACAGTTCCTTTGGAGCAATTGATCGACAAATTAGTAAAGGAGAACGAGGTGGTAGTCTTTATTAAAGGTTCAAGAACTGCTCCACAATGTGGTTTTTCTCACAAAGTCTTGACAATATTGAATGAGCAAGGAGTAGATTATGAGTCGGTTAATGTTTTTGATGAAGAGTACAATCCTGGATTAAGGGAGACCATGAAAGTATATAGCAGTTGGCCTACATTCCCTCAAGTGTTTGTTCGGGGAGAATTGATAGGGGGTGCTGATATCTTATCTGAGATGGCAGAAAAAGGGGAACTTCAGGACCTTTTTAGGATTAAGAAATAGAGAGTTTTTATTGAAGTATTGGAAAAGAAGCATGCACAATAAGA
>CR44
AATCCGATCTGACCCTATTCGGTTCCTTACTGCATTTGTGGGTCTGCAGATTGCCATTGTCGATGAACCAGATCGTACAGCTCTGACTGATGCGTGGAAGTTATGGATGGAAGAGCACATAGAGGCAACTGGTAAGGTTCCCCCTGGAAATGAATCTGGGAACACCACATGGATAAGGAAGAGACGAGTCAAGCAAGATCTTCGGCTAACACCTGGTCGGCATGTGAAGCTGACCCTGTCTTTGGAACAGTTGATAGATAAGTTGGTAAAGGAGAATGAGGTGGTAGTCTTCATTAAGGGTTCAAGAACAGCTCCTCAGTGTGGATTTTCTCACAAAGTCTTAACAATCTTGAATGAGCAGGGAGTAGATTATGAATCAGTAAATGTGTTTGACGAAGAGTACAACCCTGGTTTGAGAGAGGCTCTGAAGGTATACAGTAAGTGGCCTACATTCCCTCAGGTGTTTGTGCGCGGAGAATTAATTGGGGGTGCTGATATCTTAACTGAAATGGCAGAGAAAGGGGAATTGAGAGAACTCTTAAAGAAATAGACAACTCCGATTTCTTTAAGGGATAGAGAATGAAGTCATGTGAATTTAGA
>CT15
AAAGTAAAACTAGCATACTCGCCACCTTATTGCACTAGTTACTTTACAGATTGCTCTGATCAATGCACCTGATCGTGCTGCTTTGACTGACGCATGGAAGCTTTGGATGGAGGAGCACATAGCTGTCAATGGAAAGGTTCCTCCTGGAAATGAATCTGGGAACAACACATGGGTAAAGAAGAGACGAGCCAAGCCTGATCTCCGACTTACTCCGGGCCGACATATGCAGCTGACAGTTCCTTTGGAGCAATTGATTGACAAATTAGTAAAGGAGAACGAGGTGGTAGTCTTTATTAAAGGTTCAAGAACTGCTCCACAATGTGGTTTTTCTCACAAAGTCTTGACAATATTGAATGAGCAAGGAGTAGATTATGAGTCGGTTAATGTTTTTGATGAAGAGTACAATCCTGGATTAAGAGAGACCATGAAAGTATATAGCGGTTGGCCTACATTTCCTCAAGTGTTTGTTGGGGGAGAATTGATAGGGGGTGCTGATATCTTATCTGAGATGGCAGAAAAAGGAGAACTTCAGGACCTTTTTAGGATTAAGAAATAGAGAGTTTTTATTAAAGTATCGGAAAAGAAGCATGCACAATAAGA
>DA12
AAAGTCAGTCTATCATATTCGCCAGCTCATTGCACCAGTTACTTTACAGATTGCTCTCGTCAATGCACCTGATCGTGCTGCATTGACCGACGCATGGAAGCTTTGGATGGAGGAGCATATAGCTGTTAATGGAAAGGTTCCTCCTGGAAATGTATCTGGGAACAACACATGGGTAAAGAAGACACGAGCCAAGCCTGATCTTCGACTTACTCCTGGCCGACATATGCAGCTGACAGTTCCTTTGGAGCAATTGATTGACAAATTAGTAAAGGAGAATGAGGTGGTAGTCTTTATTAAAGGTTCAAGAACTTCTCCACAATGTGGTTTTTCTCACAAAGTCTTGACAATATTGAATGAGCAAGGAGTAGATTATGAGTCAGTTAATGTTTTTGATGAAGAGTACAACCCTGGATTAAGGGAGACCATGAAAGTATACAGTGGTTGGCCTACATTCCCTCAAGTGTTTGTTCGGGGAGAATTGATAGGGGGCGCTGATATCTTATCTGAGATGGCAGCAAAAGGGGAACTCCAGGACCTTTTTAGGATTAAGAAATAGAGAGTTTTTAGTAAAGTATTGAAAAAGAAACATGCGCAATAAGA
>DB53
GAAGTAAAATGAGTATATTCATTACCATATTATACCACTCCCTCTACAGATTGCTCTTGTTGATGTACCTGATCGTGCTGCTTTGACTAATGCATGGAAGCTTTGGATGGAGGAGCACATAGCCGTTACTGGCAAGGTTCCTCCAGGAAATGAATCTGGAAACACCACATGGGTAAAGAAGAAACAAGCAAAGCCTGATCTTCGACTAACACCTGGTCGACATGTCCAGTTGACAGTGCCTTTAGAGCAATTGATTGACAAATTAGTTAAGGAGAATGAGGTGGTAGTTTTTATAAAAGGTTCCAGAAAAGCTCCTCAGTGTGGGTTTTCTCACAAAGTCTTGACAGTATTAAATGAGCAAGGAGTAGACTATGAATCGATTAATGTGTTTGATGAAGAGCACAATCCTGGATTAAGGGAAACCCTGAAGATATATAGTGGTTGGCCCACATTCCCCCAAGTTTTTGTACGTGGAGAGTTGATAGGGGGTGCTGATATCATATCTGAAATGTCGGAGAAAGGGGAACTCCAAGAACTCCTTAAGACTAGGAAATAGGAGTTATTTAAAATATTTTGGAAAATGAAGTATGCCAAGTGAAG
>DC1
GAAGTAAAATGAGTATATTCATTACCATATTATACCACTCCCTCGACAGATTGCTCTTGTTGATGTACCTGATCGTGCTGCTTTGACTAATGCATGGAAGCTTTGGATGGAGGAGCACATAGCCGTTACTGGCAAGGTTCCTCCAGGAAATGAATCTGGAAACACAACATGGGTAAAGAAGAAACAAGCAAAGCCTGATCTTCGACTAACACCTGGTCGACATGTCCAGTTGACAGTGCCTTTAGAGCAATTGATTGACAAATTAGTTAAGGAGAATGAGGTGGTTGTTTTTATAAAAGGTTCCAGAAAAGCTCCTCAGTGTGGGTTTTCTCACAAAGTCTTGACAATATTAAATGAGCAAGGAGTAGACTATGAATCGATTAATGTGTTTGATGAAGAGCACAATCCTGGATTAAGGGAAACCCTGAAGATATATAGTGGTTGGCCCACATTCCCCCAAGTTTTTGTACGTGGAGAGTTGATAGGGGGTGCTGATATCATATCTGAAATGTCAGAGAAAGGGGAACTCCAAGAACTCCTTAAGACTAGGAAATAGGAGTTATTTAAAATATTTTGGAAAATGAAGTATGTCAAGTGAAG
>DD1
GATGTAAAATGAGTATATGCATTACCTTATCATACCACTCGCTCTACAGATTGCTCTTGTTGATGTACCTGATCGTGCTGCTTTGACTAATGCATGGAAGCTTTGGATGGAGGAGCACATTGCCGTTACTGGCAAGGTTCCTCCAGGAAATGAATCTGGAAACACCACATGGGTAAAGAAGAAACAAGCAAAGCCTGATCTTCGACTCACACCTGGTCGACATGTGCAGTTGACAGTGCCTTTAGAGCAATTGATTGACAAATTAGTAAAGGAGAATGAGGTGGTAGTTTTCATAAAAGGTTCCAGAACAGCTCCTCAGTGTGGATTTTCTCACAAAGTCTTAACAATATTAAATGAGCAAGGAGTAGACTATGAATCGATTAATGTATTTGATGAAGAGCACAATCCTGGATTAAGGGAAACCCTGAAGATATATAGTGGTTGGCCCACATTCCCTCAAGTTTTTGTACGTGGAGAGTTGATAGGGGGTGCTGATATCATATCTGAGATGTCAGAGAAAGGGGAGCTCCAAGAACTCTTTAAGACTAGGAAATAGAAGTTATTTAAAATATTTTGGAAAATGAATTATGTGAAGTTAAG
>DIM50
GATGTAAAATGAGTATATGCATTACCTTATCATACCACTCGCTCTACAGATTGCTCTTGTTGATGTACCTGATCGTGCTGCTTTGACTAATGCATGGAAGCTTTGGATGGAGGAGCACATTGCCGTTACTGGCAAGGTTCCTCCAGGAAATGAATCTGGAAACACCACATGGGTAAAGAAGAAACAAGCAAAGCCTGATCTTCGACTCACACCTGGTCGACATGTGCAGTTGACAGTGCCTTTAGAGCAATTGATTGACAAATTAGTAAAGGAGAATGAGGTGGTAGTTTTCATAAAAGGTTCCAGAACAGCTCCTCAGTGTGGATTTTCTCACAAAGTCTTAACAATATTAAATGAGCAAGGAGTAGACTATGAATCGATTAATGTGTTTGATGAAGAGCACAATCCTGGATTAAGGGAAACCCTGAAGATATATAGTGGTTGGCCCACATTCCCTCAAGTTTTTGTACGTGGAGAGTTGATAGGGGGTGCTGATATCATATCTGAGATGTCAGAGAAAGGGGAGCTCCAAGAACTCTTTAAGACTAGGAAATAAAAGTTATTTAAAATATTTTGGAAAATGAATTATGGGAAGTTAAG
>EN45
AATCGGATCTGAGCTTACATAGTTCCTTACTTAACTTGTGGGTTTTCAGATTGCTATTGTTGATGCACCTGATCGTACAGCTTTGACTGATGCATGGAAGTCATGGATGGAGGAACACATAGAGGTTACAGGTAAAGTCCCCCCAGGAAATGAGTCTGGGAACACAACGTGGATAAGGAAGAGACAAGTCAAGCCAGATCTTCGGCTAACACCTGGTCGGCATGTGCAACTGACTCTGTCCTTGGAACAATTGATAGACAAATTGGTAAAGGAGAACGAGGTGGTAGTCTTCATTAAAGGTTCAAGAACAGCTCCACAATGTGGATTTTCTCACAAAGTCTTAACAATTTTGAATGACCATGGGGTAGATTATGAATCGGTAAATGTGTTTGATGAAGAGTACAACGCTGGTTTGAGAGAGGCACTAAAGAAATACAGCAATTGGCCTACGTTCCCTCAGGTGTTTGTGCATGGAGAATTAATTGGGGGTGCTGATATCTTGACTGAAATGGCAGAGAAAGGGGAGCTGAAGAAACTCTTCAAGAAATAGACAACTCCGTTTTCTTTAAGGAATAGAGAACACGGACCTGCGAATTTAGG
>FC13
AAAGTCAGTCTATCATATTTGCCACCTCATTGCACCAGTTACTTTACAGATTGCTCTCATCAATGCACCTGATCGTGCTGCATTGACCGACGCATGGAAGCTTTGGATGGAGGAGCATATAGCTGTTAATGGAAAGGTTCCTCCTGGAAATGTATCTGGGAACAACACATGGGTAAAGAAGACACGAGCCAAGCCTGATCTTCGACTTACTCCTGGCCGACATATGCAGCTGACAGTTCCTTTGGAGCAATTGATTGACAAATTAGTAAAGGAGAATGAGGTGGTAGTCTTTATTAAAGGTTCAAGAACTGCTCCACAATGTGGTTTTTCTCACAAAGTCTTGACAATATTGAATGAGCAAGGAGTAGATTATGAGTCAGTTAATGTTTTTGATGAAGAGTACAACCCTGGATTAAGGGAGACCATGAAAGTATACAGTGGTTGGCCTACATTCCCTCAAGTGTTTGTTCGGGGAGAATTGATAGGGGGCGCTGATATCTTATCTGAGATGGCAGCAAAAGGGGAACTCCAGGACCTTTTTAGGATTAAGAAATAGAGAGTTTTTAGTAAAGTATTGAAAAAGAAACATGCGCAATAAGA
>FTS1
GATGTAAAATGCGTATATTCATTGCCATATTATACCACTCCCTCTACAGATTGCTCTTGTCGATGTACCTGATCGGGCTGCTTTGACTAATGCATGGAAGATTTGGATGGAGGAGCACATAGCCGTTACTGGCAAGGTTCCTCCAGGAAATGAATCTGGCAACACCACATGGGTAAAGAAGAAACAAGCAAAGCCTGATCTTCGACTAACACCTGGTCAACATGTGCAGTTGACGGTGCCTTTAGAGCAATTGATTGACAAATTAGTAAAGGAGAATGAGGTGGTAGTTTTTATAAAAGGTCCCAGAACAGCTCCTCAGTGTGGGTTTTCTCACAAAGTCTTGACAATATTAAATGAGCAAGGAGTAGACTATGAATCGATTAATGTGTTTGATGAAGAGCACAATCCTGGATTAAGGGAAACCCTGAAGATATATAGTGGTTGGCCTACATTCCCCCAAGTTTTTGTACGTGGAGAGTTGATAGGGGGTGCTGATATCATATCTGAGATGTCAGAGAAAGGGGAACTCCAAGAACTCCTTAAGACTAGGAAATAGAAGTTATTTAAAATATTTTGGAAAATGAAGTATATCAAGTTAAG
>FTS2
GATGTAAAATGCGTATATTCATTGCCATATTATACCACTCCCTCTACAGATTGCTCTTGTCGATGTACCTGATCGGGCTGCTTTGACTAATGCATGGAAGATTTGGATGGAGGAGCACATAGCCGTTACTGGCAAGGTTCCTCCAGGAAATGAATCTGGCAACACCACATGGGTAAAGAAGAAACAAGCAAAGCCTGATCTTCGACTAACACCTGGTCAACATGTGCAGTTGACGGTGCCTTTAGAGCAATTGATTGACAAATTAGTAAAGGAGAATGAGGTGGTAGTTTTTATAAAAGGTTCCAGAACAGCTCCTCAGTGTGGGTTTTCTCACAAAGTCTTGACAATATTAAATGAGCAAGGAGTAGACTATGAATCGATTAATGTGTTTGATGAAGAGCACAATCCTGGATTAAGGGAAACCCTGAAGATATATAGTGGTTGGCCTACATTCCCCCAAGTTTTTGTACGTGGAGAGTTGATAGGGGGTGCTGATATCATATCTGAGATGTCAGAGAAAGGGGAACTCCAAGAACTCCTTAAGACTAGGAAATAGAAGTTATTTAAAATATTTTGGAAAATGAAGTATATCAAGTTAAG
>GG1
TTCTGAACCTGATCAAATTAGGTTCCTCACTAAAGCCGTCACTTTGCAGGTTGCTGTTGTTGATGCACCTGATCGCACGGCTTTGACTGATGCATGGAAGCTATGGATGGAGGAGCACATAGGGGTCACTGGTAAGGTTCCCTGTGGAAATGAATCTGGCAATACCACATGGCATATGAAGAAACGAGTGAAGGGCGATCTTCGGCTCACCCCTGGTCGGCACATGCAATTGACATTGCCTTTGGAACAGTTGATAGACAAATTGGTAAAGGAGAATGAGGTGGTAGTCTTCATTAAGGGTTCGAGAACAGCTCCACTATGTGGGTTTTCTCACAAAGTCTTGACAATACTGAATGCACAAGGGGTAGATTATGAATCGGTTAATGTGTTTGATGAAGAATACAATCCTGGTTTGAGAGAGGCTCTAAAAACATACAGCAATTGGCCTACATTTCCCCAGGTCTTTGTACGTGGGGAATTAATCGGGGGTGCGGATATTTTATCCCAGATGGAAGAAAACGGGGAGCTACAAACACTCCTAAAGAAGTAGAGAATTCCGTTTTCCAAAAGGGTTAGAGAAGGGAGTCTTGTGTATTTAGT
>HB41
GATTTAAAATGAGCATATTCATTACCTCATTACACCACTTACTCTACAGATTGCTCTTGTTGATGCACCTGATCGTACTGCTTTGACTAATGCATGGAAGCTTTGGATGGAGGAGCACGTAGCCGCTACTGGCAAGTTTCCTCCAGGAAATGAATCTGGAAACACGACATGGGTAAAAAAGAAACAAGCAAAGCCTGATCTTCGACTAACACCTGGTCAACATGTGCAGCTGACAGTGCCTTTAGAGCAATTGATTGACAAATTAGTAAAGGAGAATGAGGTGGTAGTCTTTATTAAAGGTTCCAGAACAGCTCCTCAATGTGGATTTTCTCACAAAGTCTTGACAATATTAAATGAGCAAGGAGTAGACTATGAATCAGTTAATGTGTTTGATGAAGAGCACAATCCTGGATTAAGGGAGACTCTGAAGATGTATAGTGGTTGGCCCACATTCCCTCAAGTTTTTGTCCGTGGAGAGTTGATAGGGGGTGCTGATATCTTATCTGAGATGTCAGAGAAAGGGGAGCTCCAAGAATTCCTTAAGTCTAAGAAATAGAAGTTATTTAAATTTTTATGGAAAGTGAAGTATGTGAAGTTAAG
>JO20
AAAGTAAAACTAGCATATTCGCCACCTCATTGCACCAATTACTTTACAGATTGCTCTGGTCAATGCACCTGATCGTGCTGCTTTGACTGATGCATGGAAGCTCTGGATGGAGGAGCAAATAGCTGTCAATGGAAAGGTTCCTCCTGGAAACGAATCTGGGAATGACACATGGGTCAAGAAGAGACGAGCCAAGCCTGATCTCCGACTTACACCTGGCCCACATATGCAGCTGACAGTTCCTTTGGAACAATTGATCGACAAATTAGTAAAGGAGAACGAGGTTGTAGTCTTTATTAAAGGTTCAAGAACTGCTCCACAATGTGGTTTTTCTCACAAAGTCTTGACAATATTGAATGAGCAAGGAGTGGATTATGAGTCGGTTAATGTTTTTGATGAAGAGTACAATCCGGGATTAAGGGAGACCATGAAAGTATATAGCGGTTGGCCTACATTCCCCCAAGTGTTTGTTCGGGGAGAATTGATAGGTGGTGCTGATATCTTATCTGAGATGGAAGAAAAAGGGGAACTCCAGGACCTTTTTAGGATTAAGAAATAGAGAGTTAATATTAAAGTATTGGAAAAGAAGCATGCACAATGAGA
>JU21
AAAGTAAAACTAGCATATTCGCCACCTCATTGCACCAATTACTTTACAGATTGCTCTGGTCAATGCACCTGATCGTGCTGCTTTGACTGATGCATGGAAGCTCTGGATGGAGGAGCAAATAGCTGTCAATGGAAAGGTTCCTCCTGGAAACGAATCTGGGAATGACACATGGGTCAAGAAGAGACGAGCCAAGCCCGATCTCCGACTTACGCCTGGCCCACATATGCAGCTGACAGTTCCTTTGGAACAATTGATCGACAAATTAGTAAAGGAGAACGAGGTTGTAGTCTTTATTAAAGGTTCAAGAACTGCTCCACAATGTGGTTTTTCTCACAAAGTCTTGACAATATTGAATGAGCAAGGAGTGGATTATGAGTCGGTTAATGTTTTTGATGAAGAGTACAATCCGGGATTAAGGGAGACCATGAAAATATATAGCGGTTGGCCTACATTCCCTCAAGTGTTTATTCGGGGAGAATTGATAGGTGGTGCTGATATCTTATCTGAGATGGAAGAAAAAGGGGAACTCCAGGACCTTTTTAGGATTAAGAAATAGAGAGTTAATATTAAAGTATTGGAAAAGAAGCATGCACAATAAGA
>KE1
TATATCTAAATTTAAGCATGTTTGCCTCACAAAACCTGTCGCTTTACAGATCGCTCTTGTCGATGCACCTGATCGCCCTGCTTTGACTGATGCATGGAAGGTTTGGATGGAGGAGCTCATAAATGCTACTGGTAAGGTTCCTCCTGGAAATGAATCTGGTAACACCACATGGGTAAAGAAGAGACAGGCCAAGCCTGATCTTCGTCTTACACCTGGTCGGCATGTGCAACTGACAGTGACTTTGGAACAATTGATTGACAAATTGGTAAAGGAGAATGAGATAGTCGCCTTTATTAAAGGCTCAAGAACGGCTCCACAATGTGGATTTTCTCACAAAGTATTGACAATTTTGAATGAACAAGGGGTAGATTATGAATCGGTGAATGTGCTAGATGAAGATTACAACTCTGGTTTGAGGGAAACATTGAAAGTTTACAGTGGTTGGCCTACATTCCCTCAAGTGTTTGTGCGGGGAGAGTTGGTAGGGGGTGCTGATATTTTAACGGAGATGGCAGAGAAAGGGGAGCTCCAAGAACTCCTTAAGAGTAAGAAATAAGGGATGTTCTTAGAAAGGATGTAGAAGAGAGGCATATATTCAGC
>LF2
TTTCGGACTTGATTGGATTTGGTTTCTCATTATGCCTCTTGCTCTGCAGATCGCTGTAGTTGATGGTCGGACTGGTTCAGGTTTGACCAATGCATGGAAGTTATGGATGAATGAGCACATAGAAGTTGTTGGTAAGTTCCCTCTTGGAAATGATGCATGGAACGAGACATGGAGGGAGGAGGAGCCCATCAAGGCTGATCTTAGGCTAAAACCTGATTGCTATGCTGAGTGGACAGCACCTTTAGAACAAGCTATAGAGCAATTGATACATGAAAATGAGGTACTGGCTTTCATCAAAGGTTCAAGAACATCACCACGATGTCCACTTTCTTGCAGAGCTCTGGCAATATTTTACGAGCAAATGATAAACTACGAAACCATTGATGCATTTGATGAAGTATATAATCCTGGTTTGGGAAAGGCATTAAAAGCCTACACTGGTTTCCCTACATTCCCACAAGTCTTCATGCATGGAAAGTTTATTGGGGGTGTTGATGATTTAAATGAGATGGCAGAGAAAGGGGAGTTGTATCAACTCTTTCTAAAACAAAGGCAAAA----------ATTTTTGGAGGGAACAAGGGAGACTACTCTGC
>MC0
AATTTAAAATGAAGATATTCATTACCTCATTATACCAAATACTCTACAGATTGCTCTTGTTGATGTACCTGATCGTGCTGCTTTGACTAATGCATGGAAGCTTTGGATGGAGGAGCACATAGCCGCTACTGGCAAGGTTCCTCCAGGAAATGAATCTGGAAACACCACATGGGTAAAAAAGAAGCAAGCAAAACCTGATCTTCGACTAATGCCTGGTAGACATGTGCAGCTGACAGTGCCTTTAGAGCAATTGATTGACAAATTAGTAAAGGAGAATGAGGTGGTAGTCTTTATTAAAGGTTCCAGAACAGCTCCTCAATGTGGATTTTCTCACAAAGTCTTGACAATATTAAACGAGCAAGGAGTAGACTATGAATCGGTTAATGTGTTTGATGAAGAGCACAATCCCGGATTAAGGGAGACCCTGAAGATATATAGTGGTTGGCCTACATTCCCTCAAGTTTTTGTCCGTGGAGAGTTGATAGGAGGTGCTGATATCATGTCTGAGATGTCAGAGAAAGGGGAGCTCCAAGAACTCCTTAAGACTAAGAAATAAAAGTTATTTAAATTTTTTTGGAAAATGAAGTATTTGAAGTTAAG
>MT0
GATGTAAAATGAGCATATTCATTACCTCATTATACCACTTACTCTCCAGATTGGTCTTGTCGATGTACCTGATCGTGCTGCTTTGACAAATGCATGGAAGCTTTGGATGGAGGAGCATATAGCCGTTACTGGCAAGGTTCCTCCAGGAAATGAATCTGGAAACACCACATGGGTAAAGAAGAAACAAGCAAAGCCTGATCTTCGACTGACACCTGGTCGACATGTGCAGCTGACAGTGCCTTTAGAGCAATTGATTGACAAATTAGTAAAGGAGAATGAGGTGGTAGTCTTTATAAAAGGTTCCAGAACAGCTCCTCAATGTGGGTTTTCTCACAAAGTCTTGACAATATTAAATGAGCAAGGAGTAGACTATGAATCGATTAATGTGTTTGATGAAGAGCACAATCCTGGATTAAGGGAAACCCTGAAGATATATAGTGGTTGGCCCACATTCCCTCAAGTTTTTGTACGAGGAGAGTTGATAGGGGGTGCTGATATCATATCTGAGATGTCAGAGAAAGGGGAGCTCCAAGAACTCCTTAAGACTAGGAATTAGAAGTTATCTAAAATATTTTGGAAAATGAAGTATTTGAAGTTAAG
>NN48
GATGTAAAATTAGTATATTCGTTACCTTATTATACCACTCACTCTACAGATTGCACTTGTTGATGTACCTGATCGTGCTGCTTTGACTAATGCATGGAAACTTTGGATGGAGGAGCACATAGCTGTTACTGGCAAGGTTCCTCCAGGAAATGAATCTGGAAACACTACATGGGTGAAGAAGAAACAAGCAAAGCCTGATCTTCGACTAACACCTGGTCGACATGTGCAGTTGACAGTGCCTTTAGAGCAATTGATTGACAAATTAGTAAAGGAGAATGAGGTGGTAGTTTTTATAAAAGGTTCCAGAACAGCTCCTCAGTGTGGGTTTTCTCACAAAGTCTTGACAATATTAAATGAGCAAGGAGTAGACTATGAATCGATTAATGTGTTTGATGAAGAGCACAATCCTGGATTAAGGGAAACCCTGAAGATATATAGTGGTTGGCCCACATTCCCTCAAGTTTTTGTACGTGGAGAGTTGATAGGGGGTGCTGATATCATATCTGAGATGTCAGAGAAAGGGGAGCTCCAAGAACTCCTTAAGACTAGGAAATAGAAGTTATTTAAAATATTTTGGAAAATGAAGTACGTGAAGTTAAG
>PA42
GATGTAAAATGAGCATATTCATTACCTTATTATACCACTTACTCTACAGATTGCTCTTGTTGATGTACCTGATCGTGCTGCATTGACCAATGCATGGAAGGTTTGGATGGAGGAGCACATAGCCACTACTGGCAAGGTTCCTCCAGGAAATGAATCTGGAAACACCACATGGGTTAAAAAGAAACAAGCAAAGCCTGATCTTCGACTAACACCTGGTCGACATGTGCAGCTGACAGTGCCTTTAGAGCAATTGATTGACAAATTAGTAAAGGAGAATGAGGTGGTAGTCTTTATTAAAGGTTCCAGAACTGCTCCTCAATGTGGGTTTTCTCACAAAGTATTGACAATATTAAACGAGCAAGGAGTAGACTATGAATCGATTAATGTGTTTGATGAAGAGCACAATCCTGGACTAAGGGAGACCCTGAAGGTATATAGTGGTTGGCCTACATTCCCTCAAGTTTTTGTCCGCGGAGAGTTGATAGGGGGTGCTGATATCATATCTGAGATGTCAGAGAAAGGGCAGCTCCAAGAACTCTTTATGACTAAGAAATAGAAGTTATTTGAATTTTTTTGGAAAATGATGTAAAAGAAGTTGAG
>PB33
TATATCTAAATTTAAGCATGTTTGCCTCACAAAACCTGTCGCTTTACAGATTGCTCTTGTTGATGTACCCGATCGCACTGCTTTGACTGATGCATGGAAAGTTTGGATGGAGGAGCACATAAATGCTATAGGTAAGGTTCCTCCTGGAAATGAATCTGGTAACACCACATGGGTAAAGAAGAGACAGACCAAGCCTGATCTTCGTCTTACACCTGGTCGGCATGTGCAACTGACAGTGACTTTGGAACAATTGATTGACAAATTGGTAAAGGAGAATGAGATAGTAGTCTTTATTAAAGGTTCAAGAATGGCCCCACAGTGTGGATTTTCTCACAAAGTTTTGACAATATTGAATGAACACGGGTTAGATTATGAATCGGTTAATATTCTAGATGAAGATTACAACCCTGGTTTGAGGGAAACATTAAAAGTCTACAGTAGTTGGCCTACATTCCCTCAAGTGTTTATAAAGGGAGAGTTTGTAGGGGGTGCTGATATTCTAACAGAGATGGCAGAGAAAGGGGAGCTCCAAGAATGCCTTAAGAGTAAGAAATAGGGGATTTTCTTAGAAGGGATGTAGGACAGAGGCAGTTATTCAGC
>PF1
GATATAAAATGAGCATATTTATTACCTCATTATACCACTTACTCTACAGATTTCTCTTGTTGATGTACCTGATCGTGCTGCTTTGACTGATGCATGGAAGCTTTGGATGGAGGAGCACATAGCCGTTACTGGCAAGGTTCCTCCAGGAAATGAATCTGGAAACACCACATGGGTAAAGAAGAAACAAGCAAAGCCTGATCTCCGACTAACACCTGGTCAACATGTGCAGCTGACAGTGCCTTTAGAACAATTGATTGACAAATTAGTAAAGGAGAATGAGGTGGTAGTCTTTATAAAAGGTTCCAGAACAGCTCCTCAATGTGGATTTTCTCACAAAGTCTTGACAGTATTAAATGAGCAAGGAGTAGACTATGAATCGATTAATGTGTTTGATGAAGAGCACAATCCTGGATTAAGGGAAACCCTGAAGATATATAGTGGTTGGCCCACATTCCCTCAAGTATTTGTACGTGGAGAGTTGATAGGGGGTGCTGATATCATATCGGAGATGTCAGAGAAAGGGGAGCTCCAAGAACTCCTTAAGACTAGCAAATAGAAGTTATTTAAAATATTTTGGAAAATAAAGTATGTGAAGTTAAG
>PFM1
AATGTAACATGAGCATATTCATTACATTATTATACCACTTACTCTACAGATTGCTCTTGTTGATGTACCTGATCGTGCTGCGTTGACCAATGCATGGAAGCTTTGGATGGAGGAGCACATAGCCACTACTGGCAAGGTTCCTCCAGGAAATGAATCTGGAAACACCACATGGGTAAAAAAGAAACAAGCAAAGCCTGATCTTCGACTAACACCTGGTCGACATGTGCAGCTGACAGTGCCTTTAGAGCAATTGATTGACAAATTAGTAAAGGAGAATGAGGTGGTGGTCTTTATTAAAGGTTCCAGAACAGCTCCTCAATGTGGATTTTCTCATAAAGTCTTGACAATATTAAACGAGCAAGGAGTAGACTATGAATCGATTAATGTGTTTGATGAAGAGCACAATCCTGGATTAAGGGAGACCCTGAAGGAATATAGTGGTTGGCCCACATTCCCTCAAGTTTTTGTCCGTGGAGAGTTGATAGGGGGTGCTGATATCATATCTGAGATGTCAGAGACAGGGAAGCTCCAAGAACTCCTTGTGACTAAGAAATAGAAGTTATTTAAATTTTTTTGGAAAATGATGTAAAAGAAGTTTAG
>PG28
TATATCTAAATTTAAGCATGTTTGCCTCACAAAACCTGTCGCTTTACAGATTGCTCTTGTTGATGCACCTGATCGCACTGCTTTGACTGATGCATGGAAGGTTTGGATGGAGGAGCACATAAATGCTATAGGTAAGGTTCCTCCTGGAAATGAATCTGGTAACACCACATGGGTAAAGAAGAGACAGGCCAAGCCTGATCTTCGTCTTACACCTGGTCGGCATGTGCAATTGACAGTGACTTTGGAACAATTGATTGACAAATTGGTAAAGGAGAATGAGATAGTAATCTTTATTAAAGGTTCAAGAACGGCTCCACAGTGTGGATTTTCTCACAAAGTATTGACAATATTGAATGAACAAGGGGTAGATTATGAATCCGTTAATGTGCAAGATGAAGATTACAACCCTGGTTTGAGGGAAACATTGAAAGTCTACAGTAGTTGGCCTACATTCCCTCAAGTGTTTGTGCAAGGAGAGTTTGTAGGGGGTGCTGATATTCTAACAGAGATGGCAGAGAAAGGGGAGCTCCAAGAACGCCTTAAGAGTAAGAGATAGGGGATGTTATTAGAAGGGATGTAGAAGAGAGGCATTTATTCAGC
>PH2
GATATAAAATGAGCATATTCGTTACCTCATTATACCACTTACTCTACAGATTGCTCTTGTTGATGTACCTGATCGTGCTGCTTTGACTGATGCATGGAAGCTTTGGATGGAGGAGCACATAGCCGTTACTGGCAAGGTTCCTCCAGGAAATGAATCTGGAAACACCACATGGGTAAAGAAGAAACAAGCAAAGCCTGATCTCCGACTAACACCTGGTCGACATGTGCAGCTGACAGTGCCTTTAGAACAATTGATTGACAAATTAGTAAAGGAGAATGAGGTGGTAGTCTTTATAAAAGGTTCCAGAACAGCTCCTCAATGTGGATTTTCTCACAAAGTCTTGACAATATTAAATGAGCAAGGAGTAGACTATGAATCGATTAATGTGTTTGATGAAGAGCACAATCCTGGATTAAGGGAAACCCTGAAGATATATAGTGGTTGGCCCACATTCCCTCAAGTATTTGTACGTGGAGAGTTGATAGGGGGTGCTGATATCATATCGGAGATGTCAGAGAAAGGGGAGCTCCAAGAACTCCTTAAGACTAGCAAATAGAAGTTATTTAAAATATTTTGGAAAATAAAGTATGTGAAGTTAAG
>PM29
TATATCTAAATTTAAGCATGTTTGCCTCAGAAAACCTGTCGCTTTACAGATTGCTCTTGTTGATGCACCTGATCGCACTGCTTTGACTGATGCATGGAAGGTTTGGATGGAGGAGCACATAAATGCTATCGGTAAGGTTCCTCCTGGAAATGAATCTGGTAACACCACATGGGTAAAGAAGAGACAGGCCAAGCCTGATCTTCGTCTTACACCTGGTCGGCATGTGCAACTGACAGTGACTTTGGAACAATTGATTGATAAATTGGTAAAGGAGAATAAGATAGTAATCTTTATTAAAGGCTCAAGAACAGCTCCACAATGTGGATTTTCTCATAAAGTATTGACAATATTGAATGAACAAGGGGTAGATTATGAATCGGTTAATGTGCTAGACGAAGATTACAACCCTGGTTTGAGGGAAACTTTGAAAGTCTACAGTGGTTGGCCTACATTCCCTCAAGTGTTTGTGCAGGGAGAGCTTGTAGGGGGTGCTGATATTCTAATGGAGATGTCAGAGAAAGGGGAGCTCCAAGAACTCCTTAAGAGTAAGAAATAGGGGATGTTCTTAGAAGAGATATAGAAGAGAGGCATTTATTCAGC
>PS27
TATATCTAAATTTAAGCATGTTTGCCTCACAAAACCTGTCGCTTTACAGATTGCTCTTGTCGATGCACCTGATCGCACTGCTTTGACTGATGCATGGAAGGTTTGGATGGAGGAGCACATAAATGCTATAGGTAAGGTTCCTCCTGGAAATGAATCTGGTAACACCACATGGGTAAAGAAGAGACAGGCCAAGCCTGATCTTCGTCTTACACCTGGTCGGCATGTGCAACTGACAGTGACTTTGGAACAATTGATTGACAAATTGGTAAAGGAGAATGAGATAGTAATCTTTATTAAAGGTTCAAGAACGGCTCCACAATGTGGATTTTCTCACAAAGTATTGACAATATTGAATGAACAAGGGGTAGATTATGAATCCGTTAATGTGCTAGATGAAGATTACAACCCTGGTTTGAGGGAAACATTGAAAGTCTACAGTAGTTGGCCTACATTCCCTCAAGTGTTTGTGCAAGGAGAGTTTGTAGGGGGTGCTGATATTCTAACAGAGATGGCAGAGAAAGGGGAGCTCCAAGAACGCCTCAAGTGTAAGAGATAGGGGATGTTCTTAGAAGGGATGTAGAAGAGAGGCATTTATTCAGC
>PS30
GATGTAAAATGAGCATATTCATTACCTTATTATACCACTTACTCTACAGATTGCTCTTGTTGATGTACCTGATCGTGCTGCATTGACCAATGCATGGAAGCTTTGGATGGAGGAGCACATAGCCACTACTGGCAAGGTTCCTCCAGGAAATGAATCTGGAAACACCACATGGGTTAAAAAGAAACAAGCAAAGCCTGATCTTCGACTAACACCTGGTCGACATGTGCAGCTGACAGTGCCTTTAGAGCAATTGATTGGCAAATTAGTAAAGGAGAATGAGGTGGTAGTCTTTATTAAAGGTTCCAGAACTGCTCCTCAATGTGGATTTTCTCACAAAGTATTGACAATATTAAACGAGCAAGGAGTAGACTATGAATCGATTAATGTGTTTGATGAAGAGCACAATCCTGGACTAAGGGAGACCCTGAAGGTATATAGTGGTTGGCCTACGTTCCCTCAAGTTTTTGTCCGTGGAGAGTTGATAGGGGGTGCTGATATCATATCTGAGATGTCAGAGAAAGGGGAGCTCCAAGAACTCCTTATGACTAAGAAATAGAAGTTATTTGAATTTTTTTGGAAAATGATGTAAAAGAAGTTAAT
>PSF43
GATGTAGAATGAGTATATTCATTACCTTATTATACTACTCACTCTACAGATTGCACTTGTTGATGTACCTGATCGTGCTGCTTTGACTAATGCGTGGAAGCTTTGGATGGAGGAGCACATAGCCGTTACTGGCAAGGTTCCTCCAGGAAATGAATCTGGAAACACCACATGGGTGAAGAAGAAACAAGCAAAGCCTGATCTTCGACTAACACCTGGTCGACATGTGCAGTTGACAGTGCCTTTAGAGCAATTGATTGACAAATTAGTAAAGGAGAATGAGGTGGTAGTTTTTATAAAAGGTTCCAGAACAGCTCCTCAGTGTGGGTTTTCTCACAAAGTCTTGACAATATTAAATGAGCAAGGAGTAGACTATGAATCGATTAACGTGTTTGATGAAGAGCACAATCCTGGATTAAGGGAAACCCTGAAGATATATAGTGGTTGGCCCACATTCCCTCAAGTTTTTGTACGTGGAGAGTTGATAGGGGGTGCTGATATCATATCTGAGATGTCAGAGAAAGGGGAGCTCCAAGAACTGCTTAAGACTAGGAAATAGAAGTTATTTAAAATATTTTGGAAAATGAAGTATGTGAAGTTAAG
>PTA0
GATGTAAAATGAACATATACATTACCTCATTATACCACTTACTCTACAGATTTCTCTTGTTGATGTACCTGATCGTGATGCTTTGACTAATGCATGGAAGCTTTGGATGGAGAAGCACATAGCTACTGCTGGCAAGGTTTCTCCAGGAAATGAATCTGGAAACACCACTTGGGTAAAAAAGTAACAAGCAAAGCCTGATCTTAGACTAACGCCTGGTCAACATGTGCAGCTGACAGTGCCTTTAGAGCAATTGATTGACAAATTAGTAAAGGAGAATAACGTGGTAGTCTTTATTAAAGGTTCCAGAACAGCACCTCAATGTGGATTTTCGCACAAAGTCTTGACAATATTAAACGAGCTAGGAGTAGACTATGAATCGGTTAATGTGTTTGATGAAGAGCACAATCCTGGATTAAGGGAGACCCTGAAGATATATAGTGGTTGGCCCACATTCCCTCAAGTTTTTGTCCGTGGAGAATTGATAGGGGGTGCTGATATCATGTCTGAGATGTCAGAGAAAGGGGAGCTCCAAGAACTCCTTAAGACTAAGAAATAGAAGTTATTTAAATTGTTTTGGAAAATGAAGGATGTGAAGTTATG
>RC54
GATGTAAAATGAGTATATTCATTGCCTTATTATACCAATCACTCTACAGATTGCACTTTTTGATGTACCTGATCGTGCTGCTTTGACTAATGCATGGAAGCTTTGGATAGAGGAGCACATAGCCGTTACTGCCAAGGTTCCTCCAGGAAATGAATCTGAAAAACCCACATGGATAAAGAAGAAACAAGCAAAGCCTGATCCTTGACTGACACCTGGTCGACACGTGCAGTTGACAGTGCCTTTCGAACAATTGATTGACAAATTAGTAAAGGAGAATGAGGTGGTAGTTTTTATAAAAGGTTCCAGAACAGCTCCACAGTATGGATTTTCTCACAAAGTCTTGACAATATTAAATGAGCAAGGAGTAGACTATGAATCGATTAATGTGTTTGAAGAAAAGCACAATCCTGGATTAAGGGAAACCCTGAAGATATATAGTGGTTGGCCCACATTCCCTCAAGTTTTTGTACGTGGAGAGTTGATAGGGGGTGCTGATATCATATCTGAGATGTCAGAGAAAGAGGAGCTTCAAGAAC---TTAAAACTAGGAAATAGAAGTTATTTAAAATATTTTGGAAAATGGAGTATCTGAAGTTAAG
>RR55
GATGTAAAATGAGTATATCCATTACCTTATTATACCACTCACTCTACAGATTGCACTTGTTGATGTACCTGATCGTGCTGCTTTGACTAATGCATGGAAGCTTTGGATGGAGGAGCACATAGCCGTTACTGGCAAGGTTCCTCCAGGAAATGAATCTGGAAACACCACATGGGTGAAAAAGAAACAAGCAAAGCCTGATCTTCGACTAACACCTGGTCGACATGTGCAGTTGACAGTGCCTTTAGAGCAATTGATTGACAAATTAGTAAAGGAGAATGAGGTGGTAGTTTTTATAAAAGGTTCCAGAACAGCTCCTCAGTGTGGGTTTTCTCACAAAGTCTTGACAATATTAAATGAGCAAGGAGTAGACTATGAATCGATTAATGTGTTTGATGAAGAGCACAATCCTGGATTAAGGGAAACCCTGAAGATATATAGTGGTTGGCCCACATTCCCTCAAGTTTTTGTACGTGGAGAGTTGATAGGGGGTGCTGATATCATATCTGAGATGTCAGAGAAAGGGGAGCTCCAACAACTCCTTAAGACTAGGAAATAGAAGTTATTTAAAATGTTTTGGAAAATGAAGTACGTGAAGTTAAG
>SA1
GATGTAAAATGAGCATATTCATTACCTTATTATACCACTTACTCTACAGATTGCTCTTGTTCATGTACCTGATCGTGCTGCGTTGACCAATGCATGGAAGCTTTGGATGGAGGAGCACATAGCCAGTACTGGCAAGGTTCCTCCAGGAAATGAATCTGGAAACACCACATGGGTAAAAAAGAAACAAGCAAAGCCTGATCTTCGACTAACACCTGGTCGACATGTGCAGCTGACAGTGCCTTTAGAGCAATTGATTGACAAATTAGTAAAGGAGAATGAAGTGGTAGTCTTTATTAAAGGTTCCAGAACTGCTCCTCAATGTGGATTTTCTCACAAAGTATTGACAATATTAAACGAGCAAGGAGTAGACTATGAATCGATTAATGTGTTTGATGAAGAGCACAATCCTGGATTAAGGGAGACCCTGAAGGTATATAGTGGTTGGCCCACATTCCCTCAAGTTTTTGTCCGTGGAGAGTTGATAGGGGGTGCTGATATCATATCTGAGATGTTGGAGAAAGGGGAGCTCCAAGAACTCCTTATGACTAAGAAATAGAAGTTATTTAAATTTTTTTGGAAAATTATGTAAAAGAAGTTAAG
>SC0
AATTTAAAACGAGCATATTCATTGCCTCATTATACCACTTACTCTACAGATTGCTCTTGTTGATGTACCTGATCGTACTGCTTTGACTAATGCATGGAAGCTTTGGATGGAGGAGCACATAGCCGTTACTGGCAAGGTTCCTCCAGGAAATGAATCTGGAAACACTACATGGGTTAAGAAGAAACAAGCAAAGCCCGATCTTCGACTAACCCCTGGTCGACATGTGCAGCTGACAGTGCCTTTAGAGCAATTGATTGACAAATTAGTAAAGGAGAATGAGGTGGTAGTCTTTATAAAAGGTTCCAGAACAGCTCCTCAATGTGGGTTTTCTCACAAAGTCTTGACAATATTAAATGAGCAAGGAGTAGACTATGAATCAATTAATGTCTTTGATGAAGAGTACAATCCTGGATTAAGGGAGACCCTGAAGATATATAGTGGTTGGCCCACATTCCCTCAAGTTTTTGTACGTGGAGAGTTGATAGGGGGTGCTGATATCATATCTGAGATGTCAGAGAAAGGGGAGCTCCAAGAACTCCTTAAGACTAGGAAATAGGAGTTATTTAAAATATTTTGGAAAATGAAGTATGCGAAGTTAAG
>SE46
GAAAATGAATGAGCCTATTCAGTTCCTTACTGAACTTGTGGTTTTGCAGATTGCTGTAGTTGATGCACCTGATCGTACAGCTTTGACTGACGCATGGAAGTTATGGATGGAGGAACATATAGAGGTTACAGGTAAGGTTCCCCCGGGAAATGAATCTGGGAACACAACTTGGATAAGGAAGAGACAAGTCAAGCCAGATCTTAGGCTAACACCTGGTCGGCATGTGCAACTGACTCTGTCCTTGGAACAATTAATAGACAAATTGGTAAAGGAAAATGAGGTGGTGGTCTTCATTAAAGGCTCAAGAACAGCTCCACAATGTGGATTTTCTTACAAAGTCTTAAAAATCTTGAATGACCTCGGGGTAGATTATGAATCTGTAAATGTGTTCGATGAAGAGTACAATGCTGGTTTGAGAGAGGCATTAAAGAGATACAGCAATTGGCCTACTTTTCCTCAGGTGTTTGTGCGTGGAGAATTAATTGGGGGTGCTGATATATTGACTGAAATGGCGGAGAAAGGGGAATTGAAAAAACTCTTCACCAAACAGACAACTCCGTTTTCTTTGAGGAATAGGGAACACAGACATAT-CAATTAGA
>SG23
AAAGTAAAACTAGCATAATCGCCACCTCATTACACCAGTTACTTTACAGATTGCTCTTGTCAATGCACCTGATCGTGCTGCTTTGACTGACACATGGAAGCTTTGGATGGAGGAGCACATAGCTGTTAATGGAAAGGTTCCTCCTGGTAATGAATCTGGGAACAGCACATGGGTAAAGAAGAGACGAGCCAAGCCTGATCTTCGACTTACACCAGGTCGACATATGCAGCTGACGGTGCCTTTGGAGCAATTGATTGACAAATTAGTAAAGGAGAATGAGGTGGTAGTCTTTATTAAAGGTTCAAGAACTGCTCCACAATGTGGATTTTCTCAGAGAGTCTTGACAATATTGAATGAGCAAGGAGTAGATTATGAGTCGGTTAATGTTTTTGATGAAGAGTACAATCCCGGATTAAGGGAGACAATGAAGGTATATAGTGGTTGGCCTACATTCCCTCAAGTGTTTGTTCGAGGAGAGTTGATAGGGGGTTCTGATATCTTATCTGAGATGGCAGAAAAAGGGGAACTCCAGGACCTTTTTAAGATTAAGAAATAGAAAGTTTTTAGAAAAGGATTGGAAATGAAGCATGTACAATAAGG
>SS22
AAAGTAAAACAAGCATATTCGCCACCTCATTACACCAGTTACTTTACAGATTGCTCTTGTCAATGCACCTGATCGTGCTGCTTTGACTGACGCATGGAAGCTTTGGATGGAGGAGCACATAGCTGTTAATGGAAAGGTTCCTCCTGGAAATGAATCTGGGAACAGCACATGGGTAAAGAAGAGACGAGCCAAGCCTGATCTTCGACTTACACCGGGTCGACATATGCAGCTGACGGTGCCTTTGGAGCAATTGATTGACAAATTAGTAAAGGAGAATGAGGTGGTAGTCTTTATTAAAGGTTCAAGAACTGCTCCACAATGTGGATTTTCTCAGAGAGTGTTGACAATATTGAATGAGCAAGGAGTAGATTATGAGTCGGTTAATGTTTTTGATGAAGAGTACAATCCCGGATTAAGGGAGACAATGAAGGTATATAGCGGTTGGCCTACATTCCCTCAAGTGTTTGTTCGAGGAGAGTTGATAGGGGGTTCTGATATCTTATCTGAGATGGCAGAAAAAGGGGAACTCCAGGACCTTTTTAAGATTAAGAAATAGAGAGTTTCTAGAAAAGGATTGGAAATGAAGCATGTACAATAATG
>SV36
AAAGTCAAATCAGCATATTGGTTACCTCACTCCACCAGTTACTTTACAGATTTCTCTTGTTGATGCACCCGATCGTGCTGCACTGACTGATGCATGGAAGCTTTGGATGGAGGAGCACATAGCCACCACTGGCAAAGTTCCTCCAGGAAATGAATCTGGGAACACCACATGGGTAAAAAAGAGACAAGCCAAGCCTGATCTTCGACTTACGCCAGGTCGGCATATGCAACTAACAGTGCCCTTGGAGCAATTGATTGACAAATTAGTAAAGGAAAATGATGTGGTAGTCTTTATTAAAGGTTCAAGAACAGCTCCACAATGTGGATTTTCTCACAGAGTTTTGACAATATTGAATGAGCAGGGAGTAGATTATGAATCAGTTAATGTTTTCGATGAAGAGTTCAACCCTGGGTTGAGGGAGACCCTGAAGGTATATAGTGGTTGGCCCACATTTCCTCAAGTCTTTGTCCGTGGAGAGTTGATAGGGGGTGCTGATATTTTATCTGAGATGGCAGAGAAAGGGGAGCTTCAGGAACTTCTTCAGATTAAGAAATAGAGAGATTTTAAAAAATAAATGGAAAAGAAGGGTGTAAATTAAGA
>TA17
TAAGTAAAACTAGCAAATTCGCCAACTCATTGCACCAGTTACTTTACAGATTGCTCTGGTCAATGCACCTGATCGTGCTGCTTTGACTGATGCATGGAAGCTTTGGATGGAGGAGCACATAGCTGTCAATGGAAATGTTCCTCCTGGAAATGAATCTGGGAACAACACATGGGTAAAGAAGAGACGAGCCAAGCCGGATCTCCGACTGACGCCCGGCCCACATATGCAGCTGACAGTTCCTTTGGAACAATTGATCGACAAATTAGTAAAGGAGAACGAGGTGGTAGTCTTTATTAAGGGTTCAAGAACTGCTCCACAATGTGGTTTTTCTCACAAAGTCTTGACAATATTGAATGAGCAAGGAGTGGATTATGAGTCGGTTAATGTTTTCGATGAAGAGTACAATCCTGGATTAAGAGAGACCATGAAAGTATATAGTGGTTGGCCTACATTCCCTCAAGTGTTTGTTCGGGGAGAATTGATAGGTGGTGCTGACATCTTATCTGAAATTGCAGAAAAAGGGGAACTCCAGGACCTTTTTAGGATTAAGAAATAGAGAGTTTATATTAAAGTATTGGAAAAGAAGCATGCACAATAAGA
>TB39
CAAGTAAAATCTGCATATTTGTTCCCTCATTACCCCAGTTACTTTACAGATTGCTCTTGTGGATGCACCTGATCGTGCTGCTTTGACTGATGCATGGAAGCTTTGGATGGAGGAGCACATAGCCATTAATGGCAAGGTTCCTCTTGGAAATGAATCTGGGAACACCACATGGGTAAAGAAGAGACGAGCCAAGCCTGATCTTCGACTTACGCCCGGTCAGCATGTGCAGCTGACTGTGCCTTTGGATCAATTGATTGACAAATTAGTAAAGGAGAATGAGGTGGTAGTCTTTATTAAAGGTTCAAGAACTGCTCCGCAATGTGGATTTTCTCACAGAGTCTTGACAATATTGAATGAACAAGGAGTAGATTATGAGTCAGTTAATGTTTTTGATGAAGAGTACAATCCTGGATTAAGGGAGACCATGAAGGTATATAGTGGTTGGCCCACATTCCCTCAAGTGTTTGTCCGAGGAGAGTTGATAGGGGGTGCTGATATCTTATCGGAGATGGCAGAAAAAGGGGAGCTCCAAGACCTCCTTAAGATTAAGAAATAGAGAATTGTCAGAAAAGGAATGGAAAAGAAGCATGTAAAGTAAGA
>TC31
TATATCTAAATTTAAGCATGTTTGCCTCACAAAACCTGTCGCTTTACAGATTGCTCTTGTCGATGCACCTGATCGCACTGCTTTGACTGATGCATGGAAGGTTTGGATGGAGGAGCTCATAAATGCTACGGGTAAGGTTCCTCCTGGAAATGAATCTGGTAACACCACATGGGTTAAGAAGAGACAGGCCAAGCCTGATCTTCGACTTACACCTGGTCGGCATGTGCAACTGACAGTGACTTTGGAACAATTGATTGACAAATTGGTAAAGGAGAATGAGATAGTTGCCTTTATTAAAGGTTCAAGAATGGCTCCACAATGTGGGTTTTCTCACAAAGTATTGACAATCTTGAATGAACAAGGGGTAGATTATGAATCAGTGAATGTGCTAGATGAAGATTACAACCCTGGCTTGAGGGAAACATTGAAAGTTTACAGTGGTTGGCCTACATTCCCTCAAGTGTTTGTGAAGGGAGAGTTGGTAGGGGGTGCTGATATTTTAACGGAGATGTCAGAGAAAGGGGAGCTCCAAGAACTCCTTAAGAGTAAGAAATAAGGGATGCTTTTAGAAGGGATGTAGAAGAGAGGCATATATTCAGC
>TN1
AAAGTAAAATCAGCATATTCGTTACCTCATTACACCAGTTACTTTACAGATTGCTCTTGTTGATGCACCTGATCGTGCCGCTTTGACTGATGCATGGAAGCTTTGGATGGAGGAGCACATAGCTGTTAATGGCAAGGTTCCTCCTGGAAATGAATCTGGGAACTCCACGTGGGCAAAGAAGAGACGAACCAAGCCTGACCTTCGACTTACGCCTGGTCAGCATATGCAGCTGACAGTGCCTTTGGAGCAATTGATTGACCAATTAGTAAAGGAGAATGAGGTGGTAGTCTTTATTAAAGGTTCAAGAACTTCTCCGCAATGTGGATTTTCTCACAGGGTCTTGACAATATTGAATGAGCAAGGGGTGGATTATGAGTCGGTTAATGTTTTTGATGAAGAGTATAATCCTGGGTTAAGGGAGACCATGAAGGTATATAGTGGTTGGCCCACATTCCCTCAAGTGTTTGTACGAGGAGAGTTGATAGGGGGCGCTGATATCTTATCTGAGATGGCAGAAAAAGGGGAGCTCCAGGACCTCCTTAAGGTTAAGAAATAGAGAAGTTTCAGAGAAGGAATGGATTAGAAGCATATAAATTAAGA
>TO14
AAAGTAAAACTAGCATATTCGCCACCTCATTGCACCAGTTACTTTACAGATTGCTCTGATCAATGCACCTGATCGTGCTGCTTTGACTGACGCATGGAAGCTTTGGATGGAGGAGCACATAGCTGTTAATGGCAAGGTTCCTCCTGGAAATGAATCTGGGAACAACACATGGGTAAAGAAGAGACGAGCCAAGCCTGATCTTCGACTTACACCCGGCCGACATATGCAGCTGACAGTTCCTTTGGAGCAATTGATTGACAAGTTAGTAAAGGAGAACGAGGTGGTAGTCTTTATTAAAGGTTCAAGAACTGCTCCACAATGTGGTTTTTCTCACAAAGTCTTGACAATATTGAATGAGCAAGGAGTAGAATATGAGTCGGTTAATGTTTTTGATGAAGAGTACAATCCTGGATTAAGGGAGACCATGAAAGTATATAGCGGCTGGCCTACATTCCCGCAAGTGTTTGTTCGGGGAGAATTGATAGGGGGAGCTGATATCTTATCTGAGATGGCAGAAAAAGGGGAACTACAGGACCTTTTTAGGATTAAGAAATAAAGAGTTTTTAATAAAGTATTGGAAAAGAAGCATGCACAATAAGA
>TPL03
GATGTAAAATGAGTATATTCATTACTTTATTATACCACTCACTCTACAGATTGCACTTGTTGATGTACCTGATCGTGCTGCTTTGACTAATGCGTGGAAGCTTTGGATGGAGGAGCACATAGCCGTTACTGGCAAGGTTCCTCCAGGAAATGAATCTGGAAACACCACATGGGTGAAGAAGAAACAAGCAAAGCCTGATCTTCGACTAACACCTGGTCGACATGTGCAGTTGACAGTGCCTTTAGAGCAATTGATTGACAAATTAGTAAAGGAGAATGAGGTGGTAGTTTTTATAAAAGGTTCCAGAACAGCTCCTCAGTGTGGGTTTTCTCACAAAGTCTTGACAATATTAAATGAGCAAGGAGTAGACTATGAATCGATTAACGTGTTTGATGAAGAGCACAATCCTGGATTAAGGGAAACCCTGAAGATATATAGTGGTTGGCCCACATTCCCTCAAGTTTTTGTACGTGGAGAATTGATAGGGGGTGCTGATATCATATCTGAGATGTCAGAGAAAGGGGAGCTCCAAGAACTCCTTAAGACTAGGAAATAGAAGTTATTTAAAATATTTTGGAAAATGAAGTATGTGAAGTTAAG
>WN5
AAACAGAAATAAGCATTTTCGTTACCTCATTACACCAGTTATTGTACAGATTGGTCTCGTTGATGCACCTGATCGTGCTGCTTTAACTGATGCTTGGAAACTTTGGATGGAGGAGCACATAGCCACAACTGGCAAGGTTCCCCCTGGAAATGAATCTGGCAACACCACATGGGTAAAGAAGAGACAAGCAAAACCTGATCTTCGACTTACGCCTGGTCGGCATGTGCAGCTGACGGTGCCTTTGGAGCAATTGATTGACAAACTTGTAAAGGAGAATGAGGTGGTACTCTTCATTAAAGGTTCAAGAACAGCTCCACAATGTGGATTTTCTCACAAGGTCTTAACGATATTCAATGAGCAAGGAATTGATTATGAATCAGTTAATGTTTTTGATGAAGAATACAATCCTGGATTAAGGGAGACCCTTAAGGTATACAGTGGTTGGCCAACATTCCCTCAAGTGTTTGTCCGTGGAGAGTTGATAGGGGGTGCTGATATCTTATCTGAAATGGCAGAGAAGGGGGAGCTCCAGGAGCTTCTTAAGACTAAGAAATAGAGTGTTTTTAGAAAAAGAATGGAAAAGAGGCATGCAAATAAGGA
>WS10
AAAGTCAGTCTATCATATTCGCCACCTCATTGCACCAGTTACTGTACAGATTGCTCTCGTCAATGCACCTGATCGTGCTGCATTGACCAACGCATGGAAGCTTTGGATGGAGGAACATATAGCTGTTAATGGAAAGGTTCCCCCTGGAAATGCATCTGGGAACAACACATGGGTAAAGAAGACACGAGCCAAGCCTGATCTTCGACTTACTCCTGGCCGACATATGCAGCTGACAGTTCCTTTGGAGCAATTGATTGACAAATTAGTAAAGGAGAATGAGGTGGTAGTCTTTATTAAAGGTTCAAGAACTGCTCCACAATGTGGTTTTTCTCACAAAGTCTTGACAATATTGAATGAGCAACGAGTAGATTATGAGTCAGTTAATGTTTTTGATGAAGATTACAACCCTGGATTACGGGAGACCATGAAAGTATACAGCAGTTGGCCTACATTCCCTCAAGTGTTTGTTCGGGGAGAATTGATAGGGGGCGCTGATATCTTATCTGAGATGGAAGCAAAAGGGGAACTCAAGGACCTTTTTAGGATTAAGAAATAGAGATTTTTTAGTAAAATATTGGAAAAGAAACATGCGCAATAAGA
>WW11
AAAGTCAGTCTATCATATTCGCCACCTCATTGCACCAGTTACTGTACAGATTGCTCTCGTCAATGCACCTGATCGTGCTGCATTGACCAACGCATGGAAGCTTTGGATGGAGGAACATATAGCTGTTAATGGAAAGGTTCCCCCTGGAAATGCATCTGGGAACAACACATGGGTAAAGAAGACACGAGCCAAGCCTGATCTTCGACTTACTCCTGGCCGACATATGCAGCTGACAGTTCCTTTGGAGCAATTGATTGACAAATTAGTAAAGGAGAATGAGGTGGTAGTCTTTATTAAAGGTTCAAGAACTGCTCCACAATGTGGTTTTTCTCACAAAGTCTTGACAATATTGAATGAGCAAGGAGTAGATTATGAGTCAGTTAATGTTTTTGATGAAGATTACAACCCTGGATTACGGGAGACCATGAAAGTATACAGCGGTTGGCCTACATTCCCTCAAGTGTTTGTTCGGGGAGAATTGATAGGGGGCGCTGATATCTTATCTGAGATGGAAGCAAAAGGGGAACTCAAGGACCTTTTTAGGATTAAGAAATAGAGATTTTTTAGTAAAATATTGGAAAAGAAACATGCGCAATAAGA
