# Supplementary material for: Development of a Target Enrichment Probe Set for Conifer (REMcon)
Source: Biology (Basel). 2024 May 22;13(6):361. doi: 10.3390/biology13060361 (PMC11200496; doi:10.3390/biology13060361)
Supplement: Supplementary file 1 [file biology-13-00361-s001.zip › biology-2960267-supplementary/Sup data/secapr_alignments_paralogs/85.fasta]

>AA3
TTAATTTTT-GGGCATCTTATTGGCAGACTATTTTCTAGTGAGAGATTTTCAAAACTAAGGCATCCTGATAGTGGAAGA----TTTTGGCTTTTCCATTTCATTTTCTGCTTGCTGTTTATGTTGTAAAATGCCATATGATAT-TTTATTAAGTTCAGAAGACTGCTTAT-GGGGCAGTCCATCTTATGGCAATGTTTGTGATACAGATATACCTGTAATCAGCTTGCTTCCTGGGAGCCGTACGCAAGAGGTTGACCGCATGCTGCCTATTTTTGGTTGTGCTATGGAGCAATTAAAAGGCACTTTTAATGGACTGACTGCAGCCATTCCAGTTGCTCCTAATAAACAAGTTGCAAAATCTGTGAGAAAAATTGTTGAAAGCTGGAGTATTCCTGTTGTGTTAATATCCGGGGAGTCTTTAGAAGCGACTTACAATGCTTTTGATGTATATACATTTGATTTGCCTTGTTCAATGCCTATCTTATAACAGAGTTAGCTTTCTATAATTCTTTT--ATTTATATGGTCGATATTAAAATCTACCTATCATGCTAATTGGCTGTTTCTATGAGTGACTCCATATTTGAAATTAGATATCGTATTATATGATAAATTCTATTAATGTGGCTAGTTCCATGGTAGTTGATGATGTCACCCTTGATGATATGGTAGATAA
>AA60
----------------------------------------------------------AGGCATCCTGATCAGTGAAATGGATTTTGAATTATTTTATTATACTCAATTCTTCCTTGTTTTGCTGTAAAAAGCCATATGCAAT-ACATTAAATCTAAAGTCAGTTCAAAT-GAGAAGA-CTATCTTCTGATAATGTTTACAATACAGATGCAAATATCATCAGCTTGCTTCCTGGGAGCCGAAAGCAAGAAGTTGATTGTATGCTGCCTATTTTCGGCAATACTTTGGAGGAATTGACAGACAATTTTAATGAGCTAACTGCAGCTATTCAGGTTGCTCCAAATCAACAGGTTGCAAAATCTGTCAGAAGAATTATTGAAATATGGACTGTACCTATTGTATTAGTATCTGGAGAGTCCTTGGAATCAATATACAATGCTTTTGATGCAAGCATTGCTGCTCTAAGCACATCAGGCACAGCAGTTCTTCAATTGCAACTGGCTTAATTGCCTT-------------------------------------------------------------------------------------------------------------------------------------------------------------------
>AAR4
-----------------------------------------GTTGATGCTAGAATACTGTGCATAATAAAGTTTGGGTTATATATTAAAATATTATTTTAAAACAATGCTTTGTTAATCACGAAAATAACAATACTTTGTAATCAGTTGTAATCAAATTTTGGAAGGAACATGGACTGTC----------------------CTCTGATATACCTTTAATGAGCTTGCTTCCTAGGATCCAAATGCAAGAATTTGACCACATGCTACATATTTTTGGTTGTGTTATGGAGTAGTTACAAGGCACTTTTAATGGACTAGTTGCAACCATTCTAGTTGCTCCTAATAAACAAGTTGTAAAATTTGTGAGAAAATTTGTTGAAAGCTAGAGTATTCCTATTGTGTTAATATCCAAGGAATCCTTAGAAGCAACTTACAATGATTTTGATGCTAGCATGCTCTAAGTACATAAGGCATAGCAGTTCTTCAATTGCAACTCGATGTTTTTTATCATTGCATATCGTTTGAGTCTATAACAGGGTGGCTTGCCATTTGGCACCAAGTTAAGCTATATATATTATCAAATTCTGATGAACTTTGCAATTATTTCGGAAGCTCCTACTTGCATACCAATACATCGTGGCAACTTGTCCAAAATGAGAATCTCCAAAAACAACAA
>AF1
TTTATTTTTTGAGCATCTCAAGACAAATATATTTTGTAGTGAGTATTTTCATTAAGACATCCTACTAGATGAACC-ATATTTTT--TACTTTTCATATTACAG--AGTGCTTTCTATTTTTCTTGGAAAATACCATATAAAGTTCAGTATATTCTGAAGGTACTTCTTATGGGGCAGATCCATCTTATGGTAATCCTTGTGATACAGATACCACTATAATTAGCTTGCTTCCTGGGAGCCGACTTCAAGAAGTTGATCGCCTGCTGCCTATTTTTGGTTGCACCCTGGAGCAATTGAGAAGCACTTTCAGTGATTTAACTGCAGTTGTTCCAGTTGCTCCCAATAGAGAAGTTGCACAATCTGTCAGAAAAATTGTTGAAAGATGGAGCACTCCTGTTGTGTTAGTACCTGGTGAATCCTTGGAAGCGACTTACAATGCTTTTGATGTATGCACACATTAATTGCCTCATTT----ATTGTTTTATAACAGAATTTGGGTTTTCTATTAGCTATCGCATGACTTGATGTATTTTCTAGTCCCATG--GACTTATTTTGGTCAGCTTTATTTATATGATCAATC---AAGTTGCCCGTCATGCTCATTGGCAGATCCTATCAGTTTTCCACGCATTGAAATTTGATAGAATTCATTTTTGTGAGAGAAAAAAGGAAT
>AG2
TTTATTTTTTGAGCATCTCAAGACAAATATATTTTGTAGTGAGTATTTTCATTAAGACATCCTACTAGATGAACC-ATATTTTT--TACTTTTCATATTACAG--AGTGCTTTCTATTTTTCTTGGAAAATACCATATACAGTTCAGTATAGTCTGAAGGTACTTCTTATGGGGCAGATCCATCTTATGGTAATCCTTGTGATACAGATACCACTATAATTAGCTTGCTTCCTGGGAGCCGACTTCAAGAAGTTGATCGCCTGCTGCCTATTTTTGGTTGCACCCTGGAGCAATTGAGAAGCACTTTCAGTGATTTAACTGCAGTTGTTCCAGTTGCTCCCAATAGAGAAGTTGCACAATCTGTCAGAAAAATTGTTGAAAGATGGAGCACTCCTGTTGTGTTAGTACCTGGTGAATCCTTGGAAGCGACTTACAATGCTTTTGATGTATGCACACATTAATTGCCTCATTT----ATTGTTTTATAACAGAATTTGGGTTTTCTATTAGCTATCGCATGACTTGATGTATTTTCTAGTCCCATG--GACTTATTTTGGTCAGCTTTATTTATATGATCAATC---AAGTTGCCCGTCATGCTCATTGGCAGATCCTATCAGTTTTCCACGCATTGAAATTTGATAGAATTCATTTTTGTGAGAGAAAAAAGGAAT
>AME1
---------------------------------------------ATTTTCAAAACTAAGGCATCCTGATAGTGGAAGT-------TGGTTTTTCCATTTCGTTTTCTGCTTGCTGTTTATGTTGTAAAATGCCATATGATAT-TTTATTAAGTTCAGAAGACTGCTTAT-GGGGTAGTCCATCTTATGGCAATCTTTGTGATACAGATATACCTGTAATCAGCTTGCTTCCTGGGAGCCGTATGCAAGAGGTTGACCGCATGCTGCCTATTTTTGGTTGTGCTATGGAGCAATTAAAAGGCACTTTTAATGGACTGACTGCAGCCATTCCAGTTGCTCCTAATAACCAAGTTGCAAAATCTGTGAGAAAAATTGTTGAAAGCTGGAGTATTCCTGTTGTGTTAATATCTGGGGAGTCCTTAGAAGCGACTTACAATGCTTTTGATGTATGTACATTTGATTTGCCTTGTTCAATGCCTATCTTATAAAAGAGTTACCTTTCTATAATTGTTTT--AGTTATATGGTCGATAGTAA-----ATCTACCTATCTAATTGGCTTTTTCTTTCAGTTACTTTATA-TTGAAATTAGATATCGTAT------------------------TATAGAA-------------------------------------------
>APA47
TTTGTTTTTTGAGTATATGAAGACAAATATATTTTGTTGTAAGTATTTTCATTAAGACATCCTAGTAAGTGAACCAGATTTTTTTTTACTTATCATATTACAGTTAGTGCTTTCTATTTTTTTTTGAAAATACCATTTACAGTTCAGTAGATTCTGAAGGTACTTCTTATGGGGCAGATCCATCTTATGGTAATGCTTGTAATACAGATACAACTATAATTAGCTTGCTTCCTGGGAGCCGACTTCAAGAAGTTGATCGCCTGCTCCCTATTTTTGGTTGCACTCTGGAGCAATTGAGAAGCACTTTCAGTGATCTAACTGCAGCTGTTCCAGTTGCTCCCAATAGAGAAGTTGCAAAATCTGTCAGAAAAATTGTTGAAAGATGGAGCACTCCTGTTGTGTTAATACCTGGTGATTCCTTGGAAGCGACTTACAATGCTTTTGATGTATGCACACATTTATTGCCTTGTCT----CTTGTTTTATAACAGAAGTTGAGTTTTTTATTTATATTATCAATGCTAAAAGTTCCTGTAAGTCTCATT--GGCAGCTCCTTTTAGTTTTCTGCAAATTGAAATTTATAGAAATCATTTTTGTGAGAAAAAAGGAATTCCATAATAAGTTGTGAATATTATTTTTGTGTTGTTTCATTTGATATGTTAACTATTTTGATT
>AR2
----------------------------------------------------------------------------GTGG-----------GCCATACCATAGTGGAAGATATCATTAATGATCAACTATTGGCAACCTAGAGAGGAGAAAGTGGGAAGTTCATGGAGATGTTGCAATATTTTGGAAGGAACATGGACTATCCTTTGATATATCTATAATCAGCTTGTTTCCTGGGAGCTGTATGT------TTGACCACATGCTACCTATTTTTGGTTGTGCTATGGAGAAATTAAAAGGCACTTTTAATGGACTGACTAAAACCATTCCAGTTGCTCCTAATAAACAAGTTGCAAAATCTTTGAAAAAAATTGTTGAAAGCTAGAGTATTCATGTTGTGTTAATATCCAGGGA---CTTAGAAGCGACTTACAATTCTTTTGATAGAAGCAT----------------------------------------------------------------------------------------------------------------GACTGCT-------------------------------------------------------------------------------------------------------
>AS57
---------------------------------CTAGTAATAATCCTTTTAAAAACTAAGGCATCCAGGTCAGTGAAATGGATTTTGAATTATCTTGTTATACTTAATGCTTGCTGGTTATGCTGTAAAATGCCATATGCAAT-ATATTAGTTTTAAAGTTAATGCACAT-GAGAAGATCTATCTTATGATAATGTTGGTGAGACAGATGCGACTGTAATCAGCTTGCTTCCTGGGAGCCGAATGCAAGAAGTTGATCGTATGCTACCCATTTTTGGCCACACTCTGGAGGAATTGAAAGACAATTTTAATGACCTAACTGCAGCTATTCCAGTTGCTCCTAATCGACAAGTTGCAAAGTCTGTCAGAAAAATTACTGAAAGATGGACTGTTCCTGTTGTCTTACTATCTGGAGAGTCCTTAGAATCAACATACAATGCTTTTGATGTATGTATACTTTGGTTGCCTTGTTGAATGCTCATCTTCTAACATAAGTTGCTTTCTCCAACACTTATGTAGATATGTGGCCAGTGTTGAAA------------------------------------------ACTTGAAA------TATATCAACCATCCTAA-----------------------------------------------------------------
>ASA51
-------------------------------------------------------------------------------------------------------------------------------------------------------------------------------------------------------------ATCTACACCTAGCTCAACACTCTTTCCCTACACGACGCTCTTCCGATCTAA----CAACCGTCTATTTTTGGTTGTACTCTGGAGCAATTGAGAAGCACTTTCAGTGATCTAACTGCAGCTGTTCCAGTTGCTCCCAATAGAGAAGTTGCAAAATCTGTCAGAAAAATTGTTGAAAGATGGAGCACTCCTGTTGTGTTAATACCTGGTGAATCCTTGGAAGCGACGTACAATGCTTTTGATGTATGCACACATTAATTGCCTTGTTT----TTTGTTTTATAACAGAAGTTGGGTTTTCTACTAGCTATTGCATAACTTGATGTACCATCTAGTCT---------------------------------------------------------------------------------------------------------------------------------------
>CB35
---------------------TTTCAGACAATTTTCAGTGTGAGCATTTCATATATTAAGGCATCCTCAGAATTGAAATGGATTTCAGC--ATTATTTTAAAATTGCAGCACACAGCTTGTCTTTAAAACTCTTGCATACAATGTTTTAACTTCTTTGGTTATGACTCACAGGGAAGACCCATCTTATGGCAATGTGTGTGATGCAGGCACAAATATTATCACCATGCTTCCTGGGAGCAGACTGCAAGAGGTTGATCGCATACTTCCTATTTTTGGCTGCACACTAGAGCTATTAAAAGACACTTTTTATGACTTAAATGCAGTTATTCCCGTTGCACCCAACCAGCAAGTTGCAAGTTGTGTCAGAAAAAATGTTGGAAGATGGAGAATTCCTGTTGTGTTGATACCTGGGGAATCGCTTGAAGCGACTTACAATGCATTTGATGTAAGTACA-CTAGATTGCCATTTTGATTTTTTCTTGTGTTAT-------------------------------------------------------------------------------------------------------------------------------------------------------------------------------------------
>CD18
-------------------------------------------TCCCTTTAAAAACTAAGGCATCCTGGTCAAGGAAATGGATTTTGAATTATCTTATTATACTTTATTCTTGCTGGTTTTTCTGTAAAAGGGCATATGCAGT-ATGTTAAATATGAAGTCAATTTACAT-GAAAAGATCTATCTTATGATAATGTTTGCGATACAGATGCAAATATAATCAGCTTGCTTCCTGGGAGCCGGATGCAAGAAGTTGATCGTATGCTACCTATATTTGGCCATGCTTTGGAGGAATTGAAAGACAATTTTAATGACCTAACTTCTGCTATTCCAGTTGCTCCAAATCGACAAGTTGCAAAGCCTGTTAGAAAAATTACTGAAAGGTGGACTATAGCTGTTGTGGTACTATCTGGAGAATCCTTAGAATCAATATACAATGCTTTTGATGTCACTATGAATATCATATTGTACAGCAAGCACTACCAATGGCTGGGGTAAGATTTTCTTAAATGAGGGCTGCATAACCTGTGGAATGAGTTTTGTTAGGGTGTGGTGTCTCAATAGTAACAGCAAATAGAATCTC----------------------AAAAGGAAATGAAATTGGATATATTACTC-------------------------------------------
>CDE34
-----------------------GTGTGTTATTTTGATCGTGTTAGCGCAAAAGAATGTTACAGACTTTGCCTATTGGGAGATTTGCTTATCTCACTACTCTCATGCAATCGAGCGAAAGCTTCAAGGGATGAAGACCCAAAGAGAAGGAAGTGGCAGGTTCGAGGATATGGTGTGAAGTTTCAATGGGAACATGGATTGTCTCCTGGCACAAATATTATCACCATGCTTCCTGGGAGCAGACTGCAAGAAGTTGATCACATACTTCCTATTTTTGGTTGCACATTGGAGCTATTAGAAAACACTTTCTATGACTTAACTGCAGTTATTCCCATTGCACCCAACCAGCAGGTTGCAAGTTGTGTCATAAAAAATGTTGGAAGATGGAGAATTCTTGTTGTGTTGATACCTGGGGAATCACTTGAATCAACTTACAATGAATTTGATGCAAGCATG-GTTGGTTTAGGCACTTTTGGCACAACAATTCTGCAATTACAACTTGCTCGATTGCCTTGTGTTGTTGCATATCGTGCAAACCTCCTAGCTGAATGGATTATTTAACTTTGGACCAAGCTTCACTACTATCACTGCCTAACATTCTGTTCCTTGGTTATTCCTGAAGCACGTTTCTTGACATGCACACCTAGGCAGCAAGCTTCGCTAATAAGGCAACTTA
>CF38
TTGATTTTTTGAGTATCTGATTTGCAGATAATTTTCTAGTGTCTGTTTTCAGAAACTAAGTCATCCTAGTTGGTGAAATGGATTTTGGCTTATTGTATTATACCTAATACTTGCTGGGTATGCTGTAA--------------------AACTTATGTGCTTACTGCTCATGGGGAAGATCCATCTTATTGTAATGGTTGTGATACAGATACAACTGTAATCAGCTTGCTTCCTGGGAGTCGAATGCAAGAAGTTGATCGCATGCTGCCTATTTTTGGTTGCGCTTTGGAGGAATTAAAAGATACTTTTAATGACCTTACTGCAGCTATCCCAGTTGCTCCTAATCGACTAGTTGCAAAATCTGTCAGAAAAATTATTGAAAGATGGAGTATTCCTGTTGTGTTACTATCTGGAGAATCCTTAGAAGCGACATACAATGCTTTCGAGGTATGTACACTTTGATTGGCTTGTT-----CTTGTTTTATAACAGAAGTAG-TTCCTCCAATTATTGTGTAGGTATGTGGTCAACGTTAAAATCCAACTATCATGCTAAATGACCCTTTCTATAAATTTAGCCCATATTGAAATTTACTATTGTATCATATGGAAAATCCTATTAATGACTGGGAAAATAGTTTCATGAATGAGGTGCACAATATTTTTTAAGCTGTTCT
>CH19
-------------------ATTTATAGATATTTTCAGTAATAGTCCCTTTAAAAACTAAGGCATCCTGGTCAAGGAAATGGATTTTGAATTATCTTATTATACTTTATTCTTGCTGGTTTTTCTGTAAAAGGGCATATGCAGT-ATGTTAAATATGAAGTCAATTTACAT-GAAAAGATCTATCTTATGATAATGTTTGCGATACAGATGCAAATATAATCAGCTTGCTTCCTGGGAGCCGGATGCAAGAAGTTGATCGTATGCTACCTATATTTGGCCATGCTTTGGAGGAATTGAAAGACAATTTTAATGACCTAACTGCAGCTATTCCAGCTGCTCCAAATCAACAAGTTGCAAAGTCTGTCAGAAAAATTACTGAAAGGTGGACTGTACCTGTTGTTGTACTATCTGGAGAATCCTTAGAATCAATATACAATGCTTTTGATGTATGTATATTCTGGTTTCCTTGTTGAATGCTCGCAGTATATAAGAAGTTGCTTTCTCCAACACTTGTGTAGTTATGTGGTCAGTGTTGAAATCTATAAACCATCCTAAATGGCCATTAATATTAATTTAGGTCACTATGAA------TATC------------------------------------------------------------------------------
>CHA37
TTGATTTTTTGAGTATCTGATTTGCAGATAATTTTCTAGTGTCTGTTTTCAGAAACTAAGTCATCCTAGTTGGTGAAATGGATTTTGGCTTATTGTATTACACCTAATACTTGCTGGGTATGCTGTAA--------------------AACTTATGTGCTTACTGCTCATGGGGAAGATCCATCTTATTGTAATGGTTGTGATACAGATACAACTGTAATCAGCTTGCTTCCTGGGAGTCGAATGCAAGAAGTTGATCGCATGCTGCCTATTTTTGGTTGCGCTTTGGAGGAATTAAAAGATACTTTTAATGACCTTACTGCAGCTATCCCAGTTGCTCCTAATCGACTAGTTGCAAAATCTGTCAGAAAAATTATTGAAAGATGGAGTATTCCTGTTGTGTTACTATCTGGAGAATCCTTAGAAGCGACATACAATGCTTTCGAGGTATGTACACTTTGATTGGCTTGTT-----CTTGTTTTATAACAGAAGTAG-TTCCTCCAATTATTGTGTAGGTATGTGGTCAACGTTAAAATCCAACTATCATGCTAAATGACCCTTTCTATAAATTTAGCCCATATTGAAATTTACTATTGTATCATATGGAAAATCCTATTAATGACTGGGAAAATAGTTTCATAAATGAGGTGCACAATATTTTTTAAGCTGTTCT
>CJ24
AATTCTTTTAATTTGTTAAGTTGATCGCCATTTGTGCTTTTTGGCTTGCCAAGGTATTCTTAAGTCTGATTTGGTGACTATGTGCTAAATAATATTCCAA----TTATTGTTTTTAATTTTTAGAGTATCTGCCATATGCAAT-ATATTAAATCTGAAGTTAATTCACAT-GAGAAGATCTATCTTATGATAATCTTTGTGATACAGATGCAACTATAATCAGCTTGCTTCCTGGGAGCCGAATACAAGAAGTTGATCATATGCTACCCATTTTTGGCCAAGCTTTGGGTGAATTGAAACACAATTTTAATGACCTAACTGCAGCTATTCCAGTTGCTCCTAATGAACAAGTTGCAAAGTCTGTCAAAAAATTTACTGAAAGATGGACTGTTCCTGTTGTCTTACTATCTGGAGAGTCCTTAGAATCAATATACAATGCTTTTGATGTATGTATACTTTGATAACCTTGTTGAATACTTGTCTGAGAATAGAAGTTGCTTTCTCCAAAACTTATGTAGGTATGTGGTCAGTGTTGAAATATATCAACCATTCTAAATGGCTATTAATATGAATTTAGCTCACTTTGAA------TATCATATTGTACGGAAAGCCCTACCAATGGTTGGGAAAATATTTTCATAAATGAGGCATATAATTATTTTATTCTGAACCA
>CK7
---------AGAGCATCTGATTAATAGATA-TTCTAGTAAGAGTCCTTTTAGAAACTTAGGCATCCTGGTCAGTGGAATGGATTTTGACTTATTGTATTACAGTTAATGCTTGCTGGATATGCTGTAAAATGCCATGTGCAACAATATTAATTCTGAAGTTAATGCTCAT-GAGAAGATCTATCTTATGACAATGTTTGTGATACAGATGCAACTATAATCAGCTTGCTTCCTGGGAGCCGAATGCAAGAAGTTGATCGCATGCTACCGATTTTTGGCCACACTTTGGAGGAATTGAAAGATGATTTTAATGACCTAACTGCAGCTATTCCAGTTGCTCCTAATCAACAAGTTGCAAAGTCTGTCAGAAAAATTACTGAAAGGTGGACTGTTCCTGTTGTCTTACTATCTGGAGAGTCCTTAGAATCAACATACAATGCTTTTGATGTATGTATACTTTGATTGCCTTGTTGAATGCTTGTCTTATAACAGAAGTTGCTTTCTCCAATCCTTGTGTAGATATGTGGTCAGTATTGAAATATATCAACCATCCTAAATGGCTATTTCTATGAATTTAGCTCACATTGAA------TATCGTATTGTATGGCCAGCCCTACCAATGGCTGTGAAAATATTTTCTTAAATGAGGCATATAATTATTTCAATCTGCATCA
>CL6
TTTAATTTTAGAGCATCTGATTTATGGATA-TTCTAGTAAGAGTCCTTTTAAAAACTTAGGCATCCTGGTCAGTGGAATGGATTTTGACTTATTGTATTACAGTTAATGCTTGCTGGATATGCTGTAAAATGCCATGTGCAACAATATTAATTCTGAAGTTAATGCTCAT-GAGAAGATCTATCTTATGACAATGTTTGTGATACAGATGCAACTATAATCAGCTTGCTTCCTGGGAGCCGAATGCAAGAAGTTGATCGCATGCTACCGATTTTTGGCCACACTTTGGAGGAATTGAAAGATGATTTTAATGACCTAACTGCAGCTATTCCAGTTGCTCCTAATCAACAAGTTGCAAAGTCTGTCAGAAAAATTACTGAAAGGTGGACTGTTCCTGTTGTCTTGCTATCTGGAGAGTCCTTAGAATCAACATACAATGCTTTTGATGTATGTATACTTTGATTGCCTTGTTGAATGCTTGTCTTATAACAGAAGTTGCTTTCTCCAATCCTTGTGTAGATATGTGGTCAGTATTGAAATATATCAACCATCCTAAATGGCTGTTTCTATGACTTTAGCTCACATTGAA------TATCGTATTGTATGGCCAGCCCTACCAATGGCTGTGAAAATATTTTCTTAAATGAGGCATATAATTATTTCAATCTGCATCA
>CM9
CTGAAGGCTACAACATCTGATTTATAGATAATTCCAG---TAAAAATCCTAAAAACTAAGGCATCCTGATTAGTGAAATGGATTTTGAATTATCTTATTATACTCAATTCTTCCTTGTTTTGCTGTAAAAGGCCATATGCAAT-ACATTAAATCTAAAGTCAGTTCACAC-GAGAAGA-CTATCTTCTGATAATGTTTACAATACAGATGCAAATATCATCAGCTTGCTTCCTGGGAGCCGAAAGCAAGAAGTTGATCGTATGCTGCCTATTTTTGGCAATACTTTGGAGGAATTGACAGACAATTTTAATGAGCTAACTGCAGCTATTCAGGTTGCTCCAAATCAACAAGTTGCAAAATCTGTCAGAAGAATTACTGAAAGATGGACTGTACCTGTTGTATTAGTATCTGGAGAGTCCTCGGAATCAATATACAATGCTTTTGATGTAAGTATACTTTGATTTTCTTGTTGAATGCTGGTACTATAACA-AAAAAAATTTCTCCAACACTCATGTATC-ATGTGCTCAGTATTGAAATCTATCAACTATTCTATGTAGCTATTAATATGACTTTCACTCACTTTGAA------TAGCAT----------------------------------------------------------------------------
>CO8
-----------------------ATAGATAATTCCTG---TAAAATTCCTAAAAACTAAGGTATCCTGATCAGTGAAATGGATTTTGAATTATCTTATTATATTTGATTCTTCCTTGTTTTTCTGTAAAAGGCCATATGCAAT-ACATTAAATCTAAAGTCAGTTCACAC-AAGAAGA-CTATCTTCTGATAATGTTTACAATACAGATGCAAATATCATCAGCTTGCTTCCTGGGAGCCGAAAGCAAGAAGTTGATCGTATGCTGCCTATTTTTGGCAATACTTTGGAGGAATTGACAGACAATTTTAATGAGCTAACTGCAGCTATTCAGGTTGCTCCAAATCAACAAGTTGCAAAATCTGTCAGAAGAATTACTGAAAGATGGACTGTACCTGTTGTATTAGTATCTGGAGAGTCCTTGGAATCAATATACAATGCTTTTGATGTTAGTATACATTGATTTTCTTGTTGAATGTTCGCACTATAACA-ATTTTTCTTTCTCCAACACTAGTGTTGTTGTATTTTTCAGTTCCGTCTTTGTTGAAATTGC----TGTCTTTCAGCAAAAGCTTTATAACTCTTGAG-------------------------------------------AA-------------------------------------------
>CP16
TTTAATTTTAGAGCATCTGATTTATAGATAATTCTAGTAATAGTCCTTTTAAAAACTAAGGCATCCTGGTCAGGGAAATGGATTTTTAATTATCTTATTATACTTCATTCTTGCTGGTTTTGCTGTAAAAGGGCATATGCAAT-ATATTAAATCTGAAGTCAATTCACAC-GAGAAGATCTATCTTATGATAATTTTTGCGATACAGATGCAAATATAATCAGCTTGCTTCCTGGAAGCCGGATGCAAGAAGTTGATCGTATGCTACCTATTTTTGGCCATGCTTTGGAGGAATTGAAAGACAATTTTAATGACCTAACTGCAGCTATTCCAGTTGCTCCAAATCGACAAGTTGCAAAGTCTGTCAGAAAAATTACTGAAAGATGGACTGTACCTGTTGTCTTACTATCTGGAGAATCCTTAGAATCAATATACAATGCTTTTGATGTACGTATACTCTGATTTCCTTGTTGAATGCTCGTATTATAACAGAAGTTGCTTTCTCCA---CTTATGTAGTTATGTGGTCAGTGTTGAAATCTATCAACCCTCCTAAATGGCCATTAATATGAATTTAGGTCACTTTGAA------TATCATATTATACAGCAAG--CTACCAATGGCTGGGAAAGTATTTTCATAAATGAGGCATATAGTTATTTTATTCTGAACCA
>CP161
TTTAATTTTAGAGCATCTGATTTATAGATAATTCTAGTAATAGTCCTTTTAAAAACTAAGGCATCCTGGTCAGGGAAATGGATTTTTAATTATCTTATTATACTTCATTCTTGCTGGTTTTGCTGTAAAAGGGCATATGCAAT-ATATTAAATCTGAAGTCAATTCACAC-GAGAAGATCTATCTTATGATAATTTTTGCGATACAGATGCAAATATAATCAGCTTGCTTCCTGGAAGCCGGATGCAAGAAGTTGATCGTATGCTACCTATTTTTGGCCATGCTTTGGAGGAATTGAAAGACAATTTTAATGACCTAACTGCAGCTATTCCAGTTGCTCCAAATCGACAAGTTGCAAAGTCTGTCAGAAAAATTACTGAAAGATGGACTGTACCTGTTGTCTTACTATCTGGAGAATCCTTAGAATCAATATACAATGCTTTTGATGTACGTATACTCTGATTTCCTTGTTGAATGCTCGTATTATAACAGAAGTTGCTTTCTCCA---CTTATGTAGTTATGTGGTCAGTGTTGAAATCTATCAACCCTCCTAAATGGCCATTAATATGAATTTAGGTCACTTTGAA------TATCATATTATACAGCAAG--CTACCAATGGCTGGGAAAGTATTTTCATAAATGAGGCATATAGTTATTTTATTCTGAACCA
>CT15
-----------------------------------------AGTCCTTTTAAAAACTAAGGCATCCTGGTCAG-GAAATGGATTTTTAATTATCTTATTATACTTCATTTTTGCTGGTTTTTCTGTAAAAGGGCATATGCAAT-ATATTAAATATGAAGTCAATTCACTC-GAGAAGATCTATCTTAT-ATAATTTTTGTGATACAGATGCAAATATAATTAGCTTGCTTCCTGGAAGCAGGATGCAAGAAGTTGATCGTATGCTACCTATTTTTGGCCATGCTTTGGAGGAATTGAAAGACAATTTTAATTACCTAACTGCAGCTATTCCAGTTGCTCCAAATCGACAAGTTGCAAAGTCTGTCAGAAAAATTACTGAAAGATGGACTGTACCTGTTGTCTTACTATCTGGAAAATCCTTAGAATCAATATACAATGCTTTTGATGTACGTATACTCTGATTTCCTTGTTGAATGCTCGTATTATAACAGAAGTTGCTTTCTCCAACACTTATTTAGTTATGCAGTCAGTGTTGAAATCTATCAACCATCCTAAATGGCCATTAATATGAATTTAGGTCACTTTGAA------TATCATATTATACAGCAAG--CTACCAATGGCTGGGAAAGTATTTTCATAAATGAGGCATATAATTATTT------------
>DA12
--------------------------------------------CCTTTTGAAAACTAAGGCATCCTGATCAATGAAATGGATTTTGAATTATCTTATTATAGTCCATTCTTGCTGGTTTTGCTATAAAAGGCCATATGCAAT-ACATTAAATCTAAAGTCAGTCCACAT-GAAAAGA-CTATCTTCTGATAATATTTACGATACAGATGCAAATATCATCAGCTTGCTTCCTGGGAGCCGAAAGCAAGAAGTTGATCGTATGCTGCCTATTTTTGGCAATACTTTGGAGGAATTGAAAGACAATTTTAATGAGCTTACTGCAGCTATTCCAGTTGCTCCAAATCAACAAGTTGCAAAATCTGTCAGAAGAATTACTGAAAGATGGACTGTACCTGTTGTCTTAGTATCTGGAGAGTCCTTGGAATCAATGTACAATGCTTTTGATGTATGTATACTTTGATTTTCTTGTTTAATGCTCGTACTATAAAA-TATTTTCTTTCTCCAACACTTATGTATCTATGTGTTCAGTATTGAAATCTATGAACCATCCTAAGTGGCTATTAATATGAGTTTAACTCACTTTGAA------TATCATATTGTACAGCAAGAACTACCAATAGCT-------------------------------------------------
>DB53
TTTGGTTTTTGAGCATCTGAAGGCAAACATATTTTGTCGTGAGTATTTTCATTAAGACATCCTAGTAGATGAACCGGATTTTTTT-TACATATCATATTACAGTTACTGCTTTCTAATTTTCTTGGAAATTACCATATACAGTTCACTAGATTCTGAAGATACTTCTTATGGGGCAGATCCATCTTATGATAATGCTTGTAATACAGATACAACTATTATTAGCTTGCTTCCTGGGAGTCGGCTTCAAGAAGTTGATCGCCTGCTGCCTATTTTTGGTTGCACTCTGGAGCAATTGAGAAGTACTTTCAGTGATCTAACAGCAGCTGTTCCAGTTGCTCCCAATAGAGAAGTTGTGAAATCTGTCAGAAAAATTGTTGAAAGATGGAGCACTCCTGTTGTGTTAGTACCTGGTGAATCCTTGGAGGCGACTTACAATGCTTTTGATGTATGCACACATTAATTGCCTTGTTT----CTTGTTTTATAACAGAATTTGGGTTGTCTATTAACTATTGCATGACTTGATGTATTTTCTAGTCCCATT--GACCTATTTTGGTCTTCTTTATTTATATTATCAATCTAAAAGTTGCCTGTCATGCTCATTGGCAGATCCTATCAGTTAGCCACACATTGAAATTTGATAGAAATCAT----------------------
>DC1
-----------------------------------GTCGTGAGTATTTTCATTAAGACATCCTAGTAGATGAACCGGATTTTTTT-TACATATCATATTACAGTTACTGCTTTCTAATTTTCTTGGAAATTACCATATACAGTTCACTAGATTCTGAAGATACTTCTTATGGGGCAGATCCATCTTATGATAATGCTTGTAATACAGATACAACTATTATTAGCTTGCTTCCTGGGAGTCGGCTTCAAGAAGTTGATCGCCTGCTGCCTATTTTTGGTTGCACTCTGGAGCAATTGAGAAGTACTTTCAGTGATCTAACAGCAGCTGTTCCCGTTGCTCCCAATAGAGAAGTCGTGAAATCTGTCAGAAAAATTGTTGAAAGATGGAGCACTCCTGTTGTGTTAGTACCTGGTGAATCCTTGGAAGCGACTTACAATGCTTTTGATGTATGCACACATTAATTGCCTTGTTT----CTTGTTTTATAACAGAATTTGGGTTGTCTATTAACTATTGCATGACTTGATGTATTTTCTAGTCCCATT--GACCTATTTTGGTCTTCTTTATTTCTATTATCAAT----------------------------------------------------------------------------------------------
>DD1
---------------------------------------------------------------------------------------------------------------------------------------TATATAGCTCAGTAGATTCTGAAGGTACTTCTTATGGGACAGATCCATTTAACGGTAATGCTTGTAATACAGATACAACTATAATTAGCTTGCTTCCTGGGAGCCGACTTCAAGAAGTTGATCGCCTGCTGCCAATTTTTGGTTGTACTCTGGAGCAATTGAGAAGCACTTTCAGTGATCTAACTGCAGCTGTTCCAGTTGCCCCCAATACAGAAGTTGCTAAATCTGTCAGAAAAATTGTTGAAAGATGGAGCACTCCTGTTGTGTTAGTACCTGGTGAATCCTTGGAAGCGACTTACAATGCTTTCGATGTATGCACACATTAATTTCCTTGTTT----CTTGTTTCGTAACAGAATTTGGGTTTTCTATTAGCTATCACATGACTTGATGTATTTTCTAGTCCCATT--GACCTATTTTGGTCATCTTTATTTATATGATCAACCTAAAAGTTGCCTGTCATGCTCATTGGCAGATCCTATCAGTTTTCCCCTCATTGAAATTTG---------------------------------
>DIM50
TTTATTTTTTGAGCATCTGAAGACAAATATATTTTGTAGTGAGCATTTTCCTTAAGACATCCTACTAGATGAACCCGATTTTTAT-TACTTATCTTAATAAAGTTAGCGCTTTATATTTTACTTGGAAAATACCATATACAGCTCAGTGGATTCTGAAGGTACTTCTTATGGGACAGATCCATCTAATAGTAATGCTTGTAATACAGATACAACTATAATTAGCTTGCTTCCTGGGAGCCGACTTCAAGAAGTTAATCGCCTGCTGCCTATTTTTGGTTGTACTCTGGAGCAATTGAGAAGCACTTTCAGTGATCTAACTGCAGCTGTTCCAGTTGCCCCCAATACAGAAGTTGCGAAATCTGTCAGAAAAATTGTTGAAAGATGGAGCACTCCTGTTGTGTTAGTACCTGGTGAATCCTTGGAAGCGACTTACAATGCTTTTGATGTATGCACACATTAATTTCCTTGTTT----CTTGTTTTATATCAGAATTTGCATTTTCGGTTAGCTATCGCATGATCTGATGTATTTTCTAGTTCCATT--GACCTATTTTGGTCATCTTTATTTATATGATCAATCTAAAAGTTGCCTGTCATGCTCATTAGCAGATCCTATCAGTTTTCCACACATTGAAATTTGATAGAAATCATTTTTGTGAGAGAAAAAAGGAAT
>FC13
TTTAATTTTAGAACATCTGATTTATAGATAATTCCATTAAAAGTCCTTTTAAAAACTAAGGCATCCTGATCAATGAAATGGATTTTGAATTATCTTATTATAGTCCATTCTTGCTGGTTTTGCTATAAAAGGCCATATGCAAT-ACATTAAATCTAAAGTCAGTTCACAT-GAAAAGA-CTACCTTCTGATAATGTTTACGATACAGATGCAAATATCATCAGCTTGCTTCCTGGGAGCCGAAAGCAAGAAGTTGATCGTATGCTGCCTATTTTTGGCAATACTTTGGAGGAATTGAAAGACAATTTTAATGAGCTAACTGCAGCTATTCCAGTTGCTCCAAATCAACAAGTTGCAAAATCTGTCAGAAGAATTACTGAAAGATGGACTGTACCTGTTGTCTTAGTATCTGGAGAGTCCTTGGAATCAATATACAATGCTTTTGATGTATGTATACTTTGATTTTCTTGTTGAATGCTCGTACTATAAAA-GATTTTCTTTCTCCAACACTTATGTATCTACGTGTTCAGTATTGAAATCTATCAACTATCCTAAGTGGCTATTAATATGAGTTTAACTCACTTTGAA------TATCATATTGTACAGC------------------------------------------------------------------
>FTS1
---------------------------------TTGTAGTGAGTATTTTCATTAAGACATCCTAGTAGATGAACCGGATTTTTTT-TACATATCATATTACAGTTAGTGCTTTCTAATTTTCTTGGAAATTACCATATACAGTTCACTAGATTCTGAAGATACTTCTTATGGGGCAGATCCATCTTATGGTAATGCTTGTAATACAGATACAACTATTATTAGCTTGCTTCCTGGGAGCCGGCTTCAAGAAGTTGATCGTCTGCTGCCTATTTTTGGTTGCACTCTGGAGCAATTGAGAAGTACTTTCAGTGATCTAACAGCAGCTGTTCCAGTTGCTCCCAATAGAGAAGTTGTGAAATCTGTCAGAAAAATTGTTGAAAGATGGAGCACTCCTGTTGTGTTAGTACCTGGTGAATCCTTGGAAGCGACTTACAATGCTTTTGATGTATGCACACATTAATTGCCTTGTTT----CTTGTTTTATAACAGAATTTGGGTTGTCTATTAACTATTGCATGACTTGATGTATTTTCTAGTCCCATT--GACCTATTTTGGTCTTCTTTATTTATATTATCAATCTTAAAGTTGCCTGTCATGCTCATTGGCAGATCCTATCAGTTAGCCATGTTGGGAGGTTTTTCTTTCCACCCTAGGATAGAGCAAAAGACTTCC
>FTS2
TTTGGTTTTTGAGCATCTGAAGACAAATATATTTTGTAGTGAGTATTTTCATTAAGACATCCTAGTAGATGAACCGGATTTTTTT-TACATATCATATTACAGTTAGTGCTTTCTAATTTTCTTGGAAATTACCATATACAGTTCACTAGATTCTGAAGGTACTTCTTATGGGGCAGATCCATCTTATGGTAATGCTTGTAATACAGATACAACTATTATTAGCTTGCTTCCTGGGAGCCGGCTTCAAGAAGTTGATCGTCTGCTGCCTATTTTTGGTTGCACTCTGGAGCAATTGAGAAGTACTTTCAGTGATCTAACAGCAGCTGTTCCAGTTGCTCCCAATAGAGAAGTTGTGAAATCTGTCAGAAAAATTGTTGAAAGATGGAGCACTCCTGTTGTGTTAGTACCTGGTGAATCCTTGGAAGCGACTTACAATGCTTTTGATGTATGCACACATTAATTGCCTTGTTT----CTTGTTTTATAACAGAATTTGGGTTGTCTATTAACTATTGCATGACTTGATGTATTTTCTAGTCCCATT--GACCTATTTTGGTCTTCTTTATTTATATTATCAATCTAAAAGTTGCCTGTCATGCTCATTGGCAGATCCTATCAGTTAGCCACACATTGAAATTTGATAGAAATCATTTTTGTGAGAAAAAAGGAATTT
>GG1
-----------------------------------GGGAAGAACATTTTTAACAGATGAGGGCATCCTCTGAGGCAAAATAGATTCAGCTCATTTTACCACACTTGCAGCTGTTTGCTCATGTTTAGAAACCTCACCTACAATTTAATTGTTTAGCGCTTTAGTTTCTGTTACTAATCAGACCCATTTTTGGTGATGTGTGTTACAGATTCAACCATAATCACCTTGCTTCCTGGGAGCAGAATGCAAGAGGTCAATCGCATGCTGCCTATTTTTGGTTGCACTCTGGAACTACTGAAGGACACATTTTATGACTTAACTGCTGTCATTCCAGTGGCGCCTAATCAACAAGTTTCAAAATGTATAGAAAAAATTGTAGAAAGATGGACTAATCCTGTTGTGTTGATCTCTGGAGGGTCGGTAGAAGCAAGCTACAATGCTTTCAATGTATGTACA-CTGAATTTCCATTTTCAGTGCTTGTCACAATATAGAATAAGATTTCTTTGATGCCTGCAAGAATCTGAGTAGGT-----------------CTTTTGGTACAGGTGTGAATCTGTTTATGGTGTTA--------------------------------------------------A-------------------------------------------
>HB41
CTTGATTTTTGAGCATCTGAAGACAACTATTTTTTGTGGTGAGTATGTTCAGTAGGATGTCCTAATAGGTGTACTGGATTTGTTT-TACTTATCATACTGCAGTTGCTGATTTCTATTTCTCTTGGAAAATACCATATAAAGTTCAGTAAATTCTGAATGTACTTCTCATGGGGAAAATCCATCTTACGGTAATGCTTGTAATACAGATACAACTATAATTAGCTTGCTTCCTGGGAGCCGGCTTCAAGAAGTTGATCGTCTGTTGCCTATTTTTGGTTGCACTCTGGAGCAATTGAGAAGCACTTTTAGTGATCTAACTGCAGCTGTTCCAGTTGCTCCCAATAGAGAAGTTGCAAAATCTGTGAGAAAAATTGTTGAAAGATGGAGCACTCCTGTTGTGTTAATACCCGGTGAATCCTTGGAAGCAACTTACAATGCGTTTGATGTATGCACACATTAATTGCCTTGTTT----CTTGTTTTATGAAAGAAGTTGGGTTTTTTGTTAGCTATCACATGACTTGATGTACTTTCTAGTCCCACT--GACGTATTTTGATCATCTTTATTTATATAATCAATTTAAAAGTTTCTTGTCATGCTCATTGGCAGCTCCTATCAGTTTACTGCACATTGAAATTTGATAGAAATCATATTCGTGAGAGTGAAAGGAATT
>JO20
---------------------CTATAGATAATTGCAGTAACATGCCCTTTAAAAACTAAGGCATTCTGGTCAAGGAAATGGATTTTGAATTATCTTATTATACCTTATTCTTTC---TTTTTCTGTAAAAGGGCATATGCAGT-ATGTTAAATATGAAGTCAATTTACAT-GAAAAGATCTATCATATGATAACATTTGTGATACAGATGCAAATATAATCAGCTTGCTTCCTGGGAGCCGGATGCAAGAAGTTGATCGTATGCTACCTATATTTGGCCATGCTTTGGAGGATTTGAAAGACAATTTTAATGACCTAACTGCAGCTATTCCAGTTGCTCCAAATCGACAAGTTGCAAAGTCTGTCAGAAAAATTACTGAAAGGTGGACTGTACCTGTTGTTGTACTATCTGGAGAATCCTTAGAATCAATATACAATGCTTTTGATGTATGTATATTCTGAATTCCTTGTTGAATGCTCGTACTATATAAGAAGTTGCTTTCTCCAACACTTGTGTAGTTATGTGGTCAGTGTTGAAATCTATAAACCATCCTAAATGGCCATTAATATGAATTTAGGTCACTATGAA------TATCATATTGTACAGCAAGCACTACCAATGGCTGGGGAAAGATTTTCATAAATGAGGCATATGATTATTTTATACTGAAGA-
>JU21
--------------------------------------------------------------------------------------GAATTATCTTATTATACCTTATTCTTTC---TTTTTCTGTAAAAGGGCATATGCAGT-ATGTTAAATATGCAGTCAATTTACAT-GAAAAGATCTATCATATGATAACGTTTGTGATACAGATGCAAATATAATCAGCTTGCTTCCTGGGAGCCGGATGCAAGAAGTTGATCGTATGCTACCTATATTTGGCCATGCTTTGGAGGATTTGAAAGACAATTTTAATGACCTAACTGCAGCTATTCCAGTTGCTCCAAATCGACAAGTTGCAAAGTCTGTCAGAAAAATTACTGAAAGGTGGACTGTACCTGTTGTTGTACTATCTGGAGAATCCTTAGAATCAATATACAATGCTTTTGATGTATGTATATTCTGAATTCCTTGTTGAATGCTCGTACTATATAAGAAGTTGCTTTCTCCAACACTTGTGTAGTTATGTGGTCAGTGTTGAAATCTATAAACCATCCTAAATGGCCATTAATATGAAT-------------------------------------------------------------------------------------------------------
>KE1
-------------------------------------------------------------------------------------------------------------------------CTATAAAACTCTTGCATATAGATTAAGAAGTTCTTTGGTTATGACTCACAGGGCAGACCCGTCTTATGGCATTGTATGTGATGTAGGCACAAATATTATCACCATGCTTCCTGGGAGCAGACTGCAAGAGGTTGATCGCATGCTGCCTATCTTTGGCTGCACTCTGGAGCTATTAAGAGACACTTTTTATGAATTAAGTGCTGTTATTCCAGTCGCACCCAACCGGCAAGTCGCAAATTGTGTTAGAAAAATTGTTGGAAAATGGAGTAATCCTGTTGTGTTGATACCTGGTGAATCGCTTGAAGCAACTTACAATGCATTTGATGTAAGTACA-GTAGATTGCCATTTTGATTTTTTCTTGTGCTATACAAGGAGAATTCCTTGCCTGTTAT-TAGGTATATAGCCAATCCATGAAT-TGTCTATTATTCTATTCGAGTAATTCTATCAATTTAGCCCATAAAGAATTCATATG-TATTGGGAAAGAAGAGTTCGGTAAAAGATGTT--TGACATCTTCAAAATTTTACA------------------------
>MC0
CCTAATAGGTGAACTGGATTTTTTTTTCTTCTAGTGTTTTGGGTTGACTTGCATACGAATTTATAAGATTGCAGTGGATTTTTT--TACTTATCATATTGCAGTTGATGCTTTCTATTTCTCTTGAAAAATGTCATATACAGTTCAGTAAATTCTGAAGGTACTTCTCACGGGGCC----CATCTTATTGTAATGCTTGTAATACAGATACAACTATAATTAGCTTGCTTCCTGGGAGCCGACTTCAAGAAGTTGATCGCCTGTTGCCTATTTTTGGTTGCGCTCTGGAGCAATTGAGAAGCACTTTCAGTGATTTAACTGCAGCTGTTCCAGTTGCTCCCAATAGAGAAGTTGGAAAATCTGTCAGAAAAATTGTTGAAAGATGGAGCACTCCTGTTGTGTTAATCCCTGGTGAATCTTTGGAAGCGACTTACAATGCTTTTGATGTATGCACACATTAATTGCTTTGTTT----CTTATTTTATAACAGAAGTTGGG-TTTCTATTAGCTATTGCATCACTTGATGTACTTTCTAGTCCCATT--GACCTATTTTGGTCATCTTTATTTATATTATTAATTTAAAAGTTGCTCGTCATACTCATTGGAAGCTCCTATTAGTTTCCTGCACATTGAATTTTGATGGAAAATCATATTCATGAGTAAAAGGAATTC
>MT0
TTTGATTTTTGAGCATCTGAGGACAAATATATTTTGTACTAAGTATTTTCATTAAGACATCCTAGTAGGTGAACCAGATTTTTTT-TACTTATCATATTGCATTTAGTGCTCTCTCTTTTTCTTGGAAAATACCATGTACAGTTCAGAAGATTCCGAAGGTACTTCTTATGGGGCAGATCCATCTTATGATAATGCTTGTAATACAGATACAACTATAATCAGCGTGCTTCCTGGGAGCCGACTTCAAGAAGTTAATCGCCTACTGCCTATTTTTGGTTGTACTCTGGAGCAATTGAGAAGCACTTTCAGTGATCTAACTGCAGCTGTTCCAGTTGCTCCCAATAGAGAAGTTGCGAAATCTGTCAGAAAAATTGTTGAAAGATGGAGCACTCCTGTTGTGTTAGTACCTGGTGAATCGTTGGAAGCAACTTACAATGCTTTTGATGTATGCACGCATTAATTGCCTTGTTT----CTTGTTTTATAACATAAGTTGGGTTTTCTATTAGCTGTTGCAAGACTTGATGCACTTTCTAGTCCCACC--GACCTATGTTGGTCATCTTTATTCATATGATGCATTTAAAAGTTACCTGTCATGGTCATTGGCAGCTCCTATCAGTCTTCTGCACATTGAAATTTGATAGAAATCATTTTTGTGAGAGTAAACAGGATT
>NN48
---------TGAGCATCTCAAGACAAATATATTTTGTAGTGAGTATTTTCATTAAGACATCCTACTAGATGAACC-ATATTTTT--AACTTATCATATTACAGTTAGTGCTTTCTATTTTTCTTGGGAAATACCATATACATTTCAGTATATTCTGAAGGTACTTCTTATGGGGCAGATCCATCTTATGGTAATCCTTGTGATACAGATACCACTATAATTAGCTTGCTTCCTGGGAGCCGACTTCAAGAAGTTGATCGCCTGCTGCCTATTTTTGGTTGCACTCTGGAGCAATTGAGAAGCACTTTCAGTGATCTAACTGCAGTTGTTCCAGTTGCTCCCAATAGAGAAGTTGCACAATCTGTCAGAAAAATTGTTGAAAGATGGAGCACTCCTGTTGTGTTAGTACCTGGTGAATCCTTGGAAGCGACTTACAATGCTTTTGATGTATGCACACATTAATTGCCTCATTT----ATTGTTTTAT-ACAGAATTTGGGTTTTCTATTAGCTATCGCATGACTTGATGTATTTTCTAGTCCCATG--GACTTATTTTGGTCAGCTTTATTTATATGATCAATC---AAATTGCCTGTCATGCTCATTGGCAGATCGTATCAGTTTTCCACGCATTGAAATTTGATA------------------------------
>PA42
TTTGGTTTTTGAGCATCTGATGAAAAATATATTTTGTAGTGAGTATTTTCATTAAGACATCCTAATAGGTGAACTGGATTTTTT---TACTATCATATTGCAGTTGAAGCTTTCTATTTCTCTTGGAAAATACCATATACAGTTCAGTAAATTCTGAAGGTACTTCTCATGGGGCAGATCTCATTTATGGTAATGCTTGTAATACAGATACAACTATAATTAGCTTGCTTCCTGGGAGCCGACTTCAAGAAGTTGATCGCCTGTTACCTATTTTTGGTTGCACTCTGGAGCAATTGAGAAGCACTTTCAGTGATATAACTGCAGCTGTTCCAGTTGCTCCCAATAGAGAAGTTGCAAAATCTGTCAGAAAAATTGTTGAAAGATGGAGCACTCCTGTTGTGTTGATACCTGGTGAATCTTTGGAAGCAACTTACAATGCTTTTGATGTATGCGC----TAATTGCCTTGTTT----CATGTTTTATAACAGAAGTTGGGTTTTCTACTAGCTATTGCACGACTTGATGTACCTTCTAGTCCCATTGAAATATATTTTCTTTCTTTTTATCAAACAAAATTTCCAAGGAACTGCATTCTTGAGTGAAAGACATGTTCCTAACCTTATGAAGCATCACTATGGGTGGCAACATTATCCAAAACAAATTCTCTCTACTA
>PB33
TTAACCAATGGAGCATTCAATTTGCAGATATTTCTAGTGCGAGCATTTGCATATATTAAGGCAGCCTCAGAATTGAAATAGATTTTAGC--ATTATTGTAAAGTTGCAGCACACAGCATGCCTTTAAATTTTTTGCAGATGTTTTAAGATGTTCTTTGGTTACGACTTACAGGGCTGGCACATCTTATGAGAATGTGTGTGATACAGGCACACCTATTATCACCTTGCTTCCTGGGAGCAGACTGCAAGAGGTTGATCACATGCTGCCTATTTTTAGCTGCACTCTGGAGCTACTAAAAGATACTTTTCATGACTTAAGTGCAGTTATTCCAGTTGCACCCAACCAGAAGGTTGTGAATTGTGTCAGAAACATCGTTGGAAGATGGAGTAATCCTGTTGTGTTGATACCTGGGGAATCTCTTGAAGCAACTTACAGTGCATTTGATGTAAGTACACCTAGATTGCCATTTTGATTGTTTCTTGTATTAGACAAGGAGAATTGTTTGCCTGCTAC--AGATATATAGCCAATCTATGAATCTGTCCATTAATCTAGTTGGTTAATTCGATAAATTTATCCCACAATGAAATCGTATCCTATTG-----CAAAATTTTGATAAAGGATATTTATAGCATTTTCAAACATTTGCACTGTTGCATGTTTTGCCCTTTCTG
>PF1
TTTGATTTTTGAGTATCTGAAGACAAATATATTTTGTAGTGAGTATTTTCATTAAGACATCCTAGTAGGTGAACCAGATTTTTTC-TACTTATCATATTGCTGTTACTGCTTTCTACTTTTCTTGGAAAATACCATACACAATTCATTAGATTCTGAAGGTACTTCTTATGGGGTAGATCCATCTTATGGTAATGCTTGTAATACAGGTACAACTGTAATTAGCTTGCTTCCTGGGAGCCGAGTTCAAGAAGTTGATCGCATGCTGCCTATTTTTGGTTGCACTCTGGAGCAATTGAGAAGCACTTTCAGGGATCTAACTGCAGCTGTTCCAGTTGCTCCCAATAGAGAAGTTGCGAAATCGGTCAGAAAAATTGTTGAAAGATGGAGCACTCCTGTTGTGTTAATACCTGGTGAATCCTTGGAAGCGACTTACAATGCTTTTGATGTATGCACACATTAATTGCCTTGTTT----CTTGTTTTATAACAGAAGTTGGGGTTTCTATTAGCTATTACATGACTTGATATACTTT----------------------TGGTCATCTTTATTTATATGATCAATTTAAAAGTTGCCTGTCAAGCTCATTGGTAGCTCCTATCAGTTTTCCACACATTGAAATTTGATAGAAATCATTTTTGTGAGAGTAAAAAGGAAT
>PFM1
-----------------TGATGAAAAATATAT-TTGCAGTGAGTATTTTCATTAAGACATCCTAACAGGTGAACTGGATTTTTT---ACTTATCATATTGCAGTTGAAGCTTTCTATTTCTCTTGTAAAATATCATATACAGTTCAGTAATTTCTGAAGGTCCTTCTCATGGGGCATATCCATCATATGGTAGTGCTTGTAATACAGATACAACTATAATTAGCTTGCTTCCTGGGAGCCGACTTCAAGAAGTTAATCGCCTGTTGCCTATTTTTGGTTGTACTCTGGAGCAATTGAGAAGCACTTTCAGTGATCTAACTGCAGCTGTTCCAGTTGCTCCCAATAGAGAAGTTGCAAAATCTGTCAGAAAAATTGTTGAAAGATGGAGCACTCCTGTTGTGTTAATACCTGGTGAATCCTTGGAAGCGACGTACAATGCTTTTGATGTATGCACACATTAATTGCCTTGTTT----TTTGTTTTATAACAGAAGTTGGGTTTTCTACTAGCTATTGCATAACTTGATGTACCATCTAGTCTCATT--GACCTATTTTGGTCATCTTTATTTATATTATCAATTAAAAAGTAGCCTGTCATGCTCATTGGGAGCTCCTATTAGTTTACCAAACA-------------------------------------------
>PG28
TTAACCCATGGAGCATTCAATTTGCAGATACGTCTAGTGCGAGCATTTTCATATATTAACGCATCCTCAGAATTGAAATGGATTTCAGC--ATTATTGTAAAGTTGCAGCACACAGCTTGTCTTTAAAAATCTTGCAAATGTTTTAAGACGTTTTTTGGTTATGACTCACAGGGAAGACC-ATCTTATGGCAATGTGTGTGATACAGGCACAAATATTATCACCTTGCTTCCTGGGAGCAGACTGCAAGAGGTCGGTCGCATACTGCCTATTTTTGGCTGCACTCTGGAGCTATTAAAAGACACTTTTTATGACTTAAGTGCAGTTATTCCAGTTGCACCCAACCAGCAAGTTGCAAATTGTGTCAGAAAAATTGTGGGAAGATGGAGTAATCCTGTTGTGTTGATACCCGGGGAATCTCTTGAAGCAACTTACAATGCATTTGATGTAAGTACA-CTAGATTGCCATTTTGATTGTTTCTTGTGTTATACAAGGAGAATTCTTTGCCTGTTAT--AGGTATATAGCCAAACTATGAATCTTTCTATTATTCTATTTGGTTAATC-TATCAATTTAGCCCA-----------------------------------------------------------------------------------------------
>PH2
TTTGATTTTTGAGTATCTGAAGACAAATATATTTTGTAGTGAGTATTTTCATTAAGACATCCTAGTAGGTGAACCAGATTTTTTC-TACTTATCATATTGCTGTTACTGCTTTCTACTTTTCTTGGAAAATACCATACACAATTCATTAGATTCTGAAGGTACTTCTTATGGGGTAGATCCATCTTATGGTAATGCTTGTAATACAGGTACAACTGTAATTAGCTTGCTTCCTGGGAGCCGAGTTCAAGAAGTTGATCGCATGCTGCCTATTTTTGGTTGCACTCTGGAGCAATTGAGAAGCACTTTCAGGGATCTAACTGCAGCTGTTCCAGTTGCTCCCAATAGAGAAGTTGCGAAATCTGTCAGAAAAATTGTTGAAAGATGGAGCACTCCTGTTGTGTTAATACCTGGTGAATCCTTGGAAGCGACTTACAATGCTTTTGATGTATGCACACATTAATTGCCTTGTTT----CTTGTTTTATAACAGAAGTTGGGGTTTCTATTAGCTATTACATGACTTGATATACTTT----------------------TGGTCATCTTTATTTATATGATCAATTTAAAAGTTGCCTGTCAAGCTCATTGGTAGCTCCTATCAGTTTTCCACCCATTGAAATTTGATAGAAATCATTTTTGTGAGAGTAAAAAGGAAT
>PM29
------------------------------------------------------------------------------------------------------------------------------------------------------------------------------------------------------------------CAAATATTGTAACCTTGCTTCCTGGGAGCAGAGTGCAAGAGGTTGATTGCATGCTGCCTATTTTTGGCTGCACTCTGGAGCTATTAAAAGACACTTTTTATGACTTAAGTGCAGTTATTCCAGTCGCACCCAACCAGCATGTTTCGAATTGTGTCAGAAAAATTGTTGGAAGATGGAGTAATCGTGTTGTGTTAATACCTGGGGAATCACTTGAAGCAACTTATAATGCATTTGATGTAAGTACA-CTAGATTTCCATTTTGATTGTTGCTTGTGTTATACACAAA----TCTTTGCCTGTTAT--AGGTACCTGGCCAGTCTATGAATCTGTCTATTATTCTATTTGGTTAACTCTAATTCTATCAATTTACAAGAAGTCATATGCTATTGGGAAAGAAGAGTTTGATAGAAGATGTTTATGACATTTTCATAGTTTTACACCGTTG------------------
>PS27
--------------------TTTGCAGATACTTCTAGTGCGAGCATTTTCATATATTAACGCATCCTCAGAATTGAAATGGATTTCAGCATATTATTGTAAAGTTGCAGCACACAGCTTGTCTTTAAAAATCTTGCAAATGTTTTAAGACGTTTTTTGGTTATGACTCACAGGGAAGACC-ATCTTATGGCAATGTGTGTGATACAGGCACAAATATTATCACCTTGCTTCCTGGGAGCAGACTGCAAGAGGTCGGTCGCATACTGCCTATTTTTGGCTGCACTCTGGAGCTATTAAAAGACACTTTTTATGACTTAAGTGCAGTTATTCCAGTTGCACCCAACCAGGAAGTTGCAAATTGTGTCAGAAAAATTGTGGGAAGATGGAGTAATCCTGTTGTGTTGATACCTGGGGAATCTCTTGAAGCAACTTACAATGCATTTGATGTAAGTACA-CTAGATTGCCATTTTGATTGTTTGTTGTGTTATACAAGGAGAATTCTTTGCCTGTTAT--AGGTATATAGCCAAACTATGAATCTTTCTATTATTCTATTTGGTTAATC-TATCAATTTAGCCCACAAAGAAATCATATGTTATTGGGATAGAATAGTTTGATAAAGGACGTTTATGATATTTTCAAACATTTATACTGTCACAAGTTGTGCCCTTTCTA
>PS30
-----------------------------------GTAGTGAGTATTTTCATTAAGACATCCTAATAGGTGCACTGGATTTTTT---TACTATCATATTGCAGTTGAAGCTTTCTATTTCTCTTGGAAAATACCATATACAGTTCAGTAAATTCTGAAGGCACTTCTCATGGGGCAGATCTCATTTATGGTAATGCTTGTAATACAGATACAACTATAATTAGCTTGCTTCCTGGGAGCCGACTTCAAGAAGTTGATCGCCTGTTGCCTATTTTTGGTTGCACTCTGGAGCAATTGAGAAGCACTTTCAGTGATCTAACTGCAGCTGTTCCAGTTGCTCCCAATAGAGAAGTTGCAAAATCTGTCAGAAAAATTGTTGAAAGATGGAGCACTCCTGTTGTGTTAATACCTGGTGAATCTTTGGAAGCAACTTACAATGCTTTTGATGTATGCGC----TAATTGCCTTGTTT----CTTGTTTTATAACAGAAGTTGGGTTTTGTATCAAC------------------------------------ATTATATTATAGTGAATTATATCAAAAAACTACTTTTAAAATACATACCTTCTAACCAGTAAGTTTTTCAAGTAATCTTTCAAAATTTTCGCTCTTGTGGTTGCTTCTATTATTAAGTTAGCTGTAGCC
>PSF43
--------------------------------------GTGAGTATTTTCATTAAGACATCCTACTAGATGAACCAGAGTTTTTT-TACTTATCATATTACAGTTATTGCTTTCTATTTTTCTTGGAAAATACCATATACAGTTCAGTAGATTCTGAAGGTATTTCTTATGGGGCAGATCTATATTATGGTAATGCTTGTGATACAGATACAACTATAATTAGCTTGCTTCCTGGGAGCCGAGTTCAAGAAGTTGATCGTCTGCTGCCTATTTTTGGTTGCACTCTGGAGCAATTGAGAAGCACTTTCAGTGATCTAACTGCAGCTGTTCCAGTTGCTCCCAATAGAGAAGTTGCAAAATCTGTCAAAAAAATTGTTGAAAGATGGAGCACTCCTGTTGTGTTAGTACCTGGTGAATCCTTGGCAGCGACTTACAATGCTTTTGATGTATGCACACATTAATTGCCTCGTTT----CTTGTTTTGTAACAGAATTTGGGTTTTCTATTAGCTATCGCATGACTTGATGTATTTTCTAGTCCTATT--TACTTATTTTGGTCATCTTTATTTATATGATCAATCTAAAAGTTGCCTGTCATGCTCATTGGGAGATCCTATCAGTTTTCCACCCATTGAAATTTGATAGAAATCATTTTTGTGATAGAAAAGAGGAAT
>PTA0
TTTGATTTTTGAAGA-CAAATATATTTTGTAGTGAGTATTTACTATTTTCATTAAGACATCCTAATAGGTGAACTGGATTTTTTT-TACTTATCATAGTGCAGTTGATGCTTTCTATTTCTCTTGGAAAATAACGTATACAGTTCAGTAAATTTGGAAGGTACTTCTCATGGGCTACATCCATCTTATAGTAACGCTTGTAATGCAGATACAACTATAATTAGCTTGCTTCCAGGGAGCCGACTTCAAGAAGTTGATCGCCTGCTGCCTATTTTTGGTTACACTCTGGAGCAATTGAGAAGCACATTCAGTGATCTAACTGCAGCTGTTCCAGTTGCTCCCAATAGAGAAGTTGCAAAATCTGTGAGAAAAATTGTTGAAAGATGGAGCACTCCTGTTGTGTTAGTACCCGGTGAATCTTTGGAAGCGACTTATAATGCTTTTGATGTATGTACACATTAATTGCCTTGTTT----CTTGTTTTATAACAGAAGTTGAGTTTTCTATTAACTATCGCATGACTTGATGTACTTTCTAGTCCCATT--GTCCTATTTTGGTCATCTTTATTTATATTATCAATTTAAAAGTTGCCTTTTTCAT--------------------------------------------------------------------------
>RC54
----------------------------------------------------------------------------------------------------CAGTTAGTGCTTTCTATTTTTCTTGGAAAATAGCATATACAGTTCAGTATATTCTGAAGGTACTTCTTATGGGGCAGATCCATCTTATGGTAATGCTTGTGATACAGATACCACTATAATTAGCTTGCTTCCTGGGAGCCGACTTCAAGAAGTTGATCGCCTGCTGCCTATTTTTGGTTGCACTCTGGAGCAATTGAGAAGCACTTTCAGTGATCTAACTGCAGCTGTTCCAGTTGCTCCCAATAGAGAAGTTGCAAAATCTGTCAGAAAAATTGTTGAAAGATGGAGCACTCCTGTTGTGTTAGTACCTGGTGAATCCTTGGAAGCGACTTACAATGCTTTTGATGTATGCAC-CATTAATTGCCTCATTT----CTTGTTTTATAACAGAATTTGGGTTTTCTATTAGCTATCGCATGACTTGAAGTATTTTCTAGTCCCATG--GACTTATTTTGGTCAGCTTTATGTATATGATCGACC---AAGTTGCCTGTCATGCTCATTGGCAGATCCTATCAGTTTTCCATGCATTGAAATTTGATAGA----------------------------
>RR55
TTTGTTTTTTGAGCATATCAAGATAAATATATTTTGTAGTGAGTATTTTCATTAAGACATCCTACTAGATGAACCAGATTTTTTT-TACTTATCATATTACAGTTAGTGCTTTCTATATTTCTTGGAAAATAGCATATACAGTTCAGTATATTCTGAAGGTACTTCTTATGGGGCAGATCCATCTTATGGTAATGCTTGTGATACAGATACCACTATAATTAGCTTGCTTCCTGGGAGCCGACTTCAAGAAGTTGATCGCCTGCTGCCTATTTTTGGTTGCACTCTGGAGCAATTGAGAAGCACTTTCAGTGATCTAACTGCAGCTGTTCCAGTTGCTCCCAATAGAGAAGTTGCAAAATCTGTCAGAAAAATTGTTGAAAGATGGAGCACTCCTGTTGTGTTAGTACCTGGTGAATCCTTGGAAGCGACTTACAATGCTTTTGATGTATGCAC-CATTAATTGCCTCATTT----CTTGTTTTATAACAGAATTTGGGTTTTCTATTAGCTATCGCATGACTTGAAGTATTTTCTAGTCCCATG--GACTTATTTTGGTCAGCTTTATGTATATGATCGATC---AAGTTGCCTGTCATGCTCATTGGCAGATCCTATCAGTTTTCCTCGCATTGAAATTTGATAGAATTCATTT--------------------
>SA1
TTTGGTTTTTGAGCATCTGATGAAAAATATATTTTGTAGCGAGTATTTTCATTAAGACATCCTAATAGGTGAACTGGATTTTTTT-TACTTATCTTATTGCAGTTGAAGCTTTTTATTTCTCTTGGAAAATACCATATACAGTTCAGTAAATTCTGAAGGTACTGGGGCAGATCCATCTTTCATTTATGGTAATGCTTGTAATACAGATACAACTATAATTAGCTTGCTTCCTGGGAGCCGACTTCAAGAAGTTGATCGCCTGTTGCCTATTTTTGGTTGCACTCTGGAGCAATTGAGAAGCACTTTCAGTGATCTAACTGCAGCTGTTCCAGTTGCTCCCAATAGAGAAGTTGCAAAATCTGTCAGAAAAATTGTTGAAAGATGGAGCACTCCTGTTGTGTTAATACCTGGTGAATCCTTGGAAGCGACTTACAATGCTTTTGATGTATGCACACATTACTTGCCTTGTTT----CTTGTTTTATAAGAGAAGTTGGGGTTTCTACTAGCTATTGCATGACTCGAT--------------------GACCTATTTTGGTCATCTTTATTTATATTGTCAATTAAAAAGTTGCCTGTCATGCTCATTGGGAGCTCCTATTAGTTTACCAAACATTGAAATTTTATTGAAATCATATTTGTGAGATTGAATGGAATT
>SC0
TTTGATTTTTGAGCATCTGAAGACAAATATATTTTGTAGTGAGTATTTTCATTAAGACATCGTAGTAGGCGAGCTAGTTTTTTTG-TACTTATCATATTACAGTTGATGATTTCTATGTTTCTGG-AAAATACCATATACAGTTCAGTAAATTCTGAATGTACTTCTTATGGGGCAGATCCATCTTATGGTAATGTTTGTAATACAGATACAACTATAATTAGCTTGCTTCCTGGTAGCCGACTTCAAGAAGTTGATCGCCTGCTGCCTATTTTTGGTTGCACTCTGGAGCAATTGAGAAGCACTTTCAGTGATCTAACTGCAGCTGTTCCAGTTGCTCCCAATAGAGAAGTTGCAAAATCTGTCCGAAGAATTGTTGAAAGATGGAACATTCCTGTTGTGCTAATACCTGGTGAATCCTTGGAAGCGACTTACAATGCTTTTGATGTATGAACACATTAATTGCCTTCTTT----CTTGTTTTATAACAGAAGTTGGGTTTTCTATTAGCTATAGCATGATTTGATGTACTT-------------------------------TCTATTTATATGATCAATTTAAAAGTTGCCTGTCATTCTCATTGGCAGCTCCTATCAGTTCACTGCACATTGCAATTTGATAGAAATCATATTTGTGAGAGTAAAAAGGAAT
>SG23
TTTAATTTTAGAGCATCTGAATTATAGATACTTCTAGTAATAATCCTTTTAAAAACTAAGGCTTCCTGGTCAGTGAAATAAATTTTGAATTTTCTTATTATACTTAATGCTTGCTGGTTATGCTATAAAATGCCATATGCAAT-ATATTAATCCTGAAGCTAATGCACAT-GAGAAGATCTATCTTATGATAGTGTTTGTGATACAGATGCAACTATAATCAGCTTGCTTCCTGGGAGCCGAATGCAAGAAGTTGATCGTATGCTACCCATTTTTGGCCACACTTTGGAGGAATTGAAAAACAATTTTAATGACCTAACTGCAGCTATTCCAGTTGCTCCTAATCGACAAATTGCAAAGTCTGTCAGAAAAATTACTGATAGATGGACTTTTCCTGTTGTCCTACTATCTGGAGAGTCCTTAGAAGCAACATACAATGCTTTTGATGTATGTATACTTTGATTGCCTTGTTGAATGCTCATCTTATAACAGAAGTTGCTTTCTCCAACACTTATGTAGATATGTGGTCAGTGTTGAAATATATTAACCATCCTTAATGCCTATTAATATGAATTTAGCTCACTTTGAA------TACAATATTGTACGGAAAGCCCCACTGATGCCTGGGAAAACATTTTCATAAATGAGGCATATAATTATTTTAATCTGAACCA
>SS22
TTTAATTTTAGAGCATCTGAATTATAGATACTTCTAGTAATAATCCTTTTAAAAACTAAGGCTTCCTGGTCAGTGAAATAAATTTTGAATGTTCTTATTATACTTAACGCTTGCTGGTTATGCTGTAAAATGCCATATGCAAT-ATATTAATCCTGAAGCTAATGCACAT-GAGAAGATCTATCTTATGATAATGTTTGTGATACAGATGCAACTATAATCAGCTTGCTTCCTGGAAGCCGAGTGCAAGAAGTTGATCGTATGCTACCCATTTTTGGCCACACTTTGGAGGAATTGAAAAACAATTTTAATGACCTAACTGCAGCTATTCCAGTTGCTCCTAATCGACAAGTTGCAAAGTCTGTCAGAAAAATTACTGATAGATGGACTGTTCCTGTTATCCTACTATCTGGAGAGTCCTTAGAAGCAACATACAATGCTTTTGATGTATGTATACTTTGATTGCCTTGTTGAATGCTCATCTTATAACAGAAGTTGCTTTCTCCAACACTTATGTAGATATTTGGTCAGTGTTGAAATATATCAACCATCCTTAATGCCTATTAATATGAATTTAGCTCACTTTGAA------TACTATATTGTACGGAAAGCCCCACTGATGCCTGGGAAAAT-----------------------------------------
>SV36
TTACATTTTTGAGCTTCTGATTCCAAGATATTTCTAGTGACAGTATATTTAAGAATTTAGACATTCTGGTAGGTGGAATGGATTTTGACTTATTGTTTTACTCTGGATGCTTGC-----------TGGAACGCTATACACAATTTATTAAGTTCTCTAGTTATAGCTCATGGGGTAGATCCATCTTATGGTAATGCTTGTGTCACAGATACGACTATAATCAGCTTGCTTCCTGGGAGTCGGATGCAAGAAGTTGATCGTATGCTGCCTATTTTTGGGTGCACTTTGGAAGAATTGAAGGACACTTTTAATGACCTAACTGCTGTTATTCCTGTGGCTCCTAATCGACAAGTTGCAAAATCTGTCAGAAAAATTGTAGAAAGATGGAGTGTTCCTGTTGTGTTAATACCTGGGGAATCCTTAGATGCAACTTACAACGCTTTCAATGTATGTACACTTTGATGGCCTTAATGAATGCTCATCTTTTAACAGAAGTAGGTTTCTCTAATGCTCCATTAGATATGGTCAATGTCGTATCAATTTAGCTCCGTATTCTATGACAATTCCTATTAATAAAAGAGTTATAAATGAGGTGTGCAATATCGTAATCTAAATTGTGATGAAGGTTTACTCTTAAGTCACACATGGAGACCTCTGATCCATAACTTGAAGAAATG
>TA17
-----------------------------------------------------------------------------------------------------------------------------------------------------------------AATTTACAT-GAGAAGATCTATCTTATCTTAATGTTTGCAATACAGATGCAAATATAATCAGCTTGCTTCCTGGGAGCCGGATACAAGAAGTTGATCGTATGCTACCTATTTTTGGCCATGCTTTGGAGGAATTGAAAGACAATTTTAATGACCTAACTGCAGCTATTCCAGTTGCTCCAAATCGACAAGTTGCAAAGTCTGTCAGAAAAATTACTGAAAGATGGCCTGTACCTGTTGTGTTACTAGCTGGAGAATCCTTAGAATCGATATACAATGCTTTTGATGTACGTATACTCCGGTTTCCTTG------------------ACAGAAGTTGCTTTCTCCAACACTTGTGTAGTTATGTGGTCAGTTTTGAAATCTATCAACCATCCTAAATGACCATTAATATGAATTTAGGTCACTTTGAA------TATCATATTGTACAGAAAGCACTACCAATGGCCGAGGAAAGATTTTCATAAATGAGG-------------------------
>TB39
TTCATTTTTGGAGCATCTGATTTGCAGATA-------------TATTGTCTGGTGCCTATTTTCAAAAACAAAGGCAATTGATTTTGGCTTATTGTATTACACCCAATGCTTTCTGGATATGCTGTAATATGCCTTGCACAGTGTATTAGCTTCTGAAGTTACTGCTCATCGGGAAGATCCATCTTATTGTAATGTTTTTGATACAGATGCAATTATAATCAGCTTGCTTCCTGGGAGCCGTATGCAAGAAGTTGATCGCATGCTGCCTATTTTTGGTCGCACTTTGGAGGAATTGAAGAATTTTTTTAATGATCTTACTGCAGCTATTCCAGTCGCTCCTAATCGGCAAGTTGCAAAATCTGTCAGCAAAATTATTGAAAGATGGAGTATTCCTGTTGTGTTACTGTCTGGGGAATCCTTAGAAGCGACATACAATGCTTTTGATGTATGTATACTTTGATTGCCTTGTTTAATGCTCGTTTTATGACAGAAGCAGTTTTCTGCAATTGCTTTTTAGGTATGTGGTCAATGTTAAAATCCAACTATTATGCTAGATGGCTTTTAGCCCGTTTCTATAAATT-------TAGCCCATATTGAAATTTGATATCTTTTCATAGTACATATGGAAATGCTATTAACAATTGGGAAAATAGTTTCATTATTCATATATG
>TC31
--------------------------------------------AATTTCATATATTAAGGTATCCTCAGAATTGAAATGGATTTCAGT--ATTATTGTAAAGTTGCAGCACACAGCTTGCCTTTAAAACTCTTGCATTTGTTTTAAGATTTTCTTTGGTTATGACTAACAGGGCAGACCCATCTTATGGGAATGTGTGTGATGCAGGCATGAATATTATCACCATGCTTCCTGGGAGCAGACTGCAAGAGGTGGATCGCATACTGCCTATTTTTGGCTGCACCCTGGAGCTATTAAAAGACACTTTTTATGAAGCAAGTGTTGTTATTCCAGTCGCCCCCAACCAGCAAGTTGCAAATTGTGTTAGAAAAATTGTTGGAAGATGGAGTAATCCTGTTGTGTTGATACCTGGGGAATCGCTTGAAACAACTTACAATGCATTTGATGTAAGTACA-GTAGATCCCCATTTTGATT-TTTCTTTTGCTATACAAGGAAAATTCCTTGCCTGTTTT-GAGGAATATAGCCAATCTATGAACCTGTTTATTATTCTATTTGGTTAATTGTATCAATTTAGCCCACGAAGAATTCAAATG-TATTGGGAAAGAAGAGTTTGATAAAAGATA-------------------------------------------------
>TN1
TTAATTTTTGGAGCATCGGATTTGCAGATAATTTACTAGTGTCTGTTTTCAAAAACTATGGCATCCTGGTTGGTGGAATGGATTTTGGCTTATCGTATTACACTTAATGCTTGCTTGCTATGCTGCAAAATGCCTTGTGAAATTTATTAACTTCTGAAGTTACTGCTCATGGGGAAGACCCATCTTATTGTAATGCTTGTGATACAGATACAACTATAATCAGCTTGCTTCCTGGGAGCCGAATGCAAGAAGTTGATCGCATGCTGCCTATTTTTGGTCGCACTTTGGAGGAATTGAAAGATACTTTTGATGACCTAACTGCAGCTATTCCAGTCGCTCCTAATCGACAAGTTGCAAATTCGGTCAGAAAAATTATTGAAAGATGGAGTATTCCTGTTGTGTTACTATCCGGTGAATCCTTAGAAGCAACATACAATGCTTTCGATGTATGTGCACTTTGATTTCCTTGTTTTATGCTCATTTTATAACAGAAGTAGCTTTCTCCAATTGCTGTGTGGGTATGTGTTCAATATTAAAATCCAAATTTCATGCTAAATGGCTGTTTCTATGAATTTAACCCATATTGAATTTTAATATCTTGTCATATGGAAAATCCTATTAGAGATGGGAAAAATAGTTTCATAAATGAGGCTAGCAATATTTTTAAAGCTGTTCT
>TO14
TTTAATTTTAGAGCATCTGATTTATAGATAATTCTAGTAATTGTCCTTTAAAAAAATAAGGCATCCTGGTCAGGGAAATGGATTTTGATTTATCTTATTATACCTCATTCTTGCTGGTTTTTCTGTACAAGGGCATATGCAAT-ATATTAAATCTGAAGTCAATTCACAT-GAGAAGATCTATCTTATGATAATGTTTGCGATACAGATGCAAATATAATCAGCTTGCTTCCTGGGAGCCGGATGCAAGAAGTTGATCGTATGCTACCTATTTTTGGCCATGCTTTGGAGGAATTGAAAGGCAATTTTAATGACCTAACTGCAGCTATTCCAGTTGCTCCAAATCAACAAGTTGCAAAGTCTGTCAGAAAAATTACTGAAAGATGGACTGTACCTGTTGTCTTACTATCTGGAGAATCCTTAGAATCAATATACAATGCTTTTGATGTACGTATACTCTGGTTGCCTTGTTGAATGCTCGTATTATAACAGAAGTCCCTTTCTCCAACACTTATGTAGTTATGTGGTTGGTGTTGAAATCTATCAACCATCCTAAATGGTCATTAATATGAATTTAGCTCACTTTGAA------TATCATAT-GTACAGCAGGCACTACCAATGGATGGGAAAATATTTTCATAAATGAGGCATATAATTATTTTATTCTGAACCA
>TPL03
-------------------AAGACAAATATATTTTTTAGTGAGTATTTTCATTAAGACATCCTACTAGATGAACCAGATTTTTTT-TACTTATCATATTACAGTTATTGCTTTCTATTTTTCTTGGAAAATACCATATACAGTTCAGTAGATTCTGAAGGTACTTCTTATGGGGCAGTTCTATCTTATGGTAATGGTTGTGATACAGATACAACTATAATTAGCTTGCTTCCTGGTAGCCGACTTCAAGAAGTTGATCGCCTGCTGCCTATTTTTGGTTGTACTCTGGAGCAATTGAGAAGCACTTTCAGTGATCTAACTGCAGCTGTTCCAGTTGCTCCCAATAGAGAAGTTGCAAAATCTGTCAAAAGAATAGTTGAAAGATGGAGCACTCCTGTTGTGTTAGTACCTGGTGAATCCTTGGAAGCGACTTACAATGCTTTTGATGTATGCACACATTCATTGCCTCGTTT----CTTGTTTATTAACAGAATTTGGGTTTTCTATTAGCTATCGCATGACTTGATGTATTTTCTAGTCCCATT--TACTTATTTTGGTCATCTTTATTTATATGATCAATCTAAAAGTTGCCTGTCATGCTCATTGGCAGATCCTATCAGTTTTCCACCCATTGGAATTTGATAGAAATCATTTTTGTGATAGAAAAAAGGCAT
>WN5
TTAATTTTTGGGGCATCTTATTGGCAGACTATTTTCTAGTGAGAGATTTTCAAAACTAAGGCATCCTGATAGTGGAAGA----TTTTGGCTTTTCCATTTCGTTTTCTGCTTGCTGTTTATGTTGTAAAATGCCATATGATAT-TTTATTAAGTTCAGAAGACTGCTTAT-GGGGTAGTCCATCTTATGGCAATATTTGTGATACAGATATACCTGTAATCAGCTTTCTTCCTGGGAGCCGTACGCAAGAGGTTGACCGCATGCTGCCTATTTTTGGTTGTGCTATGGAGCAATTAAAAGGCACTTTTAATGGACTGACTGCAGCCATTCCAGTTGCTCCTAATAAACAAGTTGCAAAATCTGTGAGAAAAATTGTTGAAAGATGGAGTATTCCTGTTGTGTTAATATCTGGGGAGTCCTTAGAAGCGACTTACAATGCTTTTGATGTATGTACGTTTGATTTGCCTTGTTCAATGCCTATCTTATAAAAGAGTTAGCTTTCTATAATTGTTTT--AGTTATATGGTCGATAGTAAAATCTACCTATCATGCTAATTGGCTGTTTCTATGAGTTACTTCATA-TTGAAATTAGATATCGTATTATATAATAAATTCTATTAATGACTAGAAAAAGAGTTTTATAGGGTGCTCTACTTTTTGAGCTGTTGTGCATGG
>WW11
TTTAATTTTAAAACATCTTATTTATAGAT-----------AAATCCTTTTAAAAACTAAGGCATCCTGATCAATGAAATGGATTTTGAATTATCTCATTATACTCCATTCTTGCTGGTTCTGCTATAAAAGGCCATATGCAAT-ACATTAAATCTAAAGTCAGTTCACAC-GAGAAGA-ATATCTTCTGATAATGTTTATGATACAGATGCAAATATCATCACTTTGCTTCCTGGTAGCCGAAAGCAAGAAGTTGATCGTATGCTGCCTATTTTTTGCAATACTTTGGAGGAATTGACAGACAATTTTAATGAGCTAACTGCAGCTATTGCAGTTGCTCCAAATCAACAAGTTGCAAAATCTGTTAGAAGAATTACTGAAAGATGGACTATACCTGTTGTCTTAGTATCTGGAGAGTCCTTGGAATCAATATACAATGCTTTTGATGTATGTATACTTTGATTTTCTTGTTGAATGCTCGTACTATAAAA-GATTTTCTTTCTCCAACACTTATGTATCTATGTGTTCAGTATTGGAATCTATCAACTATCCTAAGTGGCTATTAGTATGAGT-------------------------------------------------------------------------------------------------------
