# Supplementary material for: Development of a Target Enrichment Probe Set for Conifer (REMcon)
Source: Biology (Basel). 2024 May 22;13(6):361. doi: 10.3390/biology13060361 (PMC11200496; doi:10.3390/biology13060361)
Supplement: Supplementary file 1 [file biology-13-00361-s001.zip › biology-2960267-supplementary/Sup data/secapr_alignments_paralogs/86.fasta]

>AA3
CCATTTTCTTTTATGTTACATTTCTGAAACGCGGTTTGTCTTCCTCCTCAGAGATCTGGAGATGGTGTTCCGCTCATCCCATTGCCCTTGCAAACGCTTTATTTTTCCTCAATGTGAATATACTTTTCTGGGTCATCAACCTATTGCAGAAAAACACATGGGTACATTCTTTTTTATCCATCTGCATTTCATTCAAGTTTGTATACATAAAAAAAAAAATGTAATCAATCGGTCACGGGCTTGCAGTTGATAGACTTGTACTGGACTGTATTGCCTGTGATGATGGCTCACTATTATTCTACTCATCCATACTCTCAAATGAATCTATGGAGATCGAGTATTGTGACGGTTCTGACATGGGTTTGGAGCATTCGTCTTACACACAATTATTTCAGGAGAGAAGAATGGCAATGGGGTGCCAGAGAAGACTGGCGGTTTGCTGACATGAGGAGGAGGTATCCCAACAATTGGTGGTGGATGTCCTTCTTTGCTGTATATGTATCTCAACAGGTGCAATTTCTCTTCTTTCCGTACTTTTCATGGGACCTATCTCTTGTTATGGACTAGATAGAACTGAACCTAGACCTTCAATTGGTAGAGTTGGTACTTTGCTATGAATGATCAGCCCTTTCAACAGTGCTTTCGG-TATTCGGTC
>AA60
CTATTTTGTTTTACATTTTATTCTCAAAACAGTACGAGTCTTCTACTTCACAGATCTGGAGATGGTGTTGGGCTCACCCCATAGCTCTTGCAAATGCCTTCTTCTTCCTCAACGTAGATATCATTTTTTGGGTCATCAGCTTGCTGCAAAACAGCACTTGGGTATCTTCTCTCCGATCATTCGTGACTTCATCCCATTTTTTTTTCACTTTGAAGAAGTATACATAAATCAGAATTGAAATTGCAGTTGATAGACTTGTACTGGACTGTATTGCCTGTGATGATGGCTCATTATTATTCTTCCCATCCCTACTCTCAAGAAAATCTATGGAGATCAAGGATTGTGATTATGCTGACATGGGTGTGGAGCATTCGTCTCACACACAATTATTTCAGAAGAGAAGAATGGCAATGGGGCGCCAGAGAGGATTGGAGATTCGCTGACATGCGAAACAAGTATCCCAACAACTGGTGGTGGATGTCCTTCTTTGCTGTATACGTGTCTCAGCAGGTGCAATTCCTCTTTTTTTTTCATGTTTTAAATATTGTATTCGCAACCATTTATTAGTTTGGAACTCTTAGTAACCCGCGCTTGAATTATTCTACTAGCCCAGTTTCTGCCTGCATATTAACAGTCCTAACTATACCTTCTCAAAC
>AAR4
CCATTTTCTTTTATGTTACATTTCTGAAACGCGGTTTGTCTTCCTCCTCAGAGATCTGGAGATGGTGTTCCGCTCATCCCATTGCCCTTGCAAACGCTTTATTTTTCCTCAATGTGAATATACTTTTCTGGGTCATCAACCTATTGCAGAAAAACACATGGGTACATTCTTTTTTATCCATCTGCATTTCATTCAAGTTTGTATACATAAAAAAAAAAATGTAATCAATCGGTCATGGGCTTGCAGTTGATAGACTTGTACTGGACTGTATTGCCTGTGATGATGGCTCACTATTATTCTACTCATCCATACTCTCAAATGAATCTATGGAGATCGAGTATTGTGACGGTTCTGACATGGGTTTGGAGCATTCGTCTTACACACAATTATTTCAGGAGAGAAGAATGGCAATGGGGTGCCAGAGAAGACTGGCGGTTTGCTGACATGAGGAGGAGGTATCCCAACAATTGGTGGTGGATGTCCTTCTTTGCTGTATATGTATCTCAACAGGTGCAATTTCTCTTCTTTCCGTACTTTTCATGGGACCTATCTCTTGTTATGGACTAGATAGAACTGAACCTAGACCTTCAATTGGTAGAGTTGGTGCTTTGCTATGAATGATCAGCCCTTTCAACAGTGCTTTCGGTTATTCGGTC
>AF1
CCATTGTATTTTACATTGCATTCCTCAATCTCCACTCATCTTCCTCCTCAGACATATGGAGGTGGTGTTCTGCTCACCCCATTGCTCTTGCCAATGCATTGTTCTTCATCAATGTGGACATAGCATTCTGGGTCATCAGCTTACTGCAAAAAAACACATGGGTACTTCTCTTTTGCCCTCAATCCAACACATTCTAACTCTTTTACATGAAAGACATATTTTGATGAATCTGTTATGCTATTGCAGTTAATAGATTTGTACTGGACTGTATTGCCTGTGATGATGGCTCACTATTACTCTACTCACCCCTATTCTCAGACAAATCTATGGAGATCGAGGTTTGTGATCATTTTGACATGGGTGTGGAGCATTCGCCTCACCCACAATTATTTTAGAAGAGAAGAGTGGCAATGGGGTGCTAGGGAGGATTGGAGATTTGCTGACTTGCGAAAGCGTTATCCCAATAACTGGTGGTGGATGTCCTTCTTTGCTGTATATGTATCTCAGCAGGTGCCATTCGACTCCTTTGTTGGGCTTTTTCAATTTGAAATTGTTGCCATGAATTTCTTGTAATGAAAAATGGACAAGCTACGCTTGGGATTTTGTAATGTCAATTCATAAGCAAAATACTCCAACAAGAGGATGGGTTGATCAGC
>AG2
CCATTGTATTTTACATTGCATTCCTCAATCTCCACTCATCTTCCTCCTCAGACATATGGAGGTGGTGTTCTGCTCACCCCATTGCTCTTGCCAATGCATTGTTCTTCATCAATGTGGACATAGCATTCTGGGTCATCAGCTTACTGCAAAAAAACACATGGGTACTTCTCTTTTGCCCTCAATCCAACACATTCTAACTCTTTTACATGAAAGACATATTTTGATGAATCTGTTATGCTATTGCAGTTAATAGATTTGTACTGGACTGTATTGCCTGTGATGATGGCTCACTATTACTCTACTCACCCCTATTCTCAGACAAATCTATGGAGATCGAGGTTTGTGATCATTTTGACATGGGTGTGGAGCATTCGCCTCACCCACAATTATTTCAGAAGAGAAGAGTGGCAATGGGGTGCTAGGGAGGATTGGAGATTTGCTGACTTGCGAAAGCGTTATCCCAATAACTGGTGGTGGATGTCCTTCTTTGCTGTATATGTATCTCAGCAGGTGCCATTCCACTCCTTTGTTAGGCTTTTTCAATTTGAAATTGTTGCCATTAATTTCTTGTAATGAAAAATGGACAAGCTACGCTTGGGATTTTGTAATGTCAATTCATAAGCAAAATACTCCAACAAGAGGATGGG---------
>AH26
-------------------------------------------------------------------------------------------------------------------GGATGTCATTTTCTGGATCATCAGCTTACTGCAAAACAGCACTTGGGTATCCCTTTTTCTAGCTCTAATTCATCCAAACTATTTTGTAGTTCTACTACAATGATATTAATGAATTTGTGATGTGATCGCAGTTAATAGATTTGTACTGGACCGTATTGCCTGTGATGATGGCTCACTATTATGCTACTCATCCCTACTCTCATACAAATATATGGAGATCGAGGGTCGTGATATTTCTGACATGGGTATGGAGCATTCGTCTCACACACAATTATTTCAGAAGGGAAGAATGGCAGTGGGGAGCCAGGGAGGACTGGAGATTCGCTGATCTGCGAAAGCGCTATGCCAAGCATTGGTGGTGGATGTCATTTTTTGCTGTATATGTCTGTCAGCAGGTACAGTACAATTTTTCTCTCTTTATTCCATGTTTTACATATGCCATTTATTATTATTAATGTTCTTCTCACAATGCTTAGCTGTTTCGCTACTTACGTTACTGTAAATAGGCCGGAGGCAGCAGATCAATTGTAACCCCCCCCAG
>AME1
CCATTTTCTTTTATGTTACATTTCTGAAACGCGATTTGTCTTCCTCCTCAGAGATCTGGAGATGGTGTTCCGCTCATCCCATTGCTCTTTCAAACGCTATATTTTTCCTCAATGTGAATGTACTTTTCTGGGTCATCAGCCTATTGCAGAAAAGCACATGGGTACATTCTTTTTTATCCATCTCCATTTTATTCAAGTTTGTATACATAAAAAGAAAAATGTAATCAATCGGTCATGGGCTTGCAGTTGATAGACTTGTACTGGACTGTATTGCCTGTGATGATGGCTCACTATTATTCTACTCATCCATACTGTCAAAAGAATCCATGGAGATCGAGGATTGTGACGTTTCTGACATGGGTTTGGAGCATTCGTCTTACACACAATTATTTCAGGAGAGAAGAATGGCAATGGGGTGCCAGAGAAGACTGGCGATTTGCTGACATGAGGAGGAGGTATCCCAACAATTGGTGGTGGATGTCCTTCTTTGCTGTATATGTATCTCAACAGGTGCAATTTATCTCCTTTCCTCACTTTTTATGGGACCTATCTCTTGTTATGGACTAGATAGAACTGAACCTAGACCTTCAATTGGTAGAGTTGGCGCTTTGCTATGAATGATCAGCCCTTTCAACAGTGCCTTCGGTTATTCGGTC
>AP25
CCATTATCTTCTACATTGCGTTCCTCAATTTAGGCAATTCATCCTCTTGGGAAATATGGAAATGGTGTTCTGCTCATCCTATTTCTCTCCTAAATGTATTATTTTTCTTCAATGTGGATGTCATATTCTGGATCATCAGCTTACTGCAAAACAGCACTTGGGTATCCCTTTTTCTAGCTCTAATTCATCCAAACTATTTTGTAGTTCTACTACAATGATATTAATGAATCTGTGATGTGATCGCAGTTAATAGATTTGTACTGGACCGTATTGCCTGTGATGATGGCTCACTATTATGCTACTCATCCCTACTCTCATACAAATATATGGAGATCGAGGGTTGTGATATTTCTGACATGGGTATGGAGCATTCGTCTCACACACAATTATTTCAGAAGGGAAGAATGGCAGTGGGGAGCCAGGGAGGACTGGAGATTCGCTGATCTGCGAAAGCGCTATGCCAAGCATTGGTGGTGGATGTCATTTTTTGCTGTATATGTCTCTCAGCAGGTACAGTACAAATTTTCTCTGTTTATTCCATGTTTTACATATGCCATTTATTATTATTAATGTTCTTCTCACAATGCTTAGCTGTTTCGCTACTTACGTTACTGTAAATAGGCCGGAGGCAGCAGATCAATTGTAACCCCCCCCAG
>APA47
CCATTGTGTTTTACATTACATTCCTCAATCTCCACTCGTCTTCCTCCTCAGACATATGGAGGTGGTGTTCTGCTCATCCCATTGCTCTTGCGAATGTATTGTTCTTCATCAATGTGGACATAACATTCTGGGTCATCAGCTTATTGCAAAAAACCACATGGGTACTTCTCTTTTGCTCTTAATCCAATTCATTCTAACTCTTTTACATGAAAGACAAATGTTGATGAATCTGCTATGCTATTGCAGTTGATAGATTTGTACTGGACTGTGCTGCCTGTGATGATGGCTCACTATTACTCTACTCACCCCTATTCTCAGACAAATCTATGGAGATCGAGGGTTGTGATCATTCTAACATGGGCGTGGAGCATTCGCCTCACGCACAATTATTTCAGAAGAGAGGAGTGGCAATGGGGTGCTAGAGAGGATTGGAGATTCGCTGACTTGCGAAAGCGTTATTCCAATAACTGGTGGTGGATGTCCTTCTTTGCTGTATATGTATCTCAGCAGGTGCCATTCCACCCCTTTTTCAGGCTCTTTCAAATTGAAATTGTTCCCTTAAATTTCTCGGAATGAAAAATGGACGACCTACGTTTGGGATTT--TAACGTCAATTCATAAACAAAGTAGTCGATCAAGAGGATGGGTAGATTAGC
>AS57
CTATTTTGTTTTACATTGTATTCCTAAAACTCTACGAGCCTTCTACTTCAGAGATCTGGAGATGGTGTTGGGCTCATCCCATTGCTCTTGCAAATGCGTTCTTTTTCTTCAACGTGGATATACTTTTTTGGGTCATCAGCTTACTGCAAAACAGCACTTGGGTACCTTCTCTCCGATCATTTTCCAGTTCATCCATCTTATTTTACAGTTTGATTTATTTTAAATAAATTACAATTGGAATTGCAGTTGATAGACTTGTACTGGACTGTGTTGCCTGTGATGATGGCTCACTATTATTCTTCCCATCCCTACTCTCAAACAAATCTATGGAGATCAAGGATTGTGATTATTCTGACATGGGTGTGGAGCATTCGTCTCACACATAATTATTTCAGAAGAGAAGAATGGCAATGGGGCGCCAGAGAGGATTGGAGATTTGCTGACATGCGAAGGAAGTATGCCAACAACTGGTGGTGGATGTCCTTCTTTGCTGTATATGTGTCTCAGCAGGTGCAATTTCACTATTTTCTTGATGTTTCCCACATTGTTCTCGCAATCAT-------TTTGGAACTTTTATTAACACCTAGCTGTTCCACTGCTTCTATCACATTGAAATAGATTGTGCAACTATTGAACCCGGTTATAATTTTTT
>ASA51
CCATTGTGTTTTACATTGCATTTCTCAATCTCCACTCATCTTTCTCCTCAGACATATGGAGGTGGTGTTGTGCTCATCCCATTGCTCTTGCCAATGCAATGTTCTTCATCAATGTGGACATACTCTTCTGGGTCATCAGCTTACTGCAAAAAAGCACTTGGGTACTTCTCTTTCGCCTTAATCCAATTCCTTTCCAACTCTTTTACATGAAAGAAATATTTTGATGAAGCTGTTATGCTATTGCAGTTGATAGATTTGTACTGGACTGTGCTGCCTGTGATGATGGCTCACTATTACTCTACTCATCCCTACTCTCAGACAAACCTGTGGAGATCTAGGGTTGTGATCATTTTGGCATGGGCGTGGAGCATTCGCCTTACGCACAATTATTTCAGAAGAGAAGAATGGCAATGGGGTGCTAGAGAGGATTGGAGATTCGCTGACTTGCGAAAGCGTTATCCCAATAATTGGTGGTGGATGTCCTTCTTTGCTGTATATGTATCTCAGCAGGTGCCATTCCACTCCTTTGTTAGGCTTTTTCACTTTGTAATTGCTCCCATAAATTACTTGTAATGAAAAATAGAAG-----TGCATCTGATTCCCTAATTCTGTTATAGTATTAGGATTCAAACCTGTGAGCTCCCATAGGCCTGA
>CB35
CCATTACCTTCTACATTGCGTTCCTCAATCTGGGCAATTCATTCTCTTGGGAGTTATGGAAATGGTGTTCTGCTCATCCTATTTCTCTCTTAAATGTATTATTTTTCATCAATGTGAATGTCATATTCTGGATCATCAGCTTACTGCAGAACAGCACTTGGGTATCTCTGTTTCCAGTTCTAATTCATCGAAACTATTTTGCGGCTATGGTACAATGATACTAATAAATTCGTTATGTGAGAGCAGTTGATAGATTTGTACTGGACTGTGTTGCCTGTGATGATGACTCACTATTATGCCACTCATCCCTACTCTCATACAAATATATGGAGATCGAGGGTTGTGGTATTTCTGACATGGCTATGGAGCATTCGTCTCACACACAATTACTTCAGAAGGGAAGAATGGCAGTGGGGAGCCAGGGAGGACTGGAGATTCGCTGATCTGCGAAAGCGCTATGCCAAGCATTGGTGGTGGATGTCCTTTTTTGCTGTGTATGTCTCTCAGCAGGTACAGTACAATTTCTCTCACTTTATTCCATGTTTTACATATGCCATCTGATATTATTATTGTAATTCTTACAATACCTAGCTGTTTCCCCACTTACATTACTGTAAATAGGCAAGAGGCAACAGATCAATTGTAACCCCTCCCAG
>CD18
CTGTTTTGTTTCATATTGTATTCCTCAAACTTTACAAGCATTCTACTTCAGAGATCTGGAGATGGTGTTGGGCTCACCCCATTGCTCTTGCCAATGCGTTATTTTTCGTCAACGTGGATATACTCTTTTGGGTCATCAGCTTACTGCAAAACAGCACTTGGGTACGTTCTCTCTGATCATTGTCCAGTTCATCCATTTGTTTTTACAGTTGGAATTGTTTTAAATAATTCACAATTGGAATTGCAGTTGATAGACTTGTACTGGACTGTGTTGCCTGTGATGATGGCTCACTATTATTCTTCCCATCCCTATTCTCAAACAAATCTATGGAGATCAAGGATTGTTATTATTCTGACATGGGTGTGGAGCATTCGTCTCACACATAATTATTTTAGAAGAGAAGAATGGCAATGGGGCGCTAGAGAGGATTGGAGATTCGCTGACATGCGAAAGAAGTATCCCAACAACTGGTGGTGGATGTCCTTCTTTGTTGTATATGTGTCTCAGCAGGTGCAATTCCCCTATTTTCTTAATATTTTAGAGATTGTACAAGCAACCATTTAATAGTTTGGAACTTTTTTTAACACCCAGCTGTTTCACTGTCTCTATTACTACGAAATAGATCGTGCGATTATTGAAGCCGCTTATTATT----
>CDE34
CCATTACCTTCTACATTGCGTTCCTCAATCTGGGCAATTCATTCTCTTGGGAATTATGGAAATGGTGTTCTGCTCATCCTATTTCTCTCTTAAATGTATTATTTTTCATCAATGTGAATGTCATATTCTGGATCATCAGCTTACTGCAGAACAGCACTTGGGTATCTCTGTTTCCAGTTCTAATTCATCGAAACTATTTTGCGGCTATGGTAAAATGATACTAATAAATTCGTTATGTGAGAGCAGTTGATAGATTTGTACTGGACTGTGTTGCCTGTGATGATGGCTCACTATTATGCCACTCATCCCTACTCTCATACAAATATATGGAGATCGAGGGTTGTGGTATTTCTGACATGGCTATGGAGCATTCGTCTCACACACAGTTACTTCAGAAGGGAAGAATGGCAGTGGGGAGCCAGGGAGGACTGGAGATTCGCTGATCTGCGAAAGCGCTATGCCAAGCATTGGTGGTGGATGTCCTTTTTTGCTGTATATGTCTCTCAGCAGGTACAGTACAATTTCTCTCACTTTATTCCATGTTTTACATATGCCATCTGATATTATTATTGTAATTCTTACAATACCTAGCTGTTTCCCCACTTACATTACTGTAAATAGGCAAGAGGCAACATATCAATTGTAACCCCTCCCAG
>CF38
CTATTTTGTTTTACATTGCATTCCTAAAGCTTTGCCAGTCTTCCACTTCAGAGATCTGGAGATGGAGTTGTGCTCATCCCATTGCTCTTGTGAATACATTATTTTTCTTCAATGTGGATATACTTTTCTGGATTATCAGCTTACTGCAAAACAGCACTTGGGTACCTTTTCCTCCATCATTCTCCATTTCATTCATTTTATTTTGCAGTTTAAATTATTTTTAACAAATCTCAATTGGGATTGCAGTTGATAGACTTGTACTGGACTGTGTTGCCTGTGATGATGGCTCACTATTATTCTACGCATCCCTACTCTCAAACAAATCTATGGAGATCAAGTATGGTAATTATTCTGACATGGGTGTGGAGCATTCGTCTTACACATAATTACTTCAGAAGAGAAGGATGGCAATGGGGTGCCAGAGAGGACTGGAGATTTGCTGACATGCGAAGGAAGTATGCCAACAACTGGTGGTGGATGTCCTTCTTTGCTGTATATGTGTCTCAGCAGGTGCAATTCCCCTCTTTTCTTGATGTTTTCCACAGTGTAATTGCAACGACCTATTACTATGATACTCTTAGTAATAACTA-CTGTTACCCTACTTCCATTACTGTGAATCACGC-----AACTATTGTACCCAGATACGATTTTTT
>CH19
CTGTTTTGTTTCATATAGTATTCCTCAAACTTCACAAGCATTCTACTTCAGAGATCTGGAGATGGTGTTGGTCTCACCCCATTGCTCTTGCCAATGCGTTATTTTTCGTCAACGTGGATATACTCTTTTGGGTCATCAGCTTACTGCAAAACAGCACTTGGGTACGTTCTCTCTGATCATTGTCCAGTTCATCCATTTGTTTTTACAGTTGGAATTGTTTTAAATAATTCACAATTGGAATTGCAGTTGATAGACTTGTACTGGACTGTGTTGCCTGTGATGATGGCTCACTATTATTCTTCCCATCCCTATTCTCAAACAAATCTATGGAGATCAAGGATTGTTATTATTCTGACATGGGTGTGGAGCATTCGTCTCACACATAATTATTTTAGAAGAGAAGAATGGCAATGGGGCGCTAGAGAGGATTGGAGATTCGCTGACATGCGAAAGAAGTATCCCAACAACTGGTGGTGGATGTCCTTCTTTGTTGTATATGTGTCTCAGCAGGTGCAATTCCCCTATTTTCTTAATATTTCAGAGATTGTACTAGCAACCATTTAATAGTTTGGAACTTTTTTTAACACCCAGCTGTTTCACTGTCTCTATTACTACGAAATAGATCGTGCGATTATTGAAGCCGCTTATTATTTTTT
>CHA37
CTATTTTGTTTTACATTGCATTCCTAAAGCTTTGCCAGTCTTCCACTTCAGAGATCTGGAGATGGAGTTGTGCTCATCCCATTGCTCTTGTGAATACATTATTTTTCTTCAATGTGGATATACTTTTCTGGATTATCAGCTTACTGCAAAACAGCACTTGGGTACCTTTTCCTCCATCATTCTCCATTTCATTCATTTTATTTTGCAGTTTAAATTATTTTTAACAAATCTCAATTGGGATTGCAGTTGATAGACTTGTACTGGACTGTGTTGCCTGTGATGATGGCTCACTATTATTCTACGCATCCCTACTCTCAAACAAATCTATGGAGATCAAGTATGGTAATTATTCTGACATGGGTGTGGAGCATTCGTCTTACACATAATTACTTCAGAAGAGAAGGATGGCAATGGGGTGCCAGAGAGGACTGGAGATTTGCTGACATGCGAAGGAAGTATGCCAACAACTGGTGGTGGATGTCCTTCTTTGCTGTATATGTGTCTCAGCAGGTGCAATTCCCCTCTTTTCTTGATGTTTTCCACAGTGTAATTGCAACGACCTATTACTATGATACTCTTAGTAATAACTA-CTGTTACCCTACTTCCATTACTGTGAATCACGC-----AACTATTGTACCCAGATACGATTTTTT
>CJ24
CTATTTTGTTTTACATTGTATTCCTAAAACTTTACGAGCCTTCTACTTCGGAGATCTGGAGATGGTGTTCGGCTCATCCCATTGCTCTTGTAAATGCGTTATTTTTCTTCAACGTGAATGTACTTTTTTGGGTCATCAGCTTACTGCAAAACAACACTTGGGTACCTTCTCTCTGATCATTCTTCAGTTCATCCATTTTATTTTGCAGTTTGATTTATTTTAAATAAATCACAATTGGAATTGCAGTTGATAGACTTGTACTGGACTGTATTGCCCGTGATGATGGCTCACTATTATTCTTCCCATCCCTACTCTCAAACAAATCTATGGAGATCAAGGATTGTGATTATTCTGACATGGGTGTGGAGCATTCGTCTTACACATAACTATTTCAGAAGAGAGGAATGGCAATGGGGCGCAAGAGAGGATTGGAGATTTGCTGACATGCGAAAGAAGTATCCCAACAACTGGTGGTGGATGTCCTTCTTTGCTGTATATGTATCTCAGCAGGTGCAATTTCCCTATTTTCTTGATGCTTCCCATATTGTACTCGCAACCATTTATTAGTTTGGAACTTTTATCAACATCCAGCTGTTCCACTGCTTCTATTACTGTGAAACAGATCGTTCAACTATTGGACCTGGATATAATTTTTT
>CK7
CTATTTTGTTCTACATTGTATTCCTGAAACTTTACGAGCATTCTACTTCAGAGATCTGGAGATGGTGTTGGGCTCATCCCATTGCTCTTGCAAATGCATTATTTTTCTTCAACGTGGATATACTTTTTTGGGTCATCAGCTTACTACAAAACAGCACCTGGGTACCTTCTCTCCCATCATTCTCCAGATCATCCATTTTATTTTGCAGTTTGATTTATTTTAAATAAATCTCAATTGGGATTGCAGTTGATAGACTTGTACTGGACTGTGTTGCCTGTGATGATGGCTCACTATTATTCTACCCATCCCTACTCTCAAACAAATCTATGGAGATCAAGGATTGTGATTATTCTGACATGGGTGTGGAGCATTCGTCTCACACATAATTATTTCAGAAGAGAAGAATGGCAATGGGGTGCCAGAGAGGATTGGAGATTTGCTGACATGCGAAGAAAGTATGCGAACAACTGGTGGTGGATGTCCTTCTTTGCTGTATATGTGTCTCAGCAGGTGCAATTTCCCTATTTTCTTGATGTTCCCCCCATTGTACTCGCAACCATTTATTAGTTTGGAACTTATATTAACACCCAGCTATTCCACTGCTTCTATTACTGTGAAATAGATCGTGCAACTATTGGACCAGGATATAATTTTTT
>CL6
CTATTTTGTTCTACATTGTATTCCTGAAACTTTACGAGCATTCTACTTCAGAGATCTGGAGATGGTGTTGGGCTCATCCCATTGCTCTTGCAAATGCATTATTTTTCTTCAACGTGGATATACTTTTTTGGGTCATCAGCTTACTACAAAACAGCACCTGGGTACCTTCTCTCCCATCATTCTCCAGATCATTCATTTTATTTTGCAGTTTGATTTATTTTAAATAAATCTCAATTGGGATTGCAGTTGATAGACTTGTACTGGACTGTGTTGCCTGTGATGATGGCTCACTATTATTCTACCCATCCCTACTCTCAAACAAATCTATGGAGATCAAGGATTGTGATTATTCTGACATGGGTGTGGAGCATTCGTCTCACACATAATTATTTCAGAAGAGAAGAATGGCAATGGGGTGCCAGAGAGGATTGGAGATTTGCTGACATGCGAAGAAAGTATGCGAACAACTGGTGGTGGATGTCCTTCTTTGCTGTATATGTGTCTCAGCAGGTGCAATTTCCCTATTTTCTTGATGTTCCCCCCATTGTACTCGCAACCATTTATTAGTTTGGAACTTATATTAACACCCAGCTATTCCACTGCTTCTATTACTGTGAAATAGATCGTGCAACTATTGGACCAGGATATAATTTTTT
>CM9
CTATTTTGTTTTACATTGTATTCTCAAAACAGTACGAGTCTTCTACTTCACAGATATGGAGATGGTGTTGGGCTCACCCCATAGCTCTTGCAAATGCCTTCTTTTTCCTCAACGTAGATATCATTTTTTGGGTCATCAGCTTGCTGCAAAACAGCACTTGGGTATCTTCTCTCCGATCATTCGCGACTTCATTCTTTTTTTTTTTCAGTTTGAAGAAGTTTACATAAACCACAATTGAAATTGCAGTTGATAGACTTGTACTGGACTGTATTGCCTGTGATGATGGCTCATTATTATTCTTCCCATCCCTACTCTCAAGCAAATCTATGGAGATCAAGGATTGTGATTATGCTGACATGGGTGTGGAGCATTCGTCTCACACACAATTATTTCAGAAGAGAAGAATGGCAATGGGGCGCCAGAGAGGATTGGAGATTCGCTGACATGCGAAACAAGTATCCCAACAACTGGTGGTGGATGTCCTTCTTTGCTGTATACGTGTCTCAGCAGGTGCAATTCCCCTATTTTCTTCATGTTTTAAATATTGTATTCGCAACCATTTATTAGTTTGGAACTCTTAGTAACCCCGGCTTGAACTATTCTACTAGCCCAGTTTCTACCTGCATATTAACAGTCCTAACTATACCTTCTCAAAC
>CO8
CTATTTTGTTTTACATTGTATTCTCAAAACAGTACGAGTCTTCTACTTCACCGATATGGAGATGGTGCGGGGCTCACCCCATAGCTCTTGCAAATGCCTTCTTTTTCCTCAACGTAAATATCATTTTTTGGGTCATCAGCTTGCTGCAAAACAGCACTTGGGTATCTTCTCTCCGATCATTCGCGACTTCATCCTTTTTCTTTTTCAGTTTGAAGAAGTTTACATAAACCACAATTGAAATTGCAGTTGATAGACTTGTACTGGACTGTATTGCCTGTGATGATGGCTCATTATTATTCTTCCCATCCCTACTCTCAAGCAAATCTATGGAGATCAAGGATTGTGATTATGCTGACATGGATGTGGAGCATTCGTCTCACACACAATTATTTCAGAAGAGAAGAATGGCAATGGGGCGCCAGAGAGGACTGGAGATTCGCTGACATGCGAAACAAGTATCCCAACAACTGGTGGTGGATGTCCTTCTTTGCTGTATACGTGTCTCAGCAGGTGCAATTCCCCTATTTTCTTCATGTTTTAAATATCGTATTCGCAATCTTTTATGAGTTTGGAACTCTTAGTAAGCCCGGCTTCAACTATTCTACCAGCCCAGTTTCTACCTGCATATTAACACTCCGAACTATACCTTCTCAAAC
>CP16
CTGTTCTGTTTTACATAGTATTCCTAAAACTTTACAAGCCTTCTACTTCAGAGATCTGGAGATGGTGTTGGGCTCACCCTATTGCTCTTGCAAATGCGTTCTTTTTCGTCAACGTGGATATACTTTTTTGGGTCATCAGCTTACTGCAAAACAGCACTTGGGTACTTTCTCTCCGATCATTCTCCACTTCATCCTTTTACTTTTGCAGTTGGATTTGCTTTAAATAAATCACATTTGGAATTGCAGTTGATAGACTTGTACTGGACCGTGTTGCCTGTGATGATGGCTCACTATTATTCTACCCATCCCTACTCTCAAACAAATCTATGGAGATCAAGGATTGTGATTATTCTGACATGGGTGTGGAGCATTCGTCTCACACATAATTATTTCAGAAGAGAAGAATGGCAATGGGGCGCCAGAGAGGATTGGAGATTTGCTGACATGCGAAATAAGTATCCCAACAACTGGTGGTGGATGTCCTTCTTTGCTGTATATGTGTCTCAGCAGGTGCAATTCCACTATTTTCTTGATATTTTATATATTGTACTCGCAACCATTTAAACAATTTAACTTGCACAAACTACCTTTATAACTATCTAACCTAATTAATGTAATACATTTAATAACAATATAATACATTATACTAACAATTA
>CP161
CTGTTCTGTTTTACATAGTATTCCTAAAACTTTACAAGCCTTCTACTTCAGAGATCTGGAGATGGTGTTGGGCTCACCCTATTGCTCTTGCAAATGCGTTCTTTTTCGTCAACGTGGATATACTTTTTTGGGTCATCAGCTTACTGCAAAACAGCACTTGGGTACTTTCTCTCCGATCATTCTCCACTTCATCCTTTTACTTTTGCAGTTGGATTTGCTTTAAATAAATCACATTTGGAATTGCAGTTGATAGACTTGTACTGGACCGTGTTGCCTGTGATGATGGCTCACTATTATTCTACCCATCCCTACTCTCAAACAAATCTATGGAGATCAAGGATTGTGATTATTCTGACATGGGTGTGGAGCATTCGTCTCACACATAATTATTTCAGAAGAGAAGAATGGCAATGGGGCGCCAGAGAGGATTGGAGATTTGCTGACATGCGAAATAAGTATCCCAACAACTGGTGGTGGATGTCCTTCTTTGCTGTATATGTGTCTCAGCAGGTGCAATTCCACTATTTTCTTGATATTTTATATATTGTACTCGCAACCATTTAAACAATTTAACTTGCACAAACTACCTTTATAACTATCTAACCTAATTAATGTAATACATTTAATAACAATATAATACATTATACTAACAATTA
>CR44
ATCGGCTTGCTGCAGAAGAGCACTTGGGTACCTTCTCTTTTCTCTTGTCCTGACATCAAAGACAA---------------ATATCAGTAACAGAACAATGGCTATATATTAATGCCAATATCATTACAGGGAAATGCTTTGCTTTGCAGGGCTGCTCTTGTTTG------------------------------------------ACACGGAGCTGATATGAATTTATTTGACGGATTGTTGCAGTTGATAGACTTGTATTGGACCGTGTTGCCTGTGATGATGGCTCACTATTATTCCACCCATCCCTATTGTCAGACCAACGTATGGAGATCAAGGGTGGTCATTTGTCTCACATGGGTATGGAGCATTCGTCTCACTCACAATTATTTCAGGAGAGAAGAATGGCAATGGGGAGCTAGAGAGGACTGGAGATTTGCTGATCTGCGGAAACGGTATGCCGAACACTGGTGGTGGATGTCCTTCTTCGCTGTTTATGTCTCTCAGCAGGTGGAAATTTTCAACTGTACTTATTTTTTCATTCC-------TTTCCCTTTTTTGATGAGATATGTATCGCCATTAGGAACCAATAATGCAAACGAGGCTATTTTGGGGGTGCCCATTTGCTCAATGGTTGCAGGTATCACCTTGC
>CT15
CTGTTCTGTTTTACATTGTATTCCTAAAACTTTACAAGCCTTCTACTTCAGAGATCTGGAGATGGTGTTGGGCTCACCCCATTGCTCTTGCAAATGCGTTCTTTTTCGTCAACGTGGATATACTTTTTTGGGTTATCAGCTTACTTCAAAACAGCACTTGGGTACTTTCTCTCCGATCATTCTCCAGTTCATCCATTTACTTTTGCAGTTGGATTTATTTTAAAGAAAACACAATTGGAATTGCAGTTGATAGACTTGTACTGGACCGTGTTGCCTGTGATGATGGCTCACTATTATTCTACCCATCCTTACTCTCAAACAAATCTATGGAGATCAAGGATTGTGATTATTCTGACATGGGTGTGGAGCATTCGGCTCACACATAATTATTTCAGAAGAGAATATTGGCAATGGGGTGCCAGAGAGGATTGGAGATTTGCTGACATGCGAAAGAAGTATCCCAACAACTGGTGGTGGATGTCCTTCTTTGCTGTATATGTGTCTCAGCAGGTGCAATTCCCCTATTCTCTTGAAATTTTACATATTGTCCTCGCAACCATTTACTAGTTTGGAACTCTTATTAACACCCAGCTGTTTCACTGCTTCTATTACTACGAAATAGATCGTGCGATTATTGGAACCGGTTATAATTTTTT
>DA12
CTATTTTGTTTTACATTGTATTCTTAAAACAGTACGAGTCTTCTACTTCAGAGATCTGGAGATGGTGTTGGGCTCACCCCATAGCTCTTGCAAATGTCTTCTTTTTCCTCAATGTAGACATCATTTTTTGGGTCATCAGCTTGCTGCAAAACAGCACTTGGGTACCTTCTCTCCGATCATTCTCGACTTCATCCTTTTATTTTTGCAGTTTGAAAAAGTTTAAATAAACCACAATTGGAATTGCAGTTGATAGACTTGTACTGGACTGTACTGCCTGTGATGATGGCTCACTATTATTCTTCCCATCCCTACTCTCAAACAAATCTATGGAGATCAAGGATTGTGATTATTCTGACATGGGTGTGGAGCATTCGTCTCACACATAATTATTTCAGAAGAGAAGAATGGCAATGGGGCGCCAGAGAGGATTGGAGATTTGCTGACATGCGAAAGAAGTATCCTTACAACTGGTGGTGGATGTCCTTCTTTGCTGCATACGTGTCTCAGCAGGTGCAATTCCCCTATTTCCTTGATGTTTTAAATATTGTATTCGCAACCATTTATTAGTTTGGAACTCTTAGTGAGGAAGAACGGAAATTTCAAATTTTGGCGATTCTATCGCTCTCCTGAATACGATGAGCATGGTGTACACCGAG
>DB53
CCATTGTGTTTTACATTGCATTTCTCAATCTCCACTCATCTTATTCCTCAGACATATGGAGGTGGTGTTCTGCTCATCCCATTGCTCTTGCCAATACATTGTTCTTCATCAATGTGGACATAGCATTCTGGGTCATCAGCTTACTGCAAAAAAGCACATGGGTACTTCTCTTTTGCCCTTAATCCAACACATTCTAAATCTTCTGCATTAAAGACTTATTTTCATGAATCTGTTATGCTATTGCAGTTGATAGATTTGTACTGGACTGTACTGCCTGTGATGATGGCTCACTATTATTCTACTCACCCCTACTCTCACACAAATCTATGGAGATCGAGGGTTGTGATCATTTTGACATGGGTGTGGAGCATTCGCCTCACACACAATTATTTCAGAAGAGAAGAGTGGCAATGGGGCTCTAGGGAGGATTGGAGATTTGCTGACCTCCGAAAGCGTTATCCCAATAACTGGTGGTGGATGTCCTTCTTTGCTGTTTATGCATCTCAGCAGGTGCCATTCCACTCCTTTGTTAGGCTTTTTCAATTTGAAATTGTTCCGATGAATTTCTTGTAACGAAAAATTGACGAGCTGCACTTGGGATTTTGTAACGTCAATTCATGGACAAAATACTCCAACAAGAGGATGGGTAGATTAGC
>DC1
CCATTGTGCTTTACATTGCATTTCTCAATCTCCACTCATCTTCTTCCTCAGACATATGGAGGTGGTGTTCTGCTCATCCCATTGCTCTTGCCAATGCATTGTTCTTCATCAATGTGGACATAACATTCTGGGTCATCAGCTTACTGCAAAAAAGCACATGGGTACTTCTCTTTTGCCCTTAATCCAACACATTCTAAAGCTTCTTCATTAAAGACATATTTTGATGAATCTGTTATGCTATTGCAGTTGATAGATTTGTACTGGACTGTACTGCCTGTGATGATGGCTCACTATTATTCTACTCACCCCTACTCTCACACAAATCTATGGAGATCGAGGGTTGTGATCATTTTGACATGGGTGTGGAGCATTCGCCTCACGCACAATTATTTCAGAAGAGAAGAGTGGCAATGGGGTTCTAGGGAGGATTGGAGATTTGCTGACTTGCGAAAGCGTTATACCAATAACTGGTGGTGGCTGTCCTTCTTTGCTGTTTATGTATCTCAGCAGGTGCCATTCCACTCCTTTGTTAGGCTTTTTCAATTTGAAATTATTTCCATGAATTTCTTGTAATGAAAAATTGACGAGCTGCACTTGGGATTTTGTAACGTCAATTCATGGACAAAATACTCCAACAAGAGGATGGGTAGATTAGC
>DD1
CCATTGTGTTTTACATTGCATTCCTCAATCTCCACTCATCTTCCTCCTCAGACATATGGAGCTGGTGTTCTGTTCATCCCATTGCTCTTGCCAATGCATTGTTCTTCATCAATGTGGACATAATATTCTGGGTCATCAGCTTACTTCAAAAAAACACATGGGTACTTCTCTTTTGCCCTTAATCCAACTCATTCCAAATCTTTTACATTAAAGACATATTTTGATCAATCCGTTATGCTATTGCAGTTGATAGATTTGTACTGGACTATACTGCCTGTGATGATGGCTCACTATTATTCTACTCACCCCTACTCTCAGACAAATCTATGGAGATCGAGGGTTGTGATCATTTTGACATGGGTGTGGAGCATTCGCCTCACGCACAATTATTTCAGAAGAGAAGAGTGGCAATGGGGTGCTAAGGAGGATTGGAGATTTGCTGACTTGCGAAAGTGTTATCCCAATAACTGGTGGTGGATGTCCTTCTTTGCTGTATATGTATCTCAGCAGGTGCCATTCCACTCCTTTGTTAGGCTTTTTCAATTTGAAATTGTTCCCTTCAATTTTTTGTAATGAAAAATGGATGAGCTACGCTTGGGATTTTGTAACGTCAATTCATGGACAAAATAATTCAACAAGAGGATGGGTAGATTAGC
>DIM50
CCATTGTGTTTTACATTGCATTCCTCAATCTCCACTCATCTTCGTCCTCAGACATATGGAGCTGGTGTTCTGCTCATCCCATTGCTCTTGCCAATGCATTGTTCTTCATCAATGTGGACATAACATTCTGGGTCATCAGCTTACTTCAAAAAAACACATGGGTACTTCTCTTTTGCCCTTAATCCAACACATTCCAAATATTTTACATTAAAGACATATTTTGATCAATCCGTTATGCTATTGCAGTTGATAGATTTGTACTGGACTATACTGCCTGTGATGATGGCTCACTATTATTCTACTCACCCCTACTCTCAGTCAAATCTATGGAGATCGAGGGTTGTGATCATTTTGACATGGGTGTGGAGCATTCGCCTCACGCACAATTATTTCAGAAGAGAAGAGTGGCAATGGGGTGCTAAGGAGGATTGGAGATTTGCTGACTTGCGAAAGCGTTATCCCAATAACTGGTGGTGGATGTCCTTCTTTGCTGTATATGTATCTCAGCAGGTGCCATTCCACTCCTTTGTTAGGCTTTTTCAATTTGAAATTGTTCCCATCAATTTCTTGTAATGAAAAATGGATGAGCTACGCTTGGGATTTTGTAACGTCAATTCATGGACAAAATAATCCAACAAGAGGATGGGTAGTTTAGC
>EN45
ATATTGCCTATAATTAAGGCTCACTATTATTCCACTCATCCCTATTGTCAAACCAATGTATGTAGATCAAGGGTAGTAATATTTCTCACATGGGTATGGAGCATTCCTCTCACTCACAATTATTTCAAGAGAGAGGAATGGCAATGGGGAGCTAAAGAGGATTGATTTACTTATATGTGAAAATGATATGGTAATACTGGTGGTGG-------ATGTCCTTCTTTGCTATTTAT---GTCTCTCAGTAGATCTTTCTCATTGGGATTTGCCTTCCGATCTACGCTGTTCATAACAGTGCACAACCTTGGAATGCATGCGATTGCCTTGCAAGCTTGCTTTGCGTAATGGGCATTGAGACAGCTTACTTTGCAGACACTCAGCTTTATAACTTTGTCCACAAGAACAAACTATTAAAGGATCTTGGCGCTCCCACAGAGCCGGTTCTTGGGAAGGGTTTGTGGGGCTTTTCTCGGCATCCAAACTACTTTGGAGAGCAGCTTTGGTGGTGGGGATTAGTTATTTTTGCATGGAATGTTGGCAGGGTTGGACTTTTA---TAGGATCTGCTGTGAATTCATGTTGTCTGGCATATGTGACAGTTCTTGTGGAGAGAAAGATGGTTTCGGAGGATTACAGAGCTAAAGCATAAACAAGA
>FC13
CTATTTTGTTTTACATTGTATTCTTAAAACAGTACGAGTCTTCTACTTCAGAGATCTGGAGATGGTGTTGGGCTCACCCCATAGCTCTTGCAAATGCCTTCTTTTTCCTCAATGTAGACATCATTTTTTGGGTCATCAGCTTGCTGCAAAACAGCACTTGGGTACCTTCTCTCCGATCATTCTCGACGTCATCCTTTTATTTTTGCAGTTTGAAAAAGTTTAAATAAACCACAATTGGAATTGCAGTTGATAGACTTGTACTGGACTGTATTGCCTGTGATGATGGCTCACTATTATTCTTCCCATCCCTACTCTCAAACAAATCTATGGAGATCAAGGATTGTGATTATTCTGACATGGGTGTGGAGCATTCGTCTCACACATAATTATTTCAGAAGAGAAGAATGGCAATGGGGCGCCAGAGAGGATTGGAGATTTGCTGACATGCGAAAGAAGTATCCCAACAACTGGTGGTGGATGTCCTTCTTTGCTGCATACGTGTCTCAGCAGGTGCAATTCCCCTATTTTCTTGATGTTTTAAATATTATATTCGCAACCATTTATTAGTTTGGAACTCTTAGTGAGGAAGAACGGAAATTTCAAAATTTGGCGATTCTATCGCTCTCCTGAATACGATGAGGATGGTGTACACCGAG
>FTS1
CCATTGTGTTTTACATTGCATTCCTCAATCTCCAGTCATCTTCTTCCTCAGACATATGGAGGTGGTGTTCTGCTCATCCCATTGCTCTTGCCAATGCATTGTTCTTCATCAATGTGGACATAACATTCTGGGTCATCAGCTTACTGCAAAAAAGCACATGGGTACTTCTCTTTTGCCCTTAATCCAACACATTCTAAATCTTCTACATTAAAAACATATTTTGATGAATCTGTTATGCTATTGCAGTTGATAGATTTGTACTGGACTGTACTGCCTGTGATGATGGCTCACTACTATTCTACTCACCCCTACTCTCAGACAAATCTATGGAGATCGAGGGTTGTGATCATTTTGACATGGGTGTGGAGCATTCGCCTCACGCACAATTATTTCAGAAGAGAAGAGTGGCAATGGGGTTCTAGGGAGGATTGGAGATTTGCTGACTTGCGAAAGCGTTATCCCAATAACTGGTGGTGGATATCCTTCTTTGCTGTTTATGTATCTCAGCAGGTGCCATTCCACTCCTTTGTTAGGCTTTTTCAATTTGAAATTATTCCCATGAATTTCTTATAATGAAAAATTGACGAGCTGCACTTGGGATTTTGTAACGTCAATTCATGGACAAAATACTCCAACAAGAGGATGGGTAGATTAGC
>FTS2
CCATTGTGTTTAACATTGCATTCCTCAATCTCCAGTCATCTTCTTCCTCAGACATATGGAGGTGGTGTTCTGCTCATCCCATTGCTCTTGCCAATGCATTGTTCTTCATCAATGTGGACATAACATTCTGGGTCATCAGCTTACTGCAAAAAAGCACATGGGTACTTCTCTTTTGCCCTTAATCCAACACATTCTAAATCTTCTACATTAAAAACATATTTTGATGAATCTGTTATGCTATTGCAGTTGATAGATTTGTACTGGACTGTACTGCCTGTGATGATGGCTCACTATTATTCTACTCACCCCTACTCTCACACAAATCTATGGAGATCGAGGGTTGTGATCATTTTGACATGGGTGTGGAGCATTCGCCTCACGCACAATTATTTCAGAAGAGAAGAGTGGCAATGGGGTTCTAGGGAGGATTGGAGATTTGCTGACTTGCGAAAGCGTTATCCCAATAACTGGTGGTGGATATCCTTCTTTGCTGTTTATGTATCTCAGCAGGTGCCATTCCACTCCTTTGTTAGGCTTTTTCAATTTGAAATTATTCCCATGAATTTCTTATAATGAAAAATTGACGAGCTGCACTTGGGATTTTGTAACGTCAATTCATGGACAAAATACTCCAACAAGAGGATGGGTAGATCAGC
>GG1
CCATTCTCTTCTACATTGCGTTCATCAATCTCCACCCTCCATCCTCTTTGGAGATATGGGAATGGTGTTCTACCCATCCTATTGCTCTCGCAAATGTATTATTTTTCTTAAATGTCACTGTTATCTTCTGGATTATCAGCTTGCTGCAGAACAGTACATGGGTACTTTCTCTCCCCTATTTAGTTTTACTTAACTGAATGCTTTGCGCGTATGATATTATTTAATTAATCTGATGGGTTTTTGCAGTTGATAGACTTGTATTGGACTGTGTTGCCTGTGATGATGGCCCACTATTATTCCATTCATCCTTATTCGCAATCCAATATGTGGAGATCAAGGGTTGTCATTATTCTGACATGGGTGTGGAGCATTCGTCTCACACACAATTACTTTAGAAGAGAAGAATGGCAATGGGGAGCCAGAGAGGATTGGAGATTTGCTGATCTACGGAAGCGTTATACTAAACACTGGTGGTGGATGTCCTTCTTTGCTGTATATGTTTCTCAGCAGGTGAGATTTTCTCTTCTTTCCAATGTTTCCGACGTAATATACATCTTGGGAGAAACACAATGTACATCTACGGAGAACCAGTCGTTTCCCCACTCCAATTATAACATTTATCAGTAATTAAACCTAGAATGCAATTCTACGTCATT
>HB41
CCATTGTGTTTTACATTGCATTCCTTCATCTCCACTCATCTTCCTCCTCACCCACATGGAGATGGTGTTCTGCTCATCCCATTGCTCTTGCCAATGCATTGTTCTTCATCAATGTGGACATCATGTTCTGGTTCATCAGCTTACTGCAAAAAAGCACCTGGGTACTTCTCTTTCCCCTGTAATCCAATTCATTCTAACTCTTTTACATGAAAATTTTTTTTTGATGAAGCTGTGATGCTATTTCAGTTGATAGATTTGTACTGGACTGTACTGCCTGTGATGATGGCTCACTATTACTCTACCCATCCCTACTCCCAGACAAATCTATGGAGATCCAGGGTTGTGATCATGTTGACATGGGCGTGGAGCATTCGCCTCACCCACAATTATTTCAGAAGAGAAGAGTGGCAATGGGGTGCTAGAGAGGATTGGAGATTTGCCGATCTGCGAAAGCGTTATCTCAATAACTGGTGGTGGATGTCCTTCTTGGCTGTATATGTGTCCCAGCAGGTGCCATTCCACTCCTTTTTGAGGCTTTTTCAATTTGTCATTTTTCCCATAAATGACTTTCAGGCATGTATTTCATCACACGTCTTAGGAACAAATGAGAAGTGGATCTAATTCCCTATTTCTGTTATAGTATTTAGCATGGTAGA
>JO20
CTGTTTTGTTTCATATTGTATTCCTCAAACTTTACAAGCATTCTACTTCAGAGATCTGGAGATGGTGTTGGGCTCACCCCATTGCTCTTGCCAATGCGTTATTTTTCGTCAACGTGGATATACTCTTTTGGGTCATCAGCTTACTGCAAAACAGCACTTGGGTACGTTCTCTCTGATCATTGTCCAGTTCATCCATTTGTTTTTACAGTTGGAATTGTTTTAAATAATTCACAATTGGAATTGCAGTTGATAGACTTGTACTGGACTGTGTTGCCTGTGATGATGGCTCACTATTATTCTTCCCATCCCTATTCTCAAACAAATCTATGGAGATCAAGGATTGTTATTATTCTGACATGGGTGTGGAGCATTCGTCTCACACATAATTATTTTAGAAGAGAAGAATGGCAATGGGGCGCTAGAGAGGATTGGAGATTCGCTGACATGCGAAAGTATTATCCGAACAACTGGTGGTGGATGTCCTTCTTTGTGGTATATGTGTCTCAGCAGGTGCAATTCCCCTATTTTCTTAATATTTTAGAGAT--TACTAGTAACCATTTAATAGTTTGGAACTTTTTTTAACACCCAGCTGTTTCACTGTCTCTATTACTGAGAAATAGATCGTGCGATTATTGAAGCCGCTTATAATTTTTT
>JU21
CCGCCACTTACAATGGTAGGAGATGGTGCGACTGCTCTTCCAAACCCGCCCGTGAATCACCGTTGCACCCAGAGAAAACATTGTGCTCTTCCAACGTCGCATTTCATGCTAATGCTACATTCTACTTCAGAGATCTGGAGATGGTGTTGAGCTCACCCCATTGCCTTGCCAATGTGTTATTTTTCGTCAACGTGGATATACTCTTT-------TGGGTCATCAGCTTACTGCAAAATAGCACTTGGTTGATAGACTTGTACTGGACTGTGTTGCCTGTGATGATGGCTCACTATTATTCTTCCCATCCCTATTCTCAAACAAATCTATGGAGATCAAGGATTGTTATTATTCTGACATGGGTGTGGAGCAGTCGTCTCACACATAATTATTTTAGAAGAGAAGAATGGCAATGGGGCGCTAGAGAGGATTGGAGATTCGCTGACATGAGAAAGTATTATCCCAACAACTGGTGGTGGATGTCCTTCTTTGTTGTATATGTGTCTCAGCAGGTGCAATTCCCCTATTTTCTTAATATTTTAGAGAT--TACTAGCAACCATTTAATAGTTTGGAATTTTTTTTAACACCCAGCTGTTTCACTGTCTCTATT----------------------------------------------
>KE1
---------------------------------------------------------------------------------------------------------------ACGTGAATGTCATATTCTGGATCATCAGCTTACTGCAGAAGAGCACTTGGGTAACCCTTTTTCTAGCTCTAATTCGTCCAAACTATTTTGTAGCAATGCTATAATGCTATTAATGAAATTGTGCTGTGATCGCAGTTGATAGATTTGTACTGGACTGTATTGCCTGTGATGATGGCTCACTATTATGCCACTCATCCCTACTCCCGCACAAATATATGGAGATCGAGGGTTGTGATATTTCTGACATGGGTATGGAGTATTCGTCTCACACACAGTTACTTCAGAAGGGAAGAATGGCAGTGGGGAGCCAGGGAGGACTGGAGATACGCTGATCTGCGAAAGCAGTATGCCAAGCATTGTTGGTGGATGTCCTTTTTCGCTGTATATGTCTCTCAGCAGGTACTATACATTTTTTCTCTCTTTATTCCATGTTTTACATATGCCATTTATTATTATTAATGTTCATCTCACAATGCTAAGCTGTTTCGCCCCT----------------------------------------------------
>LF2
CCATTCTCTTTTACATTGCATTCCTCAATCTCAACTCATCTTCCTCCTTAGAGCTATGGAGGTGGTGTTCTGCACATCCCATTGCTCTTGCAAATGCATTGTTCTTCATCAATGTGGATATAATTTTCTGGGTCATCAGCTTGCTGCAAAAAAGCACTTGGGTACTTCTCTTTCGCCTCTAATCCAACTCTTTCTAAATCTTTTACATGAAAGAAATTTGATGAATCTGTTGCTATGCCATTGCAGTTGATAGATCTATACTGGACTGTACTGCCTGTGATGATGGCTCATTATTACTCTACTCATCCCTACTCTCACACAAATCTATGGAGATCCAGGGTTGTGATAATTTTGACGTGGGCTTGGAGCATTCGCCTGACGCACAATTATTTCAGAAGAGAAGAGTGGCAATTGGGTGCTAGAGAGGATTGGAGATTCGCTGACTTGCGAAAGCGTTATCTCAATAACTGGTGGTGGATGTCCTTCTTTGCTGTATATGTATCTCAGCAGGTGCCATTAAATTTCTCTGTTAGGCCTTTTCACTTTGTAATTGCTTCCGTAAATTGCTTGTAACGAAAAATGAAGTCTTATATATGAGTGTATACTGCATTGATTAAGTTTTTGATTCCTCTTTAAGTGGTCTCGAGTTTGAAAAA
>MC0
CCCTTGTTTTCTACACTGCATTCCTCAATCTCCACTCATCTTCCTCCTCAGACCTATGGAAATGGTGCTCTGCACACCCCATTGCTCTTGCCAATGCATTATTCTTTATCAATGTGGACATAATGTTCTGGGTCATCAGTTTACTGCAAAACAGCACATGGGTACTTCTCTTTCACCCCTAATCCAATTCATTCCAACTACTTGACATGAAATAATTTTTTTTATGAATCTGTTATGCTATTGCAGTTGATAGATTTGTACTGGACTGTACTGCCTGTGATGATGGCTCACTATTACTCTACCCATCCCTACTCTCAGACAAATCGATGGAGATCGAGGGTTGTGATAGTTTTGACATGGGCGTGGAGCATTCGCCTCACGCACAGTTATTTCAGAAGAGAAAATTGGCAATGGGGTGCTAGAGAGGATTGGAGATTCGCCGACTTGCGAAAGCGTTATCTACATAACTGGTGGTGGATGTCCTTTTTTGCTGTATATGTATCTCAACAGGTGCCGTTCCACTCCTTTGTTAGGTTTTTTCACTTTGTAATTGCTCCCATAAATTACTTGTCATGAAAAATGGACGAACTATGCTTGGGATTTTCCAAAACCTGATTCTATCTGTCTGATACCAGAATGAGGGCTGGTATACGGCT
>MT0
CCATTGTGTTTTATGTTGCATTCCTCACTCTCCACACATCTTCTTCCTCACACATATGGAGGTGGTGTTCTGCTCATCCCATTGCTCTTGCAAATGCATTCTTCTTCATCAATGTGGACATAACATTCTGGATCATCAGTTTACTGCAAAACAACTCATGGGTACTTCTCTTTCGCCTGTAATCCGATTCATTCCAACTCTTTTCATGTGA--AAATATTTTGATGAATCTGTTATGCTACTGCAGTTGATAGATTTGTACTGGACTGTACTGCCTGTGATGATGGCTCACTATTATTCTGCTCACCCCTACTCTCAGACAAATCCATGGAGATCGAGGGTTGTAATCGTTTTGACATGGGCGTGGAGCATTCGCCTCACGCACAATTATTTCAGAAGAGAAGGGTGGCAATGGGGTGCTAGAGAGGATTGGAGATTCACTGACTTGCGAAAGCGGTATCCCAGTAACTGGTGGTGGATGTCCTTCTTTGCTGTATATGTCTCTCAGCAGGTGCCATTCTACTCCTTTGTATATTTATTTATCCTTCTTCCATTGATGTGAAATAGATCATGCAGCCATTGGACCAAAATATGATTCCTGTCCTAAACTTTTGATTAATGTGTTTTTTTTTTTGGGTTTACGAGTGGTGAATTTAT
>NN48
GCATTGTGTTTTACATTGCATTCCTCAATCTCCATTCATCTTCCTCCTCAGACATATGGAGGTGGTGTGCTGCTCATCCCATTGCTCTTGCCAATGCAATCTTCTTCATCAATGTGGACATAACATTCTGGGTCATCAGCTTACTGCAAAAAAGCACATGGGTACTTCTCTTTTGCTCTTAATCCAATTCATTCTAACTCTTTTACATAAAAGACATATTTTGATGAATCTGTTATGCTATTGCAGTTGATAGATTTGTACTGGACTGTACTGCCTGTGATGATGGCTCACTATTACTCTACTCACCCCTACTCTCAGACAAATCTATGGAGATCGAGGGTTGTGATCATTTTGACATGGGTGTGGAGCATTCGCCTCACCCACAATTATTTCAGAAGAGAAGAGTGGCAATGGGGTGCTAGGGAGGATTGGAGATTTGCTGACTTGCGAAAGCGTTATCCCAATAACTGGTGGTGGATGTCCTTCTTTGCTGTATATGTATCTCAGCAGGTGCCATTCCACTCCTTTGTTAGGCTTTTTCAATTTGAAATTGTTCCCATGATTTTCTTGTAATGAAAAATGGACAAGCTACGCGTGGCATTT-GTAATGTCAATTCATAAGCAAAACACTCCAACAAGAGGATGGGTAGATTAGC
>PA42
CCATTGTGTTTTACATTGCATTCCTCAATCTCCACTCATCTTCCTCCTCACAGATATGGAGGTGGTGTTCTGCTCACCCAATTGCTCTTGCCAATGCATTGTTCTTCATCAATGTGGACATACTGTTCTGGGTCATCAGCTTACTGCAAAAAAGCACATGGGTACTTCTCTTTCGCCTGCAATCCAATTCCATTTAACTCTTTTACATGAAAGAAATTTTTTGATGAAGCTGTCATGCTATTGCAGATGATAGATTTGTACTGGACTGTGCTGCCTGTGATGATGGCTCACTATTACTCTACCCATCCCTACTCTCAGACAAACCTATGGAGATCGAGGGTTGTGATAATTTTGACATGGGCATGGAGCATTCGCCTTACGCACAATTATTTCAGAAGAGAAGAGTGGCAATGGGGTGCTAGGGAGGATTGGAGATTCACTGACTTGCGAAAGCGTTATCCCAATTACTGGTGGTGGATGTCCTTCTTTGCTGTATATGTATCTCAGCAGGTGCCATTCCACTCCTTTGTTAGGCTTTTTCACTTTGTGATTACTCCCATAAATTACTTGTAATGAAAAATGGACGACCTAGGCTTGGGATTTTCTAACAAGAGGATGTATTTGAGTCATGGGTTTTATTATTCCTGTCTGATTCT
>PB33
--------------------------------------------------------------------------------------------------------TTCTTCAATGTGGATATCATATTCTGGATCATCAGCTTACTGCAGAAGAGCACTTGGGTATCTCTTTATCTAGTTCTAATTCTATAGAAATTATTATTGCAGATGATACAATGAGAATACTTAATTCGTGATGTGTTCGCAGTTGATAGATTTGTACTGGACTGTATTGCCTGTGATGATGGCTTACTATTATGCTACTCATCCCTACTCTCAGACGAATATATGGAGATCGAGGGTTGTGATATTTTTGACATGTGTATGGAGCATTCGTCTCACACACAGTTACTTTAGAAGGGAAGAATGGCAGTGGGGAGCCAGGGAGGACTGGAGATTCGCTGATCTGCGAAAGCGCTATGCCAAGCATTGGTGGTGGATGTCCTTTTTTGCTGTATATGTCTCTCAGCAGGTACAATACAATTTCTCTCTCTTTATTCGATGTTTTATCTATGCTATCTATTGTTTTTAATGTAATTT-CACAATGCCTAGCC---------------TCACTGTAAATAGGCCAGAGACAGCAGATCAATTGTAACCCCCCCCAG
>PF1
CTATTGTGTTTTACATCACATTTCTCAATCTCCACTCCTCTTCCTCCTCAGATATATGGAGGTGGTGTTCTGCTCATCCCATTGCTCTTGCGAATACATTGTTCTTCATCAATGTCGACATTATGTTCTGGGTCATCAGCTTACTGCAAAAAAGTACCTGGGTACTTCTCTTTCGTCCGTAATCCAATTCATTCTGGCTCTTTTACATGAAATAAACATTTTGATGAATCTGTTATGCTATTGCAGTTGATAGATCTGTACTGGACTGTACTGCCTGTGATGATGGCTCACTATTACTCTACTCACCCCTATTCTCAGACAAATCTATGGCGATCGAGGATTGTGATCATTTTGACATGGGTGTGGAGCATTCGCCTCACGCACAATTATTTCAGAAGAGAAGAGTGGCAATGGGGTGCCAGAGAGGATTGGAGATTCGCTGAAATGCGAAACGGTTATCTCACTAAGTGGTGGTGGATATCCTTCTTTGCTGTATATGTATCTCAGCAGGTGCCATTACACTCCTTTGTTAGGCTTTTTCAATTTGAACTTGTTCCCATAAATTTATTGTAATGAAACATGGACCAGCTACGCTTGGGATTTTGTAGCTTCAATTCATAGACAAAATACTCGAACAAGAAGATGGGTAGATTAGC
>PFM1
CCATTGTGTTTTACATTGCATTTCTCAATCTCCACTCATCTTTCTCCTCAGACATATGGAGGTGGTGTTGTGCTCATCCCATTGCTCTTGCCAATGCAATGTTCTTCATCAATGTGGATATACTCTTCTGGGTCATCAGCTTACTGCAAAAAAGCACTTGGGTACTTCTCTTTCGCCTTAATCCAATTCCTTTCCAACTCTTTTACATGAAAGAAATATTTTGATGAAGCTGTTATGCTATTGCAGTTGATAGATTTGTACTGGACTGTGCTGCCTGTGATGATGGCTCACTATTATTCTACTCATCCCTACTCTCAGACAAACCTGTGGAGATCTAGGGTTGTGATCATTTTGACATGGGCGTGGAGCGTTCGCTTTACGCACAATTATTTCAGAAGAGAAGAATGGCAATGGGGTGCTAGAGAGGATTGGAGATTCGCTGACTTGCGAAAGCGTTATCCCAATAATTGGTGGTGGATGTCCTTCTTTGCTGTATATGTATCTCAGCAGGTGCCATTCCACTCCTTTGTTAGGCTTTTTCACTTTGTAATTGCTCCCATAAATTACTTGTAATGAAAAATAGAAG-----TGCATCTGATTCCCTAATTCTGGTATAGTATTAGGATTCAAACCTGTGAGCTCCCATAGGCCTGA
>PG28
-----------------------------------------------------------------------------------------------------------------------------TCCTAGGAAATATGGAAATGGTGTTCTTCTCATCCTATTCTCCTAAATATATTATTATTATTATTATTATATTATTCAACGGGATATCTGTATCATCAGCTTAATGTAGAAAAGCACTTGGTTGATAGATTTGTACTGGACTGTTTTGCCTGTGATGATGGCTTACTATTATGCCACTCATCCCTACTCTCATACAAATATATGGAGATCGAGGGTTGTGATATTTCTAACATGTGTATGGCGCATTCGTCTCACACACAATTACTTCAGAAGGGAAGAATGGCAGTGGGGAGCCAGGGAGGACTGGAGATTTGCTGATCTACGAAAGCGCTATGCCAAGCATTGGTGGTGGATGTCCTTTTTCGCTGTATATGTCTCTCAGCAGGTACAATACTTT------------ATTCCATGTTTCACCTATGCCATCTATTATTGTTAATGTA-AATCCACAATGCCTAGATGCTTCCCCACTCACATTAATGTAAATAGGCCAGAGGTAGTAGATCAATTGCAACCCCCTCTAG
>PH2
CTATTGTGTTTTACATCACATTCCTCCATCTCCACTCCTCTTCCTCCTCAGACATATGGAGGTGGTGTTCTGCTCATCCCATTGCTCTTGCGAATACATTGTTCTTCATCAATGTCGACATTATGTTCTGGGTCATCAGCTTACTGCAAAAAACTACCTGGGTACTTCTCTTTCGTCCGTAATCCAATTCATTCTGGCTCTTTTACATGAAATAAACATTTTGATGAATCTGTTATGCTATTGTAGTTGATAGATCTGTACTGGACTGTACTGCCTGTGATGATGGCTCACTATTACTCTACTCACCCCTATTCTCAGACAAATCTATGGCGATCGAGGGTTGTGATCATTTTGACATGGGTGTGGAGCATTCGCCTCACGCACAATTATTTCAGAAGAGAAGAGTGGCAATGGGGTGCCAGAGAGGATTGGAGATTCGCTGAAATGCGAAAGGGTTATCTCACTAAGTGGTGGTGGATATCCTTCTTTGCTGTATATGTATCTCAGCAGGTGCCATTACACTCCTTTGTTAGGCTTTTTCAATTTGAACTTGTTCCCATAAATTTATTGTAATGAAACATGGACCAGCTACGCTTGGGATTTTGTAGCTTCAATTCATAGACAAAATACTCGAACAAGAAGATGGGTAGATTAGC
>PM29
CCATTATCTTCTACATTGCGTTCCTCAAACTGGCAAATTCATCCTCTAGGGAAATTTGGAAATGGTGTTCTGGTCATCCTATTTCTCTTCTAAATATATTATTTTTCTTCAATGTGGATGTCATATTCTGGATCATCAGCTTACTGCAGAATAGCACTTGGGTATCTCTTGTTCTACTTCTAAGTCAGCCAAAGTTTTTTGCAGCTATGGTACAATGATATTAATGAATTTGTGATGTGTTTGCAGTTGATAGACTTGTACTGGACTGTATTGCCTGTGATGATGGCTCACTATTATGCCTCTCATCCCGACTCTCAGACAAATATATGGAGATCGAGGGTTGTGATATTTCTGACATGGGTATGGAGCATTCGTCTCACACACAGTTACTTCAGAAGGGAAGAATGGCAGTGGGGAGCCAGGGAGGACTGGAGATTCGCTGATCTGCGAAAGCGCTATGCCAGGCATTGGTGGTGGATGTCCTTTTTTGCTGTATATGTCTCTCAGCAGGTACAATACGATTTCTCTCTCTTTATTCCATATTTTACATATGCCATATGTTAATGTTAATGCAATTC-CACAATGCTTAGCCGTTTCCCCACTTACATTACTGTAAATAGGCCAGAGACAGTTGATCAATTGCAATCTCCCCCAG
>PS27
-------------------------------------------------------------------------------------------------------------CAATGTGGATATCATATTCTGGATCATCAGCTTACTGCAGAAGAGCACTTGGGTATCTCTTTTTCTAGTTCTAATTCATTTAAACTATTTTTGCAGCCATGGTCACTGAAATTAATAAATTCGTGATGTGTTCGCAGTTGATAGATTTGTACTGGACTGTTTTGCCTGTGATGATGGCTTACTATTATGCCACTCATCCCTACTCTCATACAAATATATGGAGATCGAGGGTTGTGATATTTCTAACATGTGTATGGAGCATTCGTCTCACACACAGTTACTTCAGAAGGGAAAACTGGCAGTGGGGAGCCAGGGAGGACTGGAGATTCGCTGATCTACGAAAGCGCTATGCCAAGCATTGGTGGTGGATGTCCTTTTTCGCTGTATATGTCTCTCAGCAGGTACAATACAACTTCTCTCTCTTTATTCCATGTTTCACCTATGCCATCTATTATTGTTAATGTAATTC-CACAACGCCTAGCTGCTTCCCCACTCACATTACTGTAAAAAGGGCAGAGGCAGCAGATCAATTGCAA----------
>PS30
CCATTGTGTTTTACATTGCATTCCTCAGTCTCCACTCATCTTCCTCCTCACAGATATGGAGGTGGTGTTCTGCTCACCCCATTGCTCTTGCCAATGCATTGTTCTTCATCAATGTGGACATACTGTTCTGGGTCATCAGCTTACTGCAAAAAAGCACATGGGTACTTCTCTTTCGCCTGCAATCCAATTTCATTTAACTCTTTTCCATGAAAGAAATATTTTGATGAAGCTGTTATGCTATTGCAGATGATAGATTTGTACTGGACTGTGCTGCCTGTGATGATGGCTCACTATTACTCTACCCATCCCTACTCTCAGACAAACCTATGGAGATCGAGGGTTGTGATCATTTTGACATGGGCATGGAGCATTCGCCTTACGCACAATTATTTCAGAAGAGAAGAGTGGCAATGGGGTGCTAGAGAGGATTGGAGATTCGCTGACTTGCGAAAGCGTTATCCCGAGAACTGGTGGTGGATGTCCTTCTTTGCTGTATACGTGTCTCAGCAGGTGCCATTTCACTCCTTTGTTAGGCTTTTTCACTTTGTGATTGCTCCCATAAATTACTTGTAATGAAAAATGGACGACCTAGGCTTGGAATTTTCTAACAAGAGGATGTATTTGATTCATGGTTTTTATTATTCCTGTCTGATTCT
>PSF43
CCATTGTGTTCTATGTTGCATTCCTCAATCTCCACTCATCTTCCTCCTCAGACATATGGAGGTGGTGTTCTGCTCATCCCATTGCTCTTGCCAATGCATTGTTCTTCATCAATGTGGACATAACATTCTGGGTCATCAGTTTACTGCAAAAAAACACATGGGTACTTCTCTTTTGCTCTTAATCCAATTCATTATTACTCTTTTACATGAAAGACATATTTTGATGAATCTGTTATGCTATTGCAGTTAATAGATTTGTACTGGACTGTACTGCCTGTGATGATGGCTCACTATTACTCTACGCACCCGTACTCTCAGACAAATCTATGGAGATCGAGGGTTGTGATCATCTTGACATGGGCGTGGAGCATTCGCCTCACCCACAATTATTTCAGAAGAGAAGAGTGGCAATGGGGTGCTAGGGAGGATTGGAGATTTGCTGACTTGCGAAAGCGTTATCCCAATAACTGGTGGTGGATGTCCTTCTTTGCTGTATATGTATCTCAGCAGGTGCCATTCCACTACTTTGTTAGGCTTTTTCAATTTGAATTTTTTCTCATGAATTTCTTGTAATGAAGAATGGACGAGCTAGGCTTGGGATTTTGTAACGTCAATTCATAAGCAAAATACTCCAACAAGAGGATGGGTAGATTACC
>PTA0
------TGTGTTACATTGCATTCCTCAATCTCCACTCCTCTTCCTCCTCACAAATATGGAAATGGTGTTCTGCTCATCCCATTGCTCTTGCGAATGCATTGTTCTTCATCAATGTGGACATAATGTTCTGGGTCATCAGCTTACTGTAAAAACGCACATGGGTACTTCTCTTTTGCCTGTAATCCAATTCATTCCAACTCTGATGTG------AAATATTTTGATGAAGTTGTTATGCTATTGCAGTTGATAGATCTCTACTGGACTGTACTGCCTATGATGATGGCTCACTATTATTCTACTCATCCCTACTCTCAGACAAATGTATGGAGATCGAGGGTTATGATAATTTTGACATGGGTTTGGAGCATTCGCCTCACCCACAACTATTTCAGAAGAGAAGAATGGCAATGGGGCGCTAGGGAGGATTGGAGATTCTCTGACTTGCGAAAACGTTATGTTAATAACTAGTGGTGGATGTCATTCTTTGTTGTATATGTTTCTCAACAGGTACCATTCCACTCCTTTCTTATGCTTTTTCACTTTAT------------------------------------------------------------------------------------------------------------
>RC54
CCATTGTATTTTACATTGCATTCCTCAATCTCCACTCATCTTCCTCCTCAGACATATGGAGTTGGTGTTCTGCTCATCCCATTGCTCTTGCCAATGCATTGTTCTTCATCAATGTGGACATAACATTCTGGGTCATCAGCTTACTGCAAAAAACCACATGGGTACTTCTCTTTTGCCCTTAATCCAATTCATTCTAACTCTTTCACATGAAAGATATATTTTGATGAATCTGTTATGCTATTGCAGTTGATAGATTTGTACTGGACTGTACTGCCTGTGATGATGGCTCACTATTACTCTACTCACCCCTACTCTCAGACAAATCTATGGAGGTCGAGGGTTGTGATCATTTTGACATGGGTGTGGAGCATTCGCCTCACCCACAATTATTTCAGAAGAGAAGAGTGGCAATGGGGTGCTAGGGAGGATTGGAGATTTGCTGACTTGCGAAAGCGTTATCCCAATAACTGGTGGTGGATGTCCTTCTTTGCTGTATATGTATCTCAGCAGGTGCCATTCCACTACTTTGTTAGGCTTTTTCAATTTGAAATTGTTCCCATGAATTTCTTGTAATGAAAAATGGACAAGCTACGCTTGGGATTTTGTAATGTCAATTCATAAGCAAAATACTCCAACAAGAGTATGGGTACATCAGC
>RR55
CCATTGTATTTTACATTGCATTCCTCAATCTCCACTCATCTTCCTCCTCAGACGTATGGAGGTGGTGTTCTGCTCATCCCATTGCTCTTGCCAATGCATTGTTCTTCATCAATGTGGACATAACATTCTGGGTCATCAGCTTACTGCAAAAAAACACATGGGTACTTCTCTTTTGCCCTTAATCCAATTCATTCTAACTCTTTCACATGAAAGACATATTTTGATGAATCTGTTATGCTATTGCAGTTGATAGATTTGTACTGGACTGTACTGCCTGTGATGATGGCTCACTATTACTCTACTCACCCCTACTCTCAGACAAATCTATGGAGATCGAGGGTTGTGATCATTTTGACATGGTTGTGGAGCATTCGCCTCACCCACAATTATTTCAGAAGAGAAGAGTGGCAATGGGGTGCTAGGGAGGATTGGAGATTTGCTGACTTGCGAAAGCGTTATCCCAATAACTGGTGGTGGATGTCCTTCTTTGCTGTATATGTATCTCAGCAGGTGCCATTCCACTACTTTGTTAGGCTTTTTCAATTTGAAATTGTTCCCATGAATTTCTTGTGATGAAAAATGGACAAACTACGCTTGGGATTTTGTAATGTCAATTCATAAGCAAAATACTCCAACAAGAGGATGGGTAGCTTAGC
>SA1
CCATTGTGTTTTACATTGCATTCCTCAATCTCCACTCATCTTCCTCCTCACAAATATGGAGGTGGTGTTCTGCTCACCCCATTGCTCTTGCCAATGCATTGTTCTTCATCAATGTGGACATACTCTTCTGGGTCATCAGCTTACTGCAAAAAAGCACATGGGTACTTCTCTTTCGCCTCTAATCCAATTCCATTCAACTCTTTTAGATG----AAATATTTTGATGAAGCTGTTATGCTATTGCAGATGATAGATTTGTACTGGACTGTGCTGCCTGTGATGATGGCTCACTGTTACGCCACTCATCCCTACTCTCAGACAAACCTATGGAGATCGAGGGTTGTGATCATTTTGACATGGGCGTGGAGCATTCGCCTTACGCACAATTATTTCAGAAGAGAAGAGTGGCAATGGGGTGCTAGAGAGGATTGGAGATTCGCTGACTTGCGAAAGCGTTATCGCAACAACTGGTGGTGGATGTCCTTCTTTGCTGTATATGTATCTCAGCAGGTGCCATTCTACTCCTTTGTTGGGCTTTTTCACTTTGTGATTGCTCCCATAAATTACTTGCAATGAACAATGGACGACCTACGCTTGGGATTTTCTAATGTCAATTCATATAGAGGATGTATTTGATTCATGGGTTTTGTTATTCT
>SC0
----------------------------------------------------------------------------------------------------------------------------------------------------------------------------------------------------------------------------------------TTATGCTATTGCAGTTGATAGATTTGTACTGGACTGTACTGCCTGTGATGATGGCTCACTACTACTCTACTCACCCCTACTCTCACACAAATCTATGGAGATCCAGAGTTGTGATCATTCTGACGTGGATATGGAGCATTCGCCTCACACATAGTTATTTCAGAAGAGAAGAGTGGCAATGGGGTGCTAGAGAAGATTGGAGATTCGCTGACTTGCGAAAGCGTTATCCCAATAACTGGTGGTGGATGTCCTTCTTTGCTGTATATGTATCTCAGCAGGTACCATTCCACTCCTTTTTTAGGCTTTTTTCACTTTGAA----------------------------------------------------------------------------------------------------------
>SE46
CCATATTCTTTTACGTCGCATATCTGGATCGCTACACGTCGTCCTCGTTGGCGATATGGAGATGGTGTTCCGCCCATCCTATCGCACTCGTAAATGCGTTATTCTTCTTCAATG------------------------------TGGATGTCATCTTTTGGAT-------------------------------------------------------TATCAGCCTACTGTAGAAAAACATTTGGTTGATAGATTTGTGTTGGACTGTCTTGCCTATAATGATGGCACACTATTATTCCACCCATCCCTATTGTCAAAGCAATGTATGGAGATCAAGGGTAGTCATTTTTCTCACATGGATATGGAGCATTCACCTTACTCATAATTATTTAAGAAGAGAAGAATGGCAATGGGGAGCTAGAGAGGATTGGAGATTTGCTGATATGCAAAAGTGGTCTGGCAAACACCGGTGGTGGATGTCGTTCTTCGCTGTTTATGTGTCTCAGCAGGTGGGACTTTTCATCTTTCTTTCTTTATTTATTTTTGTAGTATTTTCCCTTTATGCTGTGACATGTATCATCAATTTGAACCAACAATGCAACCGAGGCCTTTTTGGAGGTGTTCGTTTGCTTAATGGTTGTGTATATCTCTTTGT
>SG23
CTATTTTGTTTTACATTGTATTCCTAAAACTTTACGAGTCTTCTACTTCAGAGATCTGGAGATGGTGTTGGGCTCATCCCATTGCTCTTGCAAATGCGTTCTTTTTCTTCAACGTGGATGTACTTTTCTGGGTCATCAGCTTACTGCAAAACAGCACTTGGGTACCTTGTCTCCGATCATTCTCCAGTTCATCCATTTTATTTTGCAGTTTGATTTATTTTAAATAAATCACAATTGGAATTGCAGTTGATAGACTTGTACTGGACTGTGTTGCCTGTGATGATGGCTCACTACTATTCTTCTCATCCCTACTCTCAAACAAATCTATGGAGATCAAGGATTGTGATTATTCTGACATGGGTGTGGAGCATTCGTCTCACACACAATTATTTTAGAAGAGAAGAATGGCAATGGGGCGCGAGAGAGGATTGGAGATTTGCTGACATGCGAAGGAAGTATGCCAACAACTGGTGGTGGATGTCCTTCTTTGCTGTATATGTGTCTCAGCAGGTGCAATTTCCCTATTTTCTTGACGTTTCCCACATTGTACTCGCAACCATTTATTAGTTTGGAAGTTTTATTAACAACCAGCTGTTCCACTGCTTCTATTAC--TGAAATAGATCGTACAACTATTGGACCCGGATATAATTTTTT
>SS22
CTATTTTGTTTTACATTGTATTCCTAAAACTTTACGAGTCTTCTACTTCAGAGATCTGGAGATGGTGTTGGGCTCATCCCATTGCTCTTGCAAATGCGTTCTTTTTCTTCAACGTGGATATACTTTTCTGGGTCATCAGCTTACTGCAAAACAGCACTTGGGTACCTTGTCTCCGATCATTCTCCACTTCATCCATTTTATTTTGCAGGTTGACTTATTTTAAATAAATCACAATTGGAATTGCAGTTGATAGACTTGTACTGGACGGTGTTGCCTGTGATGATGGCTCACTACTATTCTTCCCATCCCTACTCTCAAACAAATCTATGGAGATCAAGGATTGTGATTATTCTGACATGGGTGTGGAGCATTCGTCTCACGCATAATTATTTTAGAAGAGAAGAATGGCAATGGGGCGCCAGAGAGGATTGGAGATTTGCTGACATGCGAAGGAAATACGCCAACAACTGGTGGTGGATGTCCTTCTTTGCTGTATATGTGTCTCAGCAGGTGCAATTTCCCTATTTTCTTGACGTTTCCCACATTGTACTCGCAACCATTTATTAGTTTGGAAGTTTTATTAACAACCAGCTGTTCCACTGCTTCTATTACTGTGAAATAGATCCTACAACTATTGGACCCGGATATAATTTTTT
>SV36
CTATCTTGTTTTACATTGCATTCCTTAAACTACACTCCTCGTCGTCTTCGGAGATCTGGAGATGGTGTTGTGATCATCCCATTGCTCTTGCAAATGCATTGTTTTTCTTAAATGTGGATATAATTTTCTGGGTCATCAGCTTACTGCAAAACAGCACATGGGTACATTTTCTTTTTCCCATCTCCAATTTATTCTTTTTACTCCGCGGTTATAAAAAGATTTGATGATTCCGATATGGGATTGCAGTTGATAGACTTGTTCTGGACTGTATTGCCTGTGATGATGGCTCACTATTTTTCTACTCATCCCTACTCTCAAACAAATCTATGGAGGTCAAGGGTTGTGATGATTCTGACATGGGTGTGGAGCATTCGTCTCACGCATAATTATTTCAGAAGAGAAGAATGGCAGTGGGGTGCCAGAGAAGATTGGAGATTTGCTGACATGCGAAAGCGATATGCCAACAACTGGTGGTGGATGTCCTTTTTTGCGGTTTATGTATCTCAACAGGTGTAATTTCCCTCTTTCTTAATGTTACCCCACTTTGTGATTGCAACCATCTGTTACTATGATACTTTTATCAATGCCCAGTTGTTCCCCTTCTTCAATTACAAGGAAATAGATCATGCAACCATTGGACCTAGATATGATTTGCT
>TA17
CTGTTTTGTTTCATGTTGTATTCCTAAAACTTTACAGGCTTTCTGCTTCAGAGATCTGGAGATGGTGTTGGGCTCACCCCATTGCTCTTGCAAATGCGTTATTTTTCGTCAACGTGGATATACTTTTTTGGCTCATCAGCTTACTTCAAAAGAGCACTTGGGTATTTTCTCTCCGATCATTCTCCAGTTCATCCATCTACTTTTACAATTGGATTTATTTTTAATAGTTCAGAATTTGAATTGCAGTTAATTGACTTGTACTGGACTGTGTTGCCTGTGATGATGGCTCACTATTATTCTTCCCATCCCTACTCTCAAACAAATCTATGGAGATCAAGGGTTGTGATTATTCTGACATGGGTGTGGAGCATTCGTCTCACACATAATTATTTCAGAAGAGAAGAATGGCAATGGGGCGCCAGAGAAGATTGGAGATTCGCTGACATGCGAAAGAAGTATCCCAACAACTGGTGGTGGATGTCCTTCTTTGCTGCATACGTGTCTCAGCAGGTTCAATTCCCCTATTTTCTTAATATTTTAGAGATTGTACTAGCATCCATTTACTAGTTTGGAATTCTTTGTAACACTCAGCTGTTTCACTGCCTCTATTACTACGAAATAGATTGTGAGATTATAGGAGCTGCTTTTAATTTTTT
>TB39
CTATTTTGTTTTACATTGCATTCCTGAAGCTCTGCCACTCTTCCACTTCAGAAATCTGGAGATGGTGTTGGGTTCATCCTATTGCTTTTGTAAATGCACTATTTTTCTTCAACGTGGATTTACTCTTCTGGGTCATCAGCTTACTGCAAAACAGCACTTGGGTACCTTCCCTTCCCTCATTCTCCAATTCAT--TTTTCATTTTGCAGTTAAAAATTTTTTAATTAAATCTCAATTGCGATTGCAGTTGATAGACTTGTACTGGACTGTGTTGCCTGTGATGATGGCTCACTATTATTCTACCCATCCTTACTCTCAAACAAATCTGTGGAGATCAAGGATTGTGATTATTCTGACATGGGTGTGGAGTATTCGTCTCACCCATAATTACTTCAGAAGAGAAGAATGGCAATGGGGTGTCAGAGAAGACTGGAGATTTGCTGATATGCGAAGAAAATACGCTAACAACTGGTGGTGGATGTCCTTCTTTGCCGTGTATGTGTCTCAGCAGGTGCAATTCCCCTCTTTTCTTGATGTTTCCCACATTGCAATTGCAACGACCTATCACTGTGATACTTCTATTAAGACCTA-ATATAATTCTACTTCCGTTACTGTGAAACAGATCTTGCAACTATTGTACATAGATATTGATTTTT
>TC31
--------------------------------------------------------------------------------------------------------------------GATGTCATATTTTGGATCATCAGCTTACTGCAGAACATCACTTGGGTATCCCTTTTTCTATCTCTAACTCATCCAAACTATTTTGTAGCTTTGGTACAATGATGTTAATGAATTTGTGATGTGATTGCAGTTGATAGATTTGTACTGGACTGTATTGCCTGTGATGATGGCTCACTATTATGCCACTCATCCCTACTCTCATACAAATATATGGAGATTGAAGGCTGTGATATTTCTGACATGGGTATGGAGCATTCGTCTCTCCCACAATTACTTCAAAAGGGAAGAATGGTAGTGGGGAGATAGGGAGGATTGGAGATTCACTGATCTGCGAAAGTTCTATGCCAAGCATTGGTGGTGGATGTCCTTTTTTGTTGTATATGTCTCTCAGCAGGTACAATACAAATTTTGTCTCCTTATTCCATGTTTTGCATATG-------------------------------------------------------------------------------------------------------
>TN1
CTATTTTGTTTTACATTGCATTCCTAAAACTCTGCGACTCTTCCACTTTAGAGATCTGGAAATGGTGTTGGACTCATCCCATTGCGCTTGCAAATGCATTGTTTTTCTTCAATGTGGATATACTTTTCTGGGTCATCAGCTTACTGCAAAATAGCACTTGGGTATCTTCTCTTCCATCATTCTCCAATTCATTCATTTTATTTTGCAGTTTAACTTTTTCTAAATAAATCTGAATTGGTATTGCAGTTGATAGACTTGTACTGGACTGTGTTGCCTGTGATGATGGCTCACTATTATTCTACTCATCCCTACTCTCAAACAAATCTATGTAGATCAAGGATTGTGATTATTCTGACATGGGTGTGGAGCATTCGTCTCACACATAATTACTTCAGAAGAGAAGAATGGCAATGGGGTGCCAGAGAGGATTGGAGATTTTCGGACATGCGAAGGAAGTATGCCAACAACTGGTGGTGGATGTCCTTCTTTGCTGTATATGTATCTCAGCAGGTGCAATTTCCCTATTTTCTTGATATTTCCTACATTGTGATTTCAACGACCCATAACTTTTATACTTTTATTAATACCCAACGTTCCAATTACTATATCCTGATACAAATAATATGAACCATTACCCTGAACTGAACTGTGCCCTA
>TO14
CTGTTTTGTTTTACATTGTATTTCTAAAACTTTACAAGCCTTCTACTTCAGAGATCTGGAGATGGTGTTGGGCTCACCCCATTGCTCTTGCAAATGCGTTCTTTTTCGTCAACGTGGATATACTTTTTTGGGTTATCAGCTTACTGCAAAACAGCACTTGGGTACCTTCTCTCCGATCATTCTCCAGTTCATCGATTTATTTTTGCAGTTGGATTTATTTTAAATAAATCACAATTGGAATTGCAGTTGATAGACTTGTACTGGACTGTGTTGCCTGTGATGATGGCTCACTATTATTCTTCCCATCCCTACTCTCAAACAAATCTATGGAGATCAAGGATTGTGATTATTCTGACATGGGTGTGGAGCATTCGCCTCACACATAATTATTTCAGAAGAGAAGAATGGCAATGGGGTGCCAGAGAGGATTGGAGATTTGCTGACATGCGAAAGAAGTATCCCAACAACTGGTGGTGGATGTCCTTCTTTGCTGCATATGTGTCTCAGCAGGTGCAGTTCCCCTATTTTCTTGATATTTTACAGATTGTACTCGCAACCATTTACTATTTTGGAACTCTTACTAACACCCATCTGTTTCACTGCCTCTATAACTACGAAATAGATCGTGCAATTATTGGAACCGGTTCTAATTTTTC
>TPL03
CCATTGTGTTTTACATAGCATTCCTCAATCTCCACTCGTCTTCCTCCTCAGGCATATGGAGGTGGTGTTCTGCTCATCCGATTGCTCTTGCCAATGCCTTGTTCTTCATCAATGTGGACGTAACATTCTGGGTCATCAGCTTACTGCAAAAAAACACATGGGTAATTCTCTTTTGCCCTTAATCCAACACATTCTAACTCTTTTACATGAAAGACATATTTTGATGAATCTGTTATGCTATTGCAGTTAATAGATTTGTACTGGACTGTACTGCCTGTGATGATGGCTCACTATTACTCTACTCACCCGTACTCTCAGACCAATCTATGGAGATCGAGGGTTGTGATCATCTTGACATGGGCGTGGAGCATTCGCCTCACCCACAATTATTTCAGAAGAGAAGAATGGCAATGGGGTGCTAGGGAGGATTGGAGATTTGCTGACTTGCGAAAGCGTTATCCCAATAACTGGTGGTGGATGTCCTTCTTTGCTGTATATGTATCTCAGCAGGTGCCATTCCACTCCTTTGTTAGGCTTTTTCAATTTGAAATCGTTCCCATGAATTTCTTGTAATGAAAAATGGACGAGCTACGCTTGGGATTTTGTAA--------CATAAGCAAAATACTCCAACAAAAGGATGGGTAGATTATC
>WN5
CCATTTTCTTTTATGTTACATTTCTGAAAAGCGGTTTGTCTTCCTCCTCAGAGATCTGGAGATGGTGTTCCGCTCATCCCATTGCTCTTGCAAACGCTTTATTTTTCCTCAATGTGAATATACTTTTCTGGGTCATTAGCCTATTGCAGAAAAGCACATGGGTACATTCTTTTTTATCCATCTCCATTTCATTCAAGGTTGTATACATAATTTAAAAAATGTAATCAATCGGTCATGGGCTTGCAGTTGATAGACTTGTACTGGACTATATTGCCTGTGATGATGGCTCACTATTATTCTACTCATCCATACTCTCAAAAGAATCTATGGAGATCGAGGATTGTGACGGTTCTGACATGGGTTTGGAGCATTCGTCTTACACACAATTATTTCAGGAGAGAAGAATGGCAATGGGGTGCCAGAGAAGACTGGCGGTTTGCTGACATGAGGAGGAGGTATCCCAACAATTGGTGGTGGATGTCCTTCTTTGCTGTATATGTATCTCAACAGGTGCAATTTATCTCCTTTCCTCACTTTTTATGGGACCTATCTCTTGTTATGGACTAGATAGAACTGAACCTAGACCTTCAATTGTTAGAGTTGGCGCTTTGCTATGAATGATGAGCCCTTTCAACAGTGCCTTTGGTTATTCGGTC
>WS10
CTATTTTGTTTTACATTGTATTCTTAAAACAGTACGAGTCTTCTTCTTCAGAGATCTGGAGATGGTGTTGGGATCACCCCACAGCTCTTGCAAATGCCTCATTTTTCCTCAATGTAGACATCATTTTTTGGGTCCTCAGCTTACTGCAAAACAGCACTTGGGTACCTTCTCTCCGATCATTCTCGACTTCATCCTTTTATTTTTGCAGTTTGAAAAAGTTTAAATAAACCAAAATTGGAATTGCAGTTGATAGACTTGTACTGGACTGTGTTGCCTGTGATGATGGCTCACTATTATTCTTCCCATCCCCACTCTCAAACAAATCTATGGAGATCAAGGATTGTGATTATTCTGACATGGGTGTGGAGCATTCGTCTTACACATAATTATTTCAGAAGAGAAGAATGGCAATGGGGAGCCAGAGAGGATTGGAGATTTGCTGATATGAGAAAGAAGTATCCCAACAACTGGTGGTGGATGTCCTTCTTTGCTGCATACGTGTCTCAGCAGGTGCAATTCCCCTA--TTCTTGATGTTTTAAATATTGTATTCGCAACCATTTATTAGTTTGGAACTCTTAGTGAGGAAGAACGGAAATTCCAAATTTTGGCGATTCTATCGCTCTCCTGAATACGATGAGCATGGTGTACACCGAG
>WW11
CTATTTTGTTTTACATTGTATTCTTAAAACA--ATGAGTCTTCCACTTCAGAGATTTGGAGATGGTGTTGGGCTCACCCCATAGCTCTTGCAAATGTCTTGTTTTTCCTCAATGTAGATATAACTTTTTGCATCATAATCTTATTGAAAAACAACACTTGGTTG-------------------------------------------------------------------------------------ATAGAATTATACTAGACTATATTGTTTGTGATAATGGCACACTATTATTCTACCCATACCTCCTCTCAAAAAAATCCTTGCTGACCAAGGATCATGATTATTCTGACATGGGTGTGGAGTATTCATCTCGCACACAATTCTTTCAGAAGAGAAGAATGACAATGGAGCACTAGAGATGATTAGAGATTTTCTGACATGAAAAATAACTGCCCCAACAACTGGTGGTGGATGTCCTTCTTTGCTGTATACGTGTCTCAGCAGATCTCATAAAAACGTTTTGTTCAAACCCCCAACAGTAAATGACCT--------------------AATTTACAATGATAAATCCTTCCTATTGGAAACACAATAAAAAAGAAATCTATGTATAAGTGCACTCATCTATTATTTTCC
