# Supplementary material for: Development of a Target Enrichment Probe Set for Conifer (REMcon)
Source: Biology (Basel). 2024 May 22;13(6):361. doi: 10.3390/biology13060361 (PMC11200496; doi:10.3390/biology13060361)
Supplement: Supplementary file 1 [file biology-13-00361-s001.zip › biology-2960267-supplementary/Sup data/secapr_alignments_paralogs/87.fasta]

>AA3
CCATTTTTTATAGGCTTAAATTCTTGTGAAACATTTGAGTTCTCTGTTTGGTTGGTCTTGATCAATAACTCTATTAACTAATTGTTTTACAGATATGGACTACTGAGGACTACGTTACGAGCACCTGCTCTCGGTTGGATGATGTACAATGTCCTTGTTAGTAACCAGAAAAGCATTGAATCACAGTATAAATCTCATGTCTATGCTGATTCAAGCAATGTAACTCCATCATTAGTTGAAAGCAGGTATGCTTTGACAAAAAGGGAAGGTGCTCGTTATGCACCAGCAGCGTTCTTGACAGGCCTGCTAGATCCTGTTCAGTCAAGAGAGGAATTTTTGGCACTATTTGCTGAATTAGAAAACAAAATTCCTATTTTTGTTATATCAACAAAGGACGCACCAAAGCGATCCAAAGCTGAAATGGAGGCTCTTCAAGGTGCCAAGGGGGTTACTAGATTTGTCGAAGTACCAGGTGCTCTCCTTCCACAAGAGGAATACCCATACACTGTTACAGATGAGCTATATGAATTCATAAAAGAACTGTAAGTGAAAGTTCTGATAGTTTGTGATTTTTTCCCATGTGCATGCAAATTTTCTTTTATACAT
>AA60
TTAGTAATTGTAGGCTGGGATTATTCTGGAGGATACGAGTCCTCTGTTTTTTTGATTTGGATTAATATCGCTAATAATGGCTGTTTTTACAGATATGGACTGTTGAGGACCACCTTACGGACACCTGCCCTTGGCTGGATGATGTATAATGTTCTTGTTAGCAATCAGAAAAGCATCGAATCACAATATAAATCCCATGTGTATGCTGATTCCAAGAATGTGACTCCATCCTTGGTTGAAAGCAGGTATGCTTTGACGAAAAAGGAAGGTGCACGCTATGCACCAGCAGCTTTCTTGACTGGCCTCCTAGATCCTGTTCTGTCAAGAGAGGAATTTTTGGCCCTCTTTGCTGGCCTAGAAGGCAAGGTTCCTACATTGGTTATATCAACAACGAATTCACCAAAGAGATCTAAAGCTGAGATGGAGGCTCTTAAAAGTGCCAAGGGGGTTTCCAAATTTGTAGAAATACCGGGTGCCCTTCTCCCACAAGAGGAATACCCATCCTCAGTTTCAGTTGAATTACTAAAATTTATAAATGAATTATAAGTAAAAGCTTTTTT---TAGCTCATCTTTCTTACG-------------------------
>AAR4
CCATTTTTTATAGGCTTAAATTCTTGTGAAACATTTGAGTTCTCTGTTTGGTTGGTCTTGATCAATAACTCTATTAACTAATTGTTTTACAGATATGGACTACTGAGGACTACGTTACGAGCACCTGCTCTCGGTTGGATGATGTACAATGTCCTTGTTAGTAACCAGAAAAGCATTGAATCACAGTATAAATCTCATGTCTATGCTGATTCAAACAATGTAACTCCATCATTAGTTGAAAGCAGGTATGCTTTGACAAAAAGGGAAGGTGCTCGTTATGCACCAGCAGCGTTCTTGACAGGCCTGCTAGATCCTGTTCAGTCAAGAGAGGAATTTTTGGCACTATTTGCTGAATTAGAAAACAAAATTCCTATTTTTGTTATATCAACAAAGGACGCACCAAAGCGATCCAAAGCTGAAATGGAGGCTCTTCAAGGTGCCAAGGGGGTTACTAGATTTGTCGAAATACCAGGTGCTCTCCTTCCACAAGAGGAATACCCATACACTGTTACAGATGAGCTATATGAATTCATAAAAGAACTGTAAGTGAAAGTTCTGATAGTTTGTGATTTTTTCCCATGTGCATGCAAATTTTCTTTTATACAT
>AF1
CCATTTAACTCTGTGTTAGATACTTCTGAAACATTTGGATCCTCTAAACTATTGTGTCAAATTGGCTTATATAATAAATGGTTATCTGACAGATATGGACTGTTGAGGACTACCTTGCGAGCACCTGCCCTTGGTTGGATGATGTACAATGTTCTTGTTAGTAACCAGAAAAGCATTGAATCACAATATAAATCGCATGTCTATGCTGATTCCAATAATGTGACTCCATCCTTAGTTGAAAGCAGGTATGCTTTGACAAAAAGGGAAGGTGCTCGATATGCACCAGCAGCTTTCTTGACAGGTCTGCTAGATCCTGTTGAGTCAAGAGAGGGATTTTTGGCACTATTTGCTGAATTAGAAAGCAAAATTCCTGTTTTGGTTATATCAACAAAGGACTCACCTAAGCGATCTAAAGCTGAAATGGAGGCTCTTAAAGGTGCCAAGGGGGTTTCTAAATTTGTAGAAGTACCAGGTGCCCTTCTTCCGCAAGAGGAATATCCATACTCTGTTTCAGATGAACTATATGAATTTCTAAAAGAGCTATGAGTGAAAGCT---------------------------------------------------
>AG2
CCATTTAACTCTGTGTTAGATACTTCTGAAACATTTGGATCCTCTAAACTATTGTGTCAAATTGGCTTATATAATAAATGGTTATCTGACAGATATGGACTGTTGAGGACTACCTTGCGAGCACCTGCCCTTGGTTGGATGATGTACAATGTTCTTGTTAGTAACCAGAAAAGCATTGAATCACAATATAAATCGCATGTCTATGCTGATTCCAATAATGTGACTCCATCCTTAGTTGAAAGCAGGTATGCTTTGACAAAAAGGGAAGGTGCTCGATATGCACCAGCAGCTTTCTTGACAGGTCTGCTAGATCCTGTTGAGTCAAGAGAGGGATTTTTGGCACTATTTGCTGAATTAGAAAGCAAAATTCCTGTTTTGGTTATATCAACAAATGACTCACCTAAGCGATCTAAAGCTGAAATGGAGGCTCTTAAAGGTGCCAAGGGGGTTTCTAAATTTGTAGAAGTACCAGGTGCCCTTCTTCCGCAAGAGGAATATCCATACTCTGTTTCAGATGAACTATATGAATTTCTAAAAGAGCTATGAGTGAAAGCTTTCAT-AGTTTCAGATTCTTAGTATTGCAATTTAAATTTGCTCATATATAT
>AH26
CTAAACAATGGTTTCTCTAATCTTTTAAAAGGAGTTCAATTGATCTCGAATCTGATCTTTATCAATGTCTCTAACTGATCAATCTTTCACAGGTATGGATTCTTGAGGACTACCTTACGAGCACCTGCCCTTGGTTGGATGATGTACAATTTTTTAGTGAGTAACCAGAAAAGTATCGAGTCACAATATAAATCTCATGTCTATGCTGATTCCCAGAATGTGACTCCATCTCTTGTTGAGAGCAGATACTCTTTGACAAAAAGAGAAGGTGCTCGTTATGCACCTGCGGCCTTTTTGACAGGCATGCTAGATCCTGTTCAATCAAGGGAGGAGTTTTTGGAACTATTTGCTGAATTAGAAAGTAAGATTCCTGTTTTGGTTATATCAACAAAGGATGCTCCGAAACGCTCAAAGGCTGAGATGGATGCTCTTCGTGGTGCTAAAGGGGTTTCTAAATTTGTTGAAGTTCCAGGTGCTCTTCTTCCACAAGAAGAATACCCTGGGTCAGTTTCAGATGAACTGTTTGAGTTTCTGAAAGAATTATAAGTAAC--TGATGTTTATTTCAGGATATTGCACGAGCTTACACACAAATTGTGTTATAATT
>AME1
CCAAATTTTATAGGCTTAAATTCTTGTGAAACATTTGAGCTCTCTGTTTTGTCGGTCTTGATTAATAACTCTATTAACTAATTGTTTTACAGATATGGACTACTGAGGACTACGTTACGAGCACCTGCTCTTGGTTGGATGATGTACAATGTCCTTGTTAGTAACCAGAAAAGCATTGAATCACAGTATAAATCTCATGTTTATGCCGATTCCAACAATGTAACTCCATCATTAGTTGAAAGCAGGTATGCTTTGACAAAAAGGGAAGGTGCTCGTTATGCACCGGCAGCGTTCTTGACAGGCCTGCTAGATCCTGTTCAGTCAAGAGAGGAATTTTTGGCACTATTTGCTGAATTAGAAAACAAAATTCCTATTTTTGTTATATCAACAAAGGACGCACCAAAGCGATCCAAAGCTGAAATGGAGGCTCTTCAAGGTGCCAAGGGGGTTACTAGATTTGTCGAAGTACCAGGTGCTCTCCTTCCACAAGAGGAATACCCATACACTGTTACGGATGAGCTATATGAATTCTTAAAAGAACTGTAAGTGAAAGTTTTGATAGTTTGTGATTTTTTCCCAGGTGCGTGCAAATGTTCTTTTATACAT
>AP25
CTAAACAATGGTTTCTCTAATCTTTTAAAAGTAGTTCAATTGATCTCGAATCTGATCTTTATCAATGTCTCTAACTGATCAATCTTTCACAGGTATGGATTCTTGAGGACTACCTTACGAGCACCTGCCCTTGGTTGGATGATGTACAATTTTTTAGTGAGTAACCAGAAAAGTATCGAGTCACAATATAAATCTCATGTCTATGCTGATTCCCAGAATGTGACTCCATCTCTTGTTGAGAGCAGATACTCTTTGACAAAAAGAGAAGGTGCTCGTTATGCACCTGCGGCCTTTTTGACAGGCATGCTAGATCCTGTTCAATCAAGGGAGGAGTTTTTGGAACTATTTGCTGAATTAGAAAGTAAGATTCCTGTTTTGGTTATATCAACAAAGGATGCTCCGAAACGCTCAAAGGCTGAGATGGATGCTCTTCGTGGTGCTAAAGGTGTTTCTAAATTTGTTGAAGTTCCAGGTGCTCTTCTTCCACAAGAAGAATACCCTGGGTCAGTTTCAGATGAACTGTTTGAGTTTCTGAAAGAATTATAAGTAAC--TGATGTTTATTTCAGGATATTGCACGAGCTTACACACAAATTGCGTTATAATT
>APA47
TCATTTTACTCTGTGTTAGATTCTTCTGAAACATTTGAACCTTCTAAACTATTATGTCAAATTGGCTTATATAATAAATGGTTATCTGACAGATATGGATTGTTGAGGACTACCTTACGAGCACCTGCCCTTGGTTGGATGATGTACAATGTTCTTGTTAGTAATCAGAAAAGCATTGAATCACAATATAAATCGCATGTCTATGCTGATTCCAATAATGTGACTCCATCCTTAGTTGAAAGCCGGTATGCTTTGACAAAAAGAGAAGGTGCTCGATATGCACCAGCAGCTTTCTTGACAGGTCTGCTAGATCCTGTTCAGTCAAGAGAGGGATTTTTGGCACTATTTGGTGAATTAGAAAGCAAATTTCCTGTTTTGGTGATATCAACAAAGAACTCACCAAAGCGATCTAAAGCTGAAATGGAGGCTCTTAAAGGTGCCAAGGGGGTTACTAAATTTGTAGAAGTACCAGGTGCCCTTCTTCCACAAGAGGAATATCCCTACTCTGTTTCAGATGAACTATATGAATTTCTAAAAGAACTATGAGTGAAACCTTTCATGAGTTTCAGATTCTTAGTATAAAATTTGCCCATATTATATTTAGCG
>AS57
TTTGTCATTGTAGGCTTGAATTTTACTGAAGCATATGAGCTCTCTATTTCTTTGGCCTTGATTAATATCGCTAATAATTGGTTGTTTTACAGATATGGACTGTTGAGGACCACCCTACGGGCACCTGCCCTTGGTTGGATGATGTATAATGTTCTTGTTAGTAACCAGAAAAGCATTGAATCACAATATAAATCCCATGTGTATGCTGATTCCAAGAACGTGACTCCATCCTTAGTTGAAAGCAGGTATGCTTTGACAAAAAGGGAAGGTGCTCGCTATGCACCAGCAGCTTTCTTGACTGGCCTGCTAGATCCTGTTCAGTCAAGAGAGGAATTTTTGGCACTCTTTGCTGAACTAGAAGGCAAGGTTCCTACTTTGGTTATATCAACGACAGATTCACCAAAGCGATCTAAAGCTGAGATGGAGGCTCTTAAAGGTGCCAAGGGGGTTTCTAAATTTGTAGAAGTACCAGGTGCTCTTCTTCCACAAGAGGAATACCCATCTTCGGTTTCAGTTGAACTATTAAAATTTATAAATGAATTATAAGTAAAAGCTTTGTTTAGTTTGTGATTCTTCATAAGTGCAGACAAATTTTCTTATCTACAT
>ASA51
TCATTTTGCTTTGTGTCAGATTCTCCTAAGACATTTGAACTCTCTAATTT-------CAACTTGACTTTTATAATAAATGGTTGTCTGACAGATATGGACTATTGAGGACTACCTTACGAGCACCTGCCCTTGGTTGGATGATGTATAATGTTCTTGTTAGTAACCAGAAAAGCATTGAATCACAATATAAATCACACGTCTATGCTGATTCCAATAATGTGACTCCATCCTTAGTTGAAAGCAGGTATGCTTTGACAAAAAGGGAAGGTGCTCGATATGCACCGGCAGCTTTTTTGACAGGTCTGCTGGATCCCGTTGAGTCAAGAGAAGGTTTTTTGGCATTATTTGCTGAATTAGAAAGCAAAATTCCTATTTTGGTTATATCAACAAAGGACTCACCAAAGCGATCGAAAGCTGAAATGGAGGCTCTTAAAGGTGCCAAGGGGGTTACTAAATTTGTAGAACTACCAGGTGCCCTTCTTCCGCAAGAGGAATATCCATACTCTGTTTCAGATGAACTATATGAATTTCTAAAAGAACTATGAGTGAAAGGTTTCACAAGTTTAAGATTCTTAGTATTGCAATGTAAATTTGCTCATATATAT
>CB35
----------------------------------------------------------------------------------------------------------------------------------------------------------------------------------------------------------------------------TGAGTCCATCTCTCGTTGAGAGCAGATATTCTTTGACAAAGAGAGAAGGTGCTCGTTATGCACCCGCAGCCTTTTTGACAGGCATGCTAGATCCTGTTCAATCAAGGGAGGAGTTCTTGGCACTATTTGCTGAATTAGAAAGTAAGATTCCTGTTTTGGTTATGTCAACAAAGAATGCTCCGAAACGTTCAAAAGCTGAGATGGATGCTCTTCGTGGCACTAAAGGGGTTTCTAAATTTGTTGAAGTTCCAGGTGCTCTTCTTCCACAAGAGGAATACCCTGAGTCAGTTTCAGATGAACTATTTGAATTTCTGAAAGAATTATAAGTAACTGTGATGTTTAATTCTGGATACTATACGAGCTTACACACAAATTTTGTTATAATT
>CD18
-----------------------------AGGATTTGAGCTCTCTATTTCTTTGATCTTGATTAATATCTCTAATAATGGATGTTTTTACAGATATGGACTGTTGAGGACCACTCTTCGGGCACCTGCTCTCGGTTGGATGATGTATAATGTTCTTGTTAGTAACCAGAAAAGCATTGAGTCACAATATAAATCCCATGTGTATGCTGATTCCAAGAATGTGACTCCATCCTTAGTTGAAAGCAGGTACGCTTTGACAAAAAGGGAAGGTGCGCGCTACGCGCCAGCAGCTTTTCTGACTGGTCTCCTAGATCCTGTTCAGTCAAGAGAGGAATTTTTGGCACTCTTTGCTGACCTAGAAGGCAAGGTTCCCACTTTGGTTATATCAACGACAAATTCACCAAAGCGATCTAAAGCCGAGATGGAGGCTCTTAAAGGTGCCAAGGGGGTTTCTAAATTTGTAGAAGTACCGGGTGCTCTTCTTCCACAAGAGGAATACCCATCCTCAGTTTCAGTTGAACTGCTAAATTTCATAAATGAAATATAAGTAAAAGCTATGTTTAGTATGTGATCTTTCATAAGTGCAGACAAATTTTCTGATCTACAT
>CDE34
CTAAACAATGAGTTCTCTAATC-TTTTAAAGTAGTTCCATTGATCTTGACTCTGCTCTTGATCAATGTCTCTAACAGCTTGATCTTTTACAGGTACGGATTCTTGAGGACTACCTTACGAGCACCTGCCCTTGGTTGGATGATGTACAATGTTCTAGTGAGTAACCAGAAAAGTATTGAGTCACAATATAAATCTCATGTCTATGCTGATTCCAAGAATGTGAGTCCATCTCTCGTTGAGAGCAGATATTCTTTGACAAAGAGAGAAGGTGCTCGTTATGCACCCGCAGCCTTTTTGACAGGCATGCTAGATCCTGTTCAATCAAGGGAGGAGTTCTTGGCACTATTTGCTGAATTAGAAAATAAGATTCCTGTTTTGGTTATGTCAACAAAGAATGCTCCGAAACGTTCAAAAGCTGAGATGGATGCTCTTCGTGGCACTAAAGGGGTTTCTAAATTTGTTGAAGTTCCAGGTGCTCTTCTTCCACAAGAGGAATACCCTGAGTCAGTTTCAGATGAACTATTTGAGTTTCTGAAAGAATTATAAGTAACTGTGATGTTTAATTCTGGATACTATACGAGCTTACACACAAATTTTGTTATAATT
>CF38
TTTGTCATAGTAAGCTTGGATTCTTCTGAAACATTTGAACTTGTTATTTCTTTGGCATTCATTTATATCTCTATTAACCGGTTGTTTCACAGATACGGATTGTTGAGGACTACCTTACGCGCACCTGCCCTTGGTTGGATGATGTACAATGTTCTTGTTAGTAACCAGAAAAGCATCGAATCACAGTATAAGTCTCATGTCTATGCTGATTCCAAGAATGTGACTCCATCCTTAGTTGAAAGTAGGTATGCTTTGACAAAAAGGGCAGGTGCCCGTTATGCACCGGCAGCTTTCTTGACCGGCCTTCTAGATCCTGTTCAGTCAAGAGAGGAATTTTTGGCACTATTTACTGACTTAGAAGGCAAGGTTCCTACCTTGGTTATATCAACAAAGGACTCACCAAAGCGATCCAAAGCTGAGATGGAGGCTCTTAAAGGTGCCAAGGGGGTTTCCAAATTTGTTGTAGTACCAGGGGCTCTTCTTCCACAAGAGGAGTACCCATGTTCGGTTTCAGATGAACTATTTGAATTTATAAAAGAACTATAAGGAAAAGCTTTGATAGGTTTGTGATACTTCACAAGTGT----------------------
>CH19
TTTGTTATTATAGGTTTGGATTCTTCTTAAGGATTTGAGCTCTCTATTTCTTTGATCTTGACTAATATCTATAATAATGGTTGTTTTTACAGATATGGACTGTTGAGGACCACTCTTCGGGCACCTGCCCTCGGTTGGATGATGTATAATGTTCTAGTTAGTAACCAGAAAAGCATTGAGTCACAATATAAATCCCATGTGTATGCTGATTCCAAGAATGTGACTCCATCCTTAGTTGAAAGCAGGTACGCTTTGACAAAAAGGGAAGGTGCGCGCTACGCTCCAGCAGCTTTTCTGACTGGCCTCCTAGATCCTGTTCAGTCAAGAGAGGAATTTTTGGCACTCTTTGCTGACCTGGAAGGCAAGGTTCCCACTTTGGTTATATCAACGACAAATTCACCAAAGCGATCTAAAGCTGAGATGGAGGCTCTTAAAGGTGCCAAGGGGGTTTCTAAATTTGTAGAAGTACCGGGTGCTCTTCTTCCACAAGAGGAATATCCATCCTCTGTTTCAGTTGAACTGCTAAATTTCATAAATGAAATATAAGTAAAAGCTTTGTT----------TTTTAGTAT---------------------------
>CHA37
TTTGTCATAGTAAGCTTGGATTCTTCTGAAACATTTGAACTTGTTATTTCTTTGGCATTCATTTATATCTCTATTAACCGGTTGTTTCACAGATATGGATTGTTGAGGACTACCTTACGCGCACCTGCCCTTGGTTGGATGATGTACAATGTTCTTGTTAGTAACCAGAAAAGCATCGAATCACAGTATAAGTCTCATGTCTATGCTGATTCCAAGAATGTGACTCCATCCTTAGTTGAAAGTAGGTATGCTTTGACAAAAAGGGCAGGTGCCCGTTATGCACCGGCAGCTTTCTTGACCGGCCTTCTAGATCCTGTTCAGTCAAGAGAGGAATTTTTGGCACTATTTACTGACTTAGAAGGCAAGGTTCCTACCTTGGTTATATCAACAAAGGACTCACCAAAGCGATCCAAAGCTGAGATGGAGGCTCTTAAAGGTGCCAAGGGGGTTTCCAAATTTGTTGTAGTACCAGGGGCTCTTCTTCCACAAGAGGAGTACCCATGTTCGGTTTCAGATGAACTATTTGAATTTATAAAAGAACTATAAGGAAAAGCTTTGATAGGTTTGTGATACTTCACAAGTGTGCACATTTTTTCTTGTCTACAT
>CJ24
TTTGTTATTGTAGGTTTGGATTCTTCTGAAGCATTTGAAATCTCTATTTCTTTGGTCTTGATTAATATCTCTAATAATTGATTGTTTTACAGATATGGACTGTTAAGGACCACCCTATGGGCACCTGCCCTTGGTTGGATGATGTATAATGTTCTTGTTAGTAACCAGAAAAGCATTGAATCACAATATAAATCCCATGTGTATGCTGATTCCAAGAATGTGACTCCATCCTTAGTTGAAAGCAGGTATGCTTTGACAAAAAGGGAAGGTGCCCGCTATGCACCAGCCGCTTTCTTGACTGGCCTCCTAGATCCTGTTCAGTCAAGGGAGGAATTTTTGGCACTCTTTGCTGGTCTAGAAGGCAAGGTTCCTACTTTGATTATATCAACGACAAATTCACCAAAGCGGTCTAAAGCCGAGATGGAGGCTCTTAAAGGTGCCAAGGGGGTTTCCAAATTTGTAGAAGTACCAGGTGCTCTTCTTCCACAAGAGGAATACCCATCCGCTGTTTCAGTTGAACTACTAAAGTTTATAAATGAATTATAAGTAAAGGCTTTGTTTACTTTATGTTTTTTCATAAGTGCAGACAAATTTTCTTATCTACAT
>CK7
TTTGTTATTGTAGACTTGGGTTCTTCTGAAGCATTTGAGCTCTCTATTTCTTTGGCCTTGATTAATATCTCTAATAATTGGTTGTTTTACAGATACGGACTGTTGAGGACTAGTCTACGGGCTCCTGCCCTTGGTTGGATGATGTATAATGTTCTTGTTAGTAACCAGAAAAGCATTGAATCACAATATAAGTCCCATGTGTATGCTGATTCCAAGAACGTGACTCCAACCTTAGTTGAAAGCAGGTATGCTTTGACAAAAAGGGAAGGTGCCCGCTATGCACCGGCAGCTTTCTTGACCGGCCTGCTAGATCCGGTTAAGTCAAGAGAGGAATTTTTGGCACTCTTTGCTGACCTAGAAGGCAAGGTTCCTACCTTAGTTATATCAACAATGGATTCGCCAAAGCGATCTAAAGCTGAGATGGAGGCTCTTAAAGGTGCCAAGGGCGTTTCTAAATTTGTAGAAGTACCAGGTGCTCTTCTTCCACAAGAGGAATACCCATCCTCAGTTTCAGTTGAACTACTTAAATTTATAAATGAATTATAAGTAAAAGATTTGTTTAGTTTGTGATTTGTCACAAGTGCAGACAAATTTTCTTATCAATAT
>CL6
TTTGTTATTGTAGACTTGGGTTCTTCTGAAGCATTTGAGCTCTCTATTTCTTTGGCCTTGATTAATATCTCTAATAATTGGTTGTTTTACAGATACGGACTGTTGAGGACTAGTCTACGGGCTCCTGCCCTTGGTTGGATGATGTATAATGTTCTTGTTAGTAACCAGAAAAGCATTGAATCACAATATAAGTCCCATGTGTATGCTGATTCCAAGAACGTGACTCCAACCTTAGTTGAAAGCAGGTATGCTTTGACAAAAAGGGAAGGTGCCCGCTATGCACCGGCAGCTTTCTTGACCGGCCTGCTAGATCCGGTTAAGTCAAGAGAGGAATTTTTGGCACTCTTTGCTGACCTAGAAGGCAAGGTTCCTACCTTAGTTATATCAACAATGGATTCGCCAAAGCGATCTAAAGCTGAGATGGAGGCTCTTAAAGGTGCCAAGGGCGTTTCTAAATTTGTAGAAGTACCAGGTGCTCTTCTTCCACAAGAGGAATACCCATCCTCAGTTTCAGTTGAACTACTTAAATTTATAAATGAATTATAAGTAAAAGATTTGTTTAGTTTGTGATTCGTCACAAGTGCAGACAAATTTTCTTATCAATAT
>CM9
TTAGTAATTGTAGGCTGGGATTATTCTGGAGGCTACGAGTCCTCTGTTTTTTTGATTTTGATTAATATCGCTAATAATGGCTGTTTTTACAGATATGGACTGTTGAGGACCACCTTACGGGCACCTGCCCTTGGCTGGATGATGTATAATGTTCTTGTTAGCAATCAGAAAAGCATCGAGTCACAATATAAATCCCATGTGTATGCTGATTCCAAGAATGTGACTCCATCCTTGGTTGAAAGCAGGTATGCTTTGACGAAAAAGGAAGGTGCACGCTATGCACCAGCAGCTTTCTTGACTGGCCTCCTAGATCCTGTTCAGTCAAGAGAGGAATTTTTGGCCCTCTTTGCTGGCCTAGAAGGCAAGGTTCCTACATTGGTTATATCAACAACGAATTCACCAAAGAGATCTAAAGCTGAGATGGAGGCTCTTAAAGGTGCCAAGGGGGTTTCCAAATTTGTAGAAATACCGGGTGCCCTTCTCCCACAAGAGGAATACCCATCCTCAGTTTCAGTGGAATTACTAAAATTTATAAATGAATTATAAGTAAAAGCTTTTTTAAGCTTCTCATCTTTCTTAAGTGCAGATAAATTTTCTTATCTATTT
>CO8
TTATTAATTGTAGGCTGGGATTATTCTGGAGGATACGAGTCCTCTGTTT-TTTGATTTTGATTAATATAGCTAATAATGGCTGTTTTTACAGATATGGACTGTTGAGGACCACCTTACGGGCACCTGCCCTTGGCTGGATGATGTATAATGTTCTTGTTAGCAATCAGAAAAGCATCGAATCACAATATAAATCCCACGTGTATGCTGATTCCAAGAATGTGACTCCATCCTTGGTTGAAAGCAGGTATGCATTGACGAAAAAGGAAGGTGCACGCTATGCACCAGCAGCTTTCTTGACTGGCCTCCTAGATCCAGTTCTGTCAAGAGAGGAATTTTTGGCCCTCTTTGCTGGCCTAGAAGGCAAGGTTCCTACATTGGTTATATCAACAACGAATTCACCAAAGAGATCTAAAGCTGAGATGGAGGCTCTTAAAGGTGCCAAGGGGGTTTCCAAATTTGTAGAAATACCGGGTGCCCTTCTCCCACAAGAGGAATACCCATCCTCAGTTTCAGTTGAATTACTAAAATTTATAAATGAATTATAAGTAAAAACTTTTTTAAGCTTCTCATCTTTCTTAAGTGCAGATAAATTTTCTTATCTATTT
>CP16
TTTGTTATTATAGGCTTGGATTCTTCTGAAGGATTTGAGCTCTGTATTTCTTTGGTCTTGATTAATATCTCTAATAATGATTGTTATTACAGATATGGACTGTTGAGGACCACTCTACGGGCACCTGCCCTTGGTTGGATGATGTATAATGTTCTTGTTAGTAACCAGAAAAGCATTGAATCACAATATAAATCCCATGTTTATGCTGATTCCAAGAATGTGACTCCATCCTTAGTTGAAAGCAGGTATGCTTTGACAAAAAGGGAAGGTGCGCGCTACGCGCCGGCAGCTTTCCTGACTGGTCTCCTAGATCCTGTTCAGTCAAGAGAGGAATTTTTGGCACTCTTTGCTGGCCTAGAAGGCAAGGTTCCTACTTTGGTCATATCAACGATGAATTCACCAAAGCGATCGAAAGCTGAGATGGAGGCTCTTAAAGGTGCCAAGGGGGTTTCCAAATTTGTAGAAGTACCGGGTGCTCTTCTTCCACAAGAGGAATACCCATCCTCAGTTTCAGTTGAACTACTAAATTTTATAAATGAATTATAAGTAAAAGCTTTTTTTAGTTTGTGGTCTTTCATAAGTGCAGACAAATTTTCATATTTACAT
>CP161
TTTGTTATTATAGGCTTGGATTCTTCTGAAGGATTTGAGCTCTGTATTTCTTTGGTCTTGATTAATATCTCTAATAATGATTGTTATTACAGATATGGACTGTTGAGGACCACTCTACGGGCACCTGCCCTTGGTTGGATGATGTATAATGTTCTTGTTAGTAACCAGAAAAGCATTGAATCACAATATAAATCCCATGTTTATGCTGATTCCAAGAATGTGACTCCATCCTTAGTTGAAAGCAGGTATGCTTTGACAAAAAGGGAAGGTGCGCGCTACGCGCCGGCAGCTTTCCTGACTGGTCTCCTAGATCCTGTTCAGTCAAGAGAGGAATTTTTGGCACTCTTTGCTGGCCTAGAAGGCAAGGTTCCTACTTTGGTCATATCAACGATGAATTCACCAAAGCGATCGAAAGCTGAGATGGAGGCTCTTAAAGGTGCCAAGGGGGTTTCCAAATTTGTAGAAGTACCGGGTGCTCTTCTTCCACAAGAGGAATACCCATCCTCAGTTTCAGTTGAACTACTAAATTTTATAAATGAATTATAAGTAAAAGCTTTTTTTAGTTTGTGGTCTTTCATAAGTGCAGACAAATTTTCATATTTACAT
>CR44
TTAATAAATTGGACCTTCTGTCCGTTAAATTTATCCCTTCATATTTCTTCATCTCAAGTAGTTGATATATATAAGAACATGCTCTTTTACAGGTATGGACTCTTACGGAGCACATTACGAGCACCTGCCCTTGGTTGGATGATGTACAATGTTCTTGTAAGTAATCAGAAAAGCATCAAATCACAATATGAATCTCATGTATACGCTGATCCCAAGAATGTGACTCCAGCTATAGTTGAAAGCAGATATGCATTGACAAAACGCGAAGGTGCTCGATATGCACCAGCAGCCTTCTTGACAGGGCTGCTAGATCCTGTTTGGTCAAGGGAGGAATTTTTGGCACTATTTGCCGAATTAGAAAGCAAGGTTCCTATTTTGGTTATGTCTACAAAGAACTCTCCAAAGCGGTCAAAGGCTGAGATGGAAGCCCTTAAAGGAGCCAAGGGGGTGTCTAAGTTTGTGGAAGTACCTGGTGCCCTTCTTCCACAAGAGGAATACCCACAATTAGTTTCAGATGAGCTATTTGAATTTTTAAAAGAGCTACCGTCTAAAGCT-----CTATTTGAATTTTTGAAAGAACAAAGGTGAACGCTGTGGCATGGCT
>CT15
TTTGTTATTATAGGCTTGGATTCTTCTGAAGGATTTGAGCTCTTTATTTCTTTGGTCTTGATTAATATCTCTAATAATGGTTGTTGTTACAGATATGGATTGTTGAGGACCACCCTACGGGCACCTGCCCTCGGTTGGATGATGTATAATGTTCTTGTTAGTAACCAGAAAAGCATTGAATCACAATATAAATCCCATGTTTATGCTGATTCCAAGAATGTTACTCCATCCTTAGTTGAAAGCAGGTATGCTTTGACAAAAAGGGAAGGTGCGCGCTACGCCCCGGCAGCTTTCCTGACTGGTCTCCTAGATCCTGTTCAGTCAAGAGAGGAATTTTTGGCACTCTTTGCTGGCCTAGAAGGCAAGGTTCCTACTTTGATTATATCAACGATGAATTCACCAAAGCGATCTAAAGCTGAGATGGAGGCTCTTAAAGGTGCCAAGGGGGTTTCCAAATTTGTAGAAGTACCGGGTGCTCTTCTTCCACAAGAGGAATACCCATCCTCAGTTTCAGTTGAACTAATAAATTTTATAAATGAATTATAAGTAAAAGCTTTTTTTGGTTTGTGGTCTTTCATAAGTGCAGACAGATTTTCTTATCTACAT
>DA12
TTCAATGTTCAAGTATTTAGTATTTAGCATTTGCAATAGTATTTAGTTTTTTTGGTCTTGATTAATATCTCTAATAATGGCTGTTTTTACAGATATGGACTGTTGAGAACCACCCTACGGGCACCTGCCCTTGGCTGGATGATGTATAATGTTCTTGTTAGCAATCAGAAAAGCATCGAATCACAATATAAATCCCATGTGTATGCTGATTCCAAGAATGTGACTCCATCCTTAGTTGAAAGCAGGTATGCTTTGACAAAAAAGGAAGGTGCGCGCTATGCACCAGCAGCTTTCTTGACTGGCCTCCTAGATCCTGTTCAGTCAAGAGAGGAATTTTTGGCCCTCTTTGCTGGCCTAGAAGGCAAGGTTCCTACATTGGTTATATCAACAAGGAATTCACCAAAGAGATCTAAAGCTGAGATGGAGGCTCTTAAAGGTGCCAAGGGGGTTTCCAAATTTGTGGAAGTACTGGGTGCTCTTCTTCCACAAGAGGAATACCCATCCTCGGTTTCAGTTGAACTACTAAAATTTATAAATGAATTATAAGTAGAAGATTTTTTTAGCTTGTCATCTTTCATAAGTGCAGATAAAATTTCTTATCTATTT
>DB53
TCATTTAACTCTATGGTAGATACTTCTGAAACATTTGAATCCTCTAAACTATTGTGTCAAATTGGCTTATATTATAAATGCTTATCTGACAGATATGGACTTTTGAGGACTACCTTGCGAGCACCTGCCCTTGGTTGGATGATGTACAATTTTCTTGTTAGTAACCAGAAAAGCATTGAATCGCAATATAAATCGCATGTCTATGCTGATTCCAATAATGTGACTCCATCGTTAGTTGAAAGCAGGTATGCTTTGACAAAAAGGGAAGGTGCTCGATATGCACCAGCAGCTTTCTTGACGGGTCTGCTAGATCCTGTTGAGTCAAGAGAGGGATTTTTGGCACTATTTGCTGAATTAGAAGGCAAAATTCCTGTTTTGGTTATATCAACAAAGGACTCACCAAAGCGATCTAAAGCTGAAATGGAGGCTCTTAAAGGTGCCAAGGGGGTTACTAAATTTGTAGAAGTACCAGGTGCCCTTCTTCCGCAAGAGGAATATCCATACTCTGTTTCAGATGAACTATATGAATTTCTAAAAGAACTATGAGTGAAAACTTTCATGAGTTTCAGATTCCTAGTATTGCAATTTAAATTTGCTTATATATAT
>DC1
TCATTTAACTCTGTGGTAGATACTTCTGAAAAATTTGAACCTTCTAAACTATTGTGTCAAATTGGCTTATATAATATATGGTTATCTGACAGATATGGACTGTTGAGGACTACCTTGCGAGCACCTGCCCTTGGTTGGATGATGTACAATGTTCTTGTTAGTAACCAGAAAAGCATTGAATCACAATATAAATCGCATGTCTATGCTGATTCCAATAATGTGACTCCATCCTTAGTTGAAAGCAGGTATGCTTTGACAAAAAGGGAAGGTGCTCGATATGCACCAGCAGCTTTCTTGACAGGTCTGCTAGATCCTGTCGAATCAAGAGACGGATTTTTGGCACTATTTGCTGAATTAGAAAGCAAAATTCCTGTTTTGGTTATATCAACAAAGGACTCACCAAAGCGATCTAAAGCTGAAATGGAGGCTCTTAAAGGTGCCAAGGGGGTTACTAAATTTGTAGAAGTACCAGGTGCCCTTCTTCCGCAAGAGGAATATCCATACTCTGTTTCAGATGAACTATATGAATTTCTAAAAGAACTATGAGTGAAAACTTTCATGGGTTTCAGATTCTTAGTATTGCAATTTAAATTTGCTCATATATAT
>DD1
TCATTTAACTCTGTGGTAGATACTTCTGAAACATTTGAAACCTCTAAACTATTGTGTCAAATTGACTTATATAATAAATGGTTGTCTGACAGATATGGACTATTGAGGACTACCTTGCGAGCACCTGCCCTTGGTTGGATGATGTACAATGTTCTTGTTAGTAACCAGAAAAGCATTGAATCACAATATAAATCGCATGTCTATGCTGATTCCAATAATGTGACTCCATCCTTAGTTGAAAGCAGGTATGCTTTGACAAAAAGGGAAGGTGCTCGATATGCACCAGCAGCTTTCTTGACAGGTCTGCTAGATCCTGTTGAGTCAAGAGAGGGATTTTTGGCACTATTTGCTGAATTAGAAAGCAAAATTCCTGTTTTGGTTATATCAACAAAGGACTCACCAAAGCGATCAAAAGCTGAAATGGAGGCTCTTAAAGGTGCCAAGGGGATTACTAAATTTGTTGAAGTACCAGGTGCCCTTCTTCCGCAAGAGGAATATCCATACTCTGTTTCAGATGAATTATATGAATTTCTAAAAGAAGTATGAGCGTGAGCTTTCATGAGTTTCAGATTCTTAGTATTGCAATTTAAATTTGCTCATATATAT
>DIM50
TCATTTAACTCTGTGGTGGATACTTCTGAAACATTTGAACCCTCTAAACTATTGTGTCAAATTGGCTTATATAATAAATGGTTATCTGACAGATATGGACTATTGAGGACTACCTTGCGAGCACCTGCCCTTGGTTGGATGATGTACAATGTTCTTGTTAGTAACCAGAAAAGCATTGAATCACAATATAAATCGCATGTCTATGCTGATTCCAATAATGTGACTCCATCCTTAGTTGAAAGCAGGTATGCTTTGACAAAAAGGGAAGGTGCTCGATATGCACCAGCAGCTTTCTTGACAGGTCTGCTAGATCCTGTTGAGTCAAGAGAGGGATTTTTGGCACTATTTGCTGAATTAGAAAGCAAAATTCCTGTTTTGGTTATATCAACAAAGGACTCACCAAAGCGATCGAAAGCTGAAATGGAGGCTCTTAAAGGTGGCAAGGGGATTACTAAATTTGTTGAAGTACCAGGTGCCCTTCTTCCGCAAGAGGAATATCCATACTCTGTTTCAGATGAATTATATGAATTTCTAAAAGAAGTATGAGCGTGAGCTTTCATGAGTTTTAGATTCTTAGTATTGCAATTTAAATTTGCTCATATATAT
>EN45
------------------------------------------------------------------------------------------------------------------------------------------ATGGTGTATAATGTTCTCGTAAGTAATCAGAAAAGCATCCAGTCACAATATGAATCTCATGTATATGCTAATCCCAAGAATGTGACCCCGTCTATAGTTGAAAGCAGATATGCTTTGACGAAACGAGAAGGTGCTCGTTATGCACCGGCAGCCTTCTTGACAGGCCTGCTAGATCCTGTTCAATCAAGGGAGGAATTTTTGGCACTATTTGCTGAATTAGAAAACAAGGTTCCTATTTTGGTGATGTCAACAAAGAATGCTCCAAAGCGATCAAAAGCTGAGATGGAAGCTCTTCAAGGAGCCAAAGGGGTTTCTAAATTTGTGGAAGTACCTGGTGCTCTTCTTCCACAAGAGGAATACCCACACTCAGTTTCAGATGAACTGTTTGAATTTTTGAAAGAACTATTGGTCAAAGCTG----TATTTGAAATTTTCAAAGAACCAAAGGTGAAATATGTGATGCAGCT
>FC13
TTTGTTATTGTAGGCTTGGATTCTTCTGGAGGATATGAGCTCTCTGTTTTTTTGGTCTTGATTAATATCTCTAATAATGGCTGTTTTTACAGATATGGACTGTTGAGAACCACCCTACGGGCACCTGCCCTTGGCTGGATGATGTATAATGTTCTTGTTAGTAATCAGAAAAGCATCGAATCACAATATAAATCCCATGTGTATGCTGATTCCAAGAATGTGACTCCATCCTTAGTTGAAAGCAGGTATGCTTTGACAAAAAAGGAAGGTGCGCGCTATGCACCAGCAGCTTTCTTGACTGGCCTCCTAGATCCTGTTCAGTCAAGAGAGGAATTTTTGGCCCTCTTTGCTGGCCTAGAAGGCAAGGTTCCTACATTGGTTATATCAACAAGGAATTCACCAAAGAGATCTAAAGCTGAGATGGAGGCTCTTAAAGGTGCCAAGGGGGTTTCCAAATTTGTAGAAGTACCGGGTGCTCTTCTTCCACAAGGGGAATACCCATCCCCGGTTTCAGTTGAACTACTAAAATTTATAAATGAATTATAAGTAAAAGATTTTTTAAGCTTATCATCTTTCATAAGTGCAGATAAAATTTCTTATCTATTT
>FTS1
TCATTTAACTCTGTGGTAGATACTTCTGAAACATTCGAACCTTCTAGACTATTGTGTCAAATTGGGTGATATAATATATGGTTATCTGACAGATATGGACTGTTGAGGACTACCTTGCGAGCACCTGCCCTTGGTTGGATGATGTACAATGTTCTTGTTAGTAACCAGAAAAGCATTGAATCACAATATAAATCGCATGTCTATGCTGATTCCAATAATGTGACTCCATCCTTAGTTGAAAGCAGGTATGCTTTGACAAAAAGGGAAGGTGCTCGATATGCACCAGCAGCTTTCTTGACAGGTCTGCTAGATCCTGTCGAGTCAAGAGAGGGATTTTTGGCACTATTTGCTGAATTAGAAAGCAAAATTCCTGTTTTGGTTATATCAACAAAGGACTCTCCAAAGCGATCTAAAGCTGAAATGGAGGCTCTTAAAGGTGCCAAGGGGGTTAGTAAATTTGTAGAAGTACCAGGTGCCCTTCTTCCACAAGAGGAATATCCATACTCTGTTTCAGATGAACTATATGAATTTCTAAAAGAACTATGAGTGAAAACTTTCATGGGTTTCAGATTCTTAGTATTGCAATTTAAATTTGCTCCTATATAT
>FTS2
TCATTTAACTCTGTGGTAGATACTTCTGAAACATTCGAACCCTCTAGACTATTGTGTCAAATTGGGTGATATAATATATGGTTATCTGACAGATATGGACTGTTGAGGACTACCTTGCGAGCACCTGCCCTTGGTTGGATGATGTACAATGTTCTTGTTAGTAACCAGAAAAGCATTGAATCACAATATAAATCGCATGTCTATGCTGATTCCAATAATGTGACTCCATCCTTAGTTGAAAGCAGGTATGCTTTGACAAAAAGGGAAGGTGCTCGATATGCACCAGCAGCTTTCTTGACAGGTCTGCTAGATCCTGTCGAGTCAAGAGAGGGATTTTTGGCACTATTTGCTGAATTAGAAAGCAAAATTCCTGTTTTGGTTATATCAACAAAGGACTCTCCAAAGCGATCTAAAGCTGAAATGGAGGCTCTTAAAGGTGCCAAGGGGGTTTGTAAATTTGTAGAAGTACCAGGTGCCCTTCTTCCACAAGAGGAATATCCATACTCTGTTTCAGATGAACTATATGAATTTCTAAAAGAACTATGAGTGAAAACTTTCATGGGTTTCAGATTCTTAGTATTGCAATTTAAATTTGCTCCTATATAT
>GG1
CTCCCCCGTTCGGTCTCTTACTCTCATTACTCCACTCCATGTACATTTTGAATGGGTCTAACTAATATCTTTAACAACTGGTTCATTTACAGGTATGGACTCTTAAGGAGCACCTTACGTACACCTGCCCTGGGTTGGATGATGTACAATATTCTTGTTAGCAACCAGAAAAGCATCCAGTCACAATATGAATCTCATGTATATGCTGATCCCAAAAATGTGACTCCAACTATAGTTGAAAGCAGATATGCTTTGACAAAACGAGAAGGTGCACGCTATGCTCCGGCAGCCTTCTTGACAGGCCTACTAGATCCTGTTGAGTCAAGGGAGGAATTTTTGGCACTATTTGCTGATTTAGAAAGCAAGGTTCCTATTCTGGTTATGTCGACAAAGAACTCTCCCAAACGTTCAAAAGCTGAGATGGAGGCTCTACAAGAAGCCAAAGGGGTTTCTAAATTTGTGGAAGTGCCAGGTGCTCTACTTCCCCAAGAGGAATATCCAGGCCCTGTTTCAGATGAACTATTTGAATTTTTGAAAGAATTGTAGGTAAAAGC------GTGGTGCTTTTAGTTCATTGT--AGTTCATAATGTGCACACTTATT
>HB41
TTAATTTGCTTTGTGTCAGATTCTTCTGAAATGTTTGAGCTCTCTAATACTTCAACTTGACTTATTTTATTTAATAAATTGTTGTCTGACAGATATGGACTATTGAGGACTACCTTACGAGCACCTGCCCTTGGTTGGATGATGTATAACGTTCTTGTTAGTAACCAGAAAAGCATTGAATCACAATATAAATCACACGTCTATGCTGATTCCAATAATGTGACTCCATCCTTAGTTGAAAGCAGGTATGCTTTGACAAAAAGGGAAGGTGCTCGATATGCACCAGCAGCTTTCTTGACAGGTCTGCTAGATCCTGTTCAGTCAAGAGAAGGTTTTTTGGCACTATTTGCTGAATTAGAAAGCAAAATTCCTATTTTGGTTATATCAACAAAGGATTCACCAAAGCGATCTAAAGCTGAAATGGAGGCTCTTAAGGGTGCCAAGGGGGTTACTAAATTTGTAGAAGTAGCAGGTGCCCTTCTTCCGCAAGAGGAATATCCATACTCTGTTTCAGATGAACTATATGAATTTCTTAAAGAACTATGAGTGAACCATTA---AGAGTTTAAGATTCTAGTATTACAATGTAAATCTGCTTATATATAT
>JO20
TTTTTTATTATAGATTTGGATTCTTCTGAAGGATTTGAGCTCTCTATTTCTTTGATCTTGACTAATATCTCTAATAATGGTTGTTTTTACAGATATGGACTGTTGAGGACCACTCTTTGGGCACCTGCCCTCGGTTGGATGATGTATAACGTTCTTGTTAGTAACCAGAAAAGCATTGAGTCACAATATAAATCCCATGTGTATGCTGATTCCAAGAATGTGACTCCATCCTTAGTTCAAAGTAGGTATGCTTTGACAAAAAGGGAAGGTGCGCGCTACGCGCCAGCAGCTTTTCTGACTGGCCTCCTAGATCCTGTTCAGTCAAGAGAGGAATTTTTGGCACTCTTTGCTGACCTAGAAGGCAAGGTTCCCACTTTGGTTATATCAACGACAAATTCACCAAAGCGATCTAAAGCTGAGATGGAGGCTCTTAAAGGTGCCAAGGGGGTTTCTAAATTTGTAGAAGTACCGGGTGCGCTTCTTCCACAAGAGGAATACCCATCCTCAGTTTCAGTTGAACTGCTAAATTTCATAAATGAAATTTAAATAAAAGCTTTGTTTAGTATGTGATCTTTCATAAGTGCAGACAAATTTTCTGATCTACAT
>JU21
TTTTTTATTATAGATTTGGATTCTTCTGAAGGATTTGAGCTCTCTATTTCTTTGATCTTGACTAATATCTCTAATAATGGTTGTTTTTACAGATATGGACTGTTGAGGACCACTCTTTGGGCACCTGCCCTCGGTTGGATGATGTATAATGTTCTTGTTAGTAACCAGAAAAGCATTGAGTCACAATATAAATCCCATGTGTATGCTGATTCCAAGAATGTGACTCCATCCTTAGTTCAAAGTAGGTATGCTTTGACAAAAAGGGAAGGTGCGCGCTACGCGCCAGCAGCTTTTCTGACTGGCCTCCTAGATCCTGTTCAGTCAAGAGAGGAATTTTTGGCACTCTTTGCTGACCTAGAAGGCAAGGTTCCCACTTTGGTTATATCAACGACAAATTCACCAAAGCGATCTAAAGCTGAGATGGAGGCTCTTAAAGGTGCCAAGGGGGTTTCTAAATTTGTAGAAGTACCGGGTGCGCTTCTTCCACAAGAGGAATACCCATCCTCAGTTTCAGTTGAACTGCTAAATTTCATAAATGAAATTTAAATAAAAGCTTTGTTTAGTATGTGATCTTTCATAAGTGCAGACAAATTTTCTGATCTACAT
>KE1
-------------------------------------AATTGATCTCGAATCCGATCTTCATCAATGTCTCTAACAGCTTGCTCTTTTACAGGTATGGATTCTTGAGGACTACCTTACGAGCACCTGCCCTTGGTTGGATGATGTACAATTTTTTAGTGAGTAACCAGAAAAGTATTGAGTCACAATATAAATCTCATGTCTATGCTGATTCCCAGAATGTGACTCCATCTCTTGTTGAGAGCAGATATTCTTTGACAAAAAGAGAAGGTGCTCGTTATGCACCTGCGGCCTTTTTGACAGGCACACTAGATCCTGTTCAATCAAGGGAGGAGTTTTTGGAACTATTTGCTGAATTAGAAAGTAAGATTCCTGTTTTGGTTATCTCAACAAAGAATGCTCCGAAACGCTCAAAGGCTGAGATGGAAGCTCTTCGTGGTGCTAAAGGGGTTTCAAAATTTGTCGAAGTTCCAGGTGCTCTTCTTCCACAAGAAGAATACCCTGGGTCAGTCTCAGATGAACTCTTTGAGTTTCTGAAAGAATTATAAGTAAC--TGATGTTTATTTCAGGATACTGCACGAGCTTACACACAAATTGTGTTATAATT
>MC0
TCATTTTGCTTTGTGTTTGATTCTTCTGCAATATTTGAACTCTCTCATACTTTATGTCAACTTGACTTATATGATAAACGATTGTCTGACAGATATGGACTATTGAGGACCACCTTACGAGCACCTGCCCTTGGTTGGATGATGTATAATGTTCTTGTTAGTAACCAGAAAAGCATTGAATCACAATATAAATCACATGTCTATGCTGATTCCAATAATGTTACTCCATCCTTAGTTGAAAGCAGGTATGCTTTGACAAAAAGGGAAGGTGCTCGATATGCACCAGCAGCTTTCTTGACAGGTCTGTTAGATCCTGTTCAGTCAAGAGAGGGGTTTTTGGCACTATTTGCTGAATTAGAAACCAAAATTCCAATTTTGGTTATATCAACAAAGGAATCACCAAAGCGATCTAAAGCTGAAATGGAGGCTCTTAAAGATGCCAAGGGTGTTACTAAATTTGTGGAAGTACCAGGTGCCCTTCTTCCGCAAGAGGAATATCCATACTCTGTTTCAGATGAACTATATGAATTTCTAAAAGAAC--TGAGTGAAAGCTTTCATGAGTTTAATATTCTTAGTATCGCAATGTAAATTTGCTCATC-----
>MT0
TCATTTAACTATGTGTTAGATTCTTCTGAAACATTAAAACCCTCTGAACTATTATGTCAA-TTGACTTATATAATAAATGGTTGTCTGACAGATATGGACTGTTGAGGACTACCTTACGTGCACCTGCCCTTGGTTGGATGATGTACAACGTGCTTGTTAGTAACCAGAAAAGCATTGAATCACAATATAAATCACATGTCTATGCTGATTCCAATAATGTGACTCCATCTTTAGTTGAAAGCAGGTATGCTTTGACAAAAAGGGAAGGTGCTCGATATGCACCGGCAGCTTTCTTGACAGGTTTGCTAGATCCTGTTCAGTCAAGGGAGGGATTTTTGGCACTATTTGCTGAATTAGAAAGCAAAATTCCTGTTTTGGTTATTTCAACAAAGAACTCACCAAAACGATCTAAAGCTGAAATGGAGGCTCTTAAAGGTGCCAAGGGGGTTACTAAATTTGTAGAAGTACCAGGTGCCCTTCTTCCGCAAGAGGAATATCCATGCACTGTTTCGGATGAACTATGTGAATTTCTAAAAGAACTATGAGTGAAAGCTCTCATGAGTTTCAGATTCTAAGTATTGCAGTGTAAATTTGCTCATATATAT
>NN48
CCATTTAACTCTGTGTTAGATACTTCTGAACCATTTGGACCCTCTAAACTATTGTGTCAATTTGGATTATATAATAAATGGTTATCTGACAGATATGGACTGTTGAGGACTACCTTGCGAGCACCTGCCCTTGGTTGGATGATGTACAATGTTCTTGTTAGTAACCAGAAAAGCATTGAATCACAATATAAATCGCATGTCTATGCTGATTCCAATAATGTGACTCCATCCTTAGTTGAAAGCAGGTATGCTTTGACAAAAAGGAAAGGTGCTCGATATGCACCAGCAGCTTTCTTGACAGGTCTGCTAGATCCTGTTGAGTCAAGAGAGGGATTTTTGGCACTATTTGCTGAATTAGAAAGCAAAATTCCTGTTTTGGTTATATCAACAAAGGACTCACCTAAGCGATCTAAAGCTGAAATGGAGGCTCTTAAAGGTGCCAAGGGGGTTACTAAATTTGTAGAAGTACCAGGCGCCCTTCTTCCGCAAGAGGAATATCCATACTCTGTTTCAGATGAACTATATGAATTTCTAAAAGAGCTATGAGTGAAAGCTTTCAT-AGTTTCAGATTCTTAGTATTGCAATTTAAATTTGCTCATATATAT
>PA42
TCATTTTGC--TGTGTCTGATTCTTCTGAGACATTTGAACTCTCTAATTT-------CAACTTGACTTTTATAATGAATGTTTGTCTGACAGATATGGACTATTGAGGACTACCTTACGAGCACCTGCCCTTGGTTGGATGATGTATAATGTTCTTGTTAGTAACCAGAAAAGCATTGAATCACAATATAAATCACACGTCTATGCTGATTCCAATAATGTGACTCCATCCTTAGTTGAAAGCAGGTATGCTTTGACAAAAAGGGAAGGTGCTCGATATGCACCAGCAGCTTTTTTGACGGGTGTGCTAGATCCTGTTGAGTCAAGAGAGGGTTTTTTGGCATTATTTGCGGAATTAGAAAGCAAAATTCCTATTTTGGTTATATCAACAAAGGACTCACCAAAGCGATCGAAAGCTGAAATGGAGGCTCTTAAAGGTGCCAAGGGGGTTACTAAATTTGTAGAACTACCAGGTGCCCTTCTTCCACAAGAGGAATATCCATACTCTGTTTCAGATGAACTATATGAATTTCTAAAAGAACTATGAGTGAAAGCTTTCATGAGTCTAAGATTCTTAGTATTGCAATGTAAATTTGGTCATATATAT
>PB33
CTAAACAATAAATTCTCTAATCTTTTGACAGTAGTTCAATTGATCTTGACTCTGATCTTGATGAATGTCTCTAACAGCTTGATCTTTTACAGGTATGGATTCTTGAGGACTGCCTTGCGAGCACCCGCCCTTGGTTGGATGATGTACAATGTTCTAGTGAGTAACGAGAAAAGTATCGAGTCACAATATAAATCTCATGTCTACGCTGATGCCAATAACGTTAGTTCCTCTCTTGTTGAGAGCAGATATTCCTTGACAAAAAGAGAAGGTGCTCGTTATGCACCTGCGGCCTTTTTGACGGGCATGCTAGATCCTGTTCAAACAAGAGAGGAGTTTTTGGCACTGTTTGCTGAATTGGAAAGTAAGATTCCTGTTTTGGTCGTGTCAACAAAGAATGCTCCGAAACGATCAAAAGCTGAGATGGATGCTCTTCGTGGCGCTAAGGGGATTTCTAAGTTTGTTGAAGTTCCAGGTGCTCTTCTTCCACAAGAGGAATACCCTGGGTCAGTTTCAGATGAACTGTTTGTGTTTCTGAAAGAATTATAGGTAAA-GTGATGCTTAGTTCAGGGTACTGCACAAGTTTACACACGATTTGCATTACAATT
>PF1
TCATTTAACTTTGTGTTAGATTCTTCTGAAACATCTGAACCCTCTAAACTATTATATCAAATGGACTTATATAATAAATGGTTGTCTGACAGATATGGACTCTTGAGGACTACCTTACGAGCACCTGCCCTTGGTTGGATGATGTACAATGTTCTTGTTAGTAACCAGAAAAGCATTGAATCACAATATAAATCACATGTCTATGCTGATTCCAATAATGTGACTCCATCCTTAGTTGAAAGCAGGTATGCTTTGACAAAAAGGGAAGGTGCTCGATATGCACCGGCAGCTTTCTTGACAGGTCTGCTAGATCCTGTTCAGTCAAGAGAGGGATTTTTGGCACTATTTGCTGAATTAGAAAGCAAAATTCCTGTTTTGATTATATCAACGAAGGACTCACCAAAGCGATCTAAAGCTGAAATGGAGGCTCTTAAAGGCGCCAAGGGGGTTACTAAATTTGTAGAAGTACCAGGTGCTCTTCTTCCGCAAGAAGAATATCCATACTCCGTTTCAGATGAACTATATGAATTTGTAAAAGAACTATGAGTGAAAGCTTTCATGAGTTTCAGATTGT-AGTATTGCAATTTATATTTGCTCATATATAT
>PFM1
TCATTTTGCTTTGTGTCAGATTCTCCTAAGACATTTGAACTCTCTAATTT-------CAACTTGACTTTTATAATAAATGGTTGTCTGACAGATATGGACTATTGAGGACTACCTTACGAGCACCTGCCCTTGGTTGGATGATGTATAATGTTCTTGTTAGTAACCAGAAAAGCATTGAATCACAATATAAATCACACGTCTATGCTGATTCCAATAATGTGACTCCATCCTTAGTTGAAAGCAGGTATGCTTTGACAAAAAGGGAAGGTGCTCGATATGCACCGGCAGCTTTTTTGACAGGTCTGCTGGATCCCGTTGAGTCAAGAGAAGGTTTTTTGGCATTATTTGCTGAATTAGAAAGCAAAATTCCTATTTTGGTTATATCAACAAAGGACTCACCAAAGCGATCGAAAGCTGAAATGGAGGCTCTTAAAGGTGCCAAGGGGGTTACTAAATTTGTAGAACTACCAGGTGCCCTTCTTCCGCAAGAGGAATATCCATACTCTGTTTCAGATGAACTATATGAATTTCTAAAAGAACTATGAGTGAAAGGTTTCACAAGTTTAAGATTCTTAGTATTGCAATGTAAATTTGCTCATATATAT
>PG28
CTAAACAATGGGTTCTCTAATCTTTTAAAAGTAGTTCAATTGATCTTGAATCCGATCTTGATCAATGTCTCTAACAGTTTGATCTTTTACAGGTATGGATTCTTGAGGACTACTTTACGAGCACCTGCCCTTGGTTGGATGATGTACAATGTTCTAGTGAGTAACCAGAAAAGTATTGAGTCACAATATAAATCTCATGTCTATTCTGATTCCAAGAATGTGAGTTCATCTCTTATTGAGAGCAGATATTCTTTGACGAAAAGAGAAGGTGCTCGTCATGCACCTGTGGCCTTTTTGACAGGCATGCTAGATCTTGTTCAATCAAGGGAGGAGTTTTTGGCACTATTTGCTGAATTAGAAAGTAAGGTTCCTGTTTTGGTTATGACAACAAAGAATGCTCCAAAACGCTCAAAAGCTGAGATGGATGCTCTTCATGGCACCAAAGGGGTTTCTAAATTTGTTGAAGTTCCAGGTGCTCTTCTTCCACAAGAGGAATACCCTGGGTCAGTTTCAGATGAACTACTTGAGTTTCTGAAAGAATTATAAGTAAATGTGATGTTTAGTTTAGGATACTGCACAAGCTTACACACAATTTGCATCCTCATT
>PH2
TCATTTAACTTTGTGTTAGATTCTTCTGAAACATCTGAACCCTCTAAACTATTATATCAAATGGACTTATATAATAAATGGTTGTCTGACAGATATGGACTCTTGAGGACTACCTTACGAGCACCTGCCCTTGGTTGGATGATGTACAATGTTCTTGTTAGTAACCAGAAAAGCATTGAATCACAATATAAATCACATGTCTATGCTGATTCCAATAATGTGACTCCATCCTTAGTTGAAAGCAGGTATGCTTTGACAAAAAGGGAAGGTGCTCGATATGCACCGGCAGCTTTCTTGACAGGTCTGCTAGATCCTGTTCAGTCAAGAGAGGGATTTTTGGCACTATTTGCTGAATTAGAAAGCAAAATTCCTGTTTTGATTATATCAACGAAGGACTCACCAAAGCGATCTAAAGCTGAAATGGAGGCTCTTAAAGGCGCCAAGGGGGTTACTAAATTTGTAGAAGTACCAGGTGCTCTTCTTCCGCAAGAAGAATATCCATACTCCGTTTCAGATGAACTATATGAATTTGTAAAAGAACTATGAGTGAAAGCTTTCATGAGTTTCCGATTGT-AGTATTGCACTTTATCTTTGC----------
>PM29
CTAAACAATGGATTCTCTAATCTTTTAAAAGTAGTGGAATCGATCTTGATTCCAATCCTGATCAATGTCTCTAACAGCTTGATCTTTCACAGGTATGGACTCTTGAGGACTACCTTACGAGCACCTGCCCTTGGTTGGATGATGTACAATGTTCTAGTGAGTAACCAGAAAAGTATCGAGTCACAATATAAATCTCATGTCTATGCTGATTCCAACAATGTGAGTCCATCTCTTGTTGAGAGCAGATATTCTTTGACTAAAAGAGAAGGTGCTCGTTATGCACCTGCGGCCTTTTTGACAGGCATGCTAGATCCTGTTCAATCGAGGGAGGAGTTTTTGGAACTATTTGCTGAATTAGAAAGTAAGATTCCTGTTTTGGTTATTTCAACAAAGAATGCCCCAAAACGCTCAAAGGCTGAGATGGAAGCTCTTCGTGGTGCTAAAGGGGTTTCTAAATTTGTTGAAGTTCCAGGAGCTCTTCTTCCACAAGAGGAATACCCTGGCTCTGTTTCAGATGAACTATTTGAGTTTCTGAAGGAGTTATAAGTAAATGTGATGTTTAGTTCAGGATACTGTACAAGCTTACACACA--TTGTGTTATAATT
>PS27
CTAAACAATGGGTTCTCTAATCTTTTAAAAGTAGTTCAATTGATCTTGAATCCGATCTTGATCAATGTCTCTAACAGTTTGATCTTTTACAGGTATGGATTCTTGAGGACTACCTTACGAGCACCTGCCCTTGGTTGGATGATGTACAATGTTCTAGTGAGTAACCAGAAAAGTATCGAGTCACAATATAAATCTCATGTCTATGCTGATTCCAAGAATGTGAGTTCATCTCTTATTGAGAGCAGATATTCTTTGACGAAAAGAGAAGGTGCTCGTTATGCACCTGCGGCCTTTTTGACAGGCATGCTAGATCCTGTTCAATCAAGGGAGGAGTTTTTGGCACTATTTGCTGAATTAGAAAGTAAGGTTCCTGTTTTGGTTATGACAACAAAGAATGCTCCAAAACGCTCAAAAGCTGAGATGGATGCTCTTCATGGCACCAAAGGGGTTTCTAAATTTGTTGAAGTTCCAGGTGCTCTTCTTCCACAAGAGGAATACCCTGGGTCAGTTTCAGATGAACTACTTGAGTTTCTGAAAGAATTATAAGTAAATGTGATGTTTAGTTTAGGATACTGCACAAGCTTACACACAATTTGCATCCTCATT
>PS30
TCATTTTTCTTTGTGACTGATTCTTCTGAGACATTTGAACTCTCTAATTT-------CAACTTGACTTTTATAATGAATGTTTGTCTGACAGATATGGACTTTTGAGGACTACCTTACGAGCACCTGCCCTTGGTTGGATGATGTATAATGTTCTTGTTAGTAACCAGAAAAGCATTGAATCACAATATAAATCACACGTCTATGCTGATTCCAATAATGTGACTCCATCCTTAGTTGAAAGCAGGTATGCTTTGACAAAAAGGGAAGGTGCTCGATATGCACCAGCCGCTTTTTTGACAGGTGTGCTAGATCCTGTTGAGTCAAGAGAGGGTTTTTTGGGATTATTTGCGGAATTAGAAGGCAAAACTCCTATTTTGGTTATATCAACAAAGGACTCACCAAAGCGATCGAAAGCTGAAATGGAGGCTCTTAAAGGTGCCAAGGGGGTTACTAAATTTGTAGAACTACCAGGTGCCCTTCTTCCGCAAGAGGAATATCCATACTCTGTTTCAGATGAACTATATGAATTCCTAAAAGAACTATGAGTGAAAGCTTTCATGAGTTTAAGATTCTTAGTATTGCAATGTAAATCTGGTCATATATAT
>PSF43
TCATTTAACTCTGTGTTAGATACTTCTGAAACATTTGGACCCTCTAAACTATTGTGTCAAATTGGCTTATATAATAAATGGTTATCTGACAGATATGGACTGTTGAGGACTACCTTGCGAGCACCTGCCCTTGGTTGGATGATGTACAATGTTCTTGTTAGTAACCAGAAAAGCATTGAGTCACAATATAAATCGCATGTGTATGCTGATTCCAATAATGTGACTCCATCCTTAGTTGAAAGCAGGTATGCTTTGACAAAAAGGGAAGGTGCTCGATATGCACCAGCAGCTTTCTTGACAGGTCTGCTAGATCCTGTTGAGTCAAGAGAGGGATTTTTGGCACTATTTGCTGAATTAGAAAGCAAAATTCCAGTTTTGGTTATATCAACAAAGGACTCACCTAAGCGATCTAAAGCTGAAATGGAGGCTCTTAAAGGTGCCAAGGGGGTTACTAAATTTGTAGAAGTACCAGGTGCCCTTCTTCCACAAGAGGAATATCCATATTCTGTTTCAGATGAACTATATGAATTTGTAAAAGAACTATGAGTGAAAGCTTTCATGAGTTTCAGATTCTTAGTATTGCAATTTAAATTTGCTCATATATAT
>PTA0
---TTTTCTTTTAATTCTGATTCTTCTGAAACATTTGAACTCTCTAATACCTTCTTTCAATTTGACTTATATTATAAATGGTTTTCTGACAGATATGGACTATTAAGGACTACCTTACGAGCACCTGCCCTTGGTTGGATGATGTATAATGTTCTTGTTAGTAACCAGAAAAGCATTGAATCACAATATAAATCACACGTCTATGCTGATTCTAATAATGTGACTCCATCCTTAGTTGAAAGCAGGTATGCTTTGACAAAAAGGGAAGGAGCTCGATATGCACCTGCAGCTTTCTTGACAGGTCTGCTAGATCCTGTTCAGTCAAGAGATGGTTTTCTGGCACTATTTGCTGAATTAGAAAGCAAAATTCCTATTTTGGTTATATCAACAAAGGATTCACCAAAGCGATCTAAAGCTGAAATGGAGGCTCTTGAAGGTGCCAAGGGGGTTACTAAATTTGTAGAAGTACCAGGTGCCCTTCTTCCGCAAGAGGAATATCCATACTCTGTTTCAAATGAACTCTATGAATTTCTAAAAGAACTATGAGTGAAAGCTTTTATGAGTTTAAGATTCTTAGTATTGCAACGTAAATTTGCTCATATATAG
>RC54
TCATTTAACTGTGTGTTA-ATACTTCTGAAACATTTGGACCCTCTAAACTGTTGTGTCAAATTGGCTTATATAGTAAATGGTTATCTGACAGATATGGACTATTGAGGACTACCTTGCGAGCACCTGCCCTTGGTTGGATGATGTACAATGTTCTTGTTAGTAACCAGAAAAGCATTGAATCACAATATAAATCGCATGTCTATGCTGATTCCAATAATGTGACTCCATCCTTAGTTGAAAGCAGGTATGCTTTGACAAAAAGGGAAGGTGCTCGATATGCACCAGCAGCTTTCTTGACAGGTCTGCTAGATCCTGTTGAGTCAAGAGAGGGATTTTTGGCACTATTTGCTGAATTAGAAAGCAAAATTCCTGTTTTGGTTATATCAACAAAGGACTCACCTAAGCGATCTAAAGCTGAAATGGAGGCTCTTAAAGGTGCCAAGGGTGTTACTAAATTTGTAGAAGTACCAGGTGCCCTTCTTCCGCAAGAGGAATATCCGTACTCTGTTTCAGATGAACTATATGAATTTCTAAAAGAATTATGAGTGAAAGCTTTCATAGAGTTTCAGATTTTAGTATTGCAATTTAAATTTGCTCATGTATAT
>RR55
----------------------------AAACATTTGGACCCTCTAAACTGTTGTGTCAAATTGGCTTATATAATAAATGGTTATCTGACAGATATGGACTATTGAGGACTACCTTGCGAGCACCTGCCCTTGGTTGGATGATGTACAATGTTCTTGTTAGTAACCAGAAAAGCATTGAATCACAATATAAATCGCATGTCTATGCTGATTCCAATAATGTGACTCCATCCTTAGTTGAAAGCAGGTATGCCTTGACAAAAAGGGAAGGTGCTCGATATGCACCAGCAGCTTTCTTGACAGGTCTGCTAGATCCTGTTGAGTCAAGAGAGGAATTTTTGGCACTATTTGCTGAATTAGAAAGCAAAATTCCTGTTTTGGTTATATCAACAAAGGACTCACCTAAGCGATCTAAAGCTGAAATGTTGGCTCTTAAAGGTGCCAAGGGGGTTACTAAATTTGTAGAAGTACCAGGTGCCCTTCTTCCGCAAGAGGAATATCCGTACTCTGTTTCAGATGAACTATATGAATTTCTAAAAGAACTATGAGTGAAAGCTTTCATAGAGTTTCAGATTTTAGTATTGCAATTTAAATTTGCTCATGT----
>SA1
TCATTTTGCTTTGTGTCTGATTCTTCTGAGATATTTGAACTTTCTTTTTT-------CAACTTGACTTTTATAATGAATGGTTGTTCGACAGATATGGACTATTGAGGACTACCTTACGAGCACCTGCCCTTGGTTGGATGATGTATAATGTTCTTGTTAGTAACCAGAAAAGCATTGAATCACAATATAAATCACATGTCTATGCTGATTCCAATAATGTGACCCCATCCTTAGTTGAAAGCAGGTATGCTTTGACAAAAAGGGAAGGTGCTCGATATGCACCAGCAGCGTTTTTGACAGGTGTGCTGGATCCTGTTGAGTCAAGAGAGGGGTTCTTGGCATTATTTGCTGAATTAGAAAGCAAAATTCCTATTTTGGTTATATCAACAAAGGACTCACCAAAGCGATCCAAAGCTGAAATGGAGGCTCTTAAAGGTGCCAAGGGGGTCACTAAATTCGTTGAACTACCAGGTGCCCTTCTTCCGCAAGAGGAATATCCAAACACTGTTTCAGATGAACTATATGAATTTCTAAAAGAACTATGAGTGAAAGCGTTCATGAGTTTAAGATTCTTAGTATTGCAATGTAAATTTGGTCATATATAT
>SC0
TCATTTAATTTTCTGTTAGATTCTTCTGAAACATTTGAATTTTCTAAACTGTTATGTCTA-TTGACTTGTATAATAAATGGTTGTCTGACAGATATGGACTGTTGAGAACTACCTTACGTGCACCTGCCCTTGGTTGGATGATGTACAATGTTCTTGTTAGTAACCAGAAAAGCATTGAATCACAATATAAATCACACGTCTATGCTGATTCCAATAATGTGACTCCATCCTTAGTTGAGAGCAGGTATGCTTTGACAAAAAGGGAAGGTGCTCGATATGCACCAGCAGCTTTCTTGACAGGTTTGCTAGATCCTATTCAGTCAAGAGAGGGATTTTTGGCACTATTCGCTGAATTAGAAAGCAAAATTCCTGTTTTGGTTATATCAACAAAGGACTCACCAAAGCGATCTAAAGCTGAAATGGAGGCTCTTAAAGGTGCTAAGGGGGTTACTAAATTTGTAGAATTACCAGGCGCCCTTCTTCCGCAAGAGGAATATCCATACTCTGTTTCAGATGAAATATATGAATTTCTAAAAGAATTATAAGTGAGAGCTTTCATGAGTTTCAGATTCTTAGTACTGCGATGTAAATTTACTCATATATAT
>SE46
--------C--CAATTCTTTTTTTTTCAATCCAAACATATTTCTCAG----------GTAGTTAATATCTTTACGAACTTGCTCTTTTACAGGTATGGACTCTTAAGAAGCACCTTACGAGCGCCTGCACTTGGTTGGATGGTGTACAATGTTCTTGTAAGTAATCAGAAAAGCATCCAGTCACAATATGAATCTCATGTATATGCTGATCCCAAGAATGTGACCCCGTCTATAGTTGAAAGCAGATATGCTCTGACAAAACGAGAAGGTGCTCGTTATGCGCCGGCAGCCTTCTTGACAGGCCTACTAGATCCTGTTCAATCAAGGGAGGAATTTTTGGCACTATTTGCTGAATTAGAAAGCAAGGTTCCTATTCTGGTTATCTCAACAAAGAATGCTCCAAAGCGGTCAAAAGCTGAGATGGAAGCTCTTCGAGGGGCCCAAGGCGTTTCTAAATTTGTGGAAGTGCCTGGTGCTCTTCTTCCACAAGAGGAATACCCACACTCAGTTTCAGATGAACTGTTCGAATTTTTGAAAGAACTATTGGTCAAAGCTA----CATTTGAAATTTTCGAAGAATCAAAGGTTAAATATGTGATGCAGCT
>SG23
TTTGATATTGTAGGCTTGGATTTTTCTGAAGCTTTTGAG---TCTATCTCTTTGGTCTTTATTAATATCTCTAATAATTGGTTGGTTTACAGATATGGACTGTTGAGAACCACCCTACGGGCGCCTGCCCTTGGTTGGATGATGTATAATGTTCTTGTTAGTAACCAGAAAAGCATTGAATCACAATATAAATCCCATGTGTATGCTGATTCCAAGAATGTGACTCCATCCTTAGTTGAAAGCAGGTATGCTTTGACAAAAAGGGAAGGTGCCCGCTATGCACCGGCAGCTTTCTTGACTGGCCTGCTAGATCCTGTTCAGTCAAGAGAGGAATTTTTGGCACTCTTTGCTGATCTAGAAGGCAAGGTTCCTACTATGGTTATATCAACGACAGATTCACCAAAGCGATCTAAAGCCGAGATGGAGGCTCTTAAAGGTGCCAAGGGGGTCTCTAAATTTGTAGAAGTACCAGGTGCTCTTCTTCCACAAGAGGAATACCCATCCTCTGTTTCAGTTGAACTACAAAAATTTATAAATGAATTATAAGTAAAAGCTTTGTTAAGTTTGTGATTCTTCATAAGTGCCGACAAATTTTCTTATCTACTT
>SS22
TTTGTTATTGTAGGCTTGGATTCTTGTGAAGCTTTTTAG-TCTCTATCTCTTTGTCCTTGATTAATATCTCTAATAACTGGTTGGTTTACAGATATGGACTGTTGAGGACCACCCTACGGGCACCTGCCCTTGGTTGGATGATGTATAATGTTCTTGTTAGTAACCAGAAAAGCATTGAATCACAATATAAATCCCATGTGTATGCTGATTCCAAGAACGTAACTCCATCCTTAGTTGAAAGCAGGTATGCTTTGACAAAAAGGGAAGGTGCCCGCTATGCACCGGCAGCTTTCTTGACTGGCCTGCTAGATCCTGTTCAGTCAAGAGAGGAATTTTTGGCACTCTTTGCTGATCTAGAAGGCAAGGTTCCTACTATGGTTATATCAACGACAGATTCACCAAAGCGATCTAAAGCCGAGATGGAGGCTCTTAAAGGTGCCAAGGGGGTCTCTAAATTTGTAGAAGTACCAGGTGCTCTTCTTCCACAAGAGGAATATCCATCCTCTGTTTCAGTTGAACTACAAAAATTTATAAATGAATTATAAGTAAAAGCTTTGTTAAGTTTGTGATTCTTCATAAGTGCCGACAAATTTTCTTATCTACTT
>SV36
CTGTCCATGAGTAGAAAAGGTTTGGTCAAGGAGTTGGTTATTGTTGTTGTTAGGGCCCTACCTATTGTGTTTGGTCAAAACATGGAGACAAGATATGGACTCTTGAGGACTACCTTATGAGCACCTGCCCTTGGCTAGATGATGTATAATGTTCTTGTTACTAACCATAAAAGTATTGAATCACAATATAAATATCATGTCTATGCTGATTCCGAGAATGTGAAACCATCCTTAGTTGAAAGTAGGCATGCTTTGACAAAAAGGGAAGGTGCTCGTTACACACTGGTAGCTTTCTTGATAGGCTTGCTAGATCCCGTTCAGTCAAAAGAGGAATTTTTGGCACTATATACTGAATTAGAAAGCAAGATTCCAATTTTGGTTATATCAACAAAGGATGCAACAATGCGATCCAAACATGAGATGGAGGATCTCAAAGGTGATAAAGAGTTTTCCAAATTTGTCGAAGTACCGGGTGCTCTTCTTCCACAAGAGGAATACCCATACTTGGTTTTAAATGAACTGTTTGAATTTATAAAAGAATTATAAGTAAAAGACTTGACTAATTTGTGTTTCTTCACAAGTGCACAAATATTTTCTTATCTACAT
>TA17
TTTGTTATTATAGGTTTGGACTCTTCTGAAGGATTTGAG-CGCTTATTTCTTTGGTCTTGATTAATATCTCTAATCATGGTTGTCATTACAGATATGGACTTTTGAGGACCACCCTACGGGCACCTGCCCTTGGTTGGATGATGTATAATGTTCTTGTTAGTAACCAGAAAAGCATTGAATCACAATATAAATCTCATGTGTATGCTGATTCCAAGAATGTGACTCCATCCTTAGTTGAAAGCAGGTATGCTTTGACAAAAAGGGAAGGTGCGCGCTATGCGCCAGCAGCTTTCCTGACTGGTCTCCTAGACCCTGTTCAGTCAAGAGAGGAATTTTTGGCACTCTTTGCTGACCTAGAAGGCAAGGTTCCTATTTTGGTTATATCAACGACAAATTCACCAAAGCGATCAAAAGCCGAGATGGAGGCTCTGAAAGGTGCCAAGGGGGTTTCCAAATTTGTAGAAGTACCGGGTGCTCTTCTTCCACAAGAGGAATACCCAGCCTTAGTTTCAGCTGAACTACTAAACTTCATAAATGAAATATAAGTAAAGTTTTGGTTTAGTATGTGATCTTTCATAAGTGCAGACA----TTTTCTTCTATAT
>TB39
TTGGTTATTGTAGGTTTTGATTCTTCTGAAACATTGAACATTTTATTTCTCTTGGCATTAATTAATATCTCTAATAACTGTTTGTTTTACAGATACGGATTGTTGAGGACTACCTTACAGGCACCTGCCCTTGGTTGGATGATGTACAATGTTCTTGTTAGTAACCAGAAAAGCATCGAATCACAGTATAAGTCTCATGTCTATGCTGATTCCAAGAATGTGACTCCATCCTTAGTTGAAAGCAGGTATGCTTTGACAAAAAGGCAAGGTGCCCGTTATGCACCGGCAGCTTTCTTGACTGGCCTGCTAGACCCTGTTCAGTCAAGAGAGGAATTTTTGGCACTGTTTGCTGACTTAGAAGGCAAGGTTCCTACCTTGGTTATATCAACAAAGAACTCACCAAAGCGATCTAAAGCTGAGATGGAGGCTCTTAAAGGTGCCAAGGGGGTTTCTAAATATGTTGAAGTACCAGGTGCTCTTCTTCCACAAGAGGAATACCCATCTTCTGTTTCAGATGAACTATTTGAATTTATAAAAGAAC-ATAAATAAAAGCTTTGATGGGTATGTGATTCTTCACAAGTGCACAATATTTTTCTTATC-ACAG
>TC31
CTAAACAATGGTTTCTCTGATCTTTTAAAAGCAGTTCAATTGATCTTGATTCTGATCTTGGTCAATGTCTCTAACAGCTTGATCTTTTACAGGTATGGATTCTTGAGGACTACTTTACGAGCACCTGCCCTTGGTTGGGTGATGTACAATGTTCTAGTGAGCAACCAGAAAAGTATCGAGTCACAATATAAATCTCATGTCTATGCTGATTCCAATAATGTGAGTCCATCTCTTGTTGAGAGCAGATATTCTTTGACAAAAAGAGAAGGTGCTCGTTATGCACCTGCTGCCTTTTTGACAGGTATGCTAGATCCTGTTCAATCAAGGGAGGAGTTTTTGGAACTATTTGCTGAATTAGAAAGTAAGATTCCTATTTTTGTTATGTCAACAAAGAATGCTCCAAAACGCTCAAAGGCTGAGATGGACGCCCTTCGTGGTGCTAAAGGGGTTTCTAAATTTGTTGAAGTTCCAGGTGCTCTTCTTCCGCAAGAGGAATACCCTGGGTCAGTTTCAGATGAACTATTTGAGTTTCTGAAAGAATTATAAGTAACTGTGATGTTTATTTCA-GATACTGCACGAGCTTAAACACAA-TTGTGTTATTATT
>TN1
ATTCTTGGTTTTGTAGCAGCCTATACATATTTGTGACAAGATTACATTTGGTTAGCCTTTATTAATATCTCTAAGAACTGGTTGTTTTACAGATACGGATTGTTGAGGACTACTTTACAGGCACCTGCCATTGGTTGGATGATGTACAATGTTCTTGTTAGTAACCAGAAAAGCATTGAATCGCAATATAAGTCTCATGTCTATGCTGATTCCAAGAATGTGACACCATCCTTAGTTGAAAGCAGATATGCTTTGACAAGAAGGGAAGGTGCCCGTTACGCACCGGCAGCTTTCTTGACTGGTCTACTAGATCCTGTCCGGTCAAGAGAGGAATTTTTGGCATTATTTGCCGACTTAGAAAGCAAGGTTCCTGTTTTTGTTATATCAACAAAGGACTCCCCAAAGCGATCTAAAGCTGAGATGGAGGCTCTTAAAGGTGCGAAGGGGGTTACCAAATTTGTTGAAGTACCAGGTGCTCTTCTTCCACAAGAGGAATACCCATGCTCGGTTTCAGATGAACTATTTGAATTTATAAAAGAACTGTAAGTAAAAGCTTCGATTAGTATGTGATTCTTCACAAAGGCATACTTTTTTTATTATCTACAT
>TO14
TTTGTTATTGTAGGCTTGGATTCTTCTGAGGGATTTGAGTTCTCTATTTCTTTGGTCTTGATTAATATCTCTAATAATGGTTGTTATTACAGATATGGACTGTTGAGGAACACCCTACGGGCACCTGCCCTTGGTTGGATGATGTATAATGTTCTTGTTAGTAACCAGAAAAGCATTGAATCACAATATAAATCTCATGTGTATGCTGATTCCAAAAATGTGACTCCATCCTTAGTTGAAAGCAGGTATGCTTTGACAAAAAGGGAAGGTGCGCGCTACGCGCCGGCAGCTTTCCTGACTGGCCTCCTAGATCCTGTTCAGTCAAGAGAGGAATTTTTGGCACTCTTTTCTGGCCTAGAAGGCAAGGTTCCTACTTTGGTTATATCAACAACGAATTCACCAAAGCGGTCTAAAGCCGAGATGGAGGCTCTTAAAGGTGCTAAGGGGGTTTCCAAATTTGTAGAAATACCGGGTGCTCTTCTTCCACAAGAGGAATACCCATCCTCAGTTTCAGTTGAACTACTAAATTTTATAAATCAATTATAAGTAAAAGCTTTTTTAAGTTTGTGAACTTTCATAAGTTCAAACAAATTTTCGTATCTACTT
>TPL03
TCAGTTAACTCTGTGTTAGATACTTCTGAAACATTTGGACCCTCTAAACTATTGTGTCAAATTGGCTTATATAATAAATGGTTGTCTGACAGATATGGACTGTTGAGGACTACCTTGCGAGCACCTGCCCTTGGTTGGATGATGTACAATGTTCTTGTTAGTAACCAGAAAAGCATTGAATCGCAATATAAATCGCATGTCTATGCTGATTCCAATAATGTGACTCCATCCTTAGTTGAAAGCAGGTATGCTTTGACAAAAAGGGCAGGTGCTCGATATGCACCAGCAGCTTTCTTGACAGGTCTGCTAGATCCTGTTGAGTCAAGAGAGGGATTTTTGGCACTATTTGCTGAATTAGAAAGCAAAATTCCTGTTTTGGTTATATCAACAAAGGACTCACCTAAGCGATCTAAAGCTGAAATGGAGGCTCTTAAAGGTTCCAAGGCGGTTACTAAATTTGTAGAAGTACCAGGTGCCCTTCTTCCGCAAGAGGAATATCCATATTCTGTTTCAGATGAACTATATGAATTTCTAAAAGAACTATGAGTGAAAGCTTTCATGAGTTTCAGATTCTTAGTATTGCAATTTAAATTTGCTCATATATAT
>WN5
CCATTTTTTATTGGCTTAAATTCTTGTGAAACATTTGAGCTCTCTGTTTTGTTGGTCTTGATCAATAACTCTATTAACTAATTGTTTGACAGATATGGACTACTGAGGACTACGTTACGAGCACCTGCTCTTGGTTGGATGATGTACAATGTCCTTGTTAGTAACCAGAAAAGCATTGAATCACAGTATAAATCTCATGTTTATGCCGATTCCAACAATGTAACTCCATCATTAGTTGAAAGCAGGTATGCTTTGACAAAAAGGGAAGGTGCTCGTTATGCACCAGCAGCCTTCTTGACAGGCCTGCTAGATCCTGTTCAGTCAAGAGAGGAATTTTTGGCACTATTTGCTGAATTAGAAAACAAAATTCCTATTTTTGTTATATCAACAAAGGATGCACCAAAGCGATCCAAAGCTGAAATGGAGGCTCTTCAAGGTGCCAAGGGGGTTACTAGATTTGTCGAAGTACCAGGTGCTCTCCTTCCACAAGAGGAATACCCATACACCGTTACGGATGAGCTATATGAATTCTCAAAGGAACTGTAAGTGAAAGTTCTGATAGTTTGTGATTTTTTCCCATGTGCATGCAAATTTTCTTTTATACAT
>WS10
TTTGTTATTGTAGGCTTGGATTCTTCTGGAGAATATGAGCTCTCTGTTTTTTTGGTCTTGATTAATATCTCGAATAATGGCTGTTTTTACAGATATGGACTGTTGAGAACCACCCTACGGGCACCTGCCCTTGGCTGGATGATGTATAATGTTCTTGTTAGTAATCAGAAAAGCATCGAATCACAATATAAATCCCATGTGTATGCTGATTCCAAGAATGTGACTCCATCCTTAGTTGAAAGCAGGTATGCTTTGACAAAAAAGGAAGGTGCGCGCTATGCACCAGCAGCTTTCTTGACTGGCCTCCTAGATCCTGTTCAGTCAAGAGAGGAATTTTTGGCCCTCTTTGCTGGCCTAGAAGGCAAGGTTCCTACATTGGTTATATCAACAAGGAATTCACCAAAGAGATCTAAAGCTGAGATGGAGGCTCTTAAAGGTGCCAAGGGGGTTTCCAAATTTGTAGAAGTGCCGGGTGCTCTTCTTCCACAAGAGGAATACCCATCCTCGGTTTCGGTTGAACTACTAAAATTTATAAATGAATTATAAGTAAAATATTTTTTTAGCTTGTCATATTTCATAATTACATGTATTTTTTCCTAACTTTAA
>WW11
-----------------------TTCTGGAGAATATGAGCTCTCTGTTTTTTTGGTCTTGATTAATATCTCGAATAATGGCTGTTTTTACAGATATGGACTGTTGAGAACCACCCTACGGGCACCTGCCCTTGGCTGGATGATGTATAATGTTCTTGTTAGTAATCAGAAAAGCATCGAATCACAATATAAATCCCATGTGTATGCTGATTCCAAGAATGTGACTCCATCCTTAGTTGAAAGCAGGTATGCTTTGACAAAAAAGGAAGGTGCGCGCTATGCACCAGCAGCTTTCTTGACTGGCCTCCTAGATCCTGTTCAGTCAAGAGAGGAATTTTTGGCCCTCTTTGCTGGCCTAGAAGGCAAGGTTCCTACATTGGTTATATCAACAAGGAATTCACCAAAGAGATCTAAAGCTGAGATGGAGGCTCTTAAAGGTGCCAAGGGGGTTTCCAAATTTGTAGAAGTGCCGGGTGCTCTTCTTCCACAAGAGGAATACCCATCCTCGGTTTCGGTTGAACTACTAAAATTTATAAATGAATTATAA------------------------------ATA---------------------------
