# Supplementary material for: Development of a Target Enrichment Probe Set for Conifer (REMcon)
Source: Biology (Basel). 2024 May 22;13(6):361. doi: 10.3390/biology13060361 (PMC11200496; doi:10.3390/biology13060361)
Supplement: Supplementary file 1 [file biology-13-00361-s001.zip › biology-2960267-supplementary/Sup data/secapr_alignments_paralogs/88.fasta]

>AA3
AGAATTTTGAACCATCAAGTTTTTTCATAGATTCTTCATACTCCAAGCGAAATGGGTACATTAGCAACAGCTCAGTTGTCCCAGGTGTAAATCTAGTTGGGATACTAAGAGCACCACGTGGTGATGGTAAAGAAGCTATTGTATTGGTTACACCTTTTCACGAAGACACTGTTGATATTGGGGATGCTCTATCTTTAGGGCTTGGATTTTCATTATTCCAGTTACTTAGCAGAACTGTTTGGCTTGCCAAGGATATTGTGTGGTTGACTGCAGATTCAAAGTATGGGGCTTACACAGCAGTTGAAGCATGGCTTAAAGATTACCATGAACCTTCATTTTATTTGAAGTCCGACCTACCTACCGACATCCAAAATCCTGAAGAAAGAGAATTTTCTTTCGAACAGACTAACATACTAGGTGACTTTCAACGTGCTGGAACTATTGCTGCTGGTTTGGTGTTTCAAATAAGGGAGAGTTGGCCCAAACTTGATAAAGACAAGCTGAATGTTTATGCTGAGGCATCTAATGGACAGATGCCAAATCTAGACCTGATTAATGTGGTGAACAATTTGGCAACTCACCGACAAGGGTTACAGGTGAAAGTGGAATCTGTGGCTTGCATGCTTAGATGGAAATGGGTTGCTGGTCTAGGCAGGATGTTGGAATGGCTAGGAAAAATGGCAGGTATCCTGAATCCAGACTGGAAATTTGGTCTACCAGCTTTTGAGTATGTCGATGGTGCTGCT
>AA60
ATACTTTTGAACCTTCAAGTTTTTTCATAGATTCTTCTTATTCCAAGAAAAGAGAGTTTAATAGCATAAACTCATCTACACTGGGTGTAAATGTTGTTGGAATAATAAGAGCACCACGTGGTGATGGTAAAGAAGCAATTGTATTGGTTACACCTTTCTGCTCTGACAATGTTGATGTAGGTGATGCTCTGTCTTTAGGGCTTGGGTTTTCATTATTCCTTATGTTTAGTAGAACAATCTGGCTTGCCAAAGATATTGTTTGGTTGGCTGCAGATTCAAAGTATGGGGCTCATGCAGCTCTTGCTGCATGGCTTAAAGACTACCATGAGCCTGAATTTTATCTGAAGTCTTCCTCACATATTAACAACCAGAATCCTGCAGAAGGGAAACTTACTTTCGAACAGATTAGGAAGGCAGATGACTTTAAGCGTGCTGGAACTATTGCTGCGGGGTTGGTTTTTCAAGTGAAGGAAGCTAAGATCAAACTTGATAAAGACAGGCTTGATGTTTATGCTGAGGGATGTAATGGACAGATGCCAAATTTAGATCTGATTAATGTGGTGAATTTCTTGGCAGTTCACAGACAAGGGTTACAGGTGAGAGTGGATTTAATATCTCACATGCTTAGGTGGAAATGGCTTGCTTTATTAGGTGAGATCTTGGAATGGTTGGGTAATTTAGTAGGTCGCCTGAACCCTGGCTGGAAATTTGGTCTCCCTGCTTTTGAGTATCTTCATGGTGCTGTT
>AAR4
AGAATTTTGAACCATCAAGTTTTTTCATAGATTCTTCATACTCCAAGCGAAATGGGTACATTAGCAACAGCTCAGTTGTCCCAGGTGTAAATCTAGTTGGGATACTAAGAGCACCACGTGGTGATGGTAAAGAAGCTATTGTATTGGTTACACCTTTTCACGAAGACACTGTTGATATTGGGGATGCTCTATCTTTAGGGCTTGGATTTTCATTATTCCAGTTACTTAGCAGAACTGTTTGGCTTGCCAAGGATATTGTGTGGTTGACTGCAGATTCAAAGTATGGGGCTTACACAGCAGTTGAAGCATGGCTTAAAGATTACCATGAACCTTCATTTTATTTGAAGTCCGACCTACCTACCGACATCCAAAATCCTGAAGAAAGAGAATTTTCTTTCGAACAGACTAACATACTAGGTGACTTTCAACGTGCTGGAACTATTGCTGCTGGTTTGGTCTTTCAAATAAGGGAGAGTTGGCCCAAACTTGATAAAGACAAGCTGAATGTTTATGCTGAGGCATCTAATGGACAGATGCCAAATCTAGACCTGATTAATGTGGTGAACAATTTGGCAACTCACCGACAAGGGTTACAGGTGAAAGTGGAATCTGTGGCTTGCATGCTTAGATGGAAATGGGTTGCTGGTCTAGGCAGGATGTTGGAATGGCTAGGAAAAATGGCAGGTATCCTGAATCCAGACTGGAAATTTGGTCTACCAGCTTTTGAGTATGTCGATGGTGCTGCT
>AF1
AGAATTTTAAACCGTCGAATTTCTTTATAGATTCGTCTTACTCCAAGCCAAAAGAGTATAGTACCAATAGCTCAGCTGTCCCAGGTGTAAATGCAGTTGGGATAATAAGAGCACCGCGTGGTGATGGGAAAGAAGCAATTGTACTGGTTACACCTTTTCGCTCAGACAGTATTGGGATAGGGGATGCTGTGTCTTTAGGGCTTGGATTTTCGTTGTTCCATCTACTTAGCAGAACAGTTTGGCTTGCCAAAGATATTGTGTGGTTGGCTGCAGATTCAAAGTATGGGGCTGATGCAGCTGTTGCAGCATGGCTTAAAGACTACCATGAGCCTGAATTCTATTTGAAGTCTGACTCACCTATTGACGGCCAGAATCTTGCAGAAATAGAGTTTTCTATTGAACAGAGTAACAAACTAGGTGACATTCGACGTGCTGGAACTATTGCTGCTGGTTTGGTTTTTCAAGTAAAGGAAAGTTGGATAAAACCTGATAAAGACAATCTGAATGTTCATGCAGAGGCATCTAATGGGCAGATGCCAAATCTAGATCTCATTAATGTTGTGAATTTTTTAGCAGTTCACAGACAGGGTTTGCAGGTTAAACTGGAATCAATGATTTGCATGCATAGGTGGAAATGGGTTGCTAGTTTAGGTGGGATGTTTGAATGGCTGGGAAAAGTAGCAGTTAGCCTGAATCCGGGGTGGAAATTTGGTCTCCCTGCTTTTGAATATGTTCATGGTGCAGCT
>AG2
AGAATTTTAAACTGTCGAATTTCTTTATAGATTCGTCTTACTCCAAGCCAAAAGAGTATAGTACCAATAGCTCAGCTGTCCCAGGTGTAAATGCAGTTGGGATAATAAGAGCACCGCGTGGTGATGGGAAAGAAGCAATTGTACTGGTTACACCTTTTCGCTCAGACAGTATTGGGATAGGGGATGCTGTGTCTTTAGGGCTTGGATTTTCGTTGTTCCATCTACTTAGCAGAACAGTTTGGCTTGCCAAAGATATTGTGTGGTTGGCTGCAGATTCAAAGTATGGGGCTGATGCAGCTGTTGCAGCATGGCTTAAAGACTACCATGAGCCTGAATTCTATTTGAAGTCTGACTCACCTATTGACGGCCAGAATCTTGCAGAAATAGAGTTTTCTATTGAACAGAGTAACAAACTAGGTGACATTCGACGTGCTGGAACTATTGCTGCTGGTTTGGTTTTTCAAGTAAAGGAAAGTTGGATAAAACCTGATAAAGACAATCTGAATGTTCATGCAGAGGCATCTAATGGGCAGATGCCAAATCTAGATCTCATTAATGTTGTGAATTTTTTAGCAGTTCACAGACAGGGTTTGCAGGTTAAACTGGAATCAATGATTTGCATGCATAGGTGGAAATGGGTTGCTAGTTTAGGTGGGATGTTTGAATGGCTGGGAAAAGTAGCAGTTAGCCTGAATCCGGGGTGGAAATTTGGTCTCCCTGCTTTTGAATATGTTCATGGTGCAGCT
>AH26
AGACTTTCAAACCATCACGTTTTTTCATAGATTCTCAACAGCGCAACCTTGAAGAGTACAGTAAAAACAGCTCAGTTGTTCCAGGTGTAAATGCAATTGGGATAATAAGAGCACCTCGTGGTGATGGGAAAGAAGCAATTGTATTCGTCACACCATTTCAGTCAGACAACATTCATATAGGAGATGCTTTATCTTTAGGTCTGGGATATTCATTATTCCGCTTATTCAGCAGAACTATTTGGCTTGCCAAAGATTTCGTGTGGCTGGCTGCAGACTCAAAATATGGCACTCATGCTGCTGTTGCAGCATGGCTAAAGGACTATCATGAACCTATATTTTATCTGAAGTCCGAATCACTTGTTGATAGCCTGCATCCTGTAGAAAGAGGACCTTGTTATAAACAGACTAATACACTAGATGACTTTCAACGTGCTGGAACTATTGCTGCTGCTTTAGTCTTTAAAGTTCAGGAAAATCAGATCCAAACTGATAAAGATAACCTGAATGTTTATGCAGAGGCGTCTAATGGACAAATGCCAAATTTAGACCTGATTAATGTTGTGAATTATTTGGCAGTTCACAGACAAGGGTTGCATACAAGAGTGGAATCCTTGCTTTTCATGCTTAGTTGGAAATGGCTGGCTGTTTTAGGTGAAATATTGGAATGGTTGGGAAAAGTAGCATCTAATCTAAACCCAGAGTGGAAATTTGGTCTTCCTTCTGTGGAATATGTTCAGGGTGCCGCT
>AME1
AGAATTTTGAACCATCAAGTTTTTTCATAGATTCTTCATACTCCAAGCAAAATGGGTACATTAGCAACAGCTCAGGTGTCCCAGGTGTAAATGTAGTTGGGATACTAAGAGCACCACGTGGTGATGGTAAAGAAGCTATTGTATTGGTTACACCTTTTCATGAAGACACTGTTGATATTGGGGATACTCTATCCTTAGGGCTTGGATTTTCATTATTCCAGCTACTTAGCAGAACTGTTTGGCTTGCCAAGGATATTGTGTGGTTGGCTGCAGATTCAAAGTATGGGGCTTACACAGCGGTTGAAGCATGGCTTAAAGATTACCATGAACCTTCATTTTATTTGAAGTCGAACCTACGTACTGACATCCAAAATCCTGAAGAAAAAGAATTTTCTTTCAAACAGACTAACATACTAGGTGACTTTCAGCGTGCTGGAACTATTGCTGCTGGTTTGGTCTTTCAAATAAGGGATAGTTGGCCCAAACTTGATAAAGACAAGCTGAATGTTTATGCTGAGGCATCTAATGGACAGATGCCAAATCTAGACCTGATTAATGTGGTGAATAATTTGGCAACTCACAGACAAGGGTTACAGGTGAAAGTGGAATCTGTGGCTTGCATCCTTAGATGGAAATGGGTAGCTGACCTGGGCAGGATGTTGGAATGGCTAGGAAGAATGGCAGGCATCCTGAATCCAGACTGGAAATTTGGTCTACCAGCTTTTGAGTATGTCGATGGTGCTGCT
>AP25
AGACTTTCAAACCATCACGTTTTTTCATAGATTCTCAACAGCGCAACCTTGAAGAGTACAGTAAAAACAGCTCAGTTGTTCCAGGTGTAAATGCAATTGGGATAATAAGAGCACCTCGTGGTGATGGGAAAGAAGCAATTGTATTCGTCACACCATTTCAGTCAGACAACATTCATATAGGAGATGCTTTATCTTTAGGTCTGGGATATTCGTTATTCCGCTTATTCAGCAGAACTATTTGGCTTGCCAAAGATTTCGTGTGGCTGGCTGCAGACTCAAAATATGGCACTCATGCTGCTGTTGCAGCATGGCTAAAGGACTATCATGAACCTATATTTTATCTGAAGTCTGAATCACTTGTTGATAGCCTGCATCCTGTAGAAAGAGGACCTTGTTATAAACAGACTAACACACTAGATGACTTTCAACGTGCTGGAACTATTGCTGCTGCTTTAGTCTTTAAAGTTCAGGAAAATCAGATCCAAACTGATAAAGATAACCTGAATGTTTATGCAGAGGCGTCTAATGGACAAATGCCAAATTTAGACCTGATTAATGTTGTGAATTATTTGGCAGTTCACAGACAAGGGTTACATACAAGAGTGGAATCCGTGTTTTTCATGCTTAGTTGGAAATGGCTGGCTGTTTTAGGTGAAATATTGGAATGGTTGGGAAAAGTAGCATCTACTCTAAACCCAGAGTGGAAATTTGGTCTTCCTTCTGTGGAATATGTTCAGGGTGCCGCT
>APA47
AGAATTTTAAACCATCGACTTTCTTCATAGATTTGTCTTACTCCAAGCCAAAAGAGTATAGTACCAACAACTCAGCTGCCCCAGGTGTAAATGCAGGTGGGATAATAAGAGCACCATGTGTTGATGGGAAAGAAGCAATCGTACTGGTTACACCTTTGCACTTAGACAGTATTGGGATAGGGGATTTTGTGTCTTTAGGGCTTGGATTTTCGTTGTTCCATCTACTTAGCAAAACAGTTTGGCTTGCCAAAGATATTGTGTGGTTGGCTGCAGATTCAAAGTACGGGGCAGATGCAACTGTTGCAGCATGGCTTAAAGACTACCATGAGCCTGAATTTTATTTGAAGTCTGACTCACCTATTGACTGCCAGAACCCTGCAGAAATAGAGTTTTCTATTGAACAG--TAACACACTAGGTGAC-TTCGACATGCTGGAACTATTACTGCTGGTTTGGTCTTTCAAGTGAAGGAAAGTTGGATCAAACCTGATAAAGACAACCT----------------------AATGTGCAGATGCCATATCTAGATCTCAATAATGTTGTGAATTTTTTAGCAGTTCACAGACAGGGTTTGCAGGTTAAAGTGGAATCAATGACTTGCCTGCATAGCTAGAAATGGGTTGCTATTTTAGGTGGAATGTTTGAATGGCTGCGAAAAGTAGCAGTTAACCTGAATCCGGACTGAAAATTTGGTCTCCCTGCTTTTGAGTATGTTCATGGTGCAGCT
>AS57
ATACTTTTGAACCATCAAGTTTTTTCATAGATTCTTCGTACTCCAAGCGAAAAGAGTATAATAGCATAAACTCATCTGCCTTAGGTGTAAATGTAGTTGGAATAATAAGAGCACCACATGGTGATGGTAAAGAAGCAATTGTATTGGTTACACCTTTCCGCTCTGACAATGTTGATATAGGTGATGCTCTGTCTTTAGGGCTTGGATTTTCACTATTCTCTATGTTGAGCAGAACCATCTGGCTTGCCAAAGATATTGTTTGGTTGGCTGCAGATTCAAAGTATGGGGCTCATGCAGCTGTTGCAGCATGGCTAAAAGACTACCATGAGCCTGAATTTTATTTAAAGTCTTACTCGCCTATTAACGGCCATAATCCTGCAGATAAAGAACTTACTTTTAAACAGATTAAGAAAGCAGGTGACTTTCAGCGAGCTGGAACTATTGCTGCTGGCTTGGTCTTTCAAGTGAAGCAAACTTGGATCCAAACTGATAAAGACAGGCTGGATGTTTATGCTGAGGGATGTAATGGACAGATGCCAAATTTAGATCTGATTAATGTGGTGAATTTTTTGGCAGTTCACAGACAAGGGTTACAGGTGAGAGTGGATTCAATATCTCACATGCTTAGGTGGAAATGGCTTTCTTTTTTAGGTGGGATATTGGAATGGCTGGGTAATGTAGCGGGTAGCCTGAATCCTGGTTGGAAATTTGGTCTCCCTGCTTTTGAATATCTTCATGGTGCGGCT
>ASA51
----------------------------------------------------------------------------------------------------------------------------------------------------------------------------------------------------------------------------------------------------------------------------------------------------------------------------------------------------------------------------------------------------------------------------ACTAGGTGACTTTCAACGTGCTGGAACTATTGCTGCTGGTTTGGTCTTTCAAGTAAAGGAAAGTTGGAACGAATTTGATAAAGACAATCTGAATGTTCATGCAGAGGCATCTAATGGGCAGATGCCAAATCTAGATCTCATTAATGTTGTGAATTTTTTAGCAGTTCACAGACAGGGTTTACAGGTCAAAGTGGAATCAATGACTTGCATGCGTAGGTGGAAATGGGTTGCTATTTTAGGTAGGATGTTTGAATGGCTGGGAAAAGTAGCAGTTAGCCTGAATCCAGACTGGAAATTTAGTCTCCCTGCTTTTGAGTACGTTCATGGTGCAGCT
>CB35
AGGGTTTCCAACCATCACGTTTTTTCATAGATTCTCAGCAGCGCAACCATGAAGAGTACAGTAAAAACAACTCTGTTGTTCCAGGTGTAAATGCAATTGGTATAATAAGAGCACCTCGTGGTGATGGGAAAGAAGCAATTGTATTGGTTACACCATTTCAGTCAGACAACATTCATATAGGGGATGCTTTATCTTTAGGACTGGGATATTCATTATTCCGCTTATTCAGCGGAACTATTTGGCTTGCTAAAGATTTTGTGTGGCTGGCTGCAGACTCAAAATATGGGACTCATGCTGCTGTTGCAGCATGGCTAAAGGACTATCACGAACCTATATTTTATCTTAAGTCTGAATCACTTGTTGATGGCCTGCATCCTGCAGAAAAAGGAGCTTCTAATAAACAGACTAACACACTAGATGACTTTCAACGTGCTGGAACTATTGCTGCTGCTTTAGTCTTTAAAGTTCAAGAAAATCAGATCCAAAGTGATAAAGATAGCCTGAATATTTATGCAGAGGCATCCAATGGGCAAATGCCAAATTTAGACCTGATTAATGTTGTGAATTTTTTGGCAGTTCACAGACAAGGGTTACATACAAGAGTGGAATCATTGTTTTTTATGCTTAGTTGGAAATGGCTGGCTGTTTTAGGTGAAATATTGGAATGGTTGGGAAAAGTAGTATTTACCCTAAATTCAGAGTGGAAATTTGGTCTTCCTTCTGTGGAATATGTTCAGGGTTTTGCT
>CD18
ATACTTTTGAACCGTCCAGTTTTTTCTTAGATTCTTCTTACTCCAAGAAAAGAGAGTTTAATAGCATAAACTCATCTGCCCTAGGTGTAAATGTAGTTGGAATAATAAGAGCACCACGTGGCGATGGTAAAGAAGCAATTGTTTTGGTTACACCTTTCCGCTCTGACAATGTTGATATAGGTGATGCTCTGTCTTTAGGGCTGGGATTTTCATTATTCCATATGTTTAGTAGAGCAATCTGGCTTGCCAAAGATATTGTTTGGGTGGCTGCAGATTCAAAGTATGGGGCTCATGCAGCTGTTGCTGCATGGCTTAAAGACTACCATGAGCCTGAATTTCATTTGAAGTCTTCCTCACCTATTAGCAATCAGAATCCTGTTGAAGAAAAACTTATTTTCGTACAGATTATGAAAGCAGGTGACTTTCAGCGTGCTGGAACTATTGCTGCTGGCTTGGTTTTTCAAGTGAAGGAAACTAAGATCAAAATTGATAAAGACGGGTTGGATGTTTATGCTGAGGGATGTAATGGACAGATGCCAAATTTAGATCTGATTAATGTGGTGAATTTTTTGGCAGTTCACAGACAAGGTTTACAGGTGAGAGTGGATTTAATATCTCAGATGCTTGGATGGAAATGGCTTGCTTTATTAGGTGAGATATTGGAATGGTTGGGTAATGTAGTGGGTGGCCTGAATCCTGGTTGGAAATTTGGTCTCCCTGCTTTTGAGTATCTCCATGGTGCTGCT
>CDE34
AGGGTTTCCAACCATCACGTTTTTTCATAGATTCTCAGCAGCGCAACCATGAAGAGTACAGTAAAAACAGCTCTGTTGTTCCAGGTGTAAATGCAATTGGTATAATAAAAGCACCTCGTGGTGATGGGAAAGAAGCAATCGTATTGGTTACACCATTTCAGTCAGACAACATTCATATAGGGGATGCTTTATCTTTAGGACTGGGATATTCATTATTCCGCTTATTCAGCGGAACTATTTGGCTTGCTAAAGATTTTGTGTGGCTGGCTGCAGACTCAAAATATGGGACTCATGCTGCTGTTGCAGCATGGCTAAAGGACTATCACGAACCTATATTTTATCTTAAGTCTGAATCACTTGTTGATGGCCTGCATCCTGCAGAAAAAGGAGCTTCTAATAAACAGACTAACACACTAGATGACTTTCAACGTGCTGGAACTATTGCTGCTGCTTTAGTCTTTAAAGTTCAAGAAAATCAGATCCAAAGTGATAAAGATAGCCTGAATATTTATGCAGAGGCATCCAATGGGCAAATGCCAAATTTAGACCTGATTAATGTTGTGAATTTTTTGGCAGTTCACAGACAAGGGTTACATACAAGAGTGGAATCATTGTTTTTTATGCTTAGTTGGAAATGGCTGGCTGTTTTAGGTGAGATATTGGAATGGTTGGGAAAAGTAGTATTTACCCTAAATCCAGAGTGGAAATTTGGTCTTCCTTCTGTGGAATATGTTCAGGGTTTTGCT
>CF38
AGACTTTTGACCCATCAAGTTTTTTCATAGACGCTTCTTACGCCAATCGAAAAGAGTATAATAGCAACAACTCATCTGTCCTAGGTGTAAATGCAATTGGGATAATAAGAGCACCACATGGTGATGGTAAAGAAGCAATTGTATTGGTTACACCTTTCCACTCAGACAATATTAATTTGGGGGATGCTCTGTCTTTAGGGCTTGGGTTTTCATTATTCCGTCTATTTAGCAGAACTGTTTGGCTTGCCAAAGATATTGTTTGGCTGGCTGCAGATTCAAAGTATGGGGCTCACGCAGCTGTTGCAGCTTGGCTTAAAGACTACCACGAGCCTGAATTTTATTTGAAGTCATACTCACCTATTGATAGCCTGAATCCTGCAGAAAAAGAAATTTCTTTTGAACAGACTAACAAACTGGATGACTTTCAGCGTGCTGGAACTATTTCTGCTGGTGTGGTCTTTCAAGTGAAGGAAACTTGGATTCAAACTGATAAAGACAAGCTGAATGTTTATGCAGAGGGATGTAATGGACAGATGCCAAATTTAGATCTGATTAATGTTGTGAATTTTTTGGCAGTTCACAGACAAGGGCTACAGGTGAGAGTGGAATCAATATCTCACATGCTTAGGTGGAAATGGCTCTCTGTTTTAGGTGGAATATTGGAATGGCTGGGTGAAGTAGCAGGTATCTTGAATCCAGGTTGGAAATTTGGTCTTCCTGCTTTGGAGTATGTTCATGGTGCCGCT
>CH19
ATACTTTTGAACCGTCCAGTTTTTTCATAGATTCTTCGTACTCCAAGAAAAGAGAGTTTAATAGCATAAACTCATCTGCCCTAGGTGTAAATGTAGTTGGAATAATAAGAGCACCACGTGGCGATGTTAAAGAAGCAATTGTTTTGGTTACACCTTTCCGCTCTGACAATGTTGATATAGGTGATGCTCTGTCTTTAGGGCTGGGATTTTCATTATTTCATATGTTTAGTAGAGCAATCTGGCTTGCCAAAGATATTGTTTGGGTGGCTGCAGATTCAAAGTATGGGGCTCATGCAGCTGTTGCTGCATGGCTTAAGGACTACCATGAGCCTGAATTTCATTTGAAGTCTTCCTCACCTATTAGCAATCAGAATCCTTTTGAAGAAAAACTTGTTTTCGAACAGATTATGAAAGCAGGTGACTTTCAGCGTGCTGGAACTATTGCTGCTGGCTTGGTTTTCCAAGTGAAGGAAACTAAGATCAAAATTGATAAAGACGGGCTGGATGTTTATGCTGAGGGATGTAATGGACAGATGCCAAATTTAGATCTGATTAATGTGGTGAATTTTTTGGCAGTTCACAGACAAGGTTTACAGGTGAGAGTGGATTTAATATCTCAGATGCTTAGATGGAAATGGCTTGCTTTATTAGGTGAGATATTGGAATGGTTGGGTAATGTAGTGGGTGGCCTGAACCCTGATTGGAAATTTGGTCTCCCTGCTTTTGAGTATCTCCATGGTGCTGCT
>CHA37
AGACTTTTGACCCATCAAGTTTTTTCATAGACGCTTCTTACGCCAATCGAAAAGAGTATAATAGCAAAAACTCATCTGTCCTAGGTGTAAATGCAATTGGGATAATAAGAGCACCACATGGTGATGGTAAAGAAGCAATTGTATTGGTTACACCTTTCCACTCAGACAATATTAATTTGGGGGATGCTCTGTCTTTAGGGCTTGGGTTTTCATTATTCCGTCTATTTAGCAGAACTGTTTGGCTTGCCAAAGATATTGTTTGGCTGGCTGCAGATTCAAAGTATGGGGCTCACGCAGCTGTTGCAGCTTGGCTTAAAGACTACCACGAACCTGAATTTTATTTGAAGTCATACTCACCTATTGATAGCCTGAATCCTGCAGAAAAAGAAATTTCTTTTGAACAGACTAACAAACTGGATGACTTTCAGCGTGCTGGAACTATTTCTGCTGGTGTGGTCTTTCAAGTGAAGGAAACTTGGATTCAAACTGATAAAGACAAGCTGAATGTTTATGCAGAGGGATGTAATGGACAGATGCCAAATTTAGATCTGATTAATGTTGTGAATTTTTTGGCAGTTCACAGACAAGGGCTACAGGTGAGAGTGGAATCAATATCTCACATGCTTAGGTGGAAATGGCTCTCTGTTTTAGGTGGAATATTGGAATGGCTGGGTGAAGTAGCAGGTATCTTGAATCCAGGTTGGAAATTTGGTCTTCCTGCTTTGGAGTATGTTCATGGTGCCGCT
>CJ24
ATACTTTTGAACCATCAAGTTTTTTCATAGATTCTTCCTACTCCAAGCGAAAAGAGTTTAAAAGCATAAACTCATCTGCCCTAGGCGTAAATGTAGTTGGAATAATAAGAGCACCACATGGTGATGGTAAAGAGGCAATTGTATTGGTTACACCTTTCCGCTCTGACAATGTTGATATAGGTGATGCTCTGTCTTTAGGGCTTGGATTCTCATTATTCCGTATGTTTAGTAGAACCATCTGGCTTGCCAAAGATATTGTTTGGTTGGCTGCAGATTCAAAGTATGGGGCTTATGCAGCTGTTGCTGCATGGCTTAAAGACTACCATGAGCCTGTATTTTATTTGAAGTCTTCCTCACCTATTAACAGCCAAAATCCTGCAGCAAAAAAACTTACTTTCAAACAGATTAAGAAAGCAGGTGACTTTCAGCGTGCTGGAACTATTGCTGCTGGTTTGGTCTTTCAAGTGAAGGAAACTGGGATCCAAATTGATAAAGACAGGCTGGATATTTATGCTGAGGGATGTAATGGACAGATGCCAAATTTAGATCTGATTAATGTGGTGAATTTTTTAGCAGTTCACAGACAAGGGTTACAGGTGAGAGTGGATTCAATATCTCACATGCTTAGTTGGGAATGGCTTGCTTGTTTAGGTAGGATGTTGGAATGGCTGGGTAACGTAGTGGGTGGCCTGAATCCTGGTTGGAAATTTGGTCTCTCTGCTTTTGAATATCTTCATGGTGCGGCT
>CK7
ATACTTTTGAACCATCAAGTTTTTTCATGGATTCTTCTTACTCCAAGCAAAAAGAGTATAATAGCATAAACTCTTCTGCCCTAGGTGTAAATGTAGTTGGAATAATAAGAGCACCACGTGGTGATGGTAAAGAAGCAATCGTATTGGTTACACCTTTCCGCTCAGACAATGTTGATATAGGTGATGCTCTGTCTTTAGGGCTTGGATTTTCACTATTCCGTATGTTTAGCAAAACCATCTGGCTTGCCAAAGATATTATTTGGTTGGCTGCAGATTCAAAGTATGGGGCTCATGCAGCTGTTGCAGCATGGCTTAAAGACTACCATGAGCCTGAATTTTGTTTGAAGTCTTACTCACCTATTAACAGCCACAATCCTGCAGAAAAAAAACTTACTTTTGAACAGACTAAGAGAGCAGATGACTTTCAGCGTGCTGGAACTATTGCTGCTGGCTTGGTCTTTCAAGTGAAGGAAACTTTGGTCCAAACTGATAAAGACAGGCTGAATGTTTATGCTGAAGGATGTAATGGACAGATGCCAAATTTAGATCTGATTAATGTGGTGAATTTTTTAGCAGTTCACAGACAAGGGTTACAGGTGAGAGTGGATTCAATATCTCACATGCTTAGGTGGAAATGGCTTGAATTTTTGGGTGGAATATTGGAATGGCTGGGTAATGTAGCAGGTACCCTGAATCCTGGTTGGAAATTTGGTCTCCCTGTTTTTGAATATGTTCATGGTGCTGCT
>CL6
ATACTTTTGAACCATCAAGTTTTTTCATGGATTCTTCTTACTCCAAGCAAAAAGAGTATAATAGCATAAACTCTTCTGCCCTAGGTGTAAATGTAGTTGGAATAATAAGAGCACCACGTGGTGATGGTAAAGAAGCAATCGTATTGGTTACACCTTTCCGCTCAGACAATGTTGATATAGGTGATGCTCTGTCTTTAGGGCTTGGATTTTCACTATTCCGTATGTTTAGCAAAACCATCTGGCTTGCCAAAGATATTATTTGGTTGGCTGCAGATTCAAAGTATGGGGCTCATGCAGCTGTTGCAGCATGGCTTAAAGACTACCATGAGCCTGAATTTTGTTTGAAGTCTTACTCACCTATTAACAGCCACAATCCTGCAGAAAAAAAACTTACTTTTGAACAGACTAAGAGAGCAGGTGACTTTCAGCGTGCTGGAACTATTGCTGCTGGCTTGGTCTTTCAAGTGAAGGAAACTTTGGTCCAAACTGATAAAGACAGGCTGAATGTTTATGCTGAAGGATGTAATGGACAGATGCCAAATTTAGATCTGATTAATGTGGTGAATTTTTTAGCAGTTCACAGACAAGGGTTACAGGTGAGAGTGGATTCAATATCTCACATGCTTAGGTGGAAATGGCTTGAATTTTTAGGTGGGATATTGGAATGGCTGGGTAATGTAGCAGGTACCCTGAATCCTGGTTGGAAATTTGGTCTCCCTGTTTTTGAATATGTTCATGGTGCTGCT
>CM9
ATACTTTTGAACCATCAAGTTTTTTCATAGATTCTTCTTATTCCAAGAAAAGAGAGTTTAATAGCATAAACTCATCTGCATTGGGTGTAAATGTAGTTGGAATAATAAGAGCACCACGTGGTGATGGTAAAGAAGCAATTGTATTGGTTACACCTTTCCGCTCTGACAATGTTGATGTAGGTGATGCTCTGTCTTTAGGGCTTGGGTTTTCATTATTCCTTATGTTTAGTAGAACAATCTGGCTTGCCAAAGATATTGTTTGGTTGGCTGCAGATTCAAAGTATGGGGCTCATGCAGCTATTGCTGCATGGCTTAAAGATTACCATGAGCCTGAATTTTATCTGAAGTCTTCCTCGCATATTAACCACCAGAATCCTGCAGAAGGGAAACTTACTTTCGAACAGATTAAGAAAGCAGATGACTTTAAGCGTGCTGGAACTATTGCTGCTGGGTTGGTTTTTCAAGTGACGGAAGCTAAGATCAAACTTGATAAAGAGAGGCTTGATGTTTATGCTGAGGGATGTAATGGACAGATGCCAAATTTAGATCTGATTAATGTGGTGAATTTCTTGGCAGTTCACAGACAAGGGTTACAAGTGAGAGTGGATTCAATATCTCACATGCTTAGGTGGAAATGGCTTGCTTTATTAGGTGAGATCTTGGAATGGTTGGGTAATTTAGTGGGTCGCCTGAACCCTGGCTGGAAATTTGGTCTCCCTGCTTTTGAGTACCTTCATGGTGCTGCT
>CO8
ATACTTTTGAACCATCAAGTTTTTTCATAGATTCTTCTTATTCCAAGAAAAGAGAGTTTAATAGCATAAACTCATCTGCACTGGGTGTAAATGTAGTTGGAATAATAAGAGCACCACGTGGTGATGGTAAAGAAGCAATTGTATTGGTTACACCTTTCCACTCTGACAATGTTGATGTAGGTGATGCTCTGTCTTTAGGGCTTGGGTTTTCATTATTCCTTATGTTTAGTAGAACAATCTGGCTTGCCAAAGATATTGTTTGGTTGGCTGCAGATTCAAAATATGGGGCTCATGCAGCTATTGCTGCATGGCTTAAAGACTACCATGAGCCTGAATTTTATCTGGAGTCTTCCTCGAATATTAACAACCAGAATCCTGCAGAAGGGAAACTTACTTTCGAACAGATTAAGAAAGCAGATGACTTCAAGCGTGCTGGAACTATTGCTGCTGGGTTGGTTTTTCAAGTGAAGGAAGCTAAGATCAAACTTGATAAAGACAGGCTTGATGTTTATGCTGAGGGATGTAATGGACAGATGCCAAATTTAGATCTGATTAATGTGGTGAATTTCTTGGCAGTTCACAGACAAGGGTTACAGGTGAGAGTGGATTCGATATCTCACATGCTTAGGTGGAAATGGCTTGCTTTATTAGGTGAGATCTTGGAGTGGTTGGGTAATTTAGTGGGTCGCCTGAACCCTGGCTGGAAATTTGGTCTCCCTGCTTTTGAGTATCTTCATGGTGCTGCT
>CP16
ATACTTTTGAACCGTCAAGTTTTTTCATAGATTCTTCTTACTCCAGGCAAAGAGAGTTTAAGAGCATAAACACATCTGCCCTAGGTGTAAATGTAGTTGGAATAATAAGAGCACCACGTGGTGATGGTAAAGAAGCAATTGTATTGGTTACACCTTTCCGCTCTGACAATGTTGATATAGGTGATGCTCTGTCTCTAGGGCTAGCGTTTTCGTTATTTCGTATGTTTAGTAGAACCATCTGGCTTGCCAAAGATATTGTTTGGTTGGCTGCAGATTCAAAGTATGGGGCTCATGCAGCTGTTGCTGCATGGCTTAAAGACTACCATGAGCCTGAATTTTATTTGAAGTCTTCCTCACCTATTAACAACCAGAATCCTGCTGAAGAAAGACTTATTTTAGAACAGATTATGAAAGCAGGTGACTTTCAGCGTGCTGGAACTATTGCTGCTGGCTTGGTTTTTCAAGTGAAGGAAACTAAGATCGAAATTGATAAAGACAGGCTGGATGTTTATGCTGAGGGATGTAATGGGCAGATGCCGAATTTAGATCTGATTAATGTGGTGAATTTTTTGGCAGTTCACAGACAAGGGTTACAGGTGAAAGTGGATTCAATATCTCAAATGCTTAGATGGAAATGGCTTGCTTTATTAGGTGGGATATTGGAATGGTTGGGTAATATAGTGGGTGGCCTGAACCCTGGTTGGAAATTTGGTCTCCCTGCTTTTGAGTATCTTCATGGTGCTGCT
>CP161
ATACTTTTGAACCGTCAAGTTTTTTCATAGATTCTTCTTACTCCAGGCAAAGAGAGTTTAAGAGCATAAACACATCTGCCCTAGGTGTAAATGTAGTTGGAATAATAAGAGCACCACGTGGTGATGGTAAAGAAGCAATTGTATTGGTTACACCTTTCCGCTCTGACAATGTTGATATAGGTGATGCTCTGTCTCTAGGGCTAGCGTTTTCGTTATTTCGTATGTTTAGTAGAACCATCTGGCTTGCCAAAGATATTGTTTGGTTGGCTGCAGATTCAAAGTATGGGGCTCATGCAGCTGTTGCTGCATGGCTTAAAGACTACCATGAGCCTGAATTTTATTTGAAGTCTTCCTCACCTATTAACAACCAGAATCCTGCTGAAGAAAGACTTATTTTAGAACAGATTATGAAAGCAGGTGACTTTCAGCGTGCTGGAACTATTGCTGCTGGCTTGGTTTTTCAAGTGAAGGAAACTAAGATCGAAATTGATAAAGACAGGCTGGATGTTTATGCTGAGGGATGTAATGGGCAGATGCCGAATTTAGATCTGATTAATGTGGTGAATTTTTTGGCAGTTCACAGACAAGGGTTACAGGTGAAAGTGGATTCAATATCTCAAATGCTTAGATGGAAATGGCTTGCTTTATTAGGTGGGATATTGGAATGGTTGGGTAATATAGTGGGTGGCCTGAACCCTGGTTGGAAATTTGGTCTCCCTGCTTTTGAGTATCTTCATGGTGCTGCT
>CR44
ACAAGTTTGAGCCATTATACTTTTTAACTGATTCTTCTCACCTTAAGATAAAAGAGTACAATAGCAACAGCTCAGTTGTTCCAGGTCTAAACACAGTTGGGATAATAAGAGCACCGCGTGGTGATGGTAAAGAATCAATTGTATTGGTTACACATTTCCAGTCTGAGAACCTTCATATTGGGGATGCTCTGTCTTTAGGGCTGGGGTTTTCAGTATTCCATCTCCTGAGCAGAGCTGATTGGCTTGCCAAAGATATTGTGTGGTTGGCAGCAGACTCCCGGTATGGGGCCCATGCTGCTGTTGCAGCATGGCTTAGAGACTACCATGAGCCTGTATTTTATTTGAAGCCCGAGTTACTTAGTGATGGTCAGCAGATGGCAGAAAAGGGAGATTTTTATAAGCAAACCAACTCTCCAGAAAACTTTCAACGGGCTGGAACTATTGCTGCTGCTGTGGTTTTTCAGGTGCATGCATGTCAGATGGAAACTGAAAAAGATAATCTGAATATTTATGCAGAGGCATCTAATGGACAGATGCCAAATTTGGACCTGATAAACATTGTTAATTACTTGGCGGTTCATAGACAAGGATTGCAGATGACAGTGGAATCCATGTTTTGTATGCTTAGCTGGGGATGGCTTATTGCTGTGGGCAGGATATTGGAATGGATGGGAAATGTAGTGGGTACCCTGAACCCAGAATGGAAATTTGGTCTTCCTGCTTTGGAGTATGTTCAAGGTGCTGCT
>CT15
ATACTTTTGAACCGTCAAGTTTTTTCATAGATTCTTCTTACTCCAGGCAAAGAGAGTTTAATAGCATAAACACATCTGCCCTAGGTGTAAATGTAGTTGGAATAATAAGAGCACCACGTGGTGATGGTAAAGAAGCAATTGTATTGGTTACACCTTTCCACTCTGATAATGTTGACATAGGTGATGCTCTGTCTCTAGGGCTAGGATTTTCATTATTCCGTATGTTTAGTAGAACCATCTGGCTTGCCAAAGATATTGTTTGGTTGGCTGCAGATTCAAAGTATGGGGCTCATGCAGCTGTTGCTGCATGGCTTAAAGACTACCATGAGCCTGAATTTTATTTGAAATCTTCCTCACCTATTAACAACCAGAATCCTGCTGAAGAAGAACTTATTCTCGAACAGATTATGAAAGCAGGTGATTTTCAGCGTGCTGGAACTATTGCTGCTGGCTTGGTTTTTCAAGTGAAGGAAACTAAGATCGAAATTGATAAAGACAGGCTGGATGTTTATGCTGAGGGATGTAATGGACAGATGCCGAATTTAGATCTGATTAATGTGGTGAATTTTTTGGCAGTTCACAGACAAGGGTTACAGGTGAAAGTGGATTCAATATCTCAAATGCTTAGATGGAAATGGCTTGCTTTATTTGGTAGGATATTGGAATGGTTGGGTAATGTAGTGGGTGGCCTGAACCCTGGTTGGAAATTTGGTCTCCCTGCTTTTGAGTATCTTCATGGTGTTGCT
>DA12
ATACTTTTGAACCGTCAAGTTTTTTTATAGATTCTTCTTACTCCAAGGAAAAAGAGTTTAATAGCATAAACTCATCTGCGCTGGGTGTAAATGTAGTTGGAATAATAAGAGCACCACATGGTGATGATAAAGAAACAATTGTATTGGTTACACCTTTCCGCTCTGACAATGTTGATGTAGGTGATGCTCTGTCTTTAGGGCTTGGGTTTTCATTATTCCGTATGTTTAGTAGAACCATCTGGCCTGCCAAAGATATTGTTTGGTTGGCTGCAGATTCAAAGTATGGGGCTCATGCAGCTATTGCTGCATGGCTTAAAGACTACCATGAGCCTGAATTTTATTTGAAGTCTTCTTCGCATATTAACAACCAGAATCCTGTAGAAGGGAAACTTACTTTCGATCAGATTAAGAAAGCAGACGACTTTCAGCGTGCTGGAACCATTGCTGCTGGGTTGGTTTTTCAAGTGAAAGAAGCTAAGATTGAATTTGATAAAGACAGGCTTGATGTTTATGCTGAGGGATGTAATGGACAGATGCCAAACTTAGATCTGATCAATGTGGTGAATTTTTTGGTAGTTCACAGACAAGGGTTACAGGTGAGAGTGGATTCAATATCTCACATGCTTAGGTGGAAATGGCTTGCTTTATTAGGTGAGATCTTGGAATGGTTGGGTAATTTAGTGGGTGGCCTGAAGCCTGGTTGGAAATTTGGTCTCCCTGCTTTCGAGTATCTTCATGGTGTTGCT
>DB53
AGAATTTTAAACTGTCAAATTTCTTCATAGATTCGTCTTACTCCAAGCCAAAAGAGCATAGTACCAACAACTCCACTGTCCCAGGTGTAAATGCAGTTGGGATAATAAGAGCACCACGTGGTGATGGGAAAGAAGCAATTGTACTGGTTACACCTTTTCGCTCAGAAAGTATTGGGATAGGGGATGCTGTGTCTTTAGGGCTTGGATTTTCATTGTTCCATCTACTTAGCAGAACAGTTTGGCTTGCCAAAGATATTGTGTGGTTGGCTGCAGATTCAAAGTACGGGGCTGATGCAGCTGTTGCAGCATGGCTTAAAGACTACCATGAGCCTGAATTCTATTTGAAGTCTGACTCACGTATTGACAGCCACAATCCTCCAGAAATAGAGTTTTCTATTGAACAGAGTAACACAGTAGGTGACCTTCGACGTGCTGGAACTATTGCAGCTGGGTTGGTCTTTCAAGTAAAGGAAAGTTGGATAAGACCTGATAAAGACAATCTGAATGTACATGCAGAGGCATCTAATGGGCAGATGCCAAATCTAGATCTCATTAATGTTGTGAATTTTTTAGCAGTTCACAGACAGGGTTTGCAGGTTAAAGTGGACTCAGTGACTTACATGCATAGGTGGAAATGGGTTGCTATTTTAGGTGGGATGTTTGAATGGCTGGGAAAAGTAGCAGTTAGCCTGAATCCGGATTGGAAATTTGGTCTCCCTGCTTCTGAGTATGTTCATGGTGCAGCT
>DC1
AGAATTTTAAACTGTCGAATTTCTTCATAGATTCGTCTTACTCCAAGCCAAAAGAGTATAGTACCAACAACTCCACTGCCCCAGGTGTAAATGCAGTTGGGATAATAAGAGCACCACGTGGTGATGGGAAAGAAGCAATTGTACTGGTTACACCTTTTCGCTCAGAAAGTATTGGGATAGGGGATGCTGTGTCTTTAGGGCTTGGATTTTCGTTGTTCCATCTACTTAGCAGAACAGTTTGGCTTGCCAAAGATATTGTGTGGTTGGCTGCAGATTCGAAGTACGGGGCTGATGCAGCTGTTGCAGCATGGCTTAAAGACTACCATGAGCCTGAATTCTATTTGAAGTCTGACTCACGTATTGACAGCCACAATCCTCCAGAAATAGAGTTTTCTATTGAACAGAGTAACACAGTAGGTGACCTTCGACGTGCTGGAACTATTGCAGCTGGGTTGGTCTTTCAAGTAAAGGAAAGTTGGATAAGACCTGATAAAGACAATCTGAATGTACATGCAGAGGCATCTAATGGGCAGATGCCAAATCTAGATCTCATTAATGTTGTGAATTTTTTAGCAGTTCACAGACAGGGTTTGCAGGTTAAAGTGGAATCAGTGACTTACATGCATAGGTGGAAATGGGTTGCTATTTTAGGTGGGATGTTTGAATGGCTGGGAAAAGTAGCAGTTAGCCTGAATCCGGATTGGAAATTTGGTCTCCCTGCTTCTGAGTATGTTCATGGTGCAGCT
>DD1
AGAATTTTAAACCGTCGAATTTCTTCATTGATTCGTCTTACTCCAAGCCAAAAGAGTATAGTACCAACAGCTCGGCTGTCCCAGGTGTAAATGCAGTTGGGATAATAAGAGCACCACGTGGTGATGGGAAAGAAGCAATTGTACTGGTTACACCTTTTCGCTCAGACAATATTGGGACAGGGGATGCTGTGTCTTTAGGGCTTGGATTTTCATTGTTCCATCTACTTAGCAGAACAGTTTGGCTTGCCAAAGATATTGTGTGGTTGGCTGCAGATTCAATGTACGGGGCTGATGCAGCTGTTGCAGCATGGCTTAAAGACTACCATGAGCCTGAATTCTATTTGAAGTCTGTCTCGACTGTTGACAGCCAGAATCCTGCAGAAATAGAGTTTTCTATTGAACAAAGTAACACACTAGGTGACCTTCGACGTGCTGGAACTATTGCTGCTGGTTTGGTCTTTCAAGTAAAGGAAAGTTGGATAAAACCTGATAAAGACAATCTGAATGTTCATGCAGAGGCATCTAATGGGCAGATGCCAAATCTAGATCTCATTAATGTTGTGAATTTTTTAGCAGTTCACAAACAGGGTTTGCAGGTTAAAGTGGAATCAATGACTTGCATGCATAGGTGGAAGTGGGTTGCTATTGTAGGCGGGATGTTTGAATGGCTGGGAAAAGTAGCTGTTAGCCTGAATCCGGAGTGGAAATTTGGTCTCCCTGCTTTTGAGTATGTTCATGGTGCAGCT
>DIM50
AGAATTTTAAACCGTCGAATTTCTTCATTGATTCGTCTTACTCCAATCCAAAAGAGTATAGTACCAACAGCTCGGCTGTCCCAGGTGTAAATGCAGTTGGGATAATAAGAGCACCACGTGGTGATGGGAAAGAAGCAATTGTACTGGTTACACCTTTTCGCTCAGACAATATTGGGACAGGGGATGCTGTGTCTTTAGGGCTTGGATTTTCATTGTTCCATCTACTTAGCAGAACAGTTTGGCTTGCCAAAGATATTGTGTGGTTGGCTGCAGATTCAATGTACGGGGCTGATGCAGCTGTTGCAGCATGGCTTAAAGACTACCATGAGCCTGAATTCTATTTGAAGTCTGTCTCGCCTGTTGACAGCCAGAATCCTGCAGAAATAGAGTTTTCTATTGAACAAAGTAACACACTAGGTGACCTTCGACGTGCTGGAACTATTGCTGCTGGTTTGGTCTTTCAAGTAAAGGAAAGTTGGATAAAACCTGATAAAGACAATCTGAATGTTCATGCAGAGGCATCTAATGGGCAGATGCCAAATCTAGATCTCATTAATGTTGTGAATTTTTTAGCAGTGCACAAACAGGGTTTGCAGGTTAAAGTGGAATCAATGACTTGCATGCATAGGTGGAAATGGGTTGCTATTGTAGGCGGGATGTTTGAATGGCTGGGAAAAGTAGCTGTTAGCCTGAATCCGGAGTGGAAATTTGGTCTCCCTGCTTTTGAGTATGTTCATGGTGCAGCT
>EN45
ACACTTTTGAGCCGTTACGCTTTTTAACTGATTCTTCTCACCCCAAGATAAAAGAGTTCAATAGCAACAGTTCAGTTGTTCCAGGTGTAAATGCAGTTGGGATAATAAGAGCACCACGGGGTGATGGTAAAGAAGCAATTGTATTGGTCACACATTTTCGGTCAGACGACCTTCATATTGGGGATGCTTTGTCTTTAGGCCTGGGGTTTTCATTATTCCATCTCCTTAGCAGAGCAGATTGGCTTGCCAAAGATATTGTGTGGCTGGCAGCAGACTCCCGATATGGGGCCCATGCTGCTGTTGCAGCATGGCTTAGAGACTACCACGAGCCTGTATTTTATTTGAAGCCTGACTTAGTTAGTGATCGTCAATGTCTGGCAGAAAATGTAGCTTTTTACAAGCTGAGTAACTCTCTAGAAAACTTTCAACGTGCTGGCACTATCGCTGCTGCCATGGTCTTTCATGTGAGGGAACATCAGATGGAAACTGTAAAAGATAATCTGAATATTTATGCGGAG------------------------------------------------------------------------------------------------------------------------------------------------------------------------------------------------------------------------------------
>FC13
ATACTTTTGAACCGTCAAGTTTTTTCATAGATTCTTCTTACTCCAAGGAAAAAGAGTTTAATAGCATAAACTCATCTGCACTGGGTGTAAATGTAGTTGGAATAATAAGAGCACCACGTGGTGATGGTAAAGAAGCAATTGTATTGGTTACACCTTTCCGCTCTGACAATGTTGATGTAGGTGATGCTCTGTCTTTAGGGCTTGGGTTTTCATTATTCCGTATGTTTAGTAGAACCATCTGGCCTGCCAAAGATATTGTTTGGTTGGCTGCAGATTCAAAGTATGGGGCTCATGCAGCTGTTGCTGCGTGGCTTAAAGACTACCACGAGCCTGAGTTTTATTTGAAGTCTTCCTCGCATATTAACAACCAGAATCCTGCAGAAGGGAAACCTACTTTCTATCAGATTAAGAAAGCAGATGACTTTCAGCGTGCTGGAACTATTGCTGCTGGGTTGGTTTTTCAAGTGAAGGAAGCTAAGATCGAACTTGATAAAGACAGGCTTGATGTTTATGCTGAGGGATGTAATGGACAGATGCCAAATTTAGATCTGATCAATGTGGTGAATTTTTTGGCAGTTCACAGACAAGGGATACAGGTGAGAGTGGATTCAATATCTCACATGCTTAGGTGGAAATGGCTTGCTTTATTAGGCGAGATCTTGGAATGGTTGGGTAATTTAGTGGGTGGCCTGAATCCTAGTTGGAAATTTGGTCTCCCTGCTTTCGAGTATCTTCATGGTGCTGCT
>FTS1
AGAATTTTAAACTGTCGAATTTCTTCATAGATTCATCTTACTCCAAGCCAAAAGAGTATAGTACCAACAACTCCACTGTCCCAGGTGTAAATGCAGTTGGGATAATAAGAGCACCACGTGGTGATGGGAAAGAAGCAATTGTACTGGTTACACCTTTTCGCTCAGAAAGTATTGGGATAGGGGATGCTGTGTCTTTAGGGCTTGGATTTTCGTTGTTCCATCTACTTAGCAGAACAGTTTGGCTTGCCAAAGATATTGTGTGGTTGGCTGCAGATTCAAAGTACGGGGCTGATGCAGCTGTTGCAGCATGGCTTAAAGACTACCATGAGCCTGAATTCTATTTGAAGTCTGACTCACGTATTGACAGCCACAATCCTCCAGAAATAGAGTTTTCTATTGAACAGAGTAACACAGTAGGTGACCTTCGACGTGCTGGAACTATTGCAGCTGGGTTGGTCTTTGAAGTAAAGGAAAGTTGGATAAGACCTGATAAAGACAATCTGAATGTACATGCAGAGGCATCTAATGGGCAGATGCCAAATCTAGATCTCATTAATGTTGTGAATTTTTTAGCAGTTCACAGACAGGGTTTGCAGGTTAAAGTGGAATCAGCGACTTACATGCATAGGTGGAAATGGGTTGCTATTTTAGGTGGGATGTTTGAATGGCTGGGAAAAGTAGCAGTTAGCCTGAATCCGGAGTGGAAATTTGGTCTCCCTGCTTCTGAGTATGTTCATGGTGCAGCT
>FTS2
AGAATTTTAAACTGTCGAATTTCTTCATAGATTCATCTTACTCCAAACCAAAAGAGTATAGTACCAACAACTCCACTGTCCCAGGTGTAAATGCAGTTGGGATAATAAGAGCACCACGTGGTGATGGGAAAGAAGCAATTGTACTGGTTACACCTTTTCGCTCAGAAAGTATTGGGATAGGGGACGCTGTGTCTTTAGGGCTTGGATTTTCGTTGTTCCATCTACTTAGCAGAACAGTTTGGCTTGCCAAAGATATTGTGTGGTTGGCTGCAGATTCAAAGTACGGGGCTGATGCAGCTGTTGCAGCATGGCTTAAAGACTACCATGAGCCTGAATTCTATTTGAAGTCTGACTCACGTATTGACAGCCACAATCCTCCAGAAATAGAGTTTTCTATTGAACAGAGTAACACAGTAGGTGACCTTCGACGTGCTGGAACTATTGCAGCTGGGTTGGTCTTTGAAGTAAAGGAAAGTTGGATAAGACCTGATAAAGACAATCTGAATGTACATGCAGAGGCATCTAATGGGCAGATGCCAAATCTAGATCTCATTAATGTTGTGAATTTCTTAGCAGTTCACAGACAGGGTTTGCAGGTTAAAGTGGAATCAGCGACTTACATGCATAGGTGGAAATGGGTTGCTATTTTAGGTGGGATGTTTGAATGGCTGGGAAAAGTAGCAGTTAGCCTGAATCCGGAGTGGAAATTTGGTCTCCCTGCTTCTGAGTATGTTCATGGTGCAGCT
>GG1
ACACTTTTGAACCATTATGCTTTTTGACAAACCCTTCCC---TGAAGGTAAAAGCCTACAAGAGCAACAGCTCGGTTGGCCTGGGTGTAAATGTGATTGGAATAACGAGAGCAGCACATGGTGATGGTAAAGAAGCAATTGTTTTGGTTACACCGTTTCAGTCTGAGAACATTCGTATAGGGGATGCCCTATCTTTAGGGCTGGGGTTTTCTATATTCCGTCTTCTCAGCAGAACAGTTTGGCTTGCCAAAGATATTGTATGGTTGGCAGCAGACTCGCAATATGGAACTTATGCTGCTGTTGCAGCATGGCTTAGAGACTACCACGAGCCTGTATTTTATATGAAGTCTTACATAGCTGGGGATGACCAGCATGCAGAAGAAAAAGGGCTTTCTTATAAGCTGAATAACAAACTAGAGGACTTTCAACGTGCTGGGACTATTGCTGCTGCAGTGGTCTTTCAGGTGCAGGAAAGTCAAAGCAAAACTGGAAAAGATTATCTGAATGTGTACGCAGAAGCATCCAATGGACAGATGCCAAATTTAGACCTGATCAACACTGTGAATTATTTGGCAGTTCATAGACAAGGGTTGCAGATGAGAGTTGAATCGATAGTTTCTATGCTGAGTTGGAGGTGGCTCACTATTGTAGGTGGAATATTGGAATGGCTGGGAAAATTTTTTGGTTCCCTGAGCCCAGAATGGAAATTTGGTCTTCCTGCGTTGGAGTATGTTCAAGGTAGTGCT
>HB41
AGAATTTTAAACCATCAAGTTTTTTCATGGATTCTTCTTACTCCAAGGCAAAAGATTATAGTACCAACAGCTCAGCTGTCCCGGGTGTAAATGCTGTTGGGATAATAAGAGCACCACATGGTGATGGGAAAGAAGCAATTGTTCTGGTTACACCTTTTTGCTCAGACAGTGTTGGCATCGGGGATGCTCTGTCTTTAGGGCTTGGATTTTCATTGTTCCGTCTACTCAGCAGAACAATTTGGCTTGCCAAAGATATTGTGTGGTTGGCTGCAGATTCGAAGTATGGGGCTGATGCAGCTGTTGCAGCATGGCTTAAAGACTACCATGAGCCCGACTTTTATTTGAAGTCTGACTCACCTATTGACAGCCAGAATCCTGCAGAAATAGAGTTTTCTATTGAACAGAGTAACACACTAGGAGACTTTCGACGTGCTGGAACTATTGCTGCTGGTTTAGTCTTTCAAGTAAAGGAAAGTGGGACTAAACCTGATAAAGATAATCTGAATGTTCATGCAGAGGCATCTAATGGGCAAATGCCAAATCTAGATCTCATTAATGTTGTGAATTTTTTAGCAGTTCACAGGCAGGGTTTACAGGTTAAAGTGGAATCAGTGACTTGCATGCATAGATGGAAATGGGTTGCTATTTTAGGTGGGATGTTTGAATGGCTGGGAAAAGTAGCAGTTAGCCTGAATCCAGACTGGAAATTTAGTCTCCCTGCTTTTGAGTATGTTCATGGTGCAGTT
>JO20
ATACTTTTGAACCGTCCAGTTTTTTCATAGATTCTTCTTACTCCAAGAAAAGAGAGTTTAATAGCATAAACTCATCTGCCCTAGGTGTAAATGTAGTCGGAATACTAAGAGCACCACGTGGTGATGGTAAAGAAGCAATTGTTTTGGTTACACCTTTCCGCTCTGACAATGTTGATATAGGTGATGCTCTGTCTTTAGGGCTGGGATTTTCATTATTTCATATGTTTAGTAGAGCAATCTGGCTTGCCAAAGATATTGTTTGGGTGGCTGCAGATTCAAAGTATGGGGCTCATGCAGCTGTTGCTGCATGGCTTAAAGACTACCATGAGCCTGAATTTCATTTGAAGTCTTCCTCACCTATTAGCAATCAGAATCCTGTTGAAGAAAAACTTATTTTCGAACAGATTATGAAAGCAGGTGACTTTCAGCGTGCTGGAACTATTGCTGCTGGCTTGGTTTTTCAAGTGAAGGAAACTAAGATTCAAATTGATAAAGATGGGCTGGATGTTTATGCTGAGGGATGTAATGGACAGATGCCAAATTTAGATCTGATTAATGTGGTGAATTTTTTGGCAGTTCACAGACAAGGTTTACAGGTGAGAGTGGATTTAATATCTCAGATGCTTAGATGGAAATATCTTGCTTTATTAGGTGAGATATTGGAATGTTTGGGTAATGTAGTGGGTGGCCTGAACCCTGATTGGAAATTTGGTCTCCCTGCTTTTGAGTATCTCCATGGTGTTGCT
>JU21
ATACTTTTGAACCGTCCAGTTTTTTCATAGATTCTTCTTACTCCAAGAAAAGAGAGTTTAATAGCATAAACTCATCTGCCCTAGGTGTAAATGTAGTCGGAATAATAAGAGCACCACGTGGTGATGGTAAAGAAGCAATTGTTTTGGTTACACCTTTCCGCTCTGACAATGTTGATATAGGTGATGCTCTGTCTTTAGGGCTGGGATTTTCATTATTTCATATGTTTAGTAGAGCAATCTGGCTTGCCAAAGATATTGTTTGGGTGGCTGCAGATTCAAAGTATGGGGCTCATGCAGCTGTTGCTGCATGGCTGAAAGACTACCATGAGCCTGAATTTCATTTGAAGTCTTCCTCACCTATTAGCAATCAGAATCCTGTTGAAGAAAAACTTATTTTCGAACAGATTATGAAAGCAGGTGACTTTCAGCGTGCTGGAACTATTGCTGCTGGCTTGGTTTTTCAAGTGAAGGAAACTAAGATCCAAATTGATAAAGATGGGCTGGATGTTTATGCTGAGGGATGTAATGGACAGATGCCAAATTTAGATCTGATTAATGTGGTGAATTTTTTGGCAGTTCACAGACAAGGTTTACAGGTGAGAGTGGATTTAATATCTCAGATGCTTAGATGGAAATATCTTGCTTTATTAGGTGAGATATTGGAATGGTTGGGTAATGTAGTGGGTGGCCTGAACCCTGATTGGAAATTTGGTCTCCCTGCTTTTGAGTATCTCCATGGTGTTGCT
>KE1
AGACTTTCAAACCATCACGTTTTTTCACAGATTCTCAACAGCGCAAAATTGAAGAGTACAGTAAAAACAGCTCAGTTGTTCCAGGTGTAAATGCAATTGGGATAATAAGAGCACCTCGTGGTGATGGGAAAGAAGCAATTGTATTGGTGACACCATTTCAGTCAGATAATATTCATATAGGGGATGCTTTATCTTTAGGTCTGGGATATTCATTATTCCGCTTATTCAGCAGAACTAATTGGCTCGCCAAAGATTTTGTTTGGCTGGCTGCAGACTCAAAATATGGGACTCATGCTGCCGTTGCAGCATGGCTAAAGGACTATCATGAACCTATATTTTATCTGAAGTCTGAATCACTTGTTGATAGCCCGCGCCCTGCAGAAAGAGGACCTTTCTCTAAACAGACTAACACACTAGATGACTTTCAACGTGCTGGAACTATTGCTGCTGCTTTAGTCTTTAAAGTTCAGGAAAATCAGATCCAAACTGATAAAGATAACCTGAATGTTTATGCAGAGGCATCCAATGGACAAATGCCAAATTTAGACCTGATTAATGTTGTGAATTATTTGGCAGTTCACAGACAAGGGTTACATACAAGAGTGGAATCATTATTTTTCATGCTTAGTTGGAAATGGCTAGCTGTTTTAGGTGAAATATTGGAGTGGTTGGGAAAAGTAGCATCTACTTTAAATCCAGAGTGGAAATTTGGTCTTCCTTCTGTGGAATATGTTCAGGGTGCCGCT
>LF2
AGAATTTTAAACCATCATCTTTTTTCATAGATTCTTCTTACTCGAAGGCAAAAGAGTATAGTACGAACAGCTCATCTGGCCCAGGTGTAAATGCAGTTGGGATAATAAGAGCACCACATGGTGATGGGAAAGAAGCAATCGTACTGGTTACACCTTTTTGCTCAGACAGTGTTGGGATAGGGGATGCTCTGTCTTTAGGGCTCGGATTTTCATTGTTCCATCTACTTAGCAGAACAATTTGGCTTGCCAAAGATATTGTGTGGTTGGCTGCAGATTCAAAGTATGGGGCTGATGCAGCTGTTGCTGCATGGCTTAAAGACTACCATGAGCCTGAATTTTACTTGAAGTCTGACTCACCTATTGACAGCCAGAATCCTGCAGAAATAGAGATTTCTATAGAACAGAGTAAAACACTAGGTGACTTTCGACGTGCTGGAACTATTGCTGCTGGTTTGGTCTTTCAAATAAAGGAAAGTTGGACCAAACCTGATAAAGATAATCTGAATGTTCATGCAGAAGCATCTAACGGGCAGATGCCAAATCTGGATCTCATTAATGTTGTGAATTTTTTAGCAGTTCACAGACAGGGTTTACAAGTTAAAGTGGAATCAATGACTTGCATGCTTAGGTGGAAATGGGTTGCTATTTTAGGTGGGATGTTTGAATGGCTGGGAAGAGTAGCAGCTAGCCTGAATCCAGACTGGAAATTTAGCCTCCCTGCTCTTGAGTATGTTCATGGTGCAGCT
>MC0
AGAATTTTAAACCATCGACGTTTTTCATAGATTCTTCTTACTTGAAGCCAAAAGAGTATAGTACCAACAGGTCAGCTGTACCAGGTGTAAATGCAGTTGGGATAATAAGAGCACCACATGGTGATGGGAAAGAAGCAATCGTACTGGTTACACCTTTTCGCTCAGACAGTGTTGGGATAGGGGATGCTCTGTCTTTAGGGCTTGGATTTTCATTGTTCCATCTACTTAGCAGAACAAATTGGCTTGCCAAAGATATTGTGTGGTTGGCTGCAGATTCAAAGTATGGGGCTGATGCAGCTGTTGCAGCATGGCTTAAAGACTACCATGAGCCCGAATTTTATCTGAAGTCTGATTCACCTATTGACAACCAGAATCCTGTAGAAATAGAGTTTTCTATCGAACAGAGTAGCACACTTGGTGACTTTGAACGTGCTGGAACTATTGCTGCTGGTTTGGTCTTTCAAGTAAAGGAAAGTTGGACCAAACCTGACAAAGACAATCTGATTGTTCATGCAGAGGCATCTAACGGGCAGATGCCAAATCTAGATCTTATCAATGTTGTGAATTTTTTAGCAGTTCACAAACATGGTTTGCAGGTTAAAGTGGAATCAATGACTTGCATGCATAGGTGGAAATGGGTTGCTATTTTAGGTGGAATGTTTGAGTGGCTGGGAAAAGTAGCACTTAGCCTGAATCCAGACTGGAAATTTAGTCTCCCTGCTTTTGACTATGTTCATGGTGCAGCT
>MT0
AGAATTTTAAACCTTCAACTTTTTTCATAGATTCGTCTTACTCCAAGCCAAAAGAGTATAGGACCAACAGTTCAGCTCTCCCAGGTGTAAATGCAGTTGGGATAATAAGAGCACCACGTAGTGATGGGAAAGAAGCAATTGTACTGGTTACACCTTTTCGCTCAGACAGTATTGAGATAGGGGATGCTCTGTCTTTAGGGCTTGGATTTTCATTGTTCCGTCTACTTAGCAGAACAGTTTGGCTTGCCAAAGATATTGTGTGGTTGGCTGCAGATTCAAAGTACGGGGCTGATGCAGCTGTTGCAGCATGGCTTAAAGACTACCATGAACCAGAATTTTATTTTAAGTCTGACTCACCTATTAACAGCCAGAATTCTGCAGAAAAAGAGTTTTCTATTGAACAGAGTAACACACTAGGTGACTTTCGACGTGCTGGAACTATTGCCGCTGGTTTGGTCTTTCAAGTGAAGGAAAGTTGGATCAAACCTGATAAAGACAATCTGAATGTTCATGCAGAGGCATCTAACGGGCAGATGCCAAATCTAGATCTCATTAACGTTGTGAGTTTTTTAGCAGTTCACAGACAGGGTTTGCAGGTTAAAGTGGAATCAGCGACTTGCATGCATAGGTGGAAATGGGTTGCTATTTTAGGTGGTATGTTTGAATGGCTGGGAAAAGTAGCAGTTAGCCTGAATCCGGACTGGAAATTTGGTCTCCCTGCTTTTGACTATGTTCATGGTGCAGCT
>NN48
AGAATTTTAAACCATCGAATTTCTTTATAGATTCGTCTTACTCCAAGCCAAAAGAGTATACTACCAATAGCTCAGCTGTCCCAGGTGTAAATGCAGTTGGGATAATAAGAGCACCGCGTGGTGATGGGAAAGAAGCTATTGTACTGGTTACACCTTTTCGCACAGACAGTATTGGGATAGGGGATGCTGTGTCTTTAGGGCTTGGATTTTCATTGTTCTCTCTACTTAGCAGAACAGTTTGGCTTGCCAAAGATATTGTGTGGTTGGCTGCAGATTCAAAGTATGGGGCTGATGCAGCTGTTGCAGCATGGCTTAAAGACTACCATGAGCCTGAATTCTATTTGAAGTCTGACTCACCTATTGACAGCCAGAATCTTGCAGAAATAGAGTTTTCTATTGAACAGAGTAACACACTAGGTGACATTCGACGTGCTGGAACTATTGCTGCTGGTTTGGTTTTTCAAGTAAAGGAAAGTTGGATGAAACCTGATAAAGACAATCTGAATGTTCATGCAGAGGCATCTAATGGGCAGATGCCAAATCTAGATCTCATTAATGTTGTGAATTTTTTAGCAGTTCACAGACAGGGTTTGCAGGTTAAAGTGGAATCAATGATTTGCATGCATAGGTGGAAATGGGTTGCTAGTTTAGGTGGGATGTTTGAATGGCTGGGAAAAGTAGCAGTTAGCCTGAATCCGGGGTGGAAATTTGGTCTTTCCGCTTTTGAATATGTTCAATGTGCAGCT
>PA42
AGAATTTTAAACCATCAACTTTTTTCATAGATTCTTCTTACTCCAAGGCAAAAGAATATTATACCAACAGCTCAGCTGTCCCAGGTGTCAATGCAGTTGGGATAATAAGAGCACCACATGGTGATGGGAAAGAAGCAATCGTACTGGTTACACCTTTTCGCTCAGACAGTGTTGGGATAGGGGATGCTCTGTCTTTAGGGCTTGGATTTTCATTGTTCCATCTACTTAGCAGAACAATTTGGCTTGCCAAAGATATTGTGTGGTTGGCTGCAGATTCAAAGTACGGGACTGATGCAGCTGTTGCAGCATGGCTTAAAGACTACCATGAACCTGAATTTTATTTGAAGTCTGACTCACCTATTGTCAGCCAGAATCCTGCAGAAATAGAGTTTTCTGTTGAACAGAGTAACACACTAGGTGACTTTCAACGTGCTGGAACTCTTGCTGCTGGTTTGGTCTTTCAAGTAAAGGAAAGTTGGACAGAATCTGATAAAGACAACCTGAATGTTCATGCAGAGGCATCTAATGGGCAGATGCCAAATCTAGATCTCATTAATGTTGTGAATTTTTTAGCAGTTCACAGACAGGGTTTACAGGTTAAAGTGGAATCAATGACTTGCATGCGTAGGTGGAAATGGGTTGCTATTTTAGGTGGGATGTTTGAATGGCTCGGAAAAATAGCAGTTAGCCTGAATCCAGACTGGAAATTTGGTCTCCCTGCTTTTGAGTATGTTCATGGTGCAGCT
>PB33
AGACTTTCAAGCCATCACGTTTTTTCGTAGATCCTCAGCAGCGCAACTTTGAAGAGTCCAGCAAAAACAGCTCAGTTGTTCCAGGTGTAAATGTAGTTGGGATAATAAGAGCACCTCATGGTGATGGGAAAGAAGCAATTGTGTTGGTCACACCTTTTCTGTCAGACAACATTCGTATAGGGGATGCGTTTTCTTTAGGTCTGGGCTATTCACTATTCTATTTATTCAGCAGAACTATTTGGCTGGCCAAAGATTTTGTGTGGTTGGCTGCAGACTCAAAATATGGCACTCATGCTGCTGTTGCAGCATGGCTAAAGGACTATCATGAACCTATATTTTATCTGAAGTCTGATTCACTTGTTGATGGCCTGCATCCTACAGAAAAAGGACCTTCTTATAAACAGATTAACACACTAGATGACTTTCAACGTGCAGGGACTATTGCTGCTGCATTAGTCTTTAAAGTTCAGGAAAATCAGATCCAAACTGATAAAGATAGCCTGAATATTTATGCAGAAGCATCCAATGGACAAATGCCAAATTTAGACCTGATTAATGTTGTGAATTTTTTGGCAGTTCACAGACAAGGGTTACATACAAGAGTGGAATCATTGTTTTTCATGCTCAGTTGGAAATGGCTGTCTGTTTTAGGTGGGATATTGGAATGGTTGGGAAAAATAGCATTTACCCTAAACCCAGAGTGGAAATTTGGTCTTCCTTCTGAAGAGTACGTTCAGGGAGCTGCT
>PF1
AGAATTTTAAACCATCAACATTTTTCATAGATTCGTCTTACTCCATGCCAAAAGAGTATAGTACCAACAGCTCAGCTGCCCCAGGTGTAAATGCAGTTGGGATAATAAGAGCACCACGTGGTGATGGGAAAGAAGCAATCGTACTGGTTACACCTTTTCACTCAGATATTATTGGGATAGGTGATGCTCTGTCATTAGGGCTTGGATTTTCATTGTTCCATCTACTTAGCAGAACAGTTTGGCTTGCCAAAGATATTGTGTGGTTGGCTGCAGATTCAAAGTATGGGGCTGATGCAGCTGTTGCAGCATGGCTTAAAGACTACCATGAGCCTGAATTTTATTTGAAGTCTGTCTCACCTATTGACAGCCAGAATCCTGCAGAAATAGATTTTTCTATTGAACAGAGTGACTCACTAGGTGACTTTCGACGTGCTGGAACTATTGCTGCTGGTTTGGTCTTTCAAGTAAAGGAAAGTTGGATCAAACCTGATAAAGACAATCTGAATGTTCATGCAGAGGCATCTAATGGGCAGATGCCAAATCTAGATCTCATTAATGTTGTGAATTTTTTAGCAGTTCACAGACAGGGTTTGCAGGTTAAAGTGGAATCAATGACTGGCATGCATAGGTGGAAATGGGTTGCTAGTTTAGGTGGGATGTTTGAATGGCTGGGAAAATTAGCAGTTAGCCTGAATCCGGATTGGAAATTTGGTCAACCTGCTTTTGAGTATGTTCATGGTGCAGCT
>PFM1
AGAATTTTAAACCATCAACTTTTTTCATAGATTCTTCGTACTCCAAGGCAAAAGAATATAGTACCAACAGCTCAGCTGTCCCAGGTGTAAATGCAGTTGGGATAATAAGAGCACCACATGGTGATGGGAAAGAAGCAATTGTACTGGTTACGCCTTTTCGCTCAGATAGTGTTGGGATAGGGGATGCTCTGTCTTTAGGGCTTGGATTGTCATTGTTCCATCTACTTAGCAGAACAATTTGGCTTGCCAAAGATATTGTGTGGTTGGCTGCAGATTCAAAGTACGGGACTGATGCAGCTGTTGCAGCATGGCTTAAAGACTACCATGAACCTGAATTTTATTTGAAGTCCGACTCACCTATTGACAGCCAGAATCCTGCAGAAATAGAGTTTTCTGTTGAACAGAGTAACACACTAGGTGACTTTCGACGTGCTGGAACTATTGCTGCTGGTTTGGTCTTTCAAGTAAAGGAAAGTTGGAACGAATTTGATAAAGACAATCTGAATGTTCATGCAGAGGCATCTAATGGGCAGATGCCAAATCTAGATCTCATTAATGTTGTGAATTTTTTAGCAGTTCACAGACAGGGTTTACAGGTCAAAGTGGAATCAATGACTTGCATGCGTAGGTGGAAATGGGTTGCTATTTTAGGTAGGATGTTTGAATGGCTGGGAAAAGTAGCAGTTAGCCTGAATCCAGACTGGAAATTTAGTCTCCCTGCTTTTGAGTACGTTCATGGTGCAGCT
>PG28
AGACTTTCAAACCATCACGTTTTTTCATAGATTCTCAGCAGCGCAACTTTGAAGAGTACAGCAAAAACAACTCAGTTGTTCCAGGTGTAAATGCAGTTGGGATAATAAGAGCACCTCATGGTGATGGGAAAGAAGCAATTGTATTGGTTACACCTTTTCTATCAGAAAACATTCATATAGGGGATGCTTTTTCTTTAGGTCTGGGATATTCACTATTCCAATTATTCAGCAGAACTATATGGCTTGCCAAAGATTTTGTGTGGCTGGCTGCAGACTCAAAATATGGGACTCATGCTGCTGTTGCAGCATGGCTAAAGGACTATCATGAACCTATATTTTATCTGAAGTCTGAATCACTTGTTGATGACCTGCATCCTACAGAAAAAGGACCTTCTTATAAACAGACTAACACACTAGATGACTTTCAACGTGCAGGGACTATTGCTGCTGCTTTAGTCTTTAAAGTTCAGGAAAATCAGATCCAAAGTGATAAAGATAACCTGAATGTTTATGCAGAGGCATCCAATGGACAAATGCCAAATTTAGACCTGATTAACGTTGTGAACTTTTTGGCAGTTCACAGACAAGGGTTACACACTAGAGTGGAATCATTTTTTTTCATGCTCAGTTGGAAATGGCTGTCTGTTTTAGGTGAGATATTGGAATGGTTGGGAAAAGTAGCATTTACTCTAAACCCAGAGTGGAAATTTGGTCTTCCTTCTGAGGAATATGTTCAGGGTGCTGCT
>PH2
AGAATTTTAAACCATCAACATTTTTCATAGATTTGTCTTACTCCAAGCCAAAAGAGTATAGTACCAACAGCTCAGCTGCCCCAGGTGTAAATGCAGTTGGGATAATAAGAGCACCACATGGTGATGGAAAAGAAGCAATCGTACTTGTTACACCTTTTCACTCAGATAGTATTGGGATAGGGGATGCTCTGTCATTAGGGCTTCAATTTTCATTATTCCATCTACTTAGTAGAACAGTTTGGCTTGCCAAAGATATTGTGTGGTTGGCTACGGATTCAAAGTATGGGGCTGATGCAGCTGTTGTAGCAGGGCTTAAAGACTACCATGAGCCTGAATTTTATTTGAAGTTTGACTCACCTATTGACAACTAGAATCCTGCAGAAATAGAGTTTTCTATTGAACAGAGTAACTCACTAGGTGACTTTCGACGTGTTGGAACTATTACTGCTGGTTTGGTCTTTCAAGTAAAGGAAAGTTGGATCAAACCTGATAAAGACTATCTGAATGTTCATGCAGAGGCATGTAATGGGCAGATGCCAAATCTAGATCTCATTAATGTTGTGAATTTTTTAGCAGTTCACAGACAAGGTTTGCAGGT--AAGTGGAATCAATGACTGGCATGCATAGGTGGAAATGGGTTGCTATTTTAGGTAGGATGTTTGAATGGCTGGGAAAATTAGCAGTTAGCCTGGATTCGGACTGGAAATTTGGTCTCCCTGCTTTTGAGTATGTTCATGGTGCAGCT
>PM29
------------------------TCATAGATTCTCAGCAGCGCAACCTTGAAGAGTACAGTAAAAACAGCTCAGTTGTTCCAGGTGTAAATGCAGTTGGTATAATAAGAGCACCTCATGGTGATGGGAAAGAAGCAATCGTATTGGTTACACCTTTTCAGTCAGATGACATTCATATAGGGGATGCATTTTCTTTAGGTCTGGGATATTCACTATTCCGCTTATTCAGCAGAACTATTTGGCTTGCCAAAGATTTTGTGTGGCTGGCTGCAGACTCAAAATATGGGACTCATGCTGCTGTTGCAGCATGGCTAAAGGATTATCATGAACCTATATTTTATCTGAAGTCTGAATCACTTGTTGATGG---------GGTGGAAAAGGGTCCTTCTTATAAACAGATTAACACACTAGACGACTTTCAACGTGCAGGGACTATTGCTGCCGCTTTAATCTTTGAGGTTCAGAAAAATCAGATCCAAACTGATAAAGATGGCCTGAATATTTATGCAGAGGCATCCAATGGACAAATGCCAAATCTAGACCTGATTAATGTTGTGAACTTTTTGGCAGTTCACAGACAAGGGTTACATACAAGAGTGGAATCATTGTTTTTCATGCTTAGTTGGAAATGGCTGGCTGTTTTAGGTGAGATATTGGAATGGTTGGGAAAAGTAGCATTTACCCTAAATCCAGAGTGGAAATTTGGTCTTCCTTCTGCAGAATATGTTCAGGGTTCTGCT
>PS27
AGACTTTCAAACCATCACGTTTTTTCATAGATTCTCAGCAGCGCAATTTTGAAGAGTACAGCAAAAACAACTCAGTTGTTCCCGGTGTAAATGCAGTTGGGATAATAAGAGCACCTCATGGTGATGGGAAAGAAGCAATTGTATTGGTTACACCTTTTCTATCAGAAAACATTCATATAGGGGATGCTTTTTCTTTAGGTCTGGGATATTCACTATTCCAATTATTCAGCAGAACTATATGGCTTGCCAAAGATTTTGTGTGGCTGGCTGCAGACTCAAAATATGGGACTCATGCTGCTGTTGCAGCATGGCTAAAGGACTATCATGAACCTATATTTTATCTGAAGTCTGAATCACTTGTTGATGACCTGCATCCTACAGAAAAAGGACCTTCTTATAAACAGACTAACACACTAGATGACTTTCAACGTGCAGGGACTATTGCTGCTGCTTTAGTCTTTAAAGTTCAGGAAAATCAGATCCAAAGTGATAAAGATAACCTGAATGTTTATGCAGAGGCATCCAATGGACAAATGCCAAATTTAGACCTGATTAACGTTGTGAACTTTTTGGCAGTTCACAGACAAGGGTTACACACTAGAGTGGAATCATTTTTTTTCATGCTCAGTTGGAAATGGCTGTCTGTTTTAGGTGAGATATTGGAATGGTTGGGAAAAGTAGCATTTACTCTAAACCCAGAGTGGAAATTTGGTCTTCCTTCTGAGGAATATGTTCAGGGTGCTGCT
>PS30
AGAATTTTAAACCAGCAACTTTTTTTATAGATTCTTCTTACTCCAAGGCAAAAGAATATTGTACCAACAGCTCAGCTGCCCCAGGTTTCAATGCAGTTGGGATAATAAGAGCACCAAATGGTGATGGGAAAGAAGCAATCGTACTGGTTACACCTTTTCGCTCAGACAGTGTTGGGATAGGGGATGCTCTGTCTTTAGGGCTTGGATTTTCATTGTTCCATCTACTTAGCAGAACAATTTGGCTTGCCAAAGATATTGTGTGGTTGGCTGCAGATTCAAAGTACGGGACTGATGCAGCTGTTGCAGCATGGCTTAAAGACTACCATGAACCTGAATTTTATTTGAAGTGTGACTCACCTATTGTTGGCCAGAATCCTGCAGAAATAGAGTTTTCTGTTGAACAGCGTAACACACTAGGTGACTTTCAACGTGCTGGAACTATTGCTGCTGGTTTGGTCTTTCAAGTAAAGGAAAGTTGGACAGAATCTGATAAAGACAATCTGAATGTTCATGCAGAGGCATCTAATGGGCAGATGCCAAATCTAGATCTCATTAATGTTGTGAATTTTTTAGCAGTTCACAGACAGGGTTTACAGGTTAAAGTGGAATCAATGACTTGCATGCGTAGGTGGAAATGGGTTGCTATTTTAGGTGGGATGTTTGAATGGCTGGGAAAAATAGCAGTTAGCCTGAATCCAGACGGGAAATTTGGTCTCCCTGCTTTTGAGTATGTTCATGGTGCAGCT
>PSF43
AGAATTTTAAACCGTCGAATTTCTTTATAGATTCATCTTACTCCAAGCCAAAAGAGTATAGTACCAATAGCTCAGCTGCCCCAGGTGTAAATGCAGTTGGGATAATAAGAGCACCGCGTGGTGATGGGAAAGAAGCAATTGTACTGGTTACACCTTTTCGCTCAGACAGTATTGGGATAGGGGATGCTGTGTCTTTAGGGCTTGGATTTTCATTGTTCCATCTACTTAGCAGAACAGTTTGGCTTGCCAAAGATATTGTGTGGTTGGCTGCAGATTCAAAGTACGGGGCTGATGCTGCTGTTGCAGCATGGCTTAAAGACTACCATGAGCCTGAATTCTATTTGAAGTCTGACTCACCTATTGACGTCCAGAATCTTGCAGAAATAGAGTTTTCTATTGAACAGAGTAACACACTAGGTGACATTCGACGTGCTGGAACTATTGCTGCTGGTTTGGTTTTTCAAGTAAAGGAAAGTTGGATAAAACCTGATAAAGACAATCTGAATGTTCATGCAGAAGCATCTAATGGGCAGATGCCAAATCTAGATCTTATTAATGTTGTGAATTTTTTAGCAGTTCACAGACAGGGTTTGCAGGTTAAAGTTGAATCAATGATTTACATGCATAGGTGGAAATGGGTCGCTATTTTAGGTGGGATGTTTGAATGGCTGGGAAAAGTAGCAGTTAGCCTGAATCCGGGGTGGAAATTTGGTCTCCCTGCTTTTGAGTATGTTCATGGTGCAGCT
>PTA0
AGAATTTTAAACCATCAACTTTTTTCATTGATTCTTCTTACTCCAAGGCAAAAGAGTATAGTACCAACAGCTCAGCTCTCCCAGGTGTAAATGTAGTTGGGATAATAAAAGCACCACATGGTGATGGGAAAGAAGCAATTGTACTGGTTACACCTTTTCGCTCAGACAGTGTTGGGATAGGGGACGCTCTTTCTTTAGGGCTTGGTTTTTCAATTTTCCATCTACTTAGCAGAACAATTTGGCTTGCCAAAGATATTGTGTGGTTGGCTGCAGATTCAAAGTATGGGGCTGATGCAGCTGTTGCAGCATGGCTTAAAGATTACCATGATCCTGAATTTTATTTGAAGTCTGACTCACCTATTGACAGTCAGAATCCTGTAGAAATAGAGTTTTCTATAGGTCAGAGTAACACTCTAGGTGGCTTTCGACGCGCTGGAACTATTGCTGCTGGTTTGGTCTTTCAAATTAAGGAAAGTTGGACTAAACTTGATAAAGATAATTTGAATGTTCATGCAGAGGCATCTAATGGGCAGATGCCAAATCTAGATCTCATCAATGTTGTGAATTTTTTAGCAGTTCACAGACAGGGTTTACAGGTTAAAGTGGAATCAATGACTTGCATGCATAGGTGGAAATGGGTTGCTATTTTAGGTAGGATGTTTGAATGGCTGGGAAAAGTAGCAGTTAGCCTAAATCTAGACTGGAAATTTAGTCTCCCTGCTTTGGAGTATGTTCATGGTGCAGCT
>RC54
AGAATTTTAAACCGTCAAATTTCTTTATAGATTCGTCTTACTCCAAGCCAAAAGAGTATAGTACCAATAGTTCAGATGTCCCAGGTGTAAATGCAGTTGGGATAATAAGAGCACCGCGTGGTGATGGGAAAGAAGTAATTGTACTGGTTACACCTTTTCGCTCAGACAGTATTGGGATAGGGGATGCTGTGTCTTTAGGGCTTGGATTTTCATTGTTCCATCTACTTAGCAGAACAGTTTGGCTTGCCAAAGATATTGTGTGGTTGGCTGCAGATTCAAAGTACGGGGCTGATGCAGCTGTTGCAGCATGGCTTAAAGACTACCATGAGCCTGAATTCTATTTGAAGTCTGACTCACCTATTGACGGCCAGAATCTTGCCGAAATAGAGTTTTCTATTGAACAGAGTAACACACTAGGTGACATTCGACGTGCTGGAACTATTGCTGCTGGTTTGGTTCTTCAAGTAAAGGAAAGTTGGATAAAACCTGATAAAGACAATCTGAATGTTCATGCAGAGGCATCTAATGGGCAGATGCCAAATCTAGATCTCATTAATGTTGTGAATTTTTTAGCAGTTCACAGACAGGGTTTGCAGGTTAAAGTGGAATCAATGATTTGCATGCATATGTGGAAATGGGTTGCTAGTTTAGGTGGGATGTTTGAATGGCTGGGAAGAGTAGCAGTTAACCTGAATCCGGGGTGGAAATTTGGTCTCCCTGCTTCTGAATATGTTCATGGTGCAGCT
>RR55
AGAATTTTAAACCGTCAAATTTCTTTATAGATTCGTCTTACTCCAAGCCAAAAGAGTATAGTACCAATAGTTCAGATGTCCCAGGTGTAAATGCAGTTGGGATAATAAGAGCACCGCGTGGTGATGGGAAAGAAGCAATTGTACTGGTTACACCTTTTCGCTCAGACAGTATTGGGATAGGGGATGCTGTGTCTTTAGGGCTTGGATTTTCATTGTTCCATCTACTTAGCAGAACAGTTTGGCTTGCCAAAGATATTTTGTGGTTGGCTGCAGATTCAAAGTACGGGGCTGATGCAGCTGTTGCAGCATGGCTTAAAGACTACCATGAGCCTGAATTCTATTTGAAGTCTGACTCACCTATTGATGGCCAGAATCTTGCCGAAATAGAGTTTTCTATTGAACAGAGTAACACACTAGGTGACATTCGACATGCTGGAACTATTGCTGCTGGTTTGGTTTTTCAAGTAAAGGAAAGTTGGATAAAACCTGATAAAGACAATCTGAATGTTCATGCAGAGGCATCTAATGGGCAGATGCCAAATCTAGATCTCATTAATGTTGTGAATTTTTTAGCAGTTCACAGACAGGGTTTGCAGGTTAAAGTGGAATCAATGATTTGCATGCATATGTGGAAATGGGTTGCTAGTTTAGGTGGGATGTTTGAATGGCTGGGAAGAGTAGCAGTTAGCCTGAATCCGGGGTGGAAATTTGGTCTCCCTGCTTTTGAATATGTTCATGGTGCAGCT
>SA1
AGAATTTTAAACCATCAACTTTTTTCATAGATTCTTCTAACTCCAAGGCAAAAGAATATTGTACCAATAGCTCAGCTGTCCCAGGTGTAAATGCAGTTGGGATAATAAAAGCACCACATGGTGATGGGAAAGAAGCAATCGTACTGGTTACACCTTTTCGCTCAGACAGTGTTGGGATAGGGGATGCTCTGTCTTTAGGGCTTGGATTTTCATTGTTCCATCTACTTAGCAGAACAATTTGGCTTGCCAAAGATATTGTGTGGTTGGCTGCAGATTCAAAGTACGGGACTGATGCAGCTGTTGCAGCATGGCTTAAAGACTACCATGAACCTGAATTTTATTTGAAGTCTGACTCACCTATTGACAGCCAGAATCCTGCAGAAATAGAGTTTTCTGTTGAACAGAGTAACACACTAGGTGACTTTCGACGTGCTGGAACTATTGCTGCTGGTTTGGTCTTTCAAGTAAAGGAGAGTTGGACCGAATCTGATAAAGACAATCTGAATGTTCATGCAGAGGCATCTAATGGGCAGATGCCAAATCTAGATCTCATTAATGTTGTGAATTTTTTAGCAGTTCACAGACAGGGTTTACAGGTTAAAGTGGAATCAGTGACTTGCGTGCGTAGGTGGAAATGGGTTGCTATTTTAGGTGGGATGTTTGAATGGCTGGGAAAAGTAGCAGTTAGCCTGAATCCAGACTGGAAATTTGGTCTCCCTGCTTTTGAGTATGTTCATGGTGCAGCT
>SC0
AGAATTTTAAACCATCAACTTTTTTCACAGATTTGTCTTACTCCAAGCCAAAAGAGTATAGTACCAACAACTCAGCTATCCCAGGTGTAAATGCAGTTGGGATAATAAGAGCACCACGTGGAGATGGGAAAGAAGCAATTGTACTGGTTACACCTTTTCGCTCAGACAGTATTGGGATAGGGGATGCTCTGTCTTTAGGGCTTGGATTTTCATTGTTCCATCTACTTAGCAGAACAGTTTGGCTTGCCAAAGATATTGTGTGGTTGGCTGCAGATTCAAAGTATGGGGCTGATGCAGCTGTTGCAGCATGGCTTAAAGACTACCATGAGCCTGAATTTTATTTGAAGTCTGACTCACCTATTGGCAGCCAGAATCCTGGGGAAATAGAGTTTTCTATTGAACAGAGTAACACATTGGGTGACTTTCGACGTGCTGGAACTATTGCTGCTGGTTTAGTCTTTCAAGTAAAGGAAAGTTGGATCAAACCTGATAAAGACAATCTGAATATTCATGCAGAGGCATCTAATGGGCAGATGCCAAATCTAGATCTCATTAATGTTGTGAATTTTTTAGCTGTTCACAGACAGGGTTTGCAGGTTAAAGTGGAATCAATGACTTGCATGAATAGGTGGAAATGGGTTACTGTTTTAGGTGGGATGTTTGAATGGCTGGGAAAAGTAGTGGTTAGCCTGAATCCGGACTGGAAATTTGGTCTCCCTGCTTTTGAGTATGTTCATGGTGCAGCT
>SE46
ACACTTTTGAGCCATTATGCTTTTTAACTGATTCTTCTCTCCCTAAGATAAAAGAGTTCAATAGCAACAACTCAGTTGTCCCAGGCGTAAATGCAGTTGGGATAATAAGAGCACCACGGGGTGATGGTAAAGAAGCAATTGTATTGGTCACAGATTTTCGGTCAGACAAGCTTCATATTGAGGATGCGTTGTCTTTAGGCCTGGGGTTTTCATTATTCCATCTGCTTAGTAGAGCAGATTGGCTTGCCAAAGATATTGTGTGGCTGGCTGCAGACTCCCGATATGGGGCCTATGCTGCTGTTGCAGCATGGCTTAAAGACTACCATGAGCCTGTATTTTATTTGAAGCCTGACGTAGTTAGTGATGGTCAACGTGTTACAGAAAACGTGGCTTTTTACAAGATGAGTAACTCTCTAGAAGACTTTCAACGTGCTGGTACTATCGCTGCTGCAGTGGTCTTTCATGTGAGGGAACATCAGATGGGAACTGTAAAAGATAATCTGAATATATATGCAGAGGCATGTAATGGACAGATGCCAAATTTGGACCTGATAAACATTGTTAATTATTTGGCAGTTCATAGACAAGGGTTGCATGTGACGGTGGAATCCATGTTTAGCGTGAATAGTTGG------------------------------------------------------------------------------------------------------------------
>SG23
ATACTTTTGAACCATCAAGGTTTTTCATAGATTCTTCTTATTCCAAGCGAAAAGAATATAATAGCATAAACTCATCTGCCCTAGGTGTAAATGTAGTTGGAATAATAAGAGCACCACATGGTGATGGTAAAGAAGCAATTGTATTGGTTACACCTTTCCGCTCCGACAATGTTGATATAGGTGATGCTCTGTCTTTAGGGCTTGGATTTTCACTATTCCGTATGTTTAGCAGAACCATCTGGCTTGCCAAAGATATTGTTTGGTTGGCTGCAGATTCAAAGTATGGGGCTCATGCAGCTGTTGCAGCATGGCTTAAAGACTACCACGAGCCTGAATTTTATTTGAAGTCTTACTCACCTATTAACAGCCAGAGTCCTGCAGGAAAAAGACTTACTTTTGAACAGATTAAGAAAGCAGGTGACTTTCAGCGTGCTGGAACTATTGCTGCTGGCTTGGTCTTTCAAGTGAAGGAAACTTGGATCCAAACTGATAAAGACAGGCTGGATGTTTATGCTGAGGGATGTAATGGACAGATGCCAAATTTAGATCTGATTAATGTGGTGAATTTTTTGGCAGTTCACAGACAAGGGTTACAGGTGAGAGTGGATTCAATTTCTCACATGCTTAGGTGGAAATGGCTTGCTTTTTTGGGTGGGATGTTGGAATGGGTGGGTAATGTAGCGGGTAGCCTGAATCCTGGTTGGAAATTTGGTCTCCCTGCCTTTGAATATCTTCATGGTGCTGCT
>SS22
ATACTTTTGAACCATCAAGTTTTTTCATAGATTCTTCTTACTCCAAGCGAAAAGAATATAATAGCATAAACTCATCTGCCCTAGGTGTAAATGTAGTTGGAATAATAAGAGCACCACATGGTGATGGTAAAGAAGCAATTGTATTGGTTACACCTTTCCACTCCGACAATGTTGATATAGGTGATGCTCTGTCTTTAGGGCTTGGATTTTCACTATTCCATATGTTTAGCAGAACCATCTGGCTTGCCAAAGATATTGTTTGGTTGGCTGCAGATTCAAAGTATGGGGCTCATGCAGCTGTTGCGGCATGGCTTAAAGACTACCATGAGCCTGAATTTTATTTGAAGTCTTACTCACCTATTAACAGCCAGAATCCCGCAGGAAAAAAACTTACTTTTGAACAGATTAAGAAAGCAGGTGACTTTCAGCGTGCTGGAACTATTGCTGCTGGCTTGGTCTTTCAAGTGAAGGAAACTTGGATCCAAACCGATAAAGACAGGCTGGATGTTTATGCCGAGGGATGTAATGGACAGATGCCAAATCTAGATCTGATTAATGTGGTGAATTTTTTGGCAGTTCACAGACAAGGGTTACAGGTGAGAGTGGATTCAATTTCTCACATGCTTAGGTGGAAATGGCTTGCATTTTTTGGTGGGATGTTGGAATGGGTGGGTAATGTAGCGGGTAGCCTGAATCCTGGTTGGAAATTTGGTCTCCCTGCCTTTGAATATCTTCATGGTGCTGCT
>SV36
AGTCTCTCTCACCATCGGGATTTCTCTTAGATTCTTCTTATTCCAAGCAAAAAGAGTATAGCAGCAATAGCTCAGCTGTCCCAGGTGTAAATGCAGTTGGGATAATAAGAGCACCACGTGGTGATGGTAAAGAAGCAATTGTATTAGTTACACCTTTCTGGTCAGACAATGTTGATGTAGGGGATGCTTTGTCTTTAGGGCTTGGATTTTCGTTATTCCATCTACTTAGTAGAACTGTTTGGCTTGCCAAGGATATCGTTTGGCTGGCCGCAGATTCCAAGTATGGGGCTTATGCAGCTGTGGCAGCATGGCTTAAAGACTACCATGAGCCTACATTTTATTTAAATTCCGACTCACACATTGACAGCCAGAATCCTGCAGAAAGAGATCTTTCTTTTAAACAGTTTAACAGACTGGGTGACTTTCAACGTGCTGGGACTATTGCTGCTGGTTTGGTCTTTCAAGTGAAGGAAAGTCGGACCAAAATTGATAAAGACAAGCTAAACATATATGCAGAGGGATCTAATGGACAGATGCCAAACTTAGATCTGATTAATGTTGTGAACTTTTTGGCAGTTCACCGACAAGGGTTACAGGTAAGAGTGGAATCAATATCTCACATGCTTAGGTGGAAATGGCTTGCTATTTTAGGTGGGATATTAGAATGGCTGGGGAAAGTAGCAGTTATTCTGAATCCGGATTGGAAATTTGGTCTCCCTGCCTTTGAGTATGTTGATGGTGCTGCT
>TA17
ATACTTTTGAACCGTCCAGTTTTTTTGTAGATTCTTCTTACTCCAAGAAAAGGGAGTTTAATAGTGTAAACTCATCTGCCCTAGGTGTGAACGTAGTTGGAATAATAAGAGCACCACGCAGCAATGGTAAAGAAGCAATTGTTTTGGTTACACCTTTCCACTCTGACAATGTTGATATAGTTGATGCTCTGTCTTTAGGGCTGGGATTTTCATTATTCCATATGTTTAGTAGAGCAATCTGGCTTGCCAAAGATATTGTTTGGTTGGCTGCAGATTCGAAGTATGGGGCTCATGCAGCTGTTGCTGCATGGCTTAAAGACTACCACGAGCCTGAATTTTACTAGAAGTCTTCCTCACCTATTAGTAATGAGAGTCCTGTTGAAGAAAAACTTATTTTTGAACAGATTATGAAAGCAGGTGACTTTCAGCGTGCTGGAACTATTGCTGCTGGCTTGGTTTTTCAAGTGAAGGAAACTAAGATCAAAATTGATAAAGACGGGCTGGATATTTATGCTGAGGGATGTAATGGACAGATGCCAAATTTAGATCTGATTAATGTGGTGAATTTTCTGGCAGTTCACAGACAAGGTTTACAGGTGAGAGTGGATTTGATATCTCAAATGCTTAAATGGAAATGGCTTGCTTTATTAGGTGAGATATTGGAATGGTTGGGTAATGTAGTGGGTGGTCTGAACCCTGATTGGAAATTTGGCCTTCCTGCTTTTGAATATCTCCATGGTGCTGCT
>TB39
ATACTTTTGAACCATCAAGTTTTTTCATAGACTCTTCTTACTCCAAGCGAAAAGAGTATAATAGCAGCGACTCATCTTTCCCAGGTGTAAATGTAGTTGGGATAATAAGAGCACCACATGGTGATGGTAAAGAAGCAATTGTATTGGTTACACCTTTCCACTCGGACAATGTTGATATTGGGGATGCTTTGTCTTTAGGGCTTGGGTTTTCATTATTCCGCCTATTTAGCAGAACTGTTTGGCTTGCCAAAGATATCATTTGGCTGGCTGCGGATTCAAAGTATGGGACTCATACAGCTGTTGCTGCATGGCTCAAAGACTACCACGAGCCTGAATTTTATTTGAAGTTTTACTCACCTATTGACAGCCAGAATCCTTCAGAAAAAGAAATTTCTTTTGAACAGACTAACAGACTAGATGACTTTCAGCGTGCTGGAACTATTGCCGCCGGCTTGGTTTTTCAAGTGAAGGACACTTGGATCCAAACCGATAAAGACAAAGTGAATGTTTATGCAGAGGGATGCAATGGACAGATGCCAAATTTAGATCTGATTAATGTTGTGAATTTTTTAGCAGTTCACAGACAAGGGTTAGAGGTGAAAGTGGAATCAATATCTCACATACTTAGGTGGAAATGGCTTTCTGTTTTAGGTGGAATACTTGAATGGCTGGGTAAAGTAGCAGCTATCCTGAATCCAGATTGGAAATTTGGTCTCCCTGCTTTTGAGTATGTTCATGGTTCTGCT
>TC31
AGACTTTCAAACCATCACGCTTTTTCATAGATTCTCAGCAACGCAACCTTGAAGAGTTAAGTAAAAACAGCTCAGTTGTTCCAGGTGTAAATGCAATTGGGATAATAAGAGCACCCCGTGGTGATGGGAAAGAAGCAATTGTATTGGTCACACCATTTCAGTCAGACAACATTCATTTAAGGGATGCTTTATCTTTAGGTCTGGGATATTCATTATTCCGCTTATTCAGCAGAACTATTTGGCTTGCCCAAGATTTTGTATGGCTAGCTGCGGACTCAAAATATGGGACTCATGCTGCTGTTGCAGCATGGCTAAAGGACTATCATGAACCTATATTTTATCTGAAGTCTGAATCACTTGTTGATAGCCTGCATCTTGCAGAAAAAGGACCTTCTTATAAACAGACTAACACACTAGATGACTTTCAACGTGCTGGAACTATTGCTGCTGCTTTAGTCCTTGAATTTCAGGAAAATCAGATCCAAACTGATAAAGATAACTTGAATGTTTATGCAGAGGCCTCCAATGGACAAATGCCAAACTTAGACCTGATTAATGTTGTGAATTATTTGGCAGTTCACAGACAGGGGTTACATACAAGAGTGGAATCATTTTTTTTCATGCTTAGTTGGAAATGGCTGGCTGTTTTAGGTGAAATATTGGAATGGTTGGGAAAAATAGCATCTACCCTAAATCCAGAGTGGAAATTTGGTCTTCCTTCTGTGGAATATGTTCAGGGTGCAGCT
>TN1
AGACGTTTGAACCATCAAGTTTTTTCATCGACTCTTCTTACTCCAAGCGAAGAGACTATAACAGCAACAACTCATCTGTCCTAGGTGTAAATGTAGTTGGGATAATAAGAGCACCGCGTGGTGATGGTAAAGAAGCAATTGTATTGGTGACACCTTTCCGCTCGGACAATGTTGATATAGGGGATGCGCTGTCTTTAGGGCTTGGGTTTTCATTATTCTGTCTATTTAGCAGAACCGTTTGGCTTGCAAAAGATATTGTTTGGCTGGCCGCAGATTCAAAGTATGGGGCTCATGCAGCTGTTGCAGCATGGCTTAAAGACTACCATGAACCTGAATTTTATTTGCAGTCTTTCTCACCTATTGAAAGCCAGAATCCCACAGAAAATGAATTTGATTTTGAACAGACTAATAGACTAGGCGACTTTCAGCGTGCTGGAACTATTGCTGCTGGCTTGGTATTTCAAGTGAAGGAAACTAGGTTCCAAACTGATAAAGACAAGCTGAATGTCTACGCAGAGGGATCTAATGGACAGATGCCAAATTTAGATTTGATTAATGTTGTGAATTTTTTGGCCGTTCACAGGCAAGGGTTACAGGTGAGAGTGGAATCAATATCTTACATGCTTAGGTGGAAATGGCTTTCTGTTTTAGGTGGAATACTGGAATGGCTGGGTAAAGTAGCAGGTGTCCTGAATCCAGATTGGAAATTTGGTCTCCCTGCATTTGAGTATGTTCATGGTGCTGTT
>TO14
ATACTTTTGAACCGTCAAGTTTTTTCATAGATTCTTCTTGCTCCAAGCAAAAAGAGTTTAATAGCATAAACTCATCTGCCCTAGGTGTAAATGTAGTTGGAATAATAAGAGCACCACGTGGTGATGGTAAAGAAGCAATTGTATTGGTTACACCTTTCCGCTCTGACAATGTTGATATAGGTGATGCTCTGTCTTTAGGGCTTGGATTTTCATTATTCCGTATGTTTAGTAGAACCATCTGGCTTGCCAAAGATATTGTTTGGTTGGCTGCAGATTCAAAGTATGGGGCTCATACAGCTGTTGCTGCATGGCTTAAAGACTACCATGAGCCTGAATTTTATTTGAAGTCTTCCTCACCTATTAACAACCAGTATCCTGCAGAAGAAAAACTTAGTTTTAAACAGATTAAGAAAGCAGGCAACTTCCAGCGTGCTGGAACTATTGCTGCTGGCTTGGTTTTTCAAGTGAAGGAAACTAAGATTGAAATTGATAAAGACAGGCTGGATGTTTATTCTGAGGGATGTAATGGACAGATGCCAAATTTAGATCTGATTAATGTGGTGAATTTTTTGGCAGTTCACAGACAAGGGTTACAGGTGAGAGTGGATTCAATATCTCACATGCTTAGATGGAAATGGCTTGCTTTATTAGGTGGGATATTGGAATGGTTGGGTAATGTAGTGGGGGGCCTGAACCCTGGGTGGAAATTTGGTCTCCCTGCTTTTGAGTATCTTCATGGTGCTGCT
>TPL03
AGAATTTTAAACCGTCGAATTTCTTTATAGATTCGTCTTACTCCAAGCCAAAAGAGTATAGTACCAATAGCTCAGCTGCCCCAGGTGTAAATGCAGTTGGGATAATGAGAGCACCGCGTGGTGATGGGAAAGAAGCAATTGTACTGGTTACACCTTTTCGCTCAGACAGTATTGGGATAGGGGATGCTGTGTCTTTAGGGCTTGGATTTTCATTGTTCCATCTACTTAGCAGAACAGTTTGGCTTGCCAAAGATATTGTGTGGTTGGCTGCAGATTCAAAGTATGGGGCTGATGCAGCTGTTGCAGCATGGCTTAAAGACTACCATGAGCCTGAATTCTATTTGAAGTCTGACTCACCTATTGACGGCCAGAATCTTGCAGAAATAGAGTTTTCTATTGAACAGAGTAACACACTAGGTGACATTCGACGTGCTGGAACTATTGCTGCTGGTTTGGTTTTTCAAGTAAAGGAAAGTTCGATAAAACCTGATAAAGACAATCTGAATGTTCATGCAGAAGCATCTAATGGGCAGATGCCAAATCTAGATCTCATTAATGTTGTGAATTTTCTAGCAGTTCACAGACAGGGTTTGCAGGTTAAAGTGGAATCAATGATTTGCATGCATAGGTGGAAATGGGTCGGTATTATAGGTGGGATGTTTGAATGGCTGGGAAAAGTAGCTGTTAGCCTGAATCCGGGGTGGAAATTTGGTCTCCCTGCTTTTGAGTATGTTCATGGTGCAGCT
>WN5
AGAATTTTGAACCATCAAGTTTTTTCATAGATTCTTCATACTCCAAGCAAAATGGGTACATTAGCAACAGCTCAGTTGTCCCAGGTGTAAATCTAGTTGGGATACTAAGAGCACCACGTGGTGATGGTAAAGAAGCTATTGTATTGGTTACACCTTTTCACGAAGACACTGTTGATATTGGGGATACTCTATCTTTAGGGCTTGGATTTTCATTATTCCAGTTACTTAGCAGAACTGTTTGGCTTGCCAAGGATATTGTGTGGTTGGCAGCAGATTCAAAGTATGGGGCTTACACAGCAGTTGAAGCATGGCTTAAAGATTACCATGAACCTTCATTTTATTTGAAGTCCAACCTACCTACCGACATCCAAAATCCTGAAGAAAAAGAATTTTCTTTCAAACAGACTAACATACTAGGTGACTTTCAACGTGCTGGAACTATTGCTGCTGGTTTGGTCTTTCAAATAAGGGAGAGTTGGCCCAAACTTGATAAAGACAAGCTGAATGTTTATGCCGAGGCATCTAATGGACAGATGCCAAATCTAGACCTGATTAATGTGGTGAATAATTTGGCAACTCACAGACAAGGGTTACAGGTGAAAGTGGAATCTGTGGCTTGCATGCTTAGATGGAAATGGGTAGCTGATCTAGGCAGGATGTTGGAATGGCTAGGAAAAATGGCAGGTATCCTGAATCCAGACTGGAAATTTGGTCTACCAGCTTTTGAGTATGTCGATGGTGCTGCT
>WS10
ATACTTTTGAACCGTCAAGTTTTTTCATAGATTCTTCTTACTCCAAGGAAAAAGAGTTTAATAGCATAAACTCATCTGCGCTGGGTGTAAATGTAGTTGGAATAATAAGAGCACCACGTGGTGATGGTAAAGAAGCAATTGTATTGGTTACACCTTTCCGCTCTGACAATGTTGATATAGGTGATGCTCTGTCTTTAGGGCTTGGGTTTTCATTATTCCGTATGTTTAGTAGAACCATCTGGCCTGCCAAAGATATCGTCTGGTTGGCTGCAGATTCAAAATATGGGGCTCATGCAGCTGTTGCTGCATGGCTTAAAGACTACCACGAGCCTGAGTTCTATTTGAAGTCTTCCTCACATACTAACAACCAGAATCCTGCAGAAGGGAAACTTACTTTCGATCAGATTAAGAAAGCAGATGACTTTCAGCGTGCTGGAACTATTGCTGCTGGGTTGGTTTTTCAAGTGAAGGAAGCTAAGATCGAACTTGATAAAGACAGGCTTGATGTTTATGCTGAGGGATGTAATGGACAGATGCCAAATTTAGATCTGATCAATGTGGTGAATTTTTTGGCAGTTAACAGACAAGGGTTACAGGTGAGAGTGGATTCAATATCTCACATGCTTAGGTGGAAATGGCTTGCTTTATTAGGTGAGATCTTGGAATGGTTGGGTAATTTAGTGGGTGGCCTGAACCCTAGTTGGAAATTTGGTCTCCCTGCTTTCGAGTATCTTCATGGTGCTGCT
>WW11
ATACTTTTGAACCGTCAAGTTTTTTCATAGATTCTTCTTACTCCAAGGAAAAAGAGTTTAATAGCATAAACTCATCTGCGCTGGGTGTAAATGTAGTTGGAATAATAAGAGCACCACGTGGTGATGGTAAAGAAGCAATTGTATTGGTTACACCTTTCCGCTCTGACAATGTTGATATAGGTGATGCTCTGTCTTTAGGGCTTGGGTTTTCATTATTCCGTATGTTTAGTAGAACCATCTGGCCTGCCAAAGATATCGTCTGGTTGGCTGCAGATTCAAAATATGGGGCTCATGCAGCTGTTGCTGCATGGCTTAAAGACTACCACGAGCCTGAGTTCTATTTGAAGTCTTCCTCACATACTAACAACCAGAATCCTGCAGAAGGGAAACTTACTTTCGATCAGATTAAGAAAGCAGATGACTTTCAGCGTGCTGGAACTATTGCTGCTGGGTTGGTTTTTCAAGTGAAGGAAGCTAAGATCGAACTTGATAAAGACAGGCTTGATGTTTATGCTGAGGGATGTAATGGACAGATGCCAAATTTAGATCTGATCAATGTGGTGAATTTTTTGGCAGTTAACAGACAAGGGTTACAGGTGAGAGTGGATTCAATATCTCACATGCTTAGGTGGAAATGGCTTGCTTTATTAGGTGAGATCTTGGAATGGTTGGGTAATTTAGTGGGTGGCCTGAACCCTAGTTGGAAATTTGGTCTCCCTGCTTTCGAGTATCTTCATGGTGCTGCT
