# Supplementary material for: Development of a Target Enrichment Probe Set for Conifer (REMcon)
Source: Biology (Basel). 2024 May 22;13(6):361. doi: 10.3390/biology13060361 (PMC11200496; doi:10.3390/biology13060361)
Supplement: Supplementary file 1 [file biology-13-00361-s001.zip › biology-2960267-supplementary/Sup data/secapr_alignments_paralogs/89.fasta]

>AA3
TGGTTGTCTCATTCTTTTGAAATATATATTTGAGTTAAAGTTGCAGTTTGTTGCTTAGTACAGAGGGCCAAAGTCTTATTTGC-CTTTTTTCTTATTTCAGAGGGTCAGCTAGGTTACCCTGCAGTTGATACACAACCAACACCTCGCCGTGTTAGTTTTCTCAAAACAAGAGTCATGGCAGTTGCGGCAGCAAATAAACATAGCGCAGTGGTAACTGAGGCTGGAGAAGTCTATACCTGGGGGTGCAACAGGGAAGGCCAACTTGGTTATGGAACTTCCAATTCAGCATCAAATTATGTTCCTCGTTCTGTTGAGTCTTTAAAAGGAAAATGTTTTGTAGCAGTTTCCGCAGCAAAGTATCATACAGTTGTGCTGGGATCTGATGGAGAGGTAAGCTTGAAATGA---TTGATTGCTTAGTAGGCAGTGAATATATTTACAATCAATCATGTTCAAGTAAATGTTGATTATGAATGTCTGAATTTACTGATGGTATCTTT
>AA60
TGTTGTTTTTTAATTCTCTATGCATCTTATTTGAATAAAATCACATTTCTTTGCTTAGCATGCAGAGCACCGGGCTTTATCCTACTCTATCTTCA-TTCAGAGGGTCAGCTGGGGTATACCGCAGTTGATACACAACCAACACCTCGCCGTGTTAGCTTTCTCAAGACAAGAGTCATTGCAGTCGCAGCAGCAAATAAGCATAGCGCAGCAGTAACTGAGCCTGGAGAAATATATACTTGGGGTTGTAACAGAGAAGCCCAACTTGGTTATGGCACTTCCAATTCTGCATCAAATTATGTTCCCCGTGCTGTTGAGGCTTTAAAAGGAAAATGTTTTGTGGCAGTTTCTGCAGCAAAGTATCATACAGTTGCACTGGGATCTGATGGGGAGGTGAGTCTAGAATCAGTGTTGATTGCTTTTAGGTTGCTACTCAGACAATTATGGCCCAGTTAAACTGCATCAGTATCTAATGAATGTCTGTTATGTCTGTAGGTATCTTT
>AAR4
TGGTTGTCTCATTCTTTTGAAATATATATTTGAGTTAAAGTTGCAGTTTGTTGCTTAGTACAGAGGGCCAAAGTCTTATTTGC-CTTTTTTCTTATTTCAGAGGGTCAGCTAGGTTACCCTGCAGTTGATACACAACCAACACCTCGCCGTGTTAGTTTTCTCAAAACAAGAGTCATGGCAGTTGCGGCAGCAAATAAACATAGCGCAGTGGTAACTGAGGCTGGAGAAGTCTATACCTGGGGGTGCAACAGGGAAGGCCAACTTGGTTATGGAACTTCCAATTCAGCATCAAATTATGTTCCTCGTTCTGTTGAGTCTTTAAAAGGAAAATGTTTTGTAGCAGTTTCCGCAGCAAAGTATCATACAGTTGTGCTGGGATCTGATGGAGAGGTAAGCTTGAAATGA---TTGATTGCTTAGTAGGCAGTGAATATATTTACAATCAATCATGTCCAAGTAAATGTTGATTATGAATGTCTGAATTTACTGATGGTATCTTT
>AF1
-----------------------------------------------------------------------------------------------------------------------------------------------------------------------------------------------------AGCATGGTGCAGCAGTAACTGAGCTTGGGGAAGTCTATACATGGGGATGCAACAGGGAAGGCCAACTTGGTTACGGGACATCCAATTCTGCTTCAAATTATGTTCCCCGAGCTGTTGAGTCTTTAAAAGGCAAACTTTTAATAGCTGTTTCTGCAGCGAAGTATCATACAGTGGTGCTGAGCTCTGATGGTGAGGTGAGCTTAAATGAGCTGTTATTTGATTTTGTTTGTATATGGATAAAATGAGAATACAATTTTTTCCTAAGTATACTTAAATAAATTGTCTACATAGTATTGTTATATAG
>AG2
AATGTGAATTTTGGTTTCTAGACACATCATTAAATTTAAGTTGAAGTTTGTTGTTTATTGTAGAGTGGCAAAGGCTTATTTGAGTTCACCTCCTATTTCAGAGGGTCAGCTTGGGTATCCTGCTGTAGATACACAACCAACACCTCGTCGTGTTAGTTCACTAAAGTCAAGAGTCATCGCAGTTGCAGCAGCAAATAAGCATAGTGCAGCAGTAACTGAGCTTGGGGAAGTCTATACATGGGGATGCAACAGGGAAGGCCAACTTGGTTACGGGACATCCAATTCTGCTTCAAATTATGTTCCCCGAGCTGTTGAGTCTTTAAAAGGCAAACTTTTAATAGCTGTTTCTGCAGCGAAGTATCATACAGTGGTGCTGAGCTCTGATGGTGAGGTGAGCTTAAATGAGCTGTTATTTGATTTTGTTTGTATATGGATAAAATGAGAATACAATTTTTTCCTAAGTATACTTAAATAAATTGTCTACATAGTATTGTTATATAG
>AH26
TATTCTTCATATGTTTGTTGTTCATTTCATCTAGAGAGTGGATCACTTCTCATTTGCACGTTGATAAATAGAGTCACAGTTTATTTTTCTTCTCGTTTCAGAGGGTCAGCTTGGATATACCTCAGTTGATACACAAGCAACACCTCGCCGGGTTAGCTCACTCAAGACAAGAGTCATTGCAGTGGCAGCGGCTAATAAGCATAGTGCAGCAGTAACTGAGTCTGGAGAAGTCTATACATGGGGATGCAACAGGGAAGGTCAACTTGGTTATGGCACTTCCAATTCTGCGTCGAATTATGTTCCCCGTGCAGTTGAGTCTTTGAAAGGCCAATGCCTTGTGGCAGTCTCTGCAGCGAAGTATCATACAGTGGTTCTGAGATCAGATGGAGAGGTGAGCCTAAAGTGAGTGTACAATGGATAATAATGCTAAATATGTAATTATTTCCATTGTCACAGCTCATGTGTATGTTATAGATGGTTTTATGTAGTTTATGTGCTATA
>AME1
TGGATGTCTCATTCTTTTGAAATATATATTTGTGTTAAAGTTGCAGTTTGTTGTTTAGTACAGAGAGCCAAAGTCTTATTTGC-CTTTTATCTTATTTCAGAGGGTCAGCTAGGTTACCCTGCAGTTGATACACAACCAATACCTCGCCGTGTTAGTTCTCTCAAAGCAAGAGTCACTGCAGTTGCGGCAGCAAATAAACATAGTGCAGTGGTAACTGAGGCCGGAGAAGTGTTTTCCTGGGGGTGCAACAGGGAAGGCCAACTTGGTTATGGAACTTCCAATTCAGCATCAAATTATGTTCCTCGTTCTGTTGAGTCTTTAAAAGGCAAATGTTTTGTAGCAGTTTCTGCAGCAAAGTGTCATACAGTTGTGCTGGGATCTGATGGAGAGGTAAGCTTGGAATGAATATAGATTGCTTTGTAGGCAGTGAATATATTTACAATCAATCATGTCCAAGAAAATGTTGATTATGAATGTCTGTATTTACTGATGGTATCTTT
>AP25
TGGTCAAGCTGCTATTATTACCCCTGTCACTTGGACAACGGCGTGTTATAGTAGTTGGTGCGGAAAAGCACCATTCTATTGTTGTTGGGGATCGAACCGAGAGGGTCAGCTTGGATATACCTCAGTTGATACATAAGCAACACCTCGCCGGGTTAGCTCACTCAAGACAAGAGTCATTGCAGTGGCAGCGGCTACTAAGCATAGTGTAGCAGTAATTGATTCTGGAGAAGTCTATACATCGGGATGCAACAGGGAAGGTCAACTTGGTTATGGCACTTCCAATTCTGCGTCGAATTATGTTCCCCGTGCAGTTGAGTCTTTGAAAGGCCAAAGCCTTGTGGCAGTCTCTGCAGCAAAGTATCATACAATGGTTATGAGATCAGATGGAGAGGTTTTTACATGGGGC-----TACAAAATGGTAAGTCTGAGGCGAGTAATGATTCAAGGAATACAAAAAAAAGATATGCCTTTAAAGTTTCGTGAGCGGCTACATGTAGTT
>APA47
AATGTG-ATTTTGGTTTCTAGACTCTTCATTAAATTTAAGTTGAAGTTTGTTGCTTATTGTAGAGTGCCAAAGGCTTATTTGAGTTCGCCTCCTATTTCAGAGGGTCAGCTTGGGTATCCTGCTGTAGATACACAACCAACACCTCGTCGTGTTAGTTCCCATAAGTCGAGAGTCATTGCAGTTGCGGCAGCAAATAAGCATAGTGCAGCAGTAACTGAGCTTGGGGAAGTCTATACATGGGGATGCAACAGGGAAGGCCAACTTGGTTATGGGACTTCCAATTCTGCTTCAAATTATGTTCCCCGAGCTGTTGAGTCTTTAAAAGGCAAATGCTTAATAGCTGTTTCTGCAGCAAAGTATCATACAGTGGTGCTGGGATCTGATGGTGAGGTGAGCTTAAATAAGCTGTTATTTGCTTTTGTTTGTATATGGATAAAATGAAAATTCAGTTTTTTCCAAGGTA-ACTTTAATAGTTTGTCTATATAGTATTGGTATCTTT
>AS57
--------------CT------------ATTTGAATTAAGTTGCATTTCCTTGCTTAGTACACAGAGTAAAATGCTTAATTGTTTTCTTTCTTAATTCCAGAGGGTCAGCTGGGGTATACTGCAGTTGATACACAACCAACACCTCGCCGTGTTAGTTTTCTCAAGACAAGAGTCATTGCAGTTGCAGCAGCAAATAAGCATAGTGCAGCAGTAAGTGAACCTGGAGAAATATATACTTGGGGGTGTAACAGAGAAGCCCAACTTGGTTATGGCACTTCTAATTCTGCATCAAATTATGTTCCCCGTGCTGTCGAGGCTTTAAAAGGAAAATGTTTTGTGGCAGTTTCTGCAGCAAAGTATCATACAGTGGCACTGGGTTCTGATGGAGAGGTGAGATTAGAATCAGTGTTTATTGCTTTTGGCTTGTTACTCACACAATTATTGCAGAATCA------------------------------------------------
>ASA51
-------------------------------------------------------------------------------------------------------GGTCAGCTTGGGTATCCTGCAGTAGATACACAACCAACTCCTCGTCGAGTTAGTTCCCTTAAGTCGAAAGTTATCGCAATTGCAGCAGCAAATAAGCATAGTGCAGCAGTAACTGAGGTCGGGGAAGTCTATACATGGGGATGCAACAGGGAAGGCCAACTTGGTTATGGGACTTCCAATTCTGCTTCAAATTATGTTCCCCGAGCTGTTGAGTCTTTAAAAGGCAAATCGTTAGTAGCTGTTTCTGTAGCAAAGTATCATACAGTGGTGCTGGGATTTGATGGTGAGGTGAGCTTAAATGAGCTGTTATTTGCTTTTGTTTGTGTATGGATAAAATGAGAATACAGTTTTTTCCAAAGTGTACTTTGATAGATTGTCTATATAGCATTGG-------
>CB35
TATTCTGCATATGTTTGTAATTCATTTTATCTAGAGAGTGGAACACTTCTCATTTTCATGTTGATGAATAGAGTTATGGTTTATTCTTCTCCTTGTTTCAGAGGGTCAGCTTGGATATACCTCAGTTGATACGCAAGCAACGCCTCGCCGGGTTAGTTCTCTCAAGACAAGAGTCATTGCGGTGGCAGCAGCTAATAAGCATAGTGCAGCAGTAACTGAGTCTGGAGAAGTCTATACATGGGGATGCAACAGGGAAGGTCAACTTGGTTATGGCACTTCCAATTCTGCATCAAATTATGTTCCCCGTGCAGTTGAGTCTTTGAAAGGTCAATGCCTTGTGGCAGTTTCTGCAGCGAAGTATCATACAGTGGTTCTGAGATCAGATGGAGAGGTGAGCCTAAAGTGCGTGTACAATGGATAATAATGCTAAATCTGTAATTATTTCCAAAGTCACAGCTCATGTGTCTTTACTAGATGATATTATATAGTTTATGTGCTGTA
>CD18
TGTTGCTTTCCAATTTTCTATGCATGTTATTTGAATTAAGTTGCATTTCTTTGCTTAGTGCACAGAACAAAAGGCTTAATTATTTTCTTTCTTCATTTCAGAGGGTCAGCTGGGGTATACTGCAGTTGATACGCAACCAACACCTCGCCGTGTTAGTTTTCTCAGGACAAGAGTCATTGCAGTTGCAGCAGCAAATAAACATAGTGCAGCAGTAACTGAGCCTGGAGAAATATATACTTGGGGTTGTAACAGAGAAGCCCAACTTGGTTATGGCACTTCCAATTCTGCATCAAATTATGTTCCCCGTGCTGTTGAGGCTTTAAAAGGAAAATGTTTTGTTTCAGTTTCTGCTGCGAAGTATCATACAGTGGCACTGGGATCTGATGGAGAGGTGAGATTAGAATCAGTGTTGATTGC-----------------------T------------------------------------------------------------
>CDE34
TATTCTGCATATGTTTGTAATTCATTTTATCTAGAGAGTGGAACACTTCTCATTTTCATGTTGATGAATAGAGTTATGGTTTATTCTTCTCCTTGTTTCAGAGGGTCAGCTTGGATATACCTCAGTTGATACGCAAGCAACGCCTCGCCGGGTTAGTTCTCTCAAGACAAGAGTCATTGCGGTGGCAGCAGCTAATAAGCATAGTGCAGCAGTAACTGAGTCTGGAGAAGTCTATACATGGGGATGCAACAGGGAAGGTCAACTTGGTTATGGCACTTCCAATTCTGCATCAAATTATGTTCCCCGTGCAGTTGAGTCTTTGAAAGGTCAATGCCTTGTGGCAGTTTCTGCAGCGAAGTATCATACAGTGGTTCTGAGATCAGATGGAGAGGTGAGCCTAAAGTGCGTGTACAATGGATAATAATGCTAAATCTGTAATTATTTCCAAAGTCACAGCTCATGTGTCTTTACTAGATGATATTATATAGTTTATGTGCTGTA
>CF38
ATTTAGTTTCTAACTTTTTGCACATCTTATTTGAGTTAAGTTGCAGTTTTTTGCTTAGTGCACAGGGTGAAAGGCTTAATTGTTTTTCTTTCTTATTTCAGAGGGCCAGCTTGGGTATACGGCAGTTGATACACAACCAACACCTCGCCGTGTTAGTTTTCTCAAGACAAGAGTCATTGCAGTTGCAGCAGCAAATAAGCATAGCGCAGCAGTAACTGAGACTGGAGAAGTATATACATGGGGATGCAACAAGGAAGGCCAACTTGGTTATGGGACTTCCAATTCTGCGTCAAATTATGTTCCCCGTGCGGTTGAGTCTTTAAAAGGAAAAAATTTTGTGGCTGTTTCTGCAGCGAAGTATCATACAGTGGCACTGGGGTCTGATGGAGAGGTGAGCTTAAAATTAGTGTTGATTACTTTTAGCTTTCCAATCACCCAATTATGCCAAACTAAAAATGAATGCGTATTTTAAT--------TATGTCATGTGAAATTATAT
>CH19
TGTTGCTTACCAATTTTCTATGCATGTTATTTGAATTAAGTTGCATTTCTTTGCTTAGTACACAGAACAAAAGGCTTAATTATTTTCTTTCTTCATTTCAGAGGGTCAGCTGGGGTATAATGCAGTTGATACACAACCAACACCTCGCCGTGTTAGTTTTCTCAGGACAAGAGTCATTGCAGTTGCAGCAGCAAATAAACATAGTGCAGCAGTAACTGAGCCTGGAGAAATATATACTTGGGGTTGTAACAGAGAAGCCCAACTTGGTTATGGCACTTCCAATTCTGCATCAAATTATGTTCCCCGTGCTGTTGAGGCTTTAAAAGGAAAATGTTTTGTTGCAGTTTCTGCTGCGAAGTATCATACAGTGGCACTGGGATCTGATGGAGAGGTGAGATTAGAATCAGTGTTTATTGCTTTTGGCTTTCTACCCACACAATTATGGCACAATAAACCTCCATGCATGGTTTTTTATGAATGTTTAATGGCGTACAAATCTTT
>CHA37
ATTTGGTTTCTAACTTTTTGCACATCTTATTTGAGTTAAGTTGCAGTTTTTTGCTTAGTGCACAGGGTGAAAGGCTTAATTGTTTTTCTTTCTTATTTCAGAGGGCCAGCTTGGGTATACGGCAGTTGATACACAACCAACACCTCGCCGTGTTAGTTTTCTCAAGACAAGAGTCATTGCAGTTGCAGCAGCAAATAAGCATAGCGCAGCAGTAACTGAGATTGGAGAAGTATATACATGGGGATGCAACAAGGAAGGCCAACTTGGATATGGGACTTCCAATTCTGCGTCAAATTATGTTCCCCGTGCGGTTGAGTCTTTAAAAGGAAAAAATTTTGTGGCTGTTTCTGCAGCGAAGTATCATACAGTGGCACTGGGATCTGATGGAGAGGTGAGCTTAAAATTAGTGTTGATTACTTTTAGCTTTCCAATCACCCAATTATGTCAAACTAAAAATGAATGCGTATTTTAAT--------TATGTCATGTGAAATTATAT
>CJ24
TGTTGCTTTCCAACTTTCTATGCATCTTATTTGAATTAAGTTGCATTTCCTTGCTTAGTACACAGAGCAAAAGGCTTAATTATTTTCTTTCTTCATTTCAGAGGGTCAGCTGGGGTATACTGCAGTTGATACACAACCAACACCTCGCCGTGTTAGTTTTCTCAAGACAAGAGTCATTGCAGTTGCAGCAGCAAATAAGCATAGTGCAGCAGTAACTGAGCCTGGAGAAATATATACTTGGGGGTGTAACAGAGAAGCTCAACTTGGTTATGGCACTTCCAATTCTGCATCAAATTATGTTCCCCGTGCTGTCGAGGCTCTAAAAGGAAAATGTTTTATGGCAGTTTCTGCAGCAAAGTATCATACAGTGGCCCTGGGATCTGATGGAGAGGTGAGATTAGAATCAGTGTTGATTGCTTTTGGCTTGCAACTCACACAATTATGGCAGAGTAAAAATGCATGCGTATTTTATGAATGTCTGTTAATGGCGTGGGTATCTTT
>CK7
TGTTGGTTTCCAACTTTCTGTGGATCTTATTAGAATTAAGTTGCATTTCCTTGCTCAGCACACAGAGCAAAATGCTTAATTGTTTTCCTTTCTTATTTCAGAGGGTCAGCTAGGGTATACCGCAGTTGATACACAACCAACACCTCGCCGTGTTAGTTTTCTCAAGACAAGAGTCGTTGCAGTCGCAGCAGCAAATAAGCATAGTGCAGCAGTAACTGAGCCTGGAGAAGTTTATACTTGGGGGTGCAACAGAGAAGCACAACTTGGTTATGGCACTTCCAATTCTGCATCAAATTATGTTCCCCGTGCTGTTGAGGCTTTAAAAGGAAAACGTTTTGTGGCAGTTTCTGCAGCAAAGTATCATACAGTGGCACTGGGATCTGATGGAGAGGTGAGATTAGAATCAGTATTTATTGCTTTTGGCTTGCTACTCACACAATTATTGCAGAGTAAAAGTGCATGCGTATTTTATGAATGTCTGTTAATGGCATGGGTATCTTT
>CL6
TGTTGGTTTCCAACTTTCTGTGGATCTTATTAGAATTAAGTTGCATTTCCTTGCTCAGCACACAGAGCAAAATGCTTAATTGTTTTCCTTTCTTATTTCAGAGGGTCAGCTAGGGTATACCGCAGTTGATACACAACCAACACCTCGCCGTGTTAGTTTTCTCAAGACAAGAGTCGTTGCAGTCGCAGCAGCAAATAAGCATAGTGCAGCAGTAACTGAGCCTGGAGAAGTTTATACTTGGGGGTGCAACAGAGAAGCACAACTTGGTTATGGCACTTCCAATTCTGCATCAAATTATGTTCCCCGTGCTGTTGAGGCTTTAAAAGGAAAACGTTTTGTGGCAGTTTCTGCAGCAAAGTATCATACAGTGGCACTGGGATCTGATGGAGAGGTGAGATTAGAATCAGTATTTATTGCTTTTGGCTTGCTACTCACACAATTATTGCAGAGTAAAAGTGCATGCGTATTTTATGAATGTCTGTTAATGGCATGGGTATCTTT
>CM9
TGTTGTTTCTTAATTCTCTATGCATCTTATTTGAATAAAATCACATTTCATTGCTTAGCATGCAGAGCACCAGGCTTTATCCTACTCTATCTTCATTTCAGAGGGTCAGCTGGGGTATACTGCAGTTGATACACAACCAACACCTCGCCGTGTTAGCTTTCTCAAGACAAGAGTCATTGCAGTCGCAGCAGCAAATAAGCATAGCGCAGCAGTAACTGAGCCTGGAGAAATATATACTTGGGGTTGTAACAGAGAAGCCCAACTTGGTTATGGCACTTCCAATTCTGCATCAAATTATGTTCCCCGTGCTGTTGAGGCTTTAAAAGGAAAATGTTTTGTGGCAGTTTCTGCAGCAAAGTATCATACAGTTGCACTGGGATCTGATGGGGAGGTGAGTTTAGAATCAGTGTTGATTGCTTTTGGGTTGCTACTCAGACAATTATGGCCCAGTTAAATTGCATCAGTATCTAATGAATGTCTGTTATGTGTGTAGGTATCTTT
>CO8
TGTTGTTTCTTAATTCTCTATGCATCTTATTTGAATAAAATCACATTTTTTTGCTTAGCATGGAGAGCACCAGGCTTTATCCTACTCTATCTACATTTCAGAGGGTCAGCTGGGGTATACTGCAGTTGATACACAACCAACACCTCGACGTGTTAGCTTTCTCAAGACGAGAGTCATTGCAGTCGCAGCAGCAAATAAGCATAGCGCAGCAGTAACTGAGCCTGGAGAAATATATACTTGGGGTTGTAACAGAGAAGCCCAACTTGGTTATGGCACTTCCAATTCTGCATCAAATTATGTTCCCCGTGCTGTTGAGGCTTTAAAAGGAAAATGTTTTGTGGCAGTTTCTGCAGCAAAGTATCATACAGTTGCACTGGGATCTGATGGGGAGGTGAGTTTAGAATCAGTGTTGATTGCTTTTGGGTTGCTACTCAGACAATTATGGCCCACATAAATTGCATCAGTATCTAATGAATGTCTGTTATGTGTGTAGGTATCTTT
>CP16
TGTTGCTTTCCAATTTTCTATGCATCTTATTTGAATTAAGGTGCATGTCTTTGCTTAGTACACAGAGCAAATGGCTTAATTATTTTCTTTTTTCATTTCAGAGGGTCAGCTGGGGTATACTGCAGTTGATACACAACCAACACCTCGCCGTGTTAGTTTTCTCAAGACAAGAGTCATTGCAGTCGCAGCAGCAAATAAGCATAGTGCAGCAGTAACTGAGCCTGGAGAAATATATACTTGGGGTTGTAACAGAGAAGCCCAACTTGGTTATGGCACTTCCAATTCTGCATCAAATTATGTTCCCCGTGCTGTTGAGGCTTTAAAAGGAAAATGTTTTGTTGCAGTTTCTGCAGCAAAGTATCATACAGTGGCACTCGGATCTGATGGAGAGGTGAGATTAGAATCAGTGTTGATTGCTTTTAGCTTGCTACTCACACAATTATGGCACAGTAAAACTCTAAGCGTATTTTATGAATGTCTGTTAAAGGTGTAGGTATCTTT
>CP161
TGTTGCTTTCCAATTTTCTATGCATCTTATTTGAATTAAGGTGCATGTCTTTGCTTAGTACACAGAGCAAATGGCTTAATTATTTTCTTTTTTCATTTCAGAGGGTCAGCTGGGGTATACTGCAGTTGATACACAACCAACACCTCGCCGTGTTAGTTTTCTCAAGACAAGAGTCATTGCAGTCGCAGCAGCAAATAAGCATAGTGCAGCAGTAACTGAGCCTGGAGAAATATATACTTGGGGTTGTAACAGAGAAGCCCAACTTGGTTATGGCACTTCCAATTCTGCATCAAATTATGTTCCCCGTGCTGTTGAGGCTTTAAAAGGAAAATGTTTTGTTGCAGTTTCTGCAGCAAAGTATCATACAGTGGCACTCGGATCTGATGGAGAGGTGAGATTAGAATCAGTGTTGATTGCTTTTAGCTTGCTACTCACACAATTATGGCACAGTAAAACTCTAAGCGTATTTTATGAATGTCTGTTAAAGGTGTAGGTATCTTT
>CR44
TTTCCTTGGGAAATT---------------------------GCATGCTGATTTTTACCCTCATGCCTTGATATTGCGATTTCCTTTCCCCTGTATTTCAGAGGGTCAGCTTGGTTATACTTCAGTTGACACTCAACCGACACCACGCCGCGTTAGTCTCCTCAAGATCAGAGTTGTTGCAGTTGCAGCTGCAAATAAGCATAGTGCAGTAGTAACTGAATTTGGAGAAGTTTATACATGGGGTTGCAACAAGGATGGTCAGCTTGGTTATGGGACTTCCAATTCAGCATCAAATTATGTTCCTCGAGCAGTTGAATATTTGAAAGGCAAACGATTTGTGGCAGTTTCTGCAGCAAAGTATCATACTGTAGTTCTGGGAGTTGATGGAGAGGTGAGTTTAAATTGAGTGTATATTTCATCAGTTTGGGCAAGTGTTGTATGGTCCTATAGTAATTTTGAAAGTGTATGCTATGAATGGTCACATATGCTATAGCAATTGTA
>CT15
TGTTGCTTTCCAATTTTCTATGCATCTTATTTGAATTTAGTTTCATTTCTTTGCTTAGTACACAGAGCAAACGGCTTAATTATTATCTTTTTTCATTTCAGAGGGTCAGCTGGGGTATACTGCAGTTGATACACAACCGACACCTCGCCGTGTCAGTTTCCTCAAGACAAGAGTCATTGCAGTCACAGCAGCAAATAAGCATAGTGCAGCAGTAACTGAGCCTGGAGAAATATATACTTGGGGTTGTAACAGAGAAGCCCAACTTGGTTATGGCACTTCCAATTCTGCATCAAATTATGTTCCCCGTGCTGTTGAGGCTTTAAAAGGAAAATGTTTTGTGGCAGTTTCTGCAGCAAAGTATCATACAGTGGCACTCGGATCTGATGGAGAGGTGAGATTAAAATCAGTGTTG-TTGCTTTTAGCTTGCTACTCACACAATTATGGCACAGTAAAACTCTATGCGTATTTTATGAATGTCTGTTAAAGGTGTAGGTATCTTT
>DA12
CCTTGCTCTTCAATTCTCTATGCATCTTATTTGAATAAAGTCACATTTCTTTGATTAGTATGTAGAGCACCAGGCTTTATCCTACTCTGTCTTTATTTCAGAGGGTCAGCTGGGGTATACTGCAGTTGATACACAACCAACACCTCGCCGTGTTAGCTTTCTCAAGTCAAGAGTCATTGCAGTCGCAGCAGCAAATAAGCATAGTGCAGCTGTAACTGAGCCTGGAGAAATATATACTTGGGGTTGTAACAGAGAAGCCCAACTTGGTTATGGCACTTCCAATTCTGCATCAAATTATGTTCCCCGTGCTGTTGAGGCTTTAAAAGGAAAATGTTTTGTGGCAGTTTCTGCAGCAAAGTATCATACAGTTGCACTGGGATCTGATGGGGAGGTGAGTTTAGAAACAGTGTTGATTGCTTTTGGGTTGCTACCCAGACAATAATTGCACAGTAAAAGTGCATAAGTATTTTATGAATGTCTGTTATGTGCGTAGGTATCTTT
>DB53
AACGTGAATTTTGGATCCTAGACACTTAATTAAATTTAAGTTGAAGTTTGTTGTTTATTGTAGAGTGGCAATGGCTAATTTGAGTTCCCCTCCTATTTCAGAGGGTCAGCTTGGGTATCCTGCTGTGGATACACAACCAACACCTCGTCGTGTTAGTTCCCTTAAGCCTCGAGTCATTGCAGTTGCGGCAGCAAATAAGCATAGTGCAGCAGTAACTGAGCTTGGGGAAGTCTATACATGGGGATGCAACAGGGAAGGCCAACTTGGTTACGGGACATCCAATTCTGCTTCAAATTATGTTCCCCGAGCTGTTGAGACTTTAAAAGGCAAACTTTTAATAGCTGTTTCTGCAGCGAAGTATCATACAGTGGTTTTGGGATCTGATGGTGAGGTGAGCTTATATGAGCTGTTATTTGTGTTTGTTTCTATATGGATAAAATGAGAATTGAGTCTTTTCCAAAGAATGCTTTAGTATATTGTCTATACAGTATTAGGATCTTT
>DC1
AACGTGAATTTTGGTTCCTAGACACTAAATTAAATTTAAGTTGAAGTTTGTTGTTTATTGTAGAGTGACAATGGCTTATTTGAGTTCCCCTCCTATTTCAGAGGGTCAGCTTGGGTATCCTGCTGTGGATACACAACCAACACCTCGTCGTGTTAGTTCCCTTAAGCCTCGAGTCATTGCAGTTGCGGCAGCAAATAAGCATAGTGCAGCAGTAACTGAGCTTGGGGAGGTCTATACATGGGGATGCAACAGGGAAGGCCAACTTGGTTACGGGACATCCAATTCTGCTTCAAATTATGTTCCCCGAGCTGTTGAGACTTTAAAAGGCAAACTTTTAATAGCTGTTTCTGCAGCGAAGTATCATACAGTGGTTTTGGGATCTGATGGTGAGGTGAGCTTATATGAGCTGTTATTTGTGTTTGTTTCTATATGGATAAAATGAGAATTGAGTCTTTTCCAAAGAATGCTTTAGTATATTGTCTATACAGTATTAGCATCTTT
>DD1
AATGTGAATTTTGGTTTCTAGACACTTAATTAAATTTAAGTTGAAGTTTGTTGTTTATTGTAGAGTGACAAAGGCTTATTTAAGTTCCCCTCCTATTTCAGAGGGTCAGCTTGGGTATCCTGCTGTGGATACACAACCAACACCTCGTCGTGTTAGTTCCCTTAAGTCGAGAGTCATTGCGGTTGCAGCAGCAAATAAACATAGTGCAGCAGTAACTGAGCTTGGGGAAGTCTATACATGGGGATGCAACAGGGAAGGCCAACTTGGTTACGGGACGTCCAATTCTGCTTCAAATTATGTTCCCCGAGCTGTTGAGTCTTTGAAAGGCAAACTTTTAATAGCTGTTTCTGCAGCGAAGTATCATACAGTGGTGCTGGGATCTGATGGTGAGGTGAGCTTAAATGAGCTGTTATTTGCTTTTGTTTCTATATGAATAAAATGAGAATTCAGTCTTTTCCAAAGAATACTTCAATATATTTTCTAAATAGTATTAGTATCTTT
>DIM50
AATGTGAATTTTGGTTTCTAGACACTTAATTAAATTTAAGTTGAAGTTTGTTGTTTATTGTAGAGTGACAAAGGCTTATTTAAGTTCCCCTCCTATTTCAGAGGGTCAGCTTGGGTATCCTGCTGTGGATACACAACCAACACCTCGTCGTGTTAGTTCCCTTAAGTCGAGAGTCATTGCGGTTGCAGCAGCAAATAAACATAGTGCAGCAGTAACTGAGCTTGGGGAAGTCTATACATGGGGATGCAACAGGGAAGGCCAACTTGGTTACGGGACGTCCAATTCTGCTTCAAATTATGTTCCCCGAGCTGTTGAGTCTTTGAAAGGCAAACTTTTAATAGCTGTTTCTGCAGCGAAGTATCATACAGTGGTGCTGGGATCTGATGGTGAGGTGAGCTTAAATGAGCTGTTATTTGCTTTTGTTTCTATATGAATAAAATGAGAATTCAGTCTTTTCCAAAGAATACTTCAATATATTTTCTATATAGTATTAGTATCTTT
>EN45
GCTTTGCTCTGTGTTCACTGCTCTGCACAGTTGACCCAAGTTATATTCTGTGGTATCGGGGCAGTCTATCTATGGCCTACCATGTTTATTTATTCTTTGAGGTTAGAAACTCTGATAATATTCTTTTAAAATTAGATTATTATAGTGGTTAGCCACGAGAGGTCTGTCTCGAGCTGTAGCTCTAACCTTGGGTAGGATACTTTGTACAAGCATGAAGAAGGCTGGGGAAACCCACACTTGGAACATGAGAAATTTCACCATTCTGATTGATTATTTTCTGCTTGTATTTGGCATCCATTCTTGAGGATTGTTTCTGGATCTGGAAAGGAAAAGCATTGGTGCTTGGTTGCTGGAGAGCCCTTCTAAAGCAATGTTGAGATTTTCTTGGGAAGTTGTATGCTGACATTCATTTCTCATTTCCATATTTCAGAGGGTCAGTTGATACTAGGGTGGATTTTCTTAAATAGCGCAAATAAGCATATAACTAAATCTAGAGAAGTC
>FC13
CCTTGCTTTTCAATTCTCTATGCATCTTATTTGAATAAAGTCACATTTCTTTGATTAGTATACAGAGCACCAGGCTTTATCCTATTCTGTCTTTATTTCAGAGGGTCAGCTGGGGTATACTGCAGTTGATACACAACCAACACCTCGCCGTGTTAGCTTTCTCAAGTCAAGAGTCATTGCAGTCGCAGCAGCAAATAAGCATAGTGCAGCTGTAACTGAGCCTGGAGAAATATATACTTGGGGTTGTAACAGAGAAGCCCAACTTGGTTATGGCACTTCCAATTCTGCATCAAATTATGTTCCCCGTGCTGTTGAGGCTTTAAAAGGAAAATGTTTTGTGGCAGTTTCTGCAGCAAAGTATCATACAGTTGCACTGGGATCTGATGGGGAGGTGAGTTTAGAAACAGTGTTGATTGCTTTTGGGTTGCTACCCAGACAATAATTGCACAGTAAAAGTGCATCAGTATTTTATGAATGTCTGTTATGTGCGTAGGTATCTTT
>FTS1
AATGTGAATTTTGGTTCCTAGACACTTAATTAAATTTAAGTTGAAGTTTGTTGTTTATTGTAGAGTGGCAATGGCTTATTTGAGTTCCCCTCCTATTTCAGAGGGTCAGCTTGGGTATCCTGCTGTGGATACACAACCAACACCTCGTCGTGTTAGTTCTCTTAAGCCTCGAGTCATTGCAGTTGCGGCAGCAAATAAGCATAGTGCAGCAGTAACTGAGCTTGGGGAAGTCTATACATGGGGATGCAACAGGGAAGGCCAACTTGGTTACGGGACATCCAATTCTGCTTCAAATTATGTTCCCCGAGCTGTTGAGACGTTAAAAGGCAAACTTTTAATAGCTGTTTCTGCAGCGAAGTATCATACAGTGGTGTTGGGATCTGATGGTGAGGTGAGCTTATATAAGCTGTTATTTGCGTTTGTTTCTATATGGATAAAATGAGAATTGAGTCTTTTCCAAAGAATGCTTTAGTAAATTGTCTATACAGTATTAGTATCTTT
>FTS2
AATGTGAATTTTGGTTCCTAGACACTTAATTAAATTTAAGTTGAAGTTTGTTGTTTATTGTAGAGTGGCAATGGCTTATTTGAGTTCCCCTCCTATTTCAGAGGGTCAGCTTGGGTATCCTGCTGTGGATACACAACCAACACCTCGTCGTGTTAGTTCTCTTAAGCCTCGAGTCATTGCAGTTGCGGGAGCAAATAAGCATAGTGCAGCAGTAACTGAGCTTGGGGAAGTCTATACATGGGGATGCAACAGGGAAGGCCAACTTGGTTACGGGACATCCAATTCTGCTTCAAATTATGTTCCCCGAGCTGTTGAGACGTTAAAAGGCAAACTTTTAATAGCTGTTTCTGCAGCGAAGTATCATACAGTGGTGTTGGGATCTGATGGTGAGGTGAGCTTATGTAAGCTGTTATTTGCGTTTGTTTCTATATGGATAAAATGAGAATTGAGTCTTTTCCAAAGAATGCTTTAGTAAATTGTCTATACAGTATTAGTATCTTT
>GG1
TCTGATCTTGGTCATTTCTGCATTTCTGGGAATGTTCTTTCAGTATGTTGCATGTTTGTGCTATGGTCATACCTTAATGTTTGATTTTCTCCCTTATTCAGAGGGTCAGCTTGGATATACTTCAGTTGACACTCAATCGACACCACGCCGGGTCAGTTCTCTCAAGACAAGAGTCATTGCAGTTGCAGCAGCAAATAAACATAGCACGGTAGTAACTGAACCTGGGGAAGTCTATACATGGGGTTGCAACAGGGATGGCCAGCTTGGTTATGGGACTTCCAATTCCGCATCAAATTATATTCCTCGTGCAGTTGAATCTTTGAAAGGCAAACGTTTTGTGGCAGTGTCTGCAGCAAAGTATCATACAGTAGTTCTGGGAGCTGATGGAGAGGTGAAATTAAATTAGTTGTGAATTGTTTTAGCTTGGACAATGCTATAATTCTAGTATAGTTATTTCCTTCCTATGTGGTATGATCAGTTGGATATTGTATAGGGACCATA
>HB41
AATGTGAATTTTGGTTTCTAAACACTTCATTATATTTAAGTTGAAGTTTGTTGCTTATTGTAGAGTGCCAAAGGCTTATTTGAGTTCCACTCCTATTTCAGAGGGTCAGCTTGGGTATCCTGCAGTAGATACACAACCAACACCTCGTCGAGTTAGTTCCCTTAAGACAAGAGTCATTGCAGTTGCAGCAGCAAATAAGCATAGTGCAGCAGTAACTGAGCCTGGGGAAGTCTATACATGGGGATGCAACAGGGAAGGCCAACTTGGTTACGGGACTTCCAATTCTGCATCAAATTATGTTCCCCGAGCTGTTGAGACTTTAAAAGGCAAATCTTTAATAGCTGTTTCTGCAGCAAAGTATCACACAGTGGTGCTTGGAACTGATGGTGAGGTGAGCTTAAATGAGCTGTTATTTGCTTTTGTTTGTGTATGGGTAAAATGAGAATACACTTTTTTCCAAAGTATACTTTGAAAGATTGTCTAAATAATATTAGTATCTTT
>JO20
TGTTGCTTTCCAATTTTCTATGCATGTTATTTGAGTTAAGTTGCATTTCATTGCTTGGTACACAGAACAAAAGGCTTAATTATTTTCTTTCTTCATTTCAGAGGGTCAGCTGGGGTATACTGCAGTTGATACGCAACCAACACCTCGCCGTGTTAGTTTTCTCAGGACAAGAGTTATCGCAGTTGCAGCGGCAAATAAACATAGTGCAGCAGTAACTGAGACTGGAGAAATATATACTTGGGGTTGTAACAGAGAAGCCCAACTTGGTTATGGCACTTCCAATTCTGCATCAAATTATGTTCCCCGTGCTGTTGAGGCTTTAAAAGGAAAACGTTTTGTTGCAGTTGCTGCTGCGAAGTATCATACAGTGGCACTGGGATCTGATGGAGAGGTGAGATTAGAATCAGTGTTGATTGCTTTTGGCTTTCTACCCACACAATTATGGCACAGTAAAACTCCATGCATGGTTTTTTATGAATGTTTAATGGCGTATGAATCTTT
>JU21
TGTTGCTTTCCAATTTTCTATGCATGTTATTTGAGATAAGTTGCATTTCATTGTGTGGTACACAGAACAAAAGGCTTAATTATTTTCTTTCTTCATTTCAGAGGGTCAGCTGGGGTATACTGCAGTTGATACGCAACCAACACCTCGCCGTGTTAGTTTTCTCAGGACAAGAGTTATCGCAGTTGCAGCAGCAAATAAACATAGTGCAGCAGTAACTGAGACTGGAGAAATATATACTTGGGGTTGTAACAGAGAAGCCCAACTTGGTTATGGCACTTCCAATTCTGCATCAAATTATGTTCCCCGTGCTGTTGAGGCTTTGAAAGGAAAACGTTTTGTTGCAGTTGCTGCTGCGAAGTATCATACAGTGGCATTGGGATCCGATGGAGAGGTGAGATTAGAATCAGTGTTGATTGCTTTTGGCTTTCTACCCACACAATTATGGCACAGTAAAACTCCATGCATGGTTTTTTATGAATGTTTAATGGCGTATGAATCTTT
>KE1
TATTCTTCATATGTTTGTTATTCATTTTATCTAGAGAGTGGAGCAATTCTCATTTGCACGTTGATGAATAGAGTCACAGTTTATTTTTCTCCTTGTATCAGAGGGTCAGCTTGGATATACCTCAGTTGATACACAAGCAACACCTCGCCGGGTTAGTTCACTCAGGACAAGAGTCATTGCAGTGGCAGCGGCAAATAAGCATAGTGCAGCAGTAACCGAGTCTGGAGAAGTCTATACATGGGGATGCAACAGGGAAGGCCAACTTGGTTATGGCACTTCCAATTCTGCATCTAATTATGTTCCCCGTGCAGTTGAATCTTTGAAAGGCCAATGCCTTGTGGCAGTCTCCGCAGCGAAGTATCATACAGTGGTTCTAAGATCAGATGGAGAGGTGAGCCTAAAGTGAGTGTAAAATGGATAATAATGCTATCTAT-GGTTTGTTTCCAATGCCACGGCTCATGTTTGTGTTATAGATGATTTTATATAGTTAATGTGCTATA
>MC0
AATGTGAATTTTTGTTTATAGACATTCCATTAAATTGAAGTTGAAGTTTGTTGCTTATTGTAGAGTGTCAAAGGCTGATTTGAGTTCCCCTTCTATTTCAGAGGGTCAGCTTGGGTATCCCGCAGTAGATACACAACCAACACCTCGTCGTGTTAGTTCTCTTAAGACAAGAGTCATTGCAGTTGCCGCAGCGAATAAGCATAGTGCAGCAGTAACTGAGCTTGGGGAAGTCTATACATGGGGATGCAACGGGGAAGGCCAACTTGGTTATGGGACTTCCAATTCTGCTTCAAATTATGTTCCTCGAGCTGTTGAGTCTTTAAAAGGCAAATCTTTAATAGCTGTTTCTGCAGCAAAGTATCATACAGTGGTGCTGGGATCTGATGGTGAGGTGAGCTTAAACGAGCTGTTATTTGC-TTATGTTGTGTATGGATAGAATGAGAATAGAGTTTTTTCCAAAGTATACTTTTATAGATTGCCTATATAGTATTGGTATCTTT
>MT0
AATGTGAATTTTGGTTTCTAGACGCACAATTAAATTTAAGTTGAAGTTTGTTGCTTATTGTAGAGTGCCAAAGGCTTATTTGAGTTCCCCTCCTATTTCAGAGGGCCAGCTTGGGTATCCCGCAGTAGATACACAACCAACACCTCGTCGTGTTAGTTCCCTTAAGACGAGAGTCATCGCAGTTGCAGCAGCAAATAAGCATAGTGCAGCAGTGACTGAGCTTGGGGAAGTCTATACATGGGGATGCAACAGGGAAGGTCAACTTGGTTATGGGACTTCCAATTCTGCTTCAAATTATGTTCCCCGAGCTGTTGAGTCTTTAAAAGGCAAATTTTTAATAGCTGTTTCTGCAGCAAAGTATCATACAGTGGTGCTGGGATCCGATGGTGAGGTGAGCTTAAATGAGCTGTTATTTGCTTTTGTTTGCATA----TAAAATGAGAATATAGTTTTCTCCAAAGTATACTTTGATAGATTGTCTATATAGTATTGGTATCCTT
>NN48
AATGTGAATTTTGGTTTCTAGACACATCATTAAATTTAAGTTGAAGTTTGTTGTTTATTGTAGAGTGCCAAATGCTTATTTGAGTTCACCTCCTATTTCAGAGGGTCAGCTTGGGTATCCTGCTGTAGATACACAACCAACACCTCGTCGTGTTAGTTCCCTAAAGTCGAGAGTCATCGCAGTTGCAGCAGCAAATAAGCATAGTGCAGCAGTAACTGAGCTTGGGGAAGTCTATACATGGGGATGCAACAGGGAAGGCCAACTTGGTTACGGGACATCCAATTCTGCTTCAAATTATGTTCCCCGAGCTGTTGAGTCATTAAAAGGCAAACTTTTAATAGCTGTTTCTGCAGCGAAATATCATACAGTGGTGCTGGGATCTGATGGTGAGGTGAGCTTAAAGGAGCTGTTATTTGATTTTGTTTGTATATGGATAAAATGAGAATACAGTTTTTTCCTAAGTATACTTTAATTAATTGTCTATATAGTATTGTTATATAG
>PA42
AATGAGAATCTTGGTTTCTAGACACTTCATTAAATTTAAGTTGAAGTTTGTTGCTTATTGTAGAGTGCCAAAGCCTTATCTGAGTTCCCCTTCTATTTCAGAGGGTCAGCTTGGGTATCCTGCAGTAGATACACAACCAACTCCTCGTCGAGTTAGTTCCCTTAAGTCGAGAGTGATCGCAATTGCAGCAGCGAATAAGCACAGTGCAGCAGTAACTGAGGTTGGGGAAGTCTATACATGGGGATGCAACAGGGAAGGCCAACTTGGTTATGGGACTTCCATTTCTGCTTCAAATTATGTTCCCCGAGCTGTTGAGTCTTTAAAAGGCAAATCGTTAGTAGCTGTTTCTGTAGCAAAGTATCATACAGTGGTGTTGGGATTTGATGGTGAGGTGAGCTTAAATGAGCTGGTATTTACTTTTGTTTGTGTACGGATAAAATGAGAATGCAGTTATTTCCAAAGTATACTTTGATAGATTGTCTATATAGTATTGGTATCTTT
>PB33
TATTCTGCATAAGTTTTTTATTCATTTTATCTAGAGAGTGGAGGACTTCTCAATTGCATGTTGATAAATATTCATGGATTATTTTCTTTTTCTTGTTTCAGAGGGTCAGCTTGGATATACCTCAGTTGATACTCAAGCAACACCTCGCCGGGTTAGTTCTCTCAAGACAAGAGTCATTGCAGTGGCAGCGGCTAATAAGCATAGTGCAGCAGTAACCGAGTCTGGAGAAGTCTATACATGGGGATGCAACAAGGAAGGTCAACTTGGTTATGGCACTTCCAATTCTGCATCAAATTATGTTCCTCGTGCAGTTGACTCTCTGAAAGGTCAATGTCTTGTTGCAGTCTCTGCAGCAAAGTATCATACAGTGGTTCTGAATTCAGATGGAGAGGTGAGCTTAAAGGGAGTGTGTGTTGGCTTCGGCTTGTACAATGGATAATAATGCTAGCATCTCCAGTCACATTCTCAATATAGATGGCTTTATATAGATTATATGCTGTA
>PF1
AATGTGAAATTTGGTTTCTAGACACTTCATTAAATTTAAGTTGAAGTTTGTTGCTTATTGTAGAGTACCAATGCCTTATTTAAGTTCCCCTCCTATTTCAGAGGGTCAGCTTGGGTATCCTGCAGTAGATACACAACCAACACCTCGTCGTGTTAGTTCCCTTAGGACGAGAGTCATTGCAGTTGCAGCAGCAAATAAGCATAGTGCAGCAGTAACTGAGCTTGGGGAAGTCTATACATGGGGATGCAACAGGGAAGGCCAACTTGGTTACGGGACTTCCAATTCTGCTTCAAATTATGTTCCCCGAGCTGTTGAGTCTTTAAAAGGCAAATTTTTAATAGCTATTTCTGCAGCAAAGTATCATACAGTTGTGCTGGGATCTGATGGTGAGGTGAGCTTAAATGAGCTGTTTTTTACTTTTGTTTTTATATGGATAAAATGAGAATACAGTTTTTTCCAGAGTTTACTTTGATAGATTGTCTATATAGTATTGGTATCTTT
>PFM1
AGTGTGAATTTTGGTTTCTAGAGACTTCATTAAATTTATGTTGAAGTTTGTTGCTTATTGTAGAGTGCCAAAGGCTTATTTAAGTTCCCCTCCTATTTCAGAGGGTCAGCTTGGGTATCCTGCAGTAGATACACAACCAACTCCTCGTCGAGTTAGTTCCCTTAAGTCGAAAGTTATCGCAATTGCAGCAGCAAATAAGCATAGTGCAGCAGTAACTGAGGTCGGGGAAGTCTATACATGGGGATGCAACAGGGAAGGCCAACTTGGTTATGGGACTTCCAATTCTGCTTCAAATTATGTTCCCCGAGCTGTTGAGTCTTTAAAAGGCAAATCGTTAGTAGCTGTTTCTGTAGCAAAGTATCATACAGTGGTGCTGGGATTTGATGGTGAGGTGAGCTTAAATGAGCTGTTATTTGCTTTTGTTTGTGTATGGATAAAATGAGAATACAGTTTTTTCCAAAGTGTACTTTGATAGATTGTCTATATAGCATTGGTATCTTT
>PG28
TATTCTGCATACATTTTTTATTCATTTTATCTAGAGAATGGAGGACTTTTCATTTGCATGTTGATGAATAGTCATGGTTTATTTTCTTCTCCTTGTTTCAGAGGGTCAGCTTGGATATACCTCAGTTGATACGCAAGCAACACCTCGCCGGGTTAGTTCTCTCAAGACAAGAGTCATTGCAGTGGCAGCGGCTAATAAGCATAGTGCAGCAGTAACTGAGTCTGGAGAAGTCTATACATGGGGATGCAACAGGGAAGGTCAACTTGGCTATGGCACTTCCAATTCTGCATCGAATTATGTTCCCCGTGCCGTCGAGTCTTTGAAAGGCCATTGCCTTGTTGCAGTCTCTGCAGCGAAGTATCATACAGTGGTTCTGAGATCAGATGGAGAGGTGAGCCTAAAGTGAG----TGTTGGCTTCAGCTTGTACAATGGATCATAATGCTATTATTTCCAGTCACATTATCGATATAGATGTTTTTATATAGATTATGTGCTGTA
>PH2
AATGTGAATTTTGGTTTCTAGACACTTCATTAAATTTAAGTTGAAGTTTGTTGCTTATTGTAGAGTACCAATGCCTTATTTAAGTTCCCCTCCTATTTCAGAGGGTCAGCTTGGGTATCCTGCAGTAGATACACAACCAACACCTCGTCGTGTTAGTTCCCTTAGGACGAGAGTCATTGCAGTTGCAGCAGCAAATAAGCATAGTGCAGCAGTAACTGAGCTTGGGGAAGTCTATACATGGGGATGCAACAGGGAAGGCCAACTTGGTTACGGGACTTCCAATTCTGCTTCAAATTATGTTCCCCGAGCTGTTGAGTCTTTAAAAGGCAAATTTTTAATAGCTATTTCTGCAGCAAAGTATCATACAGTTGTGCTGGGATCTGATGGTGAGGTGAGCTTAAATGAGCTGTTTTTTACTTTTGTTTTTATATGGATAAAATGAGAATACAGTTTTTTCCAGAGTATACTTTGATAGATTGTCTATATAGTATTGGTATCTTT
>PM29
---------------------------------------------ATTCTCATTTGCAAGTTGATGAATAAATCCATGGTTTATGCTTCTTGTTGTTTCAGAGGGTCAACTTGGATATAACTCAATTGATACGCAAGCAACACCTCACGGGGTTAATTCTCTCAATACAAGACTCATTGTAGTGGCAGTAGCTAATAAGCATAGTACATCAGTAGCTGAGTTTGGAGAAGTCCGTACATGGGGATGCAACATGGAAGGTCAACTTGGTTATGGAACTTCCAATTCTGCATCGAATTATGTTCCCTATGCAGTTGAATCTTTGAAAGGTCAATGCCTTGTGGCAGTCTCTGCAGCAAAGTATCATACAGTGGTTCTGAGATCAGATGGAGAGGTAAGCCCA-----------------------------------------------------------------------------------------------------
>PS27
TATTCTGCATACATTTTTTATTCATTTTATCTAGAGAATGGAGGACTTTTCATTTGCATGTTGATGAATAGTCATGGTTTATTTTCTTCTCCTTGTTTCAGAGGGTCAGCTTGGATATACCTCAGTTGATACACAAGCAACACCTCGCCGGGTTAGTTCTCTCAAGACAAGAGTCATTGCAGTGGCAGCGGCTAATAAGCATAGTGCAGCAGTAACTGAGTCTGGAGAAGTCTATACATGGGGATGCAACAGGGAAGGTCAACTTGGCTATGGCACTTCCAATTCTGCATCGAATTATGTTCCCCGTGCCGTCGAGTCTTTGAAAGGCCATTGCCTTGTTGCAGTCTCTGCAGCAAAGTATCATACAGTGGTTCTGAGATCAGATGGAGAGGTGAGCCTAAAGTCAG----TGTTGGCTTCAGCTTGTACAATGGATCATAATGCTATTATTTCCAGTCACATTATCGATATAGATGTTTTTATATAGATTATGTGCTGTA
>PS30
AATGAGAATCTTGGTTTCTAGACACTTCATTAAATTTAAGTTGAAGTTTGTTGCTTATTGTAGAGTGCCAAAGGCCTATCTGATTTCCCCTTCTATTTCAGAGGGTCAGCTTGGGTATCCTGCAGTAGATACACAACCAACTCCTCGTCGAGTTAGTTCCCTTAAGTTGAGAGTGATCGCAATTGCAGCAGCGAATAAGCACAGTGCAGCAGTAACTGAGGTTGGGGAAGTCTATACATGGGGATGCAACAGGGAAGGCCAACTTGGTTATGGGACTTCCAATTCTGCTTCAAATTATGTTCCCCGAGCTGTTGAGTCTTTAAAAGGCAAATCGTTAGTAGCTGTTTCTGTAGCAAAGTATCATACAGTGGTGTTGGGATTTGATGGTGAGGTGAGCTTAAATGAGCTGGTATTTACTTTTGTTTGTGTATGGATAAAATGAGAATGCAGTTATTTCCAAAGTATACTTTGATAGATTGTCTATATAATATTGGTATCTTT
>PSF43
-------ATTTTGGTTTCTAGAAACTTCATTAAATTTAAGTTGAAGTTTGTTGTTTATTGTAGAGTGCCAAAGGCTTATTTGAGTTCACCTCCTATTTCAGAGGGTCAGCTTGGGTATCCTGCCGTAGATACACAACCAACACCTCGTCGTGTTAGTTCCCTTAAGTCAAGAGTCATCGCAGTTGCAGCTGCAAATAAGCATAGTGCAGCAGTAACTGAGCTTGGGGAAGTCTATACATGGGGATGCAACAGGGAAGGCCAACTTGGTTACGGGACATCCAATTCTGCTTCAAATTATGTTCCCCGAGCTGTTGAGTCTTTAAAAGGCAAACTATTAATAGCTGTTTCTGCAGCGAAGTATCATACAGTGGTGCTGGGATCTGATGGTGAGGTGAGCTTAAATGAGCTGTTATTTGCTTTTGTTTGTATATGGATAAAATGAGAATACAGTTTTTTCCAAAGTATACTTTAATAAATTCTCTATATAGTATTGTTACATAG
>PTA0
AATGTGAATTTTGGTTTCCAGACACTTCAGTATATTTAAGTTGAAGTTTGTTGCTTATTGTAGAATGCCAAAGGCTTATTTGAGTTCTACTCCTATTTCAGAGGGTCAGCTTGGGTATACTGCAGTAGATACACAATCAACACCTCGACGTGTTAGTTTCCTTAAGACGAGAGTCATTGCAGTTGCAGCAGCAAATAAGCATAGTGCAGTAGTAACTGAGCATGGGGAAGTCTATACATGGGGATGCAACAGGGAAGGCCAACTTGGTTATGGGACTTCCAATTCTGCATCAAATTACATTCCCCGAGCTGTTGAGTCTTTAAAAGGCAAATCGTTAATAGCTGTTTCTGCAGCAAAGTATCATACAGTGGTGCTGGGATTTGATGGTGAGGTGAGCTTAAATGAGTCTTTATTTGCTTTTGTTTATGTATGGGTAAAATGAGAATACAGTTTTTTCCAAAGTATACTTTGATAGGTTGTCTATATAGTATTGG-------
>RC54
------AATTTTGGTTTCTAGACACTTCATTAAATTTAAGTTGAAGTTTGTTGTTTATTGTAGAGTGCCAAAGGCTTATTTGAGTTCACCTTCTATTTCAGAGGGTCAGCTTGGGTATCCTGCTGTAGATACACAGCCAACACCTCGTCGTGTTAGTTCCCTTAAGTTGAGAGTCATCGCAGTTGCAGCAGCAAATAAGCATAGTGCAGCAGTAACTGAGCTTGGGGAAGTCTATACATGGGGATGCAACAGGGAAGGCCAACTTGGTTACGGGACATCCAATTCTGCTTCAAATTATGTTCCCCGAGCTGTTGAGTCTTTAAAAGGCAAACTTTTAATAGCTGTTTCTGCAGCAAAGTATCATACAGTGGTGCTGGGATCTGATGGTGAGGTGAGCTTAAATGAGCTGTTATTTGATTTTGTTTGTATATGGATAAAATGAGAATACAGTTTTTTCCAAAGTATACTTTAATAAATTGTCTATATAGTATTATTATATAG
>RR55
AATGTGAATTTTGGTTTCTAGACACTTCATTAAATTTAAGTTGAAGTTTGTTGTTTATTGTAGAGTGCCAAAGGCTTATTTGAGTTCACCTCCTATTTCAGAGGGTCAGCTTGGGTATCCTGCTGTAGATACACAGCCAACACCACGTCGTGTTAGTTCCCTTAAGTCGAGAGTCATTGCAGTTGCAGCAGCAAATAAGCATAGTGCAGCAGTAACTGAGCTTGGGGAAGTCTATACATGGGGATGCAACAGGGAAGGCCAACTTGGTTACGGGACATCCAATTCTGCTTCAAATTATGTTCCCCGAGCTGTTGAGTCTTTAAAAGGCAAACTTTTAATAGCTGTTTCTGCAGCGAAGTATCATACAGTGGTGCTGGGATCTGATGGTGAGGTGAGCTTAAATGAGCTGTTATTTGATTTTGTTTGTATATGGATAAAATGAGAATACAGTTTTTTCCAAAGTATACTTTAATAAATTGTCTATATAGTATTATTATATAG
>SA1
AATGAGAATCTTTGTTTCTAGACACTTCATTAAATTTAAGTTGAAGTTTGTTGCTTATTGTAGAGTGCCAAAGGCTTATCTGAGTTCCCATCCTATTTCAGAGGGTCAGCTTGGGTATCCTGCAGTAGATACACAACCAACTCCTCGTCGAGTTAGTTCCCTCAAGTCAAGAGTCATCGCAATTGCAGCAGCGAATAAGCATAGTGCAGCAGTTACTGAGGTCGGGGAAGTCTATACATGGGGATGCAACAGGGAAGGCCAACTTGGTTATGGGACTTCCAATTCTGCTTCAAATTATGTTCCCCGAGCTGTTGAGTCTTTAAAAGGCAAATCGTTAGTAGCTGTTTCTGTAGCAAAGTATCATACAGTGGTGTTGGGATTTGATGGCGAGGTGAGCTTAAATGAGCTGTTATTTACTTCTGTTTGTGTATGGATAAAATGAGAATACAGTTCTTTCCAAATTATACTTTTATAGATTGTCTATATAGTATTGGTATCTTT
>SC0
AACGTGAATATTGGTTTCTAGACACTTCATTAAATTTAAGTTGAAGTTTATTGCTTATTGTAGAGTGGTAAAGGCTTATTTGAGTTTCCCTGCTATTTCAGAGGGTCAGCTTGGGTATCCTGCAGTAGATACACAACCAACCCCTCGTCGTGTTAGTTCCCTTAAGACGAAAGTTGTTGCTGTTGCAGCAGCAAATAAGCATAGTGCAGCAGTAACTGATCTTGGGGAAGTCTATACATGGGGATGCAACAGGGAAGGCCAACTTGGTTACGGGACTTCTAATTCTGCTTCAAATTATGTTCCCAGAGCTGTTGAGTCTTTAAAAGGAAAATATCTAAAAGCTGTTTCTGCAGCGAAGTATCATACAGTGGTGCTGGGATTGGATGGTGAGGTGAGTTTAAATGAGTTGTTATTTGTTTTTGTTTGTACATGGATAAAATGAGAATA-GTTTTTTTCCGAAGTATACATTGATAGATTCAAGATCTTCCTCTACTATGTAG
>SE46
TTTTCTTGGGAAGGC---------------------------GTATGCTGATGTTTATCTTCATATCTTAATATTTGGATTTCTCATTTGCCATATTTCAGAGGGTCAGCTTGGATATACTTCAGTTGATACTCAACCAACACCACGCCGGGTGGGTTTCCTTAAGATGAAAGTCATAGCAGTTGCAGCAGCAAATAAGCATAGTGCAGTAGTAACTGAATTTGGAGAAGTCTATACATGGGGTTGCAACAAGGATGGTCAGCTTGGTTATGGGACTTCCAACTCAGCATCAAATTATGTTCCTCGAGCAGTTGAATATTTGAAAGGCAAACATTTTGTCGCAGTTTCTGCAGCAAAATATCATACGGTGGTTCTGGGAGCCGATGGGGAGGTGAGTTTAAATTGGTTTTCTTTTCTGTCTGCTTTGTAAATCCTGCATGGTCATTATGGTAATATTGAAAGTATATGGAATGGACAGTTATATATGGTGTGGCAAGTGTA
>SG23
TGTTTGTTTCCAACTTTCTATGCATCTTATTTGAATTAAGTTGCATTTCCTTGCTTAGTATGCAGAGCAAAAGGCTTAATTGTTTTCTTTCTTAATTTCAGAGGGTCAGCTGGGGTATACTGCAGTTGATACACAACCAACACCTCGCCGTGTTAATTTTCTCAAGACAAGAGTCATTGCAGTCGCAGCAGCAAATAAGCATAGTGCAGCAGTAACTGAACCTGGAGAAATATATACTTGGGGGTGTAACAGAGAAGCCCAACTTGGTTATGGCACTTCCAATTCTGCATCAAATTCTGTTCCCCGTGCTGTTGAGGCTTTAAAAGGAAAATGTTTTGTGGCAGTTTCTGCAGCGAAGTATCATACAGTGGCACTGGGATCTGATGGAGAGGTGAGAGTAGAATCAATGTTGATTGCTTTTGGCTTGCTACTCGCACAATTATGGCAGTGTAAAAATGCATGCGTATTTTATGAATGTCTGTTGATGGTATGGGTATCTTT
>SS22
TGTTGGTTTCCAACTTTCTATGCATCTTATTTGAATTAAGTTGCATTTCCTTGCTTAGTACGCAGAGCAAAAGGCTTAATTGTTTTCTTTCTTAATTTCAGAGGGTCAGCTGGGGTATACTGCAGTTGATACACAACCAACACCTCGCCGTGTTAGTTTTCTCAAGACAAGAGTCATTGCAGTCGCAGCAGCAAATAAGCATAGTGCAGCAGTAACTGAGCCTGGAGAAATATATACTTGGGGGTGTAACAGAGAAGCCCAACTTGGTTATGGCACTTCCAATTCTGCATCAAATTATGTTCCCCGTGCTGTTGAGGCTTTAAAAGGAAAATGTTTTGTGGCAGTTTCTGCAGCAAAGTATCATACAGTGGCACTGGGATCTGATGGAGAGGTGAGATTAGAATCAATATTGATTGCTTTTGGCTTGCTACTCTCACAATTATGGCAGTGTAAAAATGCATGCGTATTTTATGAATGTCTGTTAATGGTATGGGTATCTTT
>SV36
AATTTGGTTTCAAGTTTCAACACATCTTATTTGAGTTAAGTTGCAGATTGTTACTTTGTGTAGCAGGCCAAATACTTATTTGTTCTTTCCCCTTATTTCAGAGGGCCAGCTTGGGTATACTGCAGTTGATACGCAAGCAACACCTCGCCGTGTTAGTTTTCTCAAGACAAGAGTCATTGCAGTTGCAGCAGCAAATAAACATAGCGCGGCAGTAACTGAGCCTGGGGAAGTCTATACATGGGGATGCAACAGGGAGGGCCAACTTGGTTATGGGACTTCGAATTCTGCATCAAATTATGTTCCCCGTGCTGTCGAGTCTTTAAAAGGAAAACATTTTTTGGCGGTTTCTGCAGCAAAGTACCATACAATGGCACTGGGATCTGATGGAGAGGTGAGCTCGAATGAGCCGCTGGGCAATGATATAAGACTAAGCATATTAATATGTCAAAGTAACATGCATTGTATAGTTTATGAATGCATGTATGGGCTTTGGTAGTTTTC
>TA17
TGGTGCTTTCCAATTTTCTATGCATCTTATTTGAATAAAGTTGCATTTCTTTGCTTAGAACACATAACAAAAGGCTTAATTATTCTTTATCTTCATTTCAGAGGGTCAGCTGGGGTATACTGCAGTTGATACACAACCAACACCTCGCCGTGTCAGTTTTCTCAGGACAAGAGTCATTGCAGTTGCAGCAGCAAATAAACATAGTGCAGCAGTAACTGAGCCTGGAGAAATATATACTTGGGGTTGTAACAGAGAAGCCCAGCTTGGTTATGGCACTTCCAATTCTGCATCAAATTACGTTCCTCGTGCTGTTGAGGCTTTAAAAGGAAAATGTTTTGTGGCAGTTTCTGCAGCAAAGTATCATACAGTGGCACTGGGATCTGATGGAGAGGTGAGTTTAGAATCGGTGTTGATTGCTTTTGGCTTTCTACTCACACAATTATGGCACAGTAGAACTCCATGCATGTTTTATTACGAATGTTTAATGGCAGACAATCTTTT
>TB39
TTTTGGTTTCTAGCTTTCTGCATGTCTTATCTGAGTTAAGTTGCAGTTTTTGGCTTGGTGCACAGGGCAAAAGGCTTAATTGTTTTCCTTGCCTATTTCAGAGGGTCAGCTTGGGTATACTGCAGTTGATACACAACCAACACCTCGCCGTGTCAGTTTTCTCAAGCCAAGAGTCATTGCAGTTGCAGCAGCAAATAAGCACAGCGCGGCAGTAACTGAGTCTGGAGAAGTTTATACATGGGGTTGCAACAAGGAAGGTCAACTTGGTTATGGGACTTCCAATTCTGCATCAAATTATGTTCCCCGTGCTGTTGAATCTTTAAAAGGAAAAAGTTTTGTGGCAGTTTCTGCAGCAAAATATCATACAGTGGCACTGGGATCTGATGGAGAGGTGAGTTTAAAATTAGTGATGA-TGCTTTTAGCTTGCTAATCACACAAGTATGTCAAGGTAAAAATGCACGCTTATTTTATAAATGTCTGTATATGGTGTTGGTATCTTC
>TC31
TATTCTTCATATTTTTGCTATTCATTCTATCTAGAGAGTGGAGCGCTTCTCATTTGTACATTGATGAATAGAGTCACAGTTTATTCTTCTCCTTGTTTCAGAGGGTCAGCTTGGATATACCTCAGTTGATACGCAAGCAACACCTCGCCGGGTTAGTTCACTCAAAACAAGAGTCATTGCAGTGGCAGCAGCTAATAAGCATAGTGCAGCAGTAACTGAGTCTGGAGAAGTATATACATGGGGATGCAACAGGGAAGGTCAACTTGGTTATGGCACTTCCAATTCTGCATCAAATTATGTTCCCCGTGCAGTGGAGTCTTTGAAAGGCCAATGCCTTGTGGAAGTCTCTGCAGCAAAGTATCACACAGTGGTTCTGAGATCAGATGGAGAGGTGAGCTTAATGTCAGTGTACAATGGATAATAATTCTAAATACATAATTATTTCCAATGTCACAGCTCATGTCTATGTTATAAATGGGTTTATATCGTTTATGTGCTGTA
>TN1
AATTGGTTTCTAACTTTCTACATGTCTTATTTGATTTAAGTTGCTGTTTTTTGCTTAGTGCACAGGGTAAAAAGCTCAATTGTTTTTCTTTCTTATTTCAGAGGGTCAGCTTGGGTATACTGCAGTTGATACACAACCAACACCTCGCCGTGTTAGTTTTATCAAGACAAGGGTCATCGCAGTTGCAGCAGCAAACAAGCATAGTGCAGCAGTAACTGAGTCTGGAGAAGTCTATACATGGGGATGCAACAAGGAAGGCCAACTTGGTTATGGGACTTCCAATTCTGCATCAAATTATGTTCCCCGTGCTGTTGAGTCTTTAAAAGGAAAAAGTTTTGTGGCAGTTTCTGCAGCAAAGTATCATACTGTGGCACTGGGATCTGATGGAGAGGTGAGCTTAAAATTAGTGTTGATTGCTTTTAGCTCACTATTCATACAGTTATGTCAAAGTAAAAATGCATGCGTATTTTATGAATGCCTGTATATGGCATTGGCATCTTT
>TO14
TGTGTCTTTCCAAATTTCTATGCATCTTATTTGAATTAAGTTGCATTTCTTTGCTTAGTACACAGAGCAAAAGGCTTAATTATTTTCTTTCTTCATTTCAGAGGGTCAGCTGGGGTATACTGCAGTTGATACACAACCAACACCTCGCCGTGTTAGTTTTCTCAAGACAAGAGTCATTGCAGTCGCAGCAGCAAATAAGCATAGTGCAGCAGTAACTGAGCCTGGAGAAATATATACTTGGGGTTGTAACAGAGAAGCCCAACTTGGTTATGGCACTTCCAATTCTGCATCAAATTATGTTCCCCGTGCTGTTGAGGCTTTGAAAGGAAAATGTTTTGTGGCAGTTTCTGCAGCAAAGTATCATACAGTGGCACTGGGATCTGATGGAGAGGTGAGATTAGAATCAGTGTTGATTGCTTGTGGCTTGCTACTCACACAATAATGGCACAGTAAAACTCCATGCATGTTTTATGAATGTCTGTTAAGGGCGCAGGCATCTTT
>TPL03
AATGTGAATTTTGGTTTCTAGACACTTCATTAAATTTAAGTTGAAGTTTGTTGTTTATTGTAGAGTGCCAAAGGCTTATTTGAGTTCACCTCCTATTTCAGAGGGTCAGCTTGGGTATCCTGCTGTAGATACACAACCAACACCTCGTCGTGTTAGTTCCCTTAAGTCAAGAGTCATCGCAGTTGCAGCAGCAAATAAGCATAGTGCAGCAGTAACTGAGCTTGGGGAAGTCTATACATGGGGATGCAACAGGGAAGGCCAACTTGGTTACGGGACATCCAATTCTGCTTCAAATTATGTTCCCCGAGCTGTTGAGTCTTTAAAAGGCAAACTTTTAATAGCTGTTTCTGCAGCGAAGTATCATACAGTGGTGCTGGGATCTGATGGTGAGGTGAGCTTAAATGAGCTGTTATCTGTTTTTGTTTGTATATGGATAAAATGAGAATACATTTTTTTCCAAAGTATACTTTTATAA--------------------------
>WN5
TGGTTGTCTCATTCTTTTGAAATATATATTTGAGTTAAAGTTGCAGCTTGTTGTTTAGTACAGAGAGCCAAAGTCTTATTTGC-CTTTTTTCTTATTTCAGAGGGTCAGCTAGGTTACCCTGCTGTTGATACACAACCAACACCTCGTCGTGTTAGTTCTCTCAAAGCAAGAGTCACTGCACTTGCGGCAGCAAATAAACATAGCGCAGTGGTAACTGAGGCCGGAGAAGTCTATTCCTGGGGGTGCAACAGGGAAGGCCAACTTGGTTATGGAACTTCAAATTCAGCATCAAATTATGTTCCTCGTTCTGTTGAGTCTTTAAAAGGCAAATGTTTTGTAGCAGTTTCTGCAGCAAAGTGTCATACAGTTGTGCTGGGATCTGATGGAGAGGTAAACTTGAAATGAATGTTGATTGCTTTGTAGGCAGTGAATATATTTACAATCAATCATGTCCAAGTAAATATTGATTATGAATGTCTGTATTTACTGATGGTATGTTT
>WS10
CCTTGCTTTTCAATTCTCTATGCACCTTATTTGAATAAAGTCACATTTCTTTGAGTAGTGCGGAGAGCACCAGGCTTTATCCTATTCTGTCTTTATTTCAGAGGGTCAGCTGGGGTATACTGCAGTTGATACACAACCAACACCTCGCCGTGTTAGCTTTCTTAAGTCAAGAGTCATTGCAGTCGCAGCAGCAAATAAGCATAGTGCAGCAGTAACTGAGCCTGGAGAAATATATACTTGGGGTTGTAACAGAGAAGCCCAACTTGGTTATGGCACTTCCAATTCTGCATCAAATTATGTTCCCCGTGCTGTTGAGGCTTTAAAAGGAAAATGTTTTGTGGCAGTTTCTGCAGCAAAGTATCATACAGTTGCACTGGGATCTGATGGGGAGGTGAGTTTAGAAACAGTGTTGGTTGCTTTTGGGTTGCTACTCAGACAATAATGGCACAGTAAAAATGTATCAGTATTTTATGAATGTCTGTTATGTGCATAGGTATCTTG
>WW11
CCTTGCTTTTCAATTCTCTATGCACCTTATTTGAATAAAGTCACATTTCTTTGAGTAGTGCGGAGAGCACCAGGCTTTATCCTATTCTGTCTTTATTTCAGAGGGTCAGCTGGGGTATACTGCAGTTGATACACAACCAACACCTCGCCGTGTTAGCTTTCTTAAGTCAAGAGTCATTGCAGTCGCAGCAGCAAATAAGCATAGTGCAGCAGTAACTGAGCCTGGAGAAATATATACTTGGGGTTGTAACAGAGAAGCCCAACTTGGTTATGGCACTTCCAATTCTGCATCAAATTATGTTCCCCGTGCTGTTGAGGCTTTAAAAGGAAAATGTTTTGTGGCAGTTTCTGCAGCAAAGTATCATACAGTTGCACTGGGATCTGATGGGGAGGTGAGTTTAGAAACAGTGTTGGTTGCTTTTGGGTTGCTACTCAGACAATAATGGCACAGTAAAAATGTATCAGTATTTTATGAATGTCTGTTATGTGCATAGGTATCTTG
