# Supplementary material for: Development of a Target Enrichment Probe Set for Conifer (REMcon)
Source: Biology (Basel). 2024 May 22;13(6):361. doi: 10.3390/biology13060361 (PMC11200496; doi:10.3390/biology13060361)
Supplement: Supplementary file 1 [file biology-13-00361-s001.zip › biology-2960267-supplementary/Sup data/secapr_alignments_paralogs/9.fasta]

>AA3
ATGTAAAAGTGTAGTGAAGTTTTCCCCTATGGCTGCTGCTGTAAGGGAAAAGGAAGGCAACACAGCTAGTGCAAAAGAAGCATCCAAAGGTAAGAAGGTTATGGTAATAGGAGGAGATGGGTACTGTGGATGGGCAACAGCATTACACCTCTCAAACCAGGGCTACCAAGTTGCCATTGTTGACAGCCTTGTACGGAGGCTCTTTGACCAGCAGCTTGGGATTGATTCCTTAACACCCATTGCCTCTATTCACAAAAGAATTAAGAGATGGAACCAAATTTCCGGTAAGCAACTTGACCTCTTGGTTGGGGACATCTGTGATTTTGATTTTCTGGCAGAGGCCTTCAAATCTTTTGAACCTGAGGCAGTTGTACACTTTGGGGAACAGAGGTCAGCTCCTTATTCCATGATAGACAGGGGAAGGGCAGTCTATACACAGCATAACAACGTGATTGGGACGTTGAATGTGCTGTTTGCAATCAAAGAATTTAGGCCAGAGTGCCATTTGGTCAAATTGGGCACCATGGGAGAGTATGGTACTCCTAATATTGATATTGAAGAGGGCTACATTACCATCAACCATAATGGTCGAACTGATACACTGCCATATCCTAAGCAAGCGAGTTCCTTTTATCATCTCAGCAAAGTGCATGATTCGCATAATATAGCTTTCACTTGCAAGGCCTGGGGACTAAGGGCAACCGACCTAAACCAAGGGGTAGTCTATGGTGTGATGACTCCGGAGACTGCAATGCATGAAGAATTGATTAATAGACTGGATTATGACGGTGTTTTTGGGACTGCATTGAACCGTTTCTGTGTGCAAGCAGCTGTTGGACACCCTCTCACCGTTTATGGCAAGGG
>AA60
AGTTACGAACAAGAGCAAATTTTCTTCCATGGCTGTTGCTGTAAGAGAAAAAGAAGGCAACTCAACTTATGCAGAGGAAGCGGGTAAAGGTAAAAAAGTTATGATTATTGGAGGGGATGGGTACTGTGGATGGGCAACGGCACTGCACCTTTCAAATAAAGGCTACCGAGTTTCTATAGTTGACAGCCTTGTGCGCCGACTCTTTGATCAACAGCTCGGCATTGATTCCTTAACACCCATTGTGTCTATTCAGAAGAGAGTAAAAAGATGGAACAAGATTTCTGGGAAGCAAATTGACCTTCTGATTGGTGACATCTGTGATTTTGATTTTCTGGCAGAAGCATTTAAGTCTTTTGAACCTGAGGCTGTTGTGCACTTTGGAGAACAGAGGTCAGCTCCTTACTCCATGATAGACAGAGGGAGAGCAGTTTATACACAGCATAATAACGTGATAGGGACTTTGAATGTGCTTTTTGCAATCAAAGAATTCAGCTCAGAGTGTCATATGGTGAAGTTGGGCACCATGGGGGAATACGGAACTCCTAATATCGATATTGAAGAGGGGTACATTACCATCAATCACAATGGTCGAACTGATACATTACCATATCCTAAGCAAGCGAGTTCCTTTTATCATCTTAGCAAAGTCCATGATTCCCATAACATTGCTTTCACTTGCAAGGCCTGGGGACTAAGGGCTACGGACCTTAACCAAGGAGTGGTCTATGGTGTTACGACCCCAGAGACTGCAATGCATGAAGAACTAATAAATAGACTAGATTACGATGGTGTGTTTGGGACAGCACTGAACCGCTTCTGCGTGCAAGCGGCTGTTGGGCATCCTCTAACAGTTTATGGAAAGGG
>AAR4
ATGTAAAAGTGTAGTGAAGTTTTCCCCTATGGCTGTTGCTGTAAGGGAAAAGGAAGGCAACACAGCTAGTGCAAAAGAAGCATCCAAAGGTAAGAAGGTTATGGTAATAGGAGGAGATGGGTACTGTGGATGGGCAACAGCATTACACCTCTCAAACCAGGGCTACCAAGTTGCCATTGTTGACAGCCTTGTACGGAGGCTCTTTGACCAGCAGCTTGGGATTGATTCCTTAACACCCATTGCCTCTATTCACAAAAGAATTAAGAGATGGAACCAAATTTCCGGTAAGCAACTTGACCTCTTGGTTGGGGACATCTGTGATTTTGATTTTCTGGCAGAGGCCTTCAAATCTTTTGAACCTGAGGCAGTTGTACACTTTGGGGAACAGAGGTCAGCTCCTTATTCCATGATAGACAGGGGAAGGGCAGTCTATACACAGCATAACAACGTGATTGGGACGTTGAATGTGCTGTTTGCAATCAAAGAATTTAGTCCAGAGTGCCATTTGGTCAAATTGGGCACCATGGGAGAGTATGGTACTCCTAATATTGATATCGAAGAGGGCTACATTACCATCAACCATAATGGTCGAACTGATACACTGCCATATCCTAAGCAAGCGAGTTCCTTTTATCATCTCAGCAAAGTGCATGATTCGCATAATATAGCTTTCACTTGCAAGGCCTGGGGACTAAGGGCAACCGACCTAAACCAAGGGGTAGTCTATGGTGTGATGACTCCGGAGACTGCAATGCATGAAGAATTGATTAATAGACTGGATTATGATGGTGTTTTTGGGACTGCATTGAACCGTTTCTGTGTGCAAGCAGCTGTTGGACATCCTCTCACGGTTTATGGCAAGGG
>AF1
ATGCAAGAAAACATGCAAGTTTTCTCCCATGGCTATTGCTGTGAAGGAAAAGGAAGGCAATATAACTACTGCAAAAGAAGCAGGCAAGGGCAAAAAGGTTATGGTTATAGGAGGAGATGGATACTGTGGATGGGCAACAGCATTACACCTCTCAAACCAAGGCTACCAAGTTGCTATTGTTGACAGCTTTGTTCGCAGGCTGTTTGACCAACAACTTGGGATTGATTCCCTGACACCCATTGTCTCTATTCACAAGAGAATCAAGAGATGGAATCAAATTTCGGGTAAGCAGCTTGATCTTTTAATCGGGGATATCTGTGATTTTGATTTCCTCGCAGAGGCCTTCAAGTCTTTTGAACCAGAGGCTGTTGTACACTTTGGGGAACAGAGGTCAGCTCCTTATTCGATGATAGACAGGGGAAGGGCAGTCTACACGCAGCATAACAATGTGATTGGAACCTTGAATGTGCTGTTTGCAATCAAAGAATATTGTCCTGAGTGTCATTTGGTGAAATTGGGCACCATGGGCGAATATGGTACTCCTAATATTGATATTGAAGAGGGGTACATTACCATCACCCATAATGGTCGGACTGATACACTGCCATATCCTAAGCAAGCGAGTTCCTTTTATCATCTTAGCAAAGTGCATGATTCACATAACATAGCATTCACTTGCAAGGCCTGGGGCCTAAGAGCGACTGATCTCAATCAGGGGGTTGTCTATGGTGTGATGACTCGAGAGACTGCAATGCATGAAGAACTAATTAATAGGCTGGATTATGACGGTGTTTTTGGGACTGCATTGAACCGTTTCTGCGTTCAAGCTGCTGTTGGGCATCCTCTTACAATTTATGGGAAGGG
>AG2
ATGCAAGAAAACATGCAAGTTTTCTCCCATGGCTATTGCTGTGAAGGAAAAGGAAGGCAATATAACTACTGCAAAAGAAGCAGGCAAGGGCAAAAAGGTTATGGTTATAGGAGGAGATGGATACTGTGGATGGGCAACAGCATTACACCTCTCAAACCAAGGCTACCAAGTTGCTATTGTTGACAGCTTTGTTCGCAGGCTGTTTGACCAACAACTTGGAATTGATTCCCTGACACCCATTGTCTCTATTCACAAGAGAATCAAGAGATGGAATCAAATTTCGGGTAAGCAGCTTGATCTTTTAATCGGGGATATCTGTGATTTTGATTTCCTCGCAGAGGCCTTCAAGTCTTTTGAACCAGAGGCTGTTGTACACTTTGGGGAACAGAGGTCAGCTCCTTATTCGATGATAGACAGGGGAAAGGCAGTCTACACGCAGCATAACAATGTGATTGGAACCTTGAATGTGCTGTTTGCAATCAAAGAATATAGTCCTGAGTGTCATTTGGTGAAATTGGGCACCATGGGAGAATATGGTACTCCAAATATTGATATTGAAGAGGGGTACATTACCATCACCCATAATGGTCGGACTGATACACTGCCATATCCTAAGCAAGCGAGTTCCTTTTATCATCTTAGCAAAGTGCATGATTCACATAACATAGCATTCACTTGCAAGGCCTGGGGTCTAAGAGCGACTGATCTCAATCAGGGGGTTGTCTATGGTGTGATGACTCGAGAGACTGCAATGCATGAAGAACTAATTAATAGGCTGGATTATGACGGTGTTTTTGGGACTGCATTGAACCGTTTCTGCGTTCAAGCTGCTGTTGGGCATCCTCTTACAATTTATGGGAAGGG
>AH26
GTGCAGAAATGTTGGCAAGTTTTCCCCGAGGGCTGTTGCCGTGAAGGAGAAAGAAATGAAAACATCCCCTGTCAAGGAAGGAGGTAAAGGGAAAAGAGTAATGGTTGTAGGAGGGGATGGGTACTGTGGATGGGCGACAGCTTTGCATCTGTCAAACAGAGGATACGAAGTTGCCATTGTTGATAACCTTGTGCGTAGGTCGTTTGATCAACAGCTGGGGATCGACTCCTTAACACCCATTGTTTCAATTCAGAAGAGAATAAAGAGATGGAAGCAAGTCTCTGGCAAGCAACTTGACCTCTTTGTGGGAGACGTTTGTGATTTTGATTTCCTTGCAGAGGCTTTCAAGTCCTTTGATCCTGAGGCAGTTGTACACTTTGGAGAGCAGAGGTCTGCTCCTTATTCCATGATAGACAGAGGAAGAGCAGTGTACACTCAGCATAATAATGTGATTGGAACCATGAATGTGCTCTTTGCTATCAAAGAATTCAGCCCAGAATGCCATTTGGTTAAACTGGGTACCATGGGAGAGTATGGAACTCCTAACATTGATATCGAAGAAGGGTACATTACCATTAGTCATAATGGTCGGACAGACACACTGCCATATCCGAAGCAAGCAAGCTCCTTTTATCATCTTAGCAAAGTGCACGATTCTCACAACATAGCTTTTACTTGCAAGGCCTGGGGACTAAGGGCTACAGACCTTAATCAAGGGGTGGTTTATGGCGTCATAACTCCAGAGACTGCAGAACATGAAGAACTCATTAATAGGCTGGACTATGATGGTGTATTCGGGACTGCATTGAACCGTTTCTATGTGCAAGTAGCTGTTGGACATCCTCTCACAGTTTATGGCAAGGG
>AME1
ATGTAAAAGTGTAGTGAAGTTTGTCCCCATGGCTGTTGCTGTAAGGGAAAAGGAAGGCAACACAGCTAGTGCAAAAGAAGCATCCAAAGGTAAGAAGGTTATGGTCATAGGAGGAGATGGGTACTGTGGATGGGCAACAGCATTACACCTCTCAAACCAGGGCTACCAAGTTGCCATTGTTGACAGCCTTGTACGGAGGCTCTTTGACCAGCAGCTTGGGATTGATTCCTTAACACCCATTGCCTCTATTTACAAAAGAATTAAGAGATGGAACCAAATTTCCGGTAAGCAACTTGATCTCTTGGTTGGGGACATCCGTGATTTTGATTTTCTGGCAGAGGCCTTCAAATCTTTTGAACCTGAGGCAGTTGTACACTTTGGGGAACAGAGGTCAGCTCCTTATTCCATGATAGACAGGGGAAGGGCAGTTTATACACAGCATAACAATGTCATTGGGACGTTGAATGTGCTGTTTGCAATTAAAGAATTTAGTCCAGAGTGCCATTTGGTCAAATTGGGCACCATGGGAGAGTATGGTACTCCTAATATTGATATTGAAGAGGGCTACATTACCATCAACCATAATGGTCGAACTGATACACTGCCATATCCTAAGCAAGCGAGTTCCTTTTATCATCTCAGCAAAGTGCATGATTCGCATAACATAGCTTTCACTTGCAAGGCCTGGGGACTAAGGGCAACAGACCTTAACCAAGGGGTAGTCTATGGTGTGATGACTCCGGAGACTGCAATGCATGAAGAACTGGTTAATAGACTGGATTATGACGGTGTTTTTGGGACTGCATTGAACCGATTCTGTGTGCAAGCAGCTGTTGGACATCCTCTCACAATTTATGGCAAGGG
>AP25
GTGCAGAAATGTTGGCAAGTTTTCCCCGAGGGCTGTTGCCGTGAAGGAGAAAGAAATGAAAACATCCCCTGTCAAGGAAGGAGGTAAAGGGAAAAGAGTAATGGTTGTAGGAGGGGATGGGTACTGTGGATGGGCGACAGCTTTGCATCTCTCAAACAGAGGATACGAAGTTGCCATTGTTGATAACCTTGTGCGTAGGTCGTTTGATCAACAGCTGGGGATCGACTCCTTAACACCCATTGTTTCAATTCAGAAGAGAATAAAGAGATGGAAGCAAATCTCTGGCAAGCAACTTGACCTCTTTGTGGGAGACGTTTGTGATTTTGATTTCCTTGCAGAGGCTTTCAAGTCCTTTGAACCTGAGGCAGTTGTACACTTTGGAGAGCAGAGGTCTGCTCCTTATTCCATGATAGACAGAGGAAGAGCAGTGTACACTCAGCATAATAATGTGATTGGAACCATGAATGTGCTCTTTGCTATCAAAGAATTCAGCCCAGAATGCCATTTGGTTAAACTGGGTACCATGGGAGAGTATGGAACTCCTAACATTGATATCGAAGAAGGGTACATTACCATTAGTCATAATGGTCGGACAGACACACTGCCATATCCGAAGCAAGCGAGCTCCTTTTATCATCTTAGCAAAGTGCACGATTCTCACAACATAGCTTTTACTTGCAAGGCCTGGGGACTAAGGGCCACAGACCTTAATCAAGGGGTGGTTTATGGCATCATAACTCCAGAGACTGCAGAACATGAAGAACTCATTAATAGGCTGGACTATGATGGTGTATTCGGGACTGCATTGAACCGTTTCTGTGTGCAAGCAGCTGTTGGACATCCTCTCACAGTTTATGGCAAGGG
>APA47
ATGCAAGAAAACATTCAAGTTTTCTCCCATGGCTATTGCTTTGAAGGAAAAGGAAAGCAATATAACTACTGGAAAAGAAGCAGGTAAGGGTAAAAAGGTTATGGTTATAGGAGGAGATGGATATTGTGGATGGGCAACAGCACTGCATCTCTCAAACCAAGGCTACGAAGTTGCTATTGTTGACAGCCTTGTTCGCAGGCTGTTTGATCAACAACTTGGCATCGATTCCCTAACACCCATTGCCTCTATTCACAAGAGAATCAAGAGATGGAATCAAATTTCGGGTAAGCAACTTGATCTTTTAATCGGGGATATCTGTGATTTTGATTTCCTGGCAGAGGCCTTCAAGTCTTTTGAACCAGAGGCAGTCGTACACTTTGGGGAACAGAGGTCAGCTCCTTATTCCATGATAGACAGGGGAAGGGCAGTCTACACGCAGCATAACAATGTGATTGGAACCTTGAATGTGCTGTTTGCAATCAAAGAATTTAGTCCTGAGTGTCATTTGGTGAAATTGGGCACCATGGGAGAATATGGGACTCCTAATATTGATATTGAAGAGGGGTACATTACCATCACCCATAATGGTCGGACTGATACACTGCCATATCCTAAGCAAGCAAGTTCCTTTTATCATCTGAGCAAAGTGCATGATTCACATAACATAGCATTCACTTGCAAGGCCTGGGGCCTAAGGGCGACTGACCTCAATCAGGGGGTTGTCTATGGTGTGATGACTCGAGAGACTGCAATGCATGAAGAACTAATTAATAGGCTGGATTATGACGGTGTTTTTGGGACTGCATTGAATCGTTTCTGCGTTCAAGCTGCTGTTGGGCATGCTCTCACAATTTATGGGAAGGG
>AR2
ATGTAAAAGTGTAGTGAATTTTGTCCCCATGGCTGTTGCTGTAAGGGAAAAGGAAGGCAACACAGCTAGTGCAAAAGAAGCATCCAAAGGTAAGAAGGTTATGGTCATAGGAGGAGATGGGTACTGTGGATGGGCAACAGCATTACACCTCTCAAACCAGGGCTACCAAGTTGCCATTGTTGACAGCCTTGTACGGAGGCTCTTTGACCAGCAGCTTGGGATTGATTCCTTAACACCCATTGCCTCTATTCACAAAAGAATTAAGAGATGGAACCAAATTTCCGGTAAGCAACTTGACCTCTTGGTTGGGGACATCTGTGATTTTGATTTTCTGGCAGAGGCCTTCAAATCTTTTGAACCTGAGGCAGTTGTACACTTTGGGGAACAGAGGTCAGCTCCTTATTCCATGATAGACAGGGGAAGGGCAGTCTATACACAGCATAACAATGTCATTGGGACGTTGAATGTGCTGTTTGCAATTAAAGAATTTAGTCCAGAGTGCCATTTGGTCAAATTGGGCACCATGGGAGAGTATGGTACTCCCAATATTGATATTGAAGAGGGCTATATTACCATCAGCCATAATGGTCGAACTGATACACTGCCATATCCTACGCA------------------------------------------------------------------------------------------------------------------------------------------------------------------------------------------------------------------------------------------------------
>AS57
AGTTCCAGACAGGGCCAACTTTTGTTCCATGGCTGTTGCTGTAAAGGAAAAAGAAGGCAACTCATCTTATTCAGAGGAAGCGGGCAAAGGTAAAAAAGTTATGGTTATTGGAGGAGATGGGTACTGTGGATGGGCAACGGCACTACACCTCTCAAACCAAGGCTACCAAGTTGCCATAGTTGACAACCTTGTGCGCCGACTCTTTGACCAACAGCTTGGAATTGATTCCTTAACACCCATTGTTTCTATTCAGAAGAGAATAAAAAGATGGAATCAGATTTCCGGAAAGCAACTGGACCTTCTAATTGGCGACATCTGTGATTTTGATTTTCTGGCAGAAGCGTTCAAATCTTTTGAACCTGAAGCTGTTGTGCACTTTGGAGAACAGAGGTCAGCTCCTTATTCCATGATAGACAGAGGGAGAGCAGTCTATACACAGCATAATAACGTTATCGGAACTTTGAATGTGCTTTTTGCAATCAAAGAATTCAATCCAGAGTGTCATTTGGTGAAATTGGGCACCATGGGAGAATACGGAACTCCTAATATTGATATTGAAGAGGGGTACATTACCATCAATCACAATGGTCGAACTGATACATTACCATATCCTAAGCAAGCGAGTTCTTTTTATCATCTTAGCAAAGTCCATGATTCCCATAACATTGCTTTCACTTGCAAGGCCTGGGGACTAAGGGCTACGGACCTTAATCAAGGGGTGGTCTACGGTGTCATGACTCCAGAGACTGCAATGCACGAAGAACTAATAAATAGACTAGACTATGATGGTGTATTTGGGACAGCATTGAACCGTTTCTGCGTGCAAGCGGCTGTTGGGCACCCTCTCACAGTCTATGGAAAGGG
>ASA51
ATGCAAGAAAACATCCAAGTTTTCTCCCATGGCTATTGCTGTGAAGGAAAAGGAAGGCAATATAACTACTGCAGAAGAAGCAGGCAAGGGCAAAAAGGTTATGATTATAGGAGGAGATGGATTCTGTGGATGGGCAACAGCATTACACCTCTCAAACCAAGGCTACCAAGTTGCTATTGTTGACAGCCTTGTTCGTAGGCTGTTTGACCAACAACTTGGGATTGATTCCCTTACACCCATTGCCTCTATTCATAAGAGAATCAAGAGATGGGATCGAATTTCGGGAAAGCAACTTGATCTTTTAATTGGGGATATCTGTGATTTTGATTTCCTGGCTGAGGCCTTCAAGTCTTTTGAACCAGAGGCAGTTGTACATTTTGGGGAACAGAGGTCAGCTCCTTATTCGATGATAGACAGGGGAAGGGCAGTCTACACCCAGCATAACAATGTGATTGGAACCTTGAATGTTCTGTTTGCAATCAAAGAATTTAGTCCGGAGTGTCACTTGGTTAAATTGGGCACCATGGGAGAATATGGTACTCCCAATATTGATATTGAAGAGGGGTACATTACCATCACCCATAATGGTCGGACTGATACAGTGCCATATCCTAAGCAAGCGAGTTCCTTTTATCATCTTAGCAAAGTGCATGATTCACATAACATAGCATTCACTTGCAAGGCCTGGGGCCTAAGGGCGACTGACCTCAATCAGGGGGTTGTCTATGGTGTGATGACTCCAGAGACTGCAATGCATGAAGAACTAATTAATAGGCTGGATTATGACGGTGTTTTTGGGACCGCATTGAACCGTTTCTGTGTGCAAGCTGCTGTTGGGCATCCTCTTACAATTTATGGGAAAGG
>CB35
GTGCAGAAATGTTGGCAAGTTTTCCCCAAGGGCTGTTGCTGTGAATGAGAGAGAAATGAAAGCATCCCCTGTGAAGGAAGGAGGCAAAGGGAAGAGAGTAATGGTGGTAGGAGGGGATGGGTACTGTGGATGGGCAACAGCTTTGCATCTCTCAAACAGAGGATACCAAGTTGCCATTGTTGATAGCCTTGTGCGTAGGTTGTTTGACGAACAGCTGGGGATCGACTCCTTGACACCCATTGTCTCAATTCAGAAGAGAATAAAGAGATGGAAGCAAGTCTCTGGCAAGCAACTTGACCTCTTTGTGGGAGACGTCTGTGATTTTGATTTCCTTGCAGAGGCTTTCAAATCCTTTGAACCAGAGGCAGTTGTACACTTTGGAGAGCAGAGGTCTGCTCCTTATTCCATGATAGACAGAGGAAGAGCAGTGTACACCCAACATAATAATGTGATTGGAACTATGAATGTGCTCTTTGCTATCAAAGAATTCAGCCCAGAATGCCATTTGGTTAAACTAGGTACCATGGGAGAGTATGGAACTCCTAACATTGATATTGAAGAAGGGTACATCACCATTACTCATAATGGTCGGACAGACACACTGCCATATCCAAAGCAAGCGAGCTCCTTTTATCATCTTAGCAAAGTGCACGATTCTCACAACATAGCTTTTACTTGCAAGGCCTGGGGACTAAGGGCTACAGATCTCAATCAAGGTGTCGTTTATGGCATCACAACTCCAGAGACTGCAGAACACGAAGAACTCATTAATAGGCTGGACTATGATGGGGTATTTGGGACTGCATTGAACCGTTTCTGTGTGCAAGCAGCTGTTGGGCATCCTCTCACAGTTTATGGCAAGGG
>CD18
AGTTACAGACAGGACCAGATTTTCGCCCATGGCTGTTGCTGTAAGGGAAAAAGAAGGCAAATCAACATATGTGGAGGAAGCGGGGAAAGGCAAAAAAGTTATGGTTATCGGAGGAGATGGGTACTGTGGATGGGCAACGGCACTACACCTCTCAAACAAAGGCTACCAAGTTGCGATAGTTGACAGCCTTGTACGCCGACTATTTGATCAACAACTCGGCATTGATTCCTTAACACCCATTGTCTCTATTCAGAAGAGAATAAAGAGATGGAATCAAATGTCCGGCAAGCAAGTTGACCTTTTGATTGGTGACATCTGTGATTTTGATTTTCTGGCAGAAGCATTCAAATCTTTTGAACCTGAGGCTGTTGTGCACTTTGGAGAACAGAGGTCCGCTCCTTA------------------------------------------------------------------------------------------------------------------------------------------------------------------------------------------------------------------------------------------------------------------------------------------------------------------------------------------------------------------------------------------------------------------------------------------------------------------------------
>CDE34
GTGCAGAAATGTTGGCAAGTTTTCCCCAAGGGCTGTTGCTGTGAATGAGAGAGAAATGAAAGCATCCCCTGTGAAGGAAGGAGGCAAAGGGAAGAGAGTAATGGTGGTAGGAGGGGATGGGTACTGTGGATGGGCAACAGCTTTGCATCTCTCAAACAGAGGATACCAAGTTGCCATTGTTGATAGCCTTGTGCGTAGGTTGTTTGACGAACAGCTGGGGATCGACTCCTTAACACCCATTGTCTCAATTCAGAAGAGAATAAAGAGATGGAAGCAAGTCTCTGGCAAGCAACTTGACCTCTTTGTGGGAGACGTCTGTGATTTTGATTTCCTTGCAGAGGCTTTCAAATCCTTTGAACCAGAGGCAGTTGTACACTTTGGAGAGCAGAGGTCTGCTCCTTATTCCATGATAGACAGAGGAAGAGCAGTGTACACCCAACATAATAATGTGATTGGAACTATGAATGTGCTCTTTGCTATCAAAGAATTCAGCCCAGAATGCCATTTGGTTAAACTAGGTACCATGGGAGAGTATGGAACTCCTAACATTGATATTGAAGAAGGGTACATCACCATTACTCATAATGGTCGGACAGACACACTGCCATATCCAAAGCAAGCGAGCTCCTTTTATCATCTTAGCAAAGTGCACGATTCTCACAACATAGCTTTTACTTGCAAGGCCTGGGGACTAAGGGCTACAGATCTCAATCAAGGTGTCGTTTATGGCATCACAACTCCAGAGACTGCAGAACACGAAGAACTCATTAATAGGCTGGACTATGATGGGGTATTTGGGACTGCATTGAACCGTTTCTGTGTGCAAGCAGCTGTTGGGCATCCTCTCACAGTTTATGGCAAGGG
>CF38
ATGTAGAAACAGAGGCAAGTTTTCCCCCATGGCTGTTGCTGTCAGGGATAAACAAGGCAACACATCTAGTGCAGAAGAAGCAGCCAAGAGTAAAAAAGTTATGGTTATAGGAGGAGATGGGTTCTGTGGATGGGCAACAGCATTACACCTCTCAAACCAAGGCTACCAAGTTGCCATAGTTGACAGCCTTGTGCGCCGGCTCTTTGACCAACAACTTGGGATTGATTCTTTAACACCCATTGTTTCTATTCAGAAGAGAATTAAGAGATGGAATCAAATTTCTGGCAAGCAACTTGACCTTTTAGTTGGGGACATCTGTGATTTTGATTTTCTGGCAGAGGCCTTCAAATCTTTTGAACCTGAGGCGGTTGTGCACTTTGGAGAACAGAGGTCAGCTCCTTATTCCATGATAGACAGAGGGAGAGCAGTCTATACACAGCATAATAATGTGATCGGGACTTTGAATGTGTTGTTTGCAATCAAAGAATTTAATCCAGAGTGTCATTTGGTGAAATTGGGCACCATGGGAGAATATGGAACTCCTAATATTGATATTGAAGAGGGATACATCACCATCAATCACAATGGCCGAAGCGATACAATGCCATACCCTAAGCAAGCGAGTTCCTTTTATCATCTTAGTAAAGTCCATGATTCCCATAACATAGCTTTCACTTGCAAGGCCTGGAGACTAAGGGCTACAGACCTTAATCAAGGGGTAGTCTATGGTGTTGTGACTCCAGAGACTGTGATGCATGAAGAATTAATAAATAGACTGGACTATGATGGTGTATTTGGGACTGCATTGAACCGTTTCTGCGTGCAAGCTGCTGTTGGGCACCCTCTCACAGTATATGGCAAGGG
>CH19
AGTTACATACAGGACCAGATTTTCGCCCATGGCTGTTGCTGTAAGGGAAAAAGAAGGCAAATCAACTTATGTGGAGGAAGCGGGCAAAGGCAAAAAAGTTATGGTTATCGGAGGAGATGGGTACTGTGGATGGGCAACGGCACTGCACCTCTCAAACAAAGGCTACCAAGTTGCGATAGTTGACAGCCTTGTGCGCCGACTATTTGATCAACAGCTCGGCATTGATTCCTTAACGCCCATTGTTTCTATTCAGAAGAGAATAAAGAGATGGAATCAAATGTCCGGCAAGCAAGTTGACCTTTTGATTGGTGACATCTGTGATTTTGATTTTCTGGCAGAAGCGTTCAAATCTTTTGAACCTGAGGCTGTTGTGCACTTTGGAGAACAGAGGTCCGCTCCTTACTCCATGATAGACAGAGGGAGAGCAGTCTATACACAGCATAATAACGTGATTGGAACTTTGAATGTACTTTTTGCAATCAAAGAATACAGTTCAGAATGCCATATGGTGAAATTGGGCACAATGGGGGAATACGGAACTCCTAATATTGATATTGAAGAGGGGTACATTACCATCAATCACAATGGTCGAATTGATACATTACCATATCCTAAGCAAGCGAGTTCTTTTTATCATCTTAGCAAAGTCCACGATTCCCATAACATTGCTTTCACTTGTAAGGCCTGGGGACTAAGGGCTACGGACCTTAATCAAGGGGTGGTCTACGGTGTCATGACTCCAGAGACTGCAATGCATGAAGAACTAATAAATAGACTAGACTATGATGGTGTATTTGGGACAGCATTGAATCGCTTCTGCGTGCAAGCGGCTGTTGGGCATCCTCTCACAGTCTACGGAAAGGG
>CHA37
ATGTAGAAACAGAGGCAAGTTTTCCCCAATGGCTGTTGCTGTCAGGGATAAACAAGGCAACACATCTAGTGCAGAAGAAGCAGCCAAGAGTAAAAAAGTTATGGTTATAGGAGGAGATGGGTTCTGTGGATGGGCAACAGCATTACACCTCTCAAACCAAGGATACCAAGTTGCCATAGTTGACAGCCTTGTGCGCCGGCTCTTTGACCAACAACTTGGGATTGATTCTTTAACACCCATTGTTTCTATTCAGAAGAGAATTAAGAGATGGAATCAAATTTCTGGCAAGCAACTTGACCTTTTAGTTGGGGACATCTGTGATTTTGATTTTCTGGCGGAGGCCTTCAAATCTTTTGAACCTGAGGCGGTTGTGCACTTTGGAGAACAGAGGTCAGCTCCTTATTCCATGATAGACAGAGGGAGAGCAGTCTATACACAGCATAATAATGTGATCGGGACTTTGAATGTGTTGTTTGCAATCAAAGAATTTAATCCAGAGTGTCATTTGGTGAAATTGGGCACCATGGGAGAATATGGAACTCCTAATATTGATATTGAAGAGGGATACATCACCATCAATCACAATGGCCGAAGCGATACAATGCCATACCCTAAGCAAGCGAGTTCCTTTTATCATCTTAGTAAAGTCCATGATTCCCATAACATAGCTTTCACTTGCAAGGCCTGGAGACTAAGGGCTACAGACCTTAATCAAGGGGTAGTCTATGGTGTTGTGACTCCAGAGACTGTGATGCATGAAGATTTAATAAATAGACTGGACTATGATGGTGTATTTGGGACTGCATTGAACCGTTTCTGCGTGCAAGCAGCTGTTGGGCACCCTCTCACAGTATATGGCAAGGG
>CJ24
AGTTACAGACATGACCAATTTTTCTTCTATGGCTGTTGCTGTAAGGGAAAAAGAAGGCAACTCTACTTACGCAGAGGAAGCGGCCAAAGGTAAAAAAGTTATGGTTATAGGAGGAGATGGGTACTGTGGATGGGCAACGGCACTCCACCTCTCAAACAAAGGCTACCAAGTTGCCATTGTTGACAACCTTGTGCGCCGACTCTTTGACCAACAGCTCGGCATTGATTCCTTAACACCCATTGTCTCTATTCAGAAGAGAATAAAGAGATGGAATCAAATTTCCGGCAAGCAAGTCGACCTTTTAATTGGCGACATCTGTGATTTTGATTTTCTGGCAGAAGCGTTCAAATCTTTTGAACCTGAGGCTGTTGTGCACTTTGGAGAACAGAGGTCAGCTCCTTACTCCATGATAGACAGAGGAAGGGCAGTCTATACGCAGCATAATAACGTGATTGGAACTTTGAATGTGCTTTTTGCAATCAAAGAATTCAGTCCAGAGTGTCATATGGTGAAATTGGGCACCATGGGGGAATACGGAACTCCTAATATTGATATTGAAGAGGGGTACATTACCATCAATCACAATGGTCGAACTGATACATTACCATATCCTAAGCAAGCGAGTTCCTTTTATCATCTTAGCAAAGTCCATGATTCCCATAACATTGCTTTCACTTGCAAGGCCTGGGGACTAAAGGCGACGGACCTTAATCAAGGGGTGGTCTATGGTGTCATGACTCCAGAGACTGCAATGCACGAAGAACTAATAAATAGACTAGACTACGATGGTGTATTTGGGACAGCACTGAACCGCTTCTGCGTGCAAGCGGCTGTTGGGCATCCTCTCACAATCTATGGAAAGGG
>CK7
AGGTACAGACAGGGCCAATTTTTTTTCCATGGCTGTTGCTGTAAGGGAAAAAGAAGGCAACACAAGTTATGCAGAGGAAGCGGCCAAAGGAAAAAAAGTTATGGTTATTGGAGGAGATGGATACTGTGGATGGGCAACGGCCCTACATCTCTCAAACCAAGGCTACCAAGTTGCCATAGTTGACAGCCTTGTGCGCCGACTCTTTGATCAACAGCTCGGAATTGATTCCTTAACACCCATTGTCTCTATTCAGAAGAGAATAAAGAGATGGAATCAAATTTCCGGCAAGCAACTTGATCTTTTAGTTGGCGACATCTGTGATTTTGATTTTCTGGCAGAAGCTTTCAAATCTTTTGAACCGGAGGCTGTTGTGCACTTTGGAGAACAGAGGTCAGCCCCTTTCTCCATGATAGACAGAGGGCGAGCAGTCTATACACAGCATAATAACGTGATCGGAACTTTGAATGTGCTTTTTGCAATCAAAGAATTCAGTCCAGAGTGTCATTTAGTGAAGCTGGGCACCATGGGAGAATATGGAACACCTAATATTGATATTGAAGAGGGGTACATTACCATCAATCACAATGGTCGAACTGATACATTGCCATATCCTAAGCAAGCGAGTTCCTTTTATCATCTTAGCAAAGTCCATGATTCCCATAACATTGCTTTCACTTGCAAGGCCTGGGGACTAAGGGCTACGGACCTTAATCAAGGGGTGGTCTATGGTGTCATGACTCCAGAGACTGCAATGCATGAAGAACTAATAAATAGACTAGACTATGATGGTGTATTTGGGACAGCATTAAACCGTTTCTGCGTGCAAGCAGCTGTTGGGCACCCTCTCACAATTTATGGAAAGGG
>CL6
AGGTACAGACAGGGCCAATTTTTCTTCCATGGCTGTTGCTGTAAGGGAAAAAGAAGGCAACACAAGTTATGCAGAGGAAGCGGCCAAAGGTAAAAAAGTTATGGTTATTGGAGGAGATGGATACTGTGGATGGGCAACGGCACTACATCTCTCAAACCAAGGCTACCAAGTTGCCATAGTTGACAGCCTTGTGCGCCGACTCTTTGATCAACAGCTCGGAATTGATTCCTTAACACCCATTGTCTCTATTCAGAAGAGAATAAAGAGATGGAATCAAATTTCCGGCAAGCAACTTGATCTTTTAGTTGGCGACATCTGTGATTTTGATTTTCTGGCAGAAGCTTTCAAATCTTTTGAACCGGAGGCTGTTGTGCACTTTGGAGAACAGAGGTCAGCCCCTTTCTCCATGATAGACAGAGGGCGAGCAGTCTATACACAGCATAATAACGTGATCGGAACTTTGAATGTGCTTTTTGCAATCAAAGAATTCAGTCCAGAGTGTCATTTAGTGAAGCTGGGCACCATGGGAGAATATGGAACACCTAATATTGATATTGAAGAGGGGTACATTACCATCAATCACAATGGTCGAACTGATACATTGCCATATCCTAAGCAAGCGAGTTCCTTTTATCATCTTAGCAAAGTCCATGATTCCCATAACATTGCTTTCACTTGCAAGGCCTGGGGACTAAGGGCTACGGACCTTAATCAAGGGGTGGTCTATGGTGTCATGACTCCAGAGACTGCAATGCATGAAGAACTAATAAATAGACTAGACTATGATGGTGTATTTGGGACAGCATTAAACCGTTTCTGCGTGCAAGCAGCTGTTGGGCACCCTCTCACAATTTATGGAAAGGG
>CM9
AGGTACGAATAAGAGCAAATTTTCTTCCATGGCTGTTGCTGTAAGAGAAAAAGAAGGCAACTCAACTTATGCAGAGGAAGCGGGTAAAGGTAAAAAAGTTATGATTATAGGAGGAGATGGGTACTGTGGATGGGCAACGGCACTGCACCTTTCAAATAAAGGCTACCGAGTTTCTATAGTTGACAGCCTTGTGCGCCGACTCTTTGATCAACAGCTCGGCATTGATTCCTTAACACCCATTGTGTCTATTCAGAAGAGAGTAAAGAGATGGAATCAGATTTCTGGGAAGCAACTTGACCTTCTGATCGGTGACATCTGTGATTTTGATTTTCTGGCAGAAGCATTTAAGTCTTTTGAACCTGAGGCTGTTGTGCACTTTGGAGAACAGAGGTCAGCTCCTTACTCCATGATAGACAGAGGGAGAGCAGTTTATACACAGCATAATAACGTGATAGGGACTTTGAATGTGCTTTTTGCAATCAAAGAATTCAACCCAGAGTGTCATATGGTGAAGTTGGGCACCATGGGGGAATACGGAACTCCTAATATTGATATTGAAGAGGGGTACATTACCATCAATCACAATGGTCGAACTGATACATTACCATATCCTAAGCAAGCGAGTTCCTTTTACCATCTTAGCAAAGTCCATGATTCCCATAACATTGCTTTCACTTGCAAGGCCTGGGGACTAAGGGCTACGGACCTTAACCAAGGAGTGGTCTATGGTGTTACGACTCCAGAGACTGCAATGCATGAAGAACTAATAAATAGACTAGATTACGATGGTGTGTTTGGGACAGCACTGAACCGCTTCTGTGTGCAAGCGGCTGTTGGGCATCCTCTCACAGTTTATGGAAAGGG
>CO8
AGTTACGAACAAGAGCAAATTTTCTTCCATGGCTGTTGCTGTAAGAGAAAAAGAAGGCAACTCAACTTATGCAGAGGAAGAGGGTAAAGGTAAAAAAGTTATGATTATTGGAGGAGATGGGTACTGTGGATGGGCAACGGCACTGCACCTTTCAAATAAAGGCTACCGAGTTTCTATAGTTGACAGTCTTGTGCGCCGACTCTTTGATCAACAGCTCGGCATTGATTCCTTAACACCCATTGTGTCTATTCAGAATAGAGTAAAGAGATGGAATCAAATTTCTGGGAAGCAACTTGACCTTCTGATTGGTGACATCTGTGATTTTGATTTTCTGGCAGAAGCATTTAAGTCTTTTGAACCTGAGGCTGTGGTGCACTTTGGAGAACAGAGGTCAGCTCCTTACTCCATGATAGACAGAGGGAGAGCAGTTTATACACAGCATAATAACGTGATAGGGACTTTGAATGTGCTTTTTGCAATCAAAGAATTCAGCCCAGAGTGTCATATGGTGAAGTTGGGCACCATGGGGGAATACGGAACTCCTAATATTGATATTGAGGAGGGGTACATTACCATCAATCACAATGGTCGAACTGATACATTACCATATCCTAAGCAAGCGAGTTCCTTTTATCATCTTAGCAAAGTCCATGATTCCCATAACATTGCTTTCACTTGCAAGGCCTGGGGACTAAGGGCTACGGACCTTAACCAAGGAGTGGTCTATGGTGTTACGACTCCAGAGACTGCAATGCATGAAGAACTAATAAATAGACTAGATTACGATGGTGTATTTGGGACAGCACTGAACCGCTTTTGTGTGCAAGCGGCTGTTGGGCATCCTCTCACAGTTTATGGAAAGGG
>CP16
AGTTACTGACAGGAGCAATTTTTCTCCCATGGCTGTTGCTGTAAGGGAAAAAGAAGGCAAATCAACTTATGTAGAGGAAGCGGGCAAAGGTAAGAAAGTTATGGTTATCGGAGGAGATGGGTACTGTGGATGGGCAACGGCACTACACCTCTCAAACAAAGGCTACCAAGTTGCGATAGTTGACAGCCTTGTGCGCCGACTCTTTGATCAACAGCTCGGCGTTGATTCCTTAACACCCATTGTCTCTATTCAGAAGAGAATAAAGAGATGGAATCAAATTTCCGGCAAGCAACTTGACCTTTTGATTGGTGACATCTGTGATTTTGATTTTCTGGCAGAAGCGTTCAAATCTTTTGAACCTGAGGCTGTTGTGCACTTTGGAGAACAGAGGTCAGCTCCTTACTCCATGATAGACAGAGGGAGAGCAGTCTATACACAGCATAATAACGTGATTGGAACTTTGAATGTGCTTTTTGCAATTAAAGAATTCAGTCCAGAGTGTCATATGGTGAAATTGGGCACCATGGGGGAATACGGAACTCCTAATATTGATATTGAAGAGGGGTACATTACCATCAATCACAATGGTCGAACTGATACGTTACCATACCCTAAGCAAGCGAGTTCCTTTTATCATCTTAGCAAAGTCCATGATTCCCATAACATTGCTTTCACTTGCAAGGCCTGGGGGCTAAGGGCTACGGACCTTAATCAAGGGGTGGTCTATGGTGTCATGACTCCAGAGACTGCAATGCACGAAGAACTAATAAATAGACTAGACTACGATGGTGTATTTGGGACAGCATTGAACCGCTTCTGCGTGCAAGCGGCTGTTGGACATCCTCTCACAGTCTATGGAAAGGG
>CP161
AGTTACTGACAGGAGCAATTTTTCTCCCATGGCTGTTGCTGTAAGGGAAAAAGAAGGCAAATCAACTTATGTAGAGGAAGCGGGCAAAGGTAAGAAAGTTATGGTTATCGGAGGAGATGGGTACTGTGGATGGGCAACGGCACTACACCTCTCAAACAAAGGCTACCAAGTTGCGATAGTTGACAGCCTTGTGCGCCGACTCTTTGATCAACAGCTCGGCGTTGATTCCTTAACACCCATTGTCTCTATTCAGAAGAGAATAAAGAGATGGAATCAAATTTCCGGCAAGCAACTTGACCTTTTGATTGGTGACATCTGTGATTTTGATTTTCTGGCAGAAGCGTTCAAATCTTTTGAACCTGAGGCTGTTGTGCACTTTGGAGAACAGAGGTCAGCTCCTTACTCCATGATAGACAGAGGGAGAGCAGTCTATACACAGCATAATAACGTGATTGGAACTTTGAATGTGCTTTTTGCAATTAAAGAATTCAGTCCAGAGTGTCATATGGTGAAATTGGGCACCATGGGGGAATACGGAACTCCTAATATTGATATTGAAGAGGGGTACATTACCATCAATCACAATGGTCGAACTGATACGTTACCATACCCTAAGCAAGCGAGTTCCTTTTATCATCTTAGCAAAGTCCATGATTCCCATAACATTGCTTTCACTTGCAAGGCCTGGGGGCTAAGGGCTACGGACCTTAATCAAGGGGTGGTCTATGGTGTCATGACTCCAGAGACTGCAATGCACGAAGAACTAATAAATAGACTAGACTACGATGGTGTATTTGGGACAGCATTGAACCGCTTCTGCGTGCAAGCGGCTGTTGGACATCCTCTCACAGTCTATGGAAAGGG
>CR44
ATATGGAGGAGTTGTGAAGATCTCTACAATGGCCATTGCTTTGAAAGAAAAAGAAGGCAAAACTTCTTCGGGTGTAGAAGCAGGAAAAGGTAAAAAAGTAATGGTTATTGGAGGTGATGGCTACTGTGGATGGGCAACAGCCTTGCATCTGTCAAATCAGGGCTACCAAGTTGCCATTGTTGACAGTCTAGTGCGCCGACTTTTCGACGAGCAGCTTGGAATCCATACCTTGACACCCATTGTCTCGGTCCAGAAGAGAATAAAGAGATGGAAGCAAATTGCTGGTAAGCAACTGGACCTTTTCGTTGGAGACATCTGTGATTTTGATTTTTTATCGGAGGCCTTCAAATCCTTCGAACCAGAGGCTGTTGTGCACTTTGGAGAGCAACGATCTGCCCCTTATTCTATGATAGACAGAGGAAGAGCAGTTTACACGCAGCATAATAATGTGATTGGAACCTTGAACGTGCTGTTCGCTATCAAAGAATTCCAACCAGATTGCCATTTGGTGAAGTTGGGCACCATGGGAGAGTATGGAACTCCTAACATAGATATTGAAGAGGGCTACATTACCATCAATCATAATGGTCGGAGTGATACATTACCGTATCCAAAGCAAGCTAGCTCCTTTTATCATCTTAGCAAAGTGCATGATTCTCACAACATAGCTTTCACTTGCAAGGCCTGGGGATTGAGGGCAACGGACCTTAATCAAGGAGTGGTTTATGGGGTGATAACTCCAGAGACTGCAATGCATGAAGAACTCATCAATAGACTGGACTATGATGGTGTGTTCGGGACGGCATTAAACCGTTTCTGCGTGCAAGCAGCCGTTGGGCATCCTCTGACAGTCTATGGAAAGGG
>CT15
AGTTACAGATAGGAGCAATTTTTCTCCCATGGCTGTTGCTGTAAGGGAAAAAGAAGGCAAATCAACTTATGCAGAGGAAGCGGGCAAAGGTAAAAAAATAATGGTTATCGGAGGAGATGGGTACTGTGGATGGGCAACGGCACTACACCTCTCAAACAAAGGCTACCAAGTTGCCATAGTTGACAGCCTTGTGCGCCGACTTTTTGATCAACAGCTTGGCGTTGATTCCTTAACGCCCATTGTCTCTATTCAGAAGAGAATAAAGAGATGGAATCAAATTTCCGGCAAGCAACTTGACCTTTTGATTGGTGACATCTGTGATTTTGATTTTCTGGCAGAAGCGTTCAAATCTTTTGAACCTGAGGCTGTTGTGCACTTTGGAGAACAGAGGTCAGCTCCTTACTCCATGATAGACAGAGGGAGAGCAGTCTATACACAGCATAATAACGTGATTGGAACTTTGAATGTGCTTTTTGCAATTAAAGAATTCAGTCCCGAGTGTCATATGGTGAAATTGGGCACCATGGGGGAATACGGAACTCCTAATATTGATATTGAAGAGGGGTACATTACCATCAATCACAATGGTCGAACTGATACATTACCATATCCTAAGCAAGCGAGTTCCTTTTATCATCTTAGCAAAGTCCACGATTCCCATAACATTGCTTTCACTTGCAAGGCCTGGGGGCTAAGGGCTACGGACCTTAATCAAGGGGTGGTCTATGGTGTCATGACTCCAGAGACTGCAATGCATGAAGAACTAATAAATAGACTAGACTATGATGGTGTATTTGGGACAGCATTGAACCGCTTCTGCGTGCAAGCGGCTGTTGGGCATCCTCTCACAGTCTATGGAAAGGG
>DA12
AGTTACAGACAAAAGCAAATTTTCTTCCATGGCTGTTGCTGTAAGAGAAAAAGAAGGCAACTCAACTTATGCAGAGGAAGCCGGTAAAGGTAAAAAAGTTATGATTATTGGAGGAGATGGGTACTGTGGATGGGCAACGGCACTGCACCTCTCAAATAAAGGCTACCGAGTTGCTATAGTTGACAGCCTTGTGCGCCGACACTTTGATCAACAGCTCGGCATTGATTCCTTAACACCCATCGTCTCTATTCAGAAGAGAGTAAAGAGATGGAATCAAATTTCTGGGAAGCAACTTGACCTTTTGATTGGTGACATTTGTGATTTTGATTTTCTGGCAGAAGCTTTCAAGTCTTTTGAACCTGAGGCTGTTGTGCACTTTGGAGAACAGAGGTCAGCTCCTTACTCCATGATAGACAGAGGGAGAGCAGTTTATACACAGCATAATAACGTGATTGGGACTTTGAATGTGCTTTTTGCAATCAAAGAATTCAGCCCAGAGTGTCATATGGTGAAGTTGGGCACCATGGGGGAATACGGAACTCCTAATATTGATATTGAAGAGGGGTACATTACCATCAATCACAATGGTCGAACTGATACATTACCATATCCTAAGCAGGCTAGTTCCTTTTATCATCTTAGCAAAGTCCATGATTCCCATAATATTGCTTTCACTTGCAAGGCCTGGGGACTAAGGGCTACGGACCTTAACCAAGGAGTGGTCTATGGTGTCACGACTCCAGAGACTGCAATGCATGAAGAACTAATAAATAGACTAGACTATGATGGTGTGTTTGGGACAGCACTGAACCGCTTCTGCGTGCAAGCGGCTGTTGGGCATCCTCTCACAGTCTATGGAAAGGG
>DB53
ATGCAACAAAAAATGCATGTTTTCTCCCATGGCTATTGCTGTGAAGATAAAGGAAGGCAATATAACTACTGTAAAAGAAGCAGGCAAGGGCAAAAAGGTTATGGTTATAGGAGGAGATGGATTCTGTGGATGGGCAACGGCATTACACCTATCAAACCAAGGCTACCAAGTTGCTATTGTTGACAGCCTTGTTCGTAGGTTGTTTGACCAACAACTTGGGATTGATTCACTGACACCCATTGTTTCTATTCACAAGAGAATCAAGAGATGGAATCAAATTTCAGGTAAGCAGCTTGATCTTTTAATTGGGGATATCTGTGATTTTGATTTCCTGGCAGAGGCCTTCAAGTCTTTTGAACCGGAGGCAGTTGTACACTTTGGGGAACAGAGGTCAGCTCCTTATTCGATGATAGACAGGGGAAGGGCAGTCTACACGCAGCATAACAATGTGATTGGAACCTTGAATGTGCTGTTTGCAATAAAAGAATTTAGTCCTGAGTGTCATTTGGTGAAATTAGGAACCATGGGAGAATATGGCACCCCCAATATTGATATTGAAGAGGGATACATTACAATCACCCATAATGGTCGGACTGATACACTTCCATATCCTAAGCAAGCGAGTTCCTTTTATCATCTTAGCAAAGTGCATGATTCCCATAACATAGCATTCACTTGCAAGGCCTGGGGCCTAAGAGCAACTGATCTCAATCAGGGGGTTGTCTATGGTGTGATGACTCAAGAGACTTCAATGCATGAAGAACTAATCAATAGGCTGGATTATGACGGTGTTTTTGGGACTGCATTGAACCGTTTCTGCGTTCAAGCTGCTGTTGGCCATCCTCTCACAATTTATGGGAAGGG
>DC1
ATGCAACAAAAAATGCATGTTTTCTCCCATGGCTATTGCTGTGAAGGAAAAGGAAGGCAATATAACTACTGTAAAAGAAGCAGGCAAGGGCAAAAAGGTTATGGTTATAGGAGGAGATGGATACTGTGGATGGGCAACGGCATTACACCTATCAAACCAAGGCTACCAAGTTGCTATTGTTGACAGCCTTGTTCGTAGGTTGTTTGACCAACAACTTGGGATTGATTCCCTGACACCCATTGTTTCTATTCACAAGAGAATCAAGAGATGGAATCAAATTTCAGGTAAGCAGCTTGATCTTTTAATTGGGGATATCTGTGATTTTGATTTCCTGGCAGAGGCCTTCAAGTCTTTTGAACCGGAGGCAGTTGTACACTTTGGGGAACAAAGGTCAGCTCCTTATTCGATGATAGACAGGGGAAGGGCAGTCTACACGCAGCATAACAATGTGATTGGAACCTTGAATGTGCTGTTTGCAATCAAAGAATTTAGTCCTGAGTGTCATTTGGTGAAATTAGGGACCATGGGAGAATATGGTACCCCCAATATTGATATTGAAGAGGGATACATTACAATCACCCATAATGGTCGGACTGATACACTTCCATATCCTAAGCAAGCGAGTTCCTTTTATCATCTTAGCAAAGTGCATGATTCCCATAACATAGCATTCACTTGCAAGGCCTGGGGCCTAAGAGCAACTGATCTCAATCAGGGCGTTGTCTATGGTGTGATGACTCAAGAGACTTCAATGCATGAAGAACTAATCAATAGGCTGGATTATGACGGTGTTTTTGGGACTGCATTGAACCGTTTCTGCATTCAAGCTGCTGTTGGGCATCCTCTCACAATTTATGGGAAGGG
>DD1
ATGCAAGAAAACATGCAAGTTTTCGCCTATGGCTATTGCTGTGAAGGAAAAGGAAGGCAATATAACTACTGCAAAAGAAGCAGGGAAGGGCAAAAAGGTTATGGTTATAGGAGGAGATGGCTACTGTGGGTGGGCAACAGCACTACACCTCTCAAACCAAGGTTACCAAGTTGCTATTGTTGATAGCCTTGTTCGCAGGCTGTTTGACCAACAACTTGGGATTGATTCCCTGACACCCATTGCCTCTATTCACAAGAGAATCAAGAGATGGAATCAAATTTCGGGTAAGCAGCTTGATCTTTTAATCGGGGATATCTGTGATTTTGATTTCCTGGCAGAGGCCTTTAAGTCTTTTGAACCGGAGGCAGTTGTACACTTTGGGGAACAGAGGTCAGCTCCTTATTCGATGATAGACAGGGGAAGGGCAGTCTACACACAGCATAACAATGTGATTGGAACCTTGAATGTCCTGTTTGCAATCAAAGAATTTAGTCCTGAGTGTCATTTGGTGAAATTGGGCACCATGGGAGAATATGGTACTCCTAATATTGATATTGAAGAAGGGTACATTACCATCACCCATAATGGTCGGACTGATACACTGCCATATCCTAAGCAAGCGAGTTCCTTCTATCATCTTAGCAAAGTGCACGATTCACATAACATAGCATTCACTTGCAAGGCCTGGGGTCTAAGGGCGACTGATCTCAATCAGGGGGTTGTCTATGGTGTGATGACTCGAGAGACTGGAATGCATGAAGAACTAATTAATAGGCTGGATTATGACGGTGTTTTTGGGACTGCATTGAACCGTTTCTGCGTTCAAGCTGCTGTTGGGCATCCTCTCACAATTTATGGGAAGGG
>DIM50
ATGCAAGAAAACATGCAAGTTTTCGCCCATGGCTATTGCTGTGAAGGAAAAGGACGGTAATATAACGACTGCAAAAGAAGCAGGGAAGGGCAAAAAGGTTATGGTTATAGGAGGAGATGGATTCTGTGGATGGGCAACAGCACTACACCTCTCAAACCAAGGCTACCAAGTTGCTATTGTTGATAGCCTTGTTCGCAGGCTGTTTGACCAACAACTTGGGATTGATTCCCTGACACCCATTACCTCGATTCACAAGAGAATCAAGAGATGGAATCAAATTTCGGGTAAGCAGCTTGATCTTTTAATCGGGGATATCTGTGATTTTGATTTCCTGGCAGAGGCCTTTAAGTCTTTTGAACCGGAGGCAGTTGTACACTTTGGGGAACAGAGGTCAGCTCCTTATTCGATGATAGACAGGGGAAGAGCAGTCTACACACAGCATAACAATGTGATTGGAACCTTGAATGTCCTGTTTGCAATCAAAGAATTTAGTCCTGAGTGTCATTTGGTGAAATTGGGCACCATGGGAGAATATGGTACTCCTAATATTGATATTGAAGAAGGGTACATTACCATCACCCATAATGGTCGGACTGATACACTGCCATATCCTAAGCAAGCGAGTTCCTTCTATCATCTTAGCAAAGTGCACGATTCACATAACATAGCATTCACTTGCAAGGCCTGGGGTCTAAGGGCGACTGATCTCAATCAGGGGGTTGTCTATGGTGTGATGACTCGAGAGACTGGAATGCATGAAGAACTAATTAATAGGCTGGATTATGACGGTGTTTTTGGGACTGCATTGAACCGTTTCTGCGTTCAAGCTGCTGTTGGGCATCCTCTCACAATTTATGGGAAGGG
>EN45
GTATAGTGAAGTAGTGAAGTTATCTCTGATTGCTATTGCTTTGAAAGAAAAAGAAGGTAAAACTTCGCCTGCTACAGAAGGAGGGAAAGGTAAAAAA-TGATGGTTATTGGAGGTGATGGTTACTGTGGATGGGCAACAGCCTTGCATCTCTCAAACCAGGGCTACCAAGTTGCCATTATTGACAGTCTAGTGTGCCGACTTTTCGATGAACGACTTGGAATTCATGCCTTAACACCCATTGAGTCAGTCCAGAAGAGAATAAAGAGATGGAAGGAGGTTTCTTGTAAGCAACTGGACCTTTTTCGTAG-GAGACATGTGATTTTGATTTTCTATCAGAGGCTTTCAAATCCTTCGAACCTGAGGCGCTCGTGCACTTTGGAGAGCAAAGGTCTGCCCCATATTCCATGATAGATAGAGGAAAAGCAGTTTACACGCAGCAAAATAATGTGATTGGAACCTTGAATGTGCT-CTTGCTATCAAAGAATTCCAACCAGATTGCCATTTGGTGAAATTGGGAACCATGGGAGAGTATAGGACTCCTAACATAGATATTGAAGAGGGCTATATTACCATCAATCATAATGGTCGTACTGATACATTGCCGTATCCAAAACAAGCTAGCTCCTTTTATCATCTTAGCAAGGTGCATGATTCTCACAACATAGCGTTCACTTGCAAGGCCTGGGGATTGAGGGCGACGGACCTTAATCAAGGGGTGGTTTATGGGGTGATAACTCCAGAGACTGCAATGCATGAAGAGCTCATCAATAGACTGGACTATGATGGCGTGTTCGGGACGGCATTGAACCGTTTCTGTGTGCAAGCGGCCGTTGGCCATCCCCTCACGGTCTATGGAAAGGG
>FC13
AGTTACGGACAAACGCAAATTTTCTTCCATGGCTGTTGCTGTAAGAGAAAAAGAAGGCAACTCAACTTATGCAGAGGAAGCCGGTAAAGGTAAAAAAGTTATGATTATTGGAGGAGATGGGTACTGTGGATGGGCAACGGCACTGCACCTCTCAAATAAAGGCTACCGAGTTGCTATAGTTGACAGTCTTGTGCGCCGACACTTTGATCAACAGCTCGGCATTGATTCCTTAACACCCATCGTTTCTATTCAGAAGAGAGTAAAGAGATGGAATCAAATTTCTGGGAAGCAACTTGACCTTTTGATTGGTGACATTTGTGATTTTGATTTTCTGGCAGAAGCTTTCAAGTCTTTTGAACCTGAGGCTGTTGTGCACTTTGGAGAACAGAGGTCAGCTCCTTACTCCATGATAGACAGAGGGAGAGCAGTTTATACACAGCATAATAACGTGATTGGGACTTTGAACGTGCTTTTTGCAATCAAAGAATTCAGCCCAGAGTGTCATATGGTGAAGTTGGGCACCATGGGGGAATACGGAACTCCTAATATTGATATTGAAGAGGGGTACATTACCATCAATCACAATGGTCGAACTGATACATTACCATATCCTAAGCAAGCTAGTTCCTTTTATCATCTTAGCAAAGTCCATGATTCCCATAACATTGCTTTCACTTGCAAGGCCTGGGGACTAAGGGCTACAGACCTTAACCAAGGAGTGGTCTATGGTGTCACGACTCCAGAGACTGCAATGCATGAAGAACTAATAAATAGACTAGACTATGATGGTGTGTTTGGGACAGCACTGAACCGCTTCTGCGTGCAAGCGGCTGTTGGGCATCCTCTCACAGTCTATGGAAAGGG
>FTS1
ATGCAACAAAAAATGCATGTTTTCTCCCATGGCTATTGCTGTGAAGGAAAAGGAAGGCAATATAACTACTGTAAAAGAAGCAGGCAAGGGCAAAAAGGTTATGGTTATAGGAGGAGATGGATACTGTGGATGGGCAACGGCGTTACACCTATCAAACCAAGGCTACCAAGTTGCTATTGTTGACAGCCTTGTTCGCAGGTTGTTTGACCAACAACTTGGGATTGAATCGCTGACACCCATTGCCTCTATTCACAATAGAATCAAGAGATGGAATCAAATTTCAGGTAAGCAGCTTGATCTTTTAATTGGGGATATCTGTGATTTTGATTTCCTGGCAGAGGCCTTCAAGTCTTTTGAACCGGAGGCAGTTGTACACTTTGGGGAACAGAGGTCAGCTCCTTATTCGATGATAGACAGGGGAAGGGCAGTCTACACGCAGCATAACAATGTGATTGGAACCTTGAATGTGCTGTTTGCAATCAAAGAATTTAGTCCTGAGTGTCATTTGGTGAAATTGGGGACCATGGGAGAATATGGTACCCCTAATATTGATATTGAAGAGGGATACATTACCATCACCCATAATGGTCGGACTGATACACTTCCATATCCTAAGCAAGCAAGTTCCTTTTATCATCTTAGCAAAGTGCATGATTCACATAACATAGCATTCACTTGCAAGGCCTGGGGACTAAGAGCAACTGATCTCAATCAGGGGGTTGTCTATGGTGTGATGACTCAAGAGACTTCAATGCATGAAGAACTAATCAATAGGCTGGATTATGACGGTGTTTTTGGGACTGCATTGAACCGTTTCTGCGTTCAAGGTGCTGTTGGGCATCCTCTCACAATTTATGGGAAGGG
>FTS2
ATGCAACAAAAAATGCATGTTTTCTCCCATGGCTATTGCTGTGAAGGAAAAGGAAGGCAATATAACTACTGTAAAAGAAGCAGGCAAGGGCAAAAAGGTTATGGTTATAGGAGGAGATGGATACTGTGGATGGGCAACGGCATTACACCTATCAAACCAAGGCTACCAAGTTGCTATTGTTGACAGCCTTGTTCGCAGGTTGTTTGACCAACAACTTGGGATTGAATCCCTGACACCCATTGCCTCTATTCACAATAGAATCAAGAGATGGAATCAAATTTCAGGTAAGCAGCTTGATCTTTTAATTGGGGATATCTGTGATTTTGATTTCCTGGCAGAGGCCTTCAAGTCTTTTGAACCGGAGGCAGTTGTACACTTTGGGGAACAGAGGTCAGCTCCTTATTCGATGATAGACAGGGGAAGGGCAGTCTACACGCAGCATAACAATGTGATTGGAACCTTGAATGTGCTGTTTGCAATCAAAGAATTTAGTCCTGAGTGTCATTTGGTGAAATTGGGGACCATGGGAGAATATGGTACCCCTAATATTGATATTGAAGAGGGATACATTACCATCACCCATAATGGTCGGACTGATACACTTCCATATCCTAAGCAAGCAAGTTCCTTTTATCATCTTAGCAAAGTGCATGATTCACATAACATAGCATTCACTTGCAAGGCCTGGGGACTAAGAGCAACTGATCTCAATCAGGGGGTTGTCTATGGTGTGATGACTCAAGAGACTTCAATGCATGAAGAACTAATCAATAGGCTGGATTATGACGGTGTTTTTGGGACTGCGTTGAACCGTTTCTGCGTTCAAGCTGCTGTTGGGCATCCTCTCACAATTTATGGGAAGGG
>GG1
GTGTAATGGAGTTGTCAGGTTTTCTCCAATGGCTGTTGCGTTGAGGGAAAAAGAAGGAAGAACATCTCCTGAAGCAGAAGAAGGGAAAGGCAAAAAGGTAATGGTTATAGGAGGAGATGGGTACTGCGGCTGGGCAACGGCATTGCATCTCTCGAACAAAGGGTATCAAGTGGCCATTGTTGACAGTTTAGTCCGTCGGCTCTTTGACGAGCAGCTTGGAATTGATTCTTTGACACCCATTGTCTCAATTCAGAAGAGAATAAAGAGATGGAAGCAGATTTCTGGTAAGCAACTGGACCTTTTCATTGGAGACATATGTGACTTTGATTTCATAGCAGAAGCGTTCAAATCCTTTGAACCTGAGGCCGTTGTACACTTTGGAGAGCAAAGATCGGCTCCTTATTCCATGATAGACAGAGGAAGAGCAGTTTACACGCAGCATAATAATGTGATTGGAACCTTGAATGTACTCTTTGCTATCAAAGAATTTGAACCAGAATGTCATTTGGTGAAACTGGGCACTATGGGTGAATATGGAACTCCTAACATTGATATTGAAGAGGGCTATATTACCATCAATCATAATGGTCGGACTGATACGCTGCCATATCCAAAGCAAGCTAGCTCTTTTTATCATCTTAGTAAAGTGCATGATTCTCACAACATTGCTTTCACTTGCAAGGCCTGGGGATTGAGGGCTACAGACCTTAATCAAGGGGTGGTCTATGGTGTGATAACTCCAGAGACGGCAATGCATGAAGAACTCATCAACAGACTGGATTATGATGGCGTGTTTGGGACTGCATTGAACCGCTTCTGTGTGCAAGCAGCTGTTGGGCATCCCCTCACAGTCTATGGCAAGGG
>HB41
ATGCAAGAAAACATCCAGGTTTTCTCCCATGGCTATTGCTGTGAAGGTAAAGGAAGGCAATATAACTACTGCAAAAGAAGCAGCCAAGGGCAAAAAGGTTATGGTTATAGGAGGAGATGGATACTGTGGATGGGCAACAGCATTACACCTCTCAAACCAAGGCTACCAAGTTGCTATTGTTGACAGCCTTGTTCGCAGGCTGTTTGACCAACAACTTGGGATTGATTCCCTGACTCCCATAGCCTCTATTCACAAGAGAATCAAGAGATGGGATCAAATTTCGGGTAAGCAACTTAATCTTTTAATTGGGGATATATGTGATTTTGATTTCCTGGCAGAGGCCTTCAAGTCTTTTGAACCAGAGGCAGTTGTACACTTTGGGGAACAGAGGTCAGCTCCTTATTCCATGATAGACAGGGGAAGGGCAGTCTACACGCAGCATAACAATGTGATTGGAACCTTGAATGTGTTGTTTGCAATCAAAGAATTTAGTCCGGAGTGTCATTTGGTGAAATTGGGCACCATGGGAGAATATGGTACTCCTAATATTGATATTGAGGAGGGGTACATTACCATCACCCATAATGGTCGGACTGATACACTGCCATTTCCTAAGCAAGCGAGTTCCTTTTATCATCTTAGCAAAGTGCATGATTCACATAACATAGCATTCACTTGCAAGGCCTGGGGCCTAAGGGCGACTGACCTCAATCAGGGGGTTGTCTATGGTGTGATGACTCCAGAGACTGCAATGCATGAAGAACTAATTAATAGGCTGGATTATGATGGTGTTTTTGGCACTGCATTAAACCGTTTCTGCGTGCAAGCTGCTGTTGGGCATCCTCTCACAATTTATGGGAAGGG
>JO20
AGTTACAGACAGGACCAGATTTTCGCCCATGGCTGTTGCTGTAAGGGAGAAAGAAGGCAAATCAACTTATGTGGAGGAAGCGGACAAAGGCAAAAAAGTAATGGTTATCGGAGGAGATGGGTACTGTGGATGGGCAACGGCACTACACCTCTCTAACAAAGGCTACCAAGTTGCGATAGTTGATAGCCTTGTGCGCCGACTATTTGATCAACAACTCGGCATTGATTCCTTAACACCCATTGTCTCTATTCAGAAGAGAATAAAGAGATGGAATCAAATGTCCGGCAAGCAAGTTGACCTTTTGATTGGTGACATCTGTGATTTTGATTTTCTGGCAGAAGCGTTCAAATCTTTTGAACCTGAGGCTGTTGTGCACTTTGGAGAACAGAGGTCCGCTCCTTACTCCATGATAGACAGAGGGAGAGCAGTCTATACACAGCATAATAACGTGATTGGAACTTTGAATGTGCTTTTTGCAATCAAAGAATTCAGTCCAGAATGTCATATGGTGAAATTGGGCACAATGGGGGAATACGGAACTCCTAATATTGATATTGAAGAGGGGTACATTACCATCAATCACAATGGTCGAACTGATACATTACCATATCCTAAGCAAGCGAGTTCTTTTTATCATCTTAGCAAAGTCCACGATTCCCATAATATTGCTTTCACTTGTAAGGCCTGGGGACTAAGGGCTACGGACCTTAATCAAGGGGTGGTCTACGGTGTCATGACTCCAGAGACTGCAATGCATGAAGAACTAATAAATAGACTAGACTATGATGGTGTATTTGGGACAGCATTGAATCGCTTCTGCGTGCAAGCGGCTGTTGGGCATCCTCTCACAGTCTACGGAAAGGG
>JU21
AGTTACAGACAGGACCAGATTTTCGCCCATGGCTGTTGCTGTAAGGGAAAAAGAAGGCAAATCAACTTATGTGGAGGAAGCGGACAAAGGCAAAAAAGTAATGGTTATCGGAGGAGATGGGTACTGTGGATGGGCAACGGCACTACACCTCTCTAACAAAGGCTACCAAGTTGCGATAGTTGATAGCCTTGTGCGCCGACTATTTGATCAACAACTCGGCATCGATTCCTTAACACCCATTGTCTCTATTCAGAAGAGAATAAAGAGATGGAATCAAATGTCTGGCAAGCAAGTTGACCTTTTGATTGGTGACATCTGTGATTTTGATTTTCTGGCAGAAGCGTTCAAATCGTTTGAACCTGAGGCTGTTGTGCACTTTGGAGAACAGAGGTCCGCTCCTTACTCCATGATAGACAGAGGGAGAGCAGTCTATACACAGCATAATAACGTGATTGGAACTTTGAATGTGCTTTTTGCAATCAAAGAATTCAGTCCAGAATGTCATATGGTGAAATTGGGCACAATGGGGGAATACGGAACTCCTAATATTGATATTGAAGAGGGGTACATTACCATCAATCACAATGGTCGAACTGATACATTACCATATCCTAAGCAAGCGAGTTCTTTTTATCATCTTAGCAAAGTCCACGATTCCCATAACATTGCTTTCACTTGTAAGGCCTGGGGACTAAGGGCTACGGACCTTAATCAAGGGGTGGTCTACGGTGTCATGACTCCAGAGACTGCAATGCATGAAGAACTAATAAATAGACTAGACTATGATGGTGTATTTGGGACAGCATTGAATCGCTTCTGCGTGCAAGCGGCTGTTGGGCATCCTCTCACAGTCTACGGAAAGGG
>KE1
-------------------------------------------------AAAGAAATGAAAACATCCCCTGTCAAGGAAGGAGGTAAAGGGAACAGAGTAATGGTTGTAGGAGGGGATGGGTACTGTGGATGGGCTACAGCTTTGCATCTTTCAAACAGAGGATACGAAGTTGCCATTGTTGATAACCTTGTGCGTAGGTCGTTTGATCAACAGCTGGGGATCGATTCCTTAACACCCATTGTCTCAATTCAGAAGAGAATAAAGAGATGGAAGCAAGTCTCTGGCAAGCAACTTGACCTCTTCGTGGGAGACGTTTGTGATTTTGATTTCCTTGCAGAGGCTTTCAAATCCTTTGAACCTGAAGCAGTTGTACACTTTGGAGAGCAGAGGTCTGCTCCTTATTCCATGATAGACAGAGGAAGAGCAGTGTACACTCAGCATAATAATGTAATTGGAACCATGAATGTGCTCTTTGCTATCAAAGAATTCAGCCCAGAATGCCATTTGGTTAAACTGGGTACAATGGGAGAGTATGGAACTCCGAACATTGATATTGAAGAAGGGTACATTACCATTACTCATAATGGTCGGACAGACACACTGCCATATCCGAAGCAAGCAAGCTCCTTTTATCATCTTAGCAAAGTGCACGATTCTCACAACATAGCTTTTACTTGCAAGGCCTGGGGACTAAGGGCTACAGACCTCAATCAAGGAGTGGTTTATGGCGTCATGACTCCAGAGACTGCAGAACATGAAGAACTCATTAATAGGCTGGACTATGATGGCGTATTTGGGACTGCATTGAACCGTTTCTGTGTGCAAGCAGCTGTTGGGCATCCTCTCACAGTTTATGGCAAGGG
>LF2
ATGCAAGAAAAGATCCAAGTTTTCTCCTATGGCTATTGCTGTGAAGGAAAAGGAAGGCAATATAACTCCTGCAAAGGAAGCAAGCAAGGGCAAAAAGGTTATGGTTATAGGAGGAGATGGATACTGTGGATGGGCAACAGCATTACATCTCTCAAACCAGGGCTACCAAGTTGCTATTGTTGATAGCCTTGTTCGCAGGATGTTTGATCAACAACTTGGGATTGATTCCCTAACTCCCATTGTTTCTATTCACAAGAGAATCAAGAGATGGAATCAAATTTCGGGTAAGCAACTTGATCTTTTAATTGGGGATATCTGTGATTTTGATTTCCTGGCAGAGGCCTTCAAGTCTTTTGAACCAGAGGCAGTTGTACACTTTGGGGAACAGAGGTCAGCTCCTTATTCCATGATAGACAGGGGAAGGGCAGTCTACACACAGCATAACAATGTGATTGGAACCTTGAATGTACTGTTTGCAATCAAAGAATTTAGTCCGGAGTGTCACTTGGTGAAATTGGGCACCATGGGAGAATATGGTACTCCTAATATTGATATTGAAGAGGGCTACATTACCATCACCCATAATGGCCGGACTGATACATTGCCATATCCTAAACAAGCGAGTTCCTTTTATCATCTTAGCAAAGTGCATGATTCACATAACATAGCATTTACTTGCAAGGCCTGGGGCTTAAGGGCGACTGATCTCAATCAGGGGGTTGTGTATGGTGTGATGACTCCAGAGACTGCAATGCATGAAGAACTAATTAATAGGTTGGATTATGACGGTGTTTTTGGGACTGCATTGAACCGTTTCTGCGTGCAAGCTGCTGTTGGGCATCCTCTGACAATTTATGGGAAGGG
>MC0
ATGCAAGAAAAAGTCCAAGTTTTCCCCCATGGCTATTGCTGTGAAAGAAAAGGAAGGCAATATAACTACTGCAAAAGAAGCAGGCAAGGGCAAAAAGGTTATGGTTATAGGAGGAGATGGATACTGTGGATGGGCAACAGCTTTACATCTCTCAAACCAAGGCTACCAGGTTGCAATTGTTGACAGCCTTGTTCGCAGGCTGTTTGACCAACAACTTGGGATTGATTCCCTAACACCCATTGCCTCTATTCACAAGAGAATCAAGAGATGGAATCAAATTTCGGGTAAACAACTTAATCTTTTAGTCGGGGATATCTGTGATTTTGATTTCCTGGCAGAGGCCTTCAAGTCATTTGAACCAGAGGCAGTTGTACACTTTGGGGAACAGAGGTCAGCTCCTTATTCCATGATAGACAGGGGAAGGGCAGTCTACACGCAGCATAACAATGTGATTGGAACCTTGAATGTGCTGTTTGCAATCAAAGAATTTAGTCCGGAATGTCATTTGGTGAAATTGGGCACCATGGGAGAATATGGTACTCCTAATATTGATATTGAAGAGGGTTACATTACCATCACCCATAATGGTCGGACTGATACTCTGCCATATCCTAAGCAAGCCAGTTCCTTTTATCATCTAAGCAAAGTGCATGATTCACATAACATAGCATTCACTTGCAAGGCCTGGGGCCTAAGGGCGACTGACCTCAATCAGGGGGTTGTCTATGGTGTGATGACTCCAGAGACTGCAATGCATGAAGAACTGATTAATAGGCTGGATTATGACGGTGTTTTTGGGACTGCATTGAACCGTTTCTGCGTGCAAGCTGCTGTTGGGCATCCTCTCACAGTGTATGGGAAGGG
>MT0
ATGCAAGAAAAGATTCAATCTTTCTCCCATGGCTATTGCTGTGAAGGAAAAGGAAAAGAGTGTGACTAGTGCAAAA--AGCAGGAAAGGGCAAGAAGGTTATGGTTATAGGAGGAGATGGATACTGTGGATGGGCAACTGCATTACACCTTTCAAACCAAGGCTACCAAGTTGCTATTGTTGATAGCCTTGTTCGCAGGCTGTTTGATCAGCAACTTGGGATTGATTCCCTAACACCCATTGCCTCTATTCACAACAGAATCAAGAGATGGGATCAAATTTCGGGTAAGCAACTAAGTCTTTTAGTTGGGGATATCTGTGATTTTGATTTCCTGGCAGAGGCCTTCAAGTCTTTTGAACCAGAGGCAGTTGTACACTTTGGGGAACAGAGGTCAGCTCCTTATTCCATGATAGATAGGGGGAGGGCTGTCTACACACAGCATAACAATGTGATTGGAACCTTGAATGTGCTGTTTGCAATCAAGGAATTTAGTCCTGAGTGTCATTTGGTGAAATTAGGAACCATGGGAGAATATGGTACTCCTAATATTGATATTGAGGAGGGGTACATTACTATCACACATAATGGTCGGACTGATACTCTGCCATATCCTAAGCAAGCAAGTTCATTTTATCATCTTAGCAAAGTGCATGATTCACATAACATTGCATTTACTTGCAAGGCCTGGGGCCTAAGGGCCACTGACCTCAATCAGGGGGTTGTCTATGGTGTGATGACTCCAGAAACTTCAATGCATGAAGAACTGATTAATAGGCTGGATTATGACGGTGTTTTTGGGACTGCATTGAACCGTTTCTGCGTTCAAGCTGCTGTTGGGCATCCTCTCACAGTTTATGGGAAGGG
>NN48
ATGCAAGAAAACATGCAAGTTTTCTCCCATGGCTATTGCTGTGAAGGAAAAGCAAGGCAATATAACTACTGCAAAAGAAGCAGGAAAGGGCAAAAAGGTTATGGTTATAGGAGGAGATGGATACTGTGGATGGGCAACAGCATTACACCTCTCAAACCAAGGCTACCAAGTTGCTATTGTTGACAGCTTTGTTCGCAGGCTGTTTGACCAACAACTTGGGATTGATTCCCTGACACCCATTGTCTCTATTCACAAGAGAATCAAGAGATGGAATCAAATTTCGGGTAAGCAGCTTGATCTTTTAATCGGGGATATCTGTGATTTTGATTTCCTCGCAGAGGCCTTCAAGTCTTTTGAACCAGAGGCTGTTGTACACTTTGGGGAACAGAGGTCAGCTCCTTATTCGATGATAGACAGGGGAAGGGCAGTCTACACGCAGCATAACAATGTGATTGGAACCTTGAATGTGCTGTTTGCAATCAAAGAATTTAGTCCTGAGTGTCATTTGGTGAAATTGGGCACCATGGGAGAATATGGTACTCCTAATATTGATATTGAAGAGGGGTACATTACCATCACCTATAATGGTCGGACTGATACACTGCCATATCCTAAGCAAGCGAGTTCCTTTTATCATCTTAGCAAAGTGCATGATTCACATAACATAGCATTCACTTGCAAGGCCTGGGGCCTAAGAGCGACTGATCTCAATCAGGGGGTTGTCTATGGTGTGATGACTCGAGAGACTGCAATGCATGAAGAACTAATTAATAGGCTGGATTATGACGGTGTTTTTGGGACTGCATTGAACCGTTTCTGCGTTCAAGCTGCTGTTGGGCATCCTCTTACAATTTATGGGAAGGG
>PA42
ATGCAAGAAAACATCCAAGTTTTCTCCCATGGCTATTGCTGTGAAGGAAAAGGAAGCCAATATAACTACTGCAAAAGAAGCAGGCAAGGGCAAAAAGGTTATGGTTATAGGAGGAGATGGATTCTGTGGATGGGCAACAGCATTACACCTCTCAAACCAAGGCTACCAAGTTGCTATTGTTGACAGCCTTGTTCGGAGGCTGTTTGACCAACAACTTGGGATTGATTCCCTAACACCCATTGCCTCTATTCATAAGAGAATCAAGAGATGGAATCAAATTTCGGGAAAACAACTTAATCTTTTAATCGGGGATATCTGTGATTTTGATTTCCTAGCTGAGGCCTTCAAATATTTTGAACCTGAGGCAGTTGTACACTTTGGGGAACAGAGGTCAGCTCCTTATTCGATGATAGACAGAGGAAGGGCAGTCTATACGCAGCATAACAATGTGATTGGAACCTTGAATGTGCTGTTTGCAATCAAAGAATTTAGTCCGGAGTGTCATTTGGTGAAATTGGGTACCATGGGAGAATATGGTACTCCTAATATTGATATTGAAGAGGGGTACATTACCATCAACCATAATGGTCGGACTGATAAACTGCCATATCCTAAGCAAGCGAGTTCCTTTTATCATCTTAGCAAAGTGCATGATTCACATAACATAGCCTTCACTTGTAAGGCCTGGGGCTTAAGGGCGACTGACCTCAATCAGGGGGTTGTCTATGGGGTGATGACTCCAGAGACTGCAATGCATGAAGAACTCATTAATAGGCTGGATTATGACGGTGTTTTTGGGACTGCATTGAACCGTTTCTGCGTGCAAGCTGCTGTTGGGCATCCTCTCACAATTTATGGGAAAGG
>PB33
GTTCAGAAATGTTGCCAAGTTTTCCCCGAGGGCTGTTGCTGTGAAGGAGAAAGAAATGAAAACATCGCCTGCAACGGAAGGAGGTAAAGGGAAGAAAGTAATGGTTGTAGGAGGGGATGGTTACTGTGGATGGGCGACAGCTTTGCATCTCTCAAACAGAGGATATCAAGTTGCCATTGTTGATAACCTTGTCCGCAGGTTGTTTGACCAGCAGCTTGGGATCGACTCTCTAACACCCATTGTCTCAGTTCAGAAGAGAATAAAGAGATGGAAGCAAGTATCTGGCAAACAGCTTGACCTCTTTGTGGGAGATGTTTGTGATTTTGATTTCCTTGCAGAGGCTTTCAAGTCCTTTGAGCCCGAGGCAGTTGTACACTTTGGAGAACAGAGGTCTGCTCCTTATTCCATGATAGACAGAGGAAGAGCAGTCTATACTCAGCATAACAATGTGATTGGAACCATGAATGTGCTTTTTGCTATCAAAGAATTTAGCCCAGAATGCCATTTGGTTAAACTGGGTACCATGGGAGAGTATGGAACTCCCAACATTGATATTGAGGAAGGGTACATTGCCATTACTCATAATGGTAGGACAGACACGCTGCCATATCCGAAGCAAGCAAGTTCCTTTTATCATCTTAGCAAAGTGCACGATTCTCACAACATAGCTTTTACTTGCAAGGCATGGGGACTAAGGGCTACAGACCTCAATCAAGGGGTGGTTTATGGCGTCATAACTCCAGAAACTGCAGAACACGAAGAACTCATTAATAGGCTGGACTATGATGGTGTATTTGGGACTGCATTGAACCGTTTCTGTGTGCAAGCAGCTGTTGGACATCCGCTCACAGTTTATGGCAAGGG
>PF1
ATGGAAGACAACACCCAAGTTTTCTCCCATGGCTATTGCTGTGAAGGAAAAGGAAGACCATATAACTAGTGCAGAAGAAGCTGGCAAGGGCAAAAAGGTTATGGTTATAGGAGGAGATGGATTCTGTGGATGGGCAACAGCATTACATCTTTCAAACCAAGGCTACCAAGTTGCTATTGTTGACAGCCTTGTTCGCAGGCTGTTTGACCAACAACTTGGGATTGATTCCCTGACACCCATTGTCTCTATTCACAAGAGAATCAAGAGATGGAATCAAATTTCTGGTAAGCAACTGGATCTTTTAGTTGGGGATATCTGTGATTTTGATTTCCTGGCAGAGGCCTTCAAGTCTTTTGAGCCAGAGGCTGTTGTGCACTTTGGGGAACAGAGGTCAGCTCCTTATTCGATGATAGACAGGGGAAGGGCAGTCTACACGCAGCATAACAATGTGATTGGAACCTTGAATGTGCTGTTTGCAATCAAAGAGTTCAGTCCGGAGTGTCATTTGGTGAAACTGGGCACCATGGGCGAATATGGTACTCCTAATATTGATATTGAAGAGGGGTACATTACCATCACCCATAAAGGTCGGACCGATACACTGCCATATCCTAAGCAAGCGAGTTCCTTTTATCATCTTAGCAAAGTGCATGATTCACATAACATAGCATTCACTTGTAAGGCCTGGGGCCTAAGGGCGACTGACCTCAATCAGGGGGTTGTCTATGGTGTGATGACTCCAGAGACTGCAATGCATGAAGAACTAATTAATAGGCTGGATTATGACGGTGTTTTTGGGACTGCATTGAACCGTTTCTGCGTGCAAGCTGCTGTTGGGCATCCTCTCACAATTTATGGGAAGGG
>PFM1
ATGCAAGAAAACATCCAAGTTTTCTCCCATGGCTATTGCTGTGAAGGAAAAGGAAGGCAATATAACTACTGCAGAAGAAGCAGGCAAGGGCAAAAAGGTTATGATTATAGGAGGAGATGGATTCTGTGGATGGGCAACAGCATTACACCTCTCAAACCAAGGCTACCAAGTTGCTATTGTTGACAGCCTTGTTCGTAGGCTGTTTGACCAACAACTTGGGATTGATTCCCTTACACCCATTGCCTCTATTCATAAGAGAATCAAGAGATGGGATCGAATTTCGGGAAAGCAACTTGATCTTTTAATTGGGGATATCTGTGATTTTGATTTCCTGGCTGAGGCCTTCAAGTCTTTTGAACCAGAGGCAGTTGTACATTTTGGGGAACAGAGGTCAGCTCCTTATTCGATGATAGACAGGGGAAGGGCAGTCTACACCCAGCATAACAATGTGATTGGAACCTTGAATGTTCTGTTTGCAATCAAAGAATTTAGTCCGGAGTGTCACTTGGTTAAATTGGGCACCATGGGAGAATATGGTACTCCCAATATTGATATTGAAGAGGGGTACATTACCATCACCCATAATGGTCGGACTGATACAGTGCCATATCCTAAGCAAGCGAGTTCCTTTTATCATCTTAGCAAAGTGCATGATTCACATAACATAGCATTCACTTGCAAGGCCTGGGGCCTAAGGGCGACTGACCTCAATCAGGGGGTTGTCTATGGTGTGATGACTCCAGAGACTGCAATGCATGAAGAACTAATTAATAGGCTGGATTATGACGGTGTTTTTGGGACCGCATTGAACCGTTTCTGTGTGCAAGCTGCTGTTGGGCATCCTCTTACAATTTATGGGAAAGG
>PG28
ATGCAGAAATGTTGGCAAGTTTTCCCCGAGGGCTGTTGCTGTGAAGGAGAAAGAAGTGAAAACATCCCCTGCAATGGAAGGAGGTAAAGGGAAGAAAGTAATGGTTGTAGGAGGGGATGGTTACTGTGGATGGGCGACAGCTTTGCATCTCTCAAACAGAGGATATCAAGTTGCCATTGTTGATAGCCTTGTCCGCAGGTTGTTTGACCAACAGCTTGGGCTCGACTCCTTAACACCCATAGTCTCAATTCAGAAGAGAATAAGGAGATGGAAGCAAGTCTCTGGCAAGCAGCTTGACCTCTTTGTGGGAGATGTTTGTGATTTTGATTTCCTTGCAGAGGCTTTCAAGTCCTTTGAACCCGGGGCAGTTGTACACTTTGGAGAGCAGAGGTCTGCTCCTTTTTCCATGATAGACAGAGGAAGAGCAGTCTATACTCAGCATAACAATGTGATTGGAACCATGAATGTGCTTTTTGCTATCAAAGAATTCAGCCCAGAATGCCATTTGGTTAAACTGGGTACCATGGGAGAGTATGGAACTCCCAACATTGATATTGAAGAAGGGTACATTACCATTACTCATAATGGTCGGACAGACACGCTGCCATATCCGAAGCAAGCAAGCTCCTTTTATCATCTTAGCAAAGTGCACGATTCTCACAACATAGCTTTTACTTGCAAGGCCTGGGGACTAAGGGCTACAGACCTCAATCAAGGGGTGGTTTATGGCGTCATAACTCCAGAAACTGCAGAGCATGAAGAACTCATTAATAGGCTGGACTATGATGGTGTATTTGGGACTGCATTGAACCGTTTCTGTGTGCAAGCTGCTGTTGGGCATCCTCTCACAGTTTATGGCAAGGG
>PH2
ATGGAAGAAAACACCCAAGTTTTCTCCCATGGCTATTGCTGTGAAGGAAAAGGAAGACCATATAACTACTGCAGAAGAAGCTGGCAAGGGCAAAAAGGTTATGGTTATAGGAGGAGATGGATTCTGTGGATGGGCAACAGCATTACACCTTTCAAACCAAGGCTACCAAGTTGCTATTGTTGACAGCCTTGTTCGCAGGCTGTTTGACCAACAACTTGGGATTGATTCCCTGACACCCATTGTTTCTATTCACAAGAGAATCAAGAGATGGAATCAAATTTCGGGCAAGCAACTTGATCTTTTAGTTGGGGATATCTGTGATTTTGATTTCCTGGCAGAGGCCTTCAAGTCTTTTGAGCCAGAGGCTGTTGTACACTTTGGGGAACAGAGGTCAGCTCCTTATTCGATGATAGACAGGGGAAGGGCAGTCTACACGCAGCATAACAATGTGATTGGAACCTTGAATGTGCTGTTTGCAATCAAAGAGTTCAGTCCGGAGTGTCATTTGGTGAAACTGGGCACCATGGGCGAATATGGTACTCCTAATATTGATATTGAAGAGGGGTACATTACCATCACCCATAAAGGTCGGACTGATACACTGCCATATCCTAAGCAAGCGAGTTCCTTTTATCATCTTAGCAAAGTGCATGATTCACATAACATAGCATTCACCTGTAAGGCCTGGGGCCTAAGGGCGAGTGACCTCAATCAGGGGGTTGTCTATGGTGTGATGACTCCAGAGACTGCAATGCATGAAGAACTAATTAATAGGCTGGATTATGACGGTGTTTTTGGGACTGCATTGAACCGTTTCTGCGTGCAAGCTGCTGTTGGGCATCCTCTCACAATTTATGGGAAGGG
>PM29
GTACAGAAATATTGGCAAGTTTTCCCCGAGGGCTATTGCTATGAAAGAGAAAAAAGTGAAAACATCCCCTGCAACAGAAGGAGGAAAAGAGAAGCGAGTAATGGTTGTAGGAGGGGATGGTTACTGTGGATGGGCTACAGCTTTGCATCTCTCAAACAAAGGATACCAAGTTGCCATTGTTGATAACCTTGTCCGCAGGTTGTTTGACCAACAGCTTGGGATCGACTCATTAACACCCATAGTCTCAATTCAGAAGAGAATAAAGAGATGGAAACAAATCTCTGGCAAGCAGCTTGACCTCTTTGTGGGAGACATTTGCGATTTTGATTTCCTTGCAGAGGCTTTCAAGTCCTTTGAACCCGAGGCTGTTGTACACTTTGGAGAGCAAAGGTCTGCTCCTTATTCCATGATAGACAGAGGAAGAGCAGTCTACACTCAACATAATAATGTGATTGGAACGATGAATGTGCTTTTTGCTATCAAAGAATTCAGCCCAGAATGCCATTTGGTAAAACTGGGTACAATGGGAGAGTATGGAACTCCTAACATTGATATCGAAGAAGGGTACATTACCGTTACCCATAATGGTCGGACAGACACTCTGCCATATCCGAAGCAAGCAAGCTCCTTTTACCATCTTAGCAAAGTGCACGATTCTCACAACATAGCTTTTACTTGCAAGGCCTGGGGACTAAGGGCTACAGACCTCAATCAAGGGGTGGTTTATGGCATCACAACTCCAGAAACTGCAGAACACGAAGAACTCATTAATAGGCTGGACTATGATGGTGTATTTGGGACTGCATTGAACCGTTTCTGTGTGCAAGCAGCTGTTGGGCATCCTCTCACAGTTTATGGCAAGGG
>PS27
ATGCAGAAATGTTGGCAAGTTTTCCCCGAGGGCTGTTGCTGTGAAGGAGAAAGAAGTGAAAACATCCCCTGCAATGGAAGGAGGTAAAGGGAAGAAAGTAATGGTTGTAGGAGGGGATGGTTACTGTGGATGGGCGACAGCTTTGCATCTCTCAAACAGAGGATATCAAGTTGCCATTGTTGATAGCCTTGTCCGCAGGTTGTTTGACCAACAGCTTGGGCTCGACTCCTTAACACCCATAGTCTCAATTCAGAAGAGAATAAAGAGATGGAAGCAAGTCTCTGGCAAGCAGCTTGACCTCTTTGTGGGAGATGTTTGTGATTTTGATTTCCTTGCAGAGGCTTTCAAGTCCTTTGAACCCGGGGCAGTTGTACACTTTGGAGAGCAGAGGTCTGCTCCTTTTTCCATGATAGACAGAGGAAGAGCAGTCTATACTCAGCATAACAATGTGATTGGAACCATGAATGTGCTTTTTGCTATCAAAGAATTCAGCCCAGAATGCCATTTGGTTAAACTGGGTACTATGGGAGAGTATGGAACTCCCAACATTGATATTGAAGAAGGGTACATTACCATTACTCATAATGGTCGGACAGACACGCTGCCATATCCGAAGCAAGCAAGCTCCTTTTATCATCTTAGCAAAGTGCACGATTCTCACAACATAGCTTTTACTTGCAAGGCCTGGGGACTAAGGGCTACAGACCTCAATCAAGGGGTGGTTTATGGCGTCATAACTCCAGAAACTGCAGAACATGAAGAACTCATTAATAGGCTGGACTATGATGGTGTATTTGGGACTGCATTGAACCGTTTCTGTGTGCAAGCTGCTGTTGGGCATCCTCTCACAGTTTATGGCAAGGG
>PS30
ATGCAAGAAAACATCCAAGTTTTCTCCCATGGCTATTGCTGTGAAGGAAAAGGAAGCCAATATAACTACTGCAAAAGAAGCAGGCAAGGGCAAAAAGGTTATGGTTATAGGAGGAGATGGATTCTGTGGATGGGCAACAGCATTACACCTCTCAAACCAAGGCTACCAAGTTGCTATTGTTGACAGCCTTGTTCGGAGGCTGTTTGACCAACAACTTGGGATTGATTCCCTAACACCCATTGCCTCTATTCATAAGAGAATCAAGAGATGGAATCAAATTTCGGGAAAACAACTTAATCTTTTAATCGGGGATATCTGTGATTTTGATTTCCTAGCTGAGGCCTTCAAGTCTTTTGAACCAGAGGCAGTTGTACACTTTGGGGAACAGAGGTCAGCTCCTTATTCGATGATAGACAGGGGAAGGGCAGTCTACACGCAGCATAACAATGTGATTGGAACCTTGAATGTGCTGTTTGCAATCAAAGAATTTAGTCCGGAGTGTCATTTGGTGAAATTGGGCACCATGGGAGAATATGGTACTCCTAATATTGATATTGAAGAGGGGTACATTACCATCACCCATAATGGTCGGACTGATAAACTGCCATATCCTAAGCAAGCGAGTTCCTTTTATCATCTTAGCAAAGTGCATGATTCACATAACATAGCCTTCACTTGCAAGGCCTGGGGCCTAAGGGCGACTGACCTCAATCAGGGGGTTGTCTATGGTGTGATGACTCCAGAGACTGCAATGCATGAAGAACTCATTAATAGGCTGGATTATGACGGTGTTTTTGGGACTGCATTGAACCGTTTCTGCGTGCAAGCTGCTGTTGGGCATCCTCTCACAATTTATGGGAAAGG
>PSF43
ATGCAAGAAAACATACAAATTTTCTCCCATGGCTATTGCTGTGAAGGAAAAGGAAGGCAATATAACTACTGTAGAAGAACCATGCAAGGGCAAAAAGGTTATGGTTATAGGAGGAGATGGATTTTGTGGATGGGCAACAGCATTACACCTCTCAAACCAAGGCTACCAAGTTGCTATTGTTGACAGCCTTGTTCGCAGGCTGTTTGACCAACAACTTGGGATTGATTCACTGACACCCATTGTCTCTATTCACAAGAGAATCAAGAGATGGAATCAAATTTCAGGTAAGCAGCTTGATCTTTTAATCGGGGATATCTGTGATTTTGATTTCCTCGCAGAGGCCTTCAAGTCTTTTGAACCAGAGGCAGTTGTACACTTTGGGGAACAGAGGTCAGCTCCTTATTCGATGATAGACAGGGGAAGGGCAGTCTACACGCAGCATAACAATGTGATTGGAACCATGAATGTGCTGTTTGCAATCAAAGAATTTAGTCCTGAGTGTCATTTGGTGAAATTGGGCACCATGGGAGAATATGGTACTCCTAATATTGATATTGAAGAGGGGTACATTACCATCACTCATAATGGTCGGACTGATACACTGCCATATCCTAAGCAAGCGAGTTCCTTTTATCATCTCAGCAAAGTGCATGATTCACATAACATAGCATTCACTTGCAAGGCCTGGGGCCTAAGAGCAACTGATCTCAATCAGGGGGTTGTCTATGGTGTTATGACTCGAGAGACTGCAATGCATGAAGAACTAATTAATAGGTTGGATTATGACGGTGTTTTTGGGACTGCATTGAACCGTTTCTGCGTTCAAGCTGCTGTTGGGCATCCTCTCACAATTTATGGGAAGGG
>PTA0
ATGCAAGAAAAAATCCAAGATTTCTTCCATGGCTATTGCTGTGAAGGAAAAGGAAGGCGATATAACTGCTGCAAAAGAAGCAGGAAAGGGCAAAAAGGTTATGATTATAGGAGGAGATGGATACTGTGGATGGGCAACAGCATTACACCTCTCAAACCAAGGTTACCAAGTTGCTATTGTTGACAGCCTTGTTCGCAGGATGTTTGACCAACAACTTGGGATTGATTCCCTAACTCCCATTGTCTCTATTCACAAGAGAATCAAGAGATGGAATCAAATTTCAGGTAAGCAACTTGATCTTTTAATTGGGGATATCTGTGATTTTGATTTTCTGGCAGAGGCCTTCAAGTCTTTTGAACCAGAGGCAGTTGTACACTTTGGGGAACAGAGGTCAGCTCCTTATTCCATGATAGACAGGGGAAGAGCAGTCTATACTCAGCATAATAATGTGATTGGAACCTTGAATGTGCTGTTTGCAATCAAAGAATTTAGTCCAGAGTGTCATTTGGTGAAATTGGGCACTATGGGAGAATATGGTACTCCTAACATTGATATTGAAGAGGGGTACATTACCATCACCCATAATGGTAGGACTGATACATTGCCATATCCTAAGCAAGCAAGTTCATTTTATCATCTTAGCAAAGTGCATGATTCACATAACATAGCATTCACTTGCAAGGCCTGGGGCCTAAGGGCGACTGACCTCAATCAGGGGGTTGTCTATGGTGTGATGACTCCAGAGACTGCAATGCATGAAGAACTAATTAATAGGCTGGATTATGACGGTGTATTTGGGACTGCATTGAACCGTTTCTGCGTTCAAGCTGCTGTTGGGCATCCTCTCACAATTTATGGGAAGGG
>RC54
ATGCAAGAAAACATGCAAGTTTTCTCCCATGGCTATTGCTGTGAAGGAAAAGGAAGGCAATATAACTACTGCAAAAGAAGCAGGCAAGGGCAAAAAGGTTATGGTTATAGGAGGAGATGGATACTGTGGATGGGCAACAGCATTACACCTCTCAAACCAAGGCTACCAAGTTGCTATTGTTGACAGCTTTGTTCGCAGGCTGTTTGACCAACAACTTGGGATTGATTCCCTGACACCCATTGCCTCTATTCACAAGAGAATCAAGAGATGGAATCAAATTTCTGGTAAGCAGCTTGATCTTTTAATCGGGGATATCTGTGATTTTGATTTCCTCGCAGAGGCCTTCAAGTCTTTTGAACCAGAGGCAGTTGTACACTTTGGGGAACAGAGGTCAGCTCCTTATTCGATGATAGACAGGGGAAGGGCAGTCTACACGCAGCATAACAATGTGATTGGAACCTTGAATGTGCTGTTTGCAATCAAAGAATTCAGTCCTGAGTGTCATTTGGTGAAATTGGGCACCATGGGAGAATATGGCACTCCTAATATTGATATTGAAGAGGGGTACATTACCATCACTCATAATGGTCGGACTGATACACTGCCATATCCTAAGCAAGCGAGTTCCTTTTATCATCTTAGCAAAGTGCATGATTCACATAACATAGCATTCACTTGCAAGGCCTGGGGCCTAAGAGCGACTGATCTCAATCAGGGGGTTGTCTATGGTGTGATGACTCGAGAGACTGCAATGCATGAAGAACTAATTAATAGGCTGGATTATGACGGTGTTTTTGGGACTGCATTGAACCGTTTCTGCGTTCAAGCTGCTGTTGGGCATCCTCTTACGATTTATGGGAAGGG
>RR55
ATGCAAGAAAACATGCAAGTTTTCTCCCATGGCTATTGCTGTAAAGGAAAAGGAAGGCAATATAACTACTGCAAAAGAAGCAGGCAAGGGCAAAAAGGTTATGGTTATAGGAGGAGATGGATACTGTGGATGGGCAACGGCATTACACCTCTCAAACCAAGGCTACCAAGTTGCTATTGTTGACAGCTTTGTTCGCAGGCTGTTTGACCAACAACTTGGGATTGATTCCCTGACACCCATTGTCTCTATTCACAAGAGAATCAAGAGATGGAATCAAATTTCTGGTAAGCAGCTTGATCTTTTAATCGGGGATATCTGTGATTTTGATTTCCTCGCAGAGGCCTTCAAGTCTTTTGAACCAGAGGCAGTTGTACACTTTGGGGAACAGAGGTCAGCTCCTTATTCGATGATAGACAGGGGAAGGGCAGTCTACACGCAGCATAACAATGTGATTGGAACCTTGAATGTGCTGTTTGCAATCAAAGAATTCAGTCCTGAGTGTCATTTGGTGAAATTGGGCACCATGGGAGAATATGGTACTCCTAATATTGACATTGAAGAGGGGTACATTACCATCACTCATAATGGTCGGACTGATACACTGCCATATCCTAAGCAAGCAAGTTCCTTTTATCATCTTAGCAAAGTGCATGATTCACATAACATAGCATTCACTTGCAAGGCCTGGGGCCTAAGAGCGACTGATCTCAATCAGGGGGTTGTCTATGGTGTGATGACTCGAGAGACTGCAATGCATGAAGAACTAATTAATAGGCTGGATTATGACGGTGTTTTTGGGACTGCATTGAACCGTTTCTGCGTTCAAGCTGCTGTTGGGCATCCTCTTACGATTTATGGGAAGGG
>SA1
ATGCAAGAAAACATCCAAGTTTTCTCCCATGGCTATTGCTGTGAAGGAAAAGGAAGGCAATATAACTACTGTAAAAGAAGCAGGCAAGGGCAAAAAGGTTATGGTTATAGGAGGAGATGGATTCTGTGGATGGGCAACAGCATTACACCTCTCAAACCAAGGCTACCAAGTTGCTATTGTTGACAGCCTTGTTCGCAGGCTGTTTGACCAACAACTTGGGATTGATTCCCTAACACCCATTGCCTCTATTCATAAGAGAATCAAGAGATGGAATCAAATTAAGGGAAAGCAAATTAATCTTTTAATCGGGGATATCTGTGATTTTGATTTCCTGGCTGAGGCCTTCAAGTCTTTTGAACCAGAGGCAGTTGTACACTTTGGGGAACAGAGGTCAGCTCCTTATTCGATGATAGACAGGGGAAGGGCAGTCTACACACAACATAATAATGTGATTGGAACCTTGAATGTGCTGTTTGCAATCAAAGAATTTAGTCCGGAGAGTCATTTGGTGAAATTGGGCACCATGGGAGAATATGGTACTCCTAATATTGATATTGAAGAGGGGTTCATTACCATCACCCATAATGATCGGACTGATAGACTGCCATATCCTAAGCAAGCGAGTTCCTTTTATCATCTTAGCAAAGTGCATGATTCACATAACATAGCCTTCACTTGCAAGGCCTGGGGCCTAAGGGCGACTGACCTCAATCAGGGGGTTGTCTATGGTGTGATGACTCCAGAGACTGCAATGCATGAAGAACTGATTAATAGGCTGGATTATGACGGTGTTTTTGGGACTGCATTGAACCGTTTCTGCGTGCAAGCTGCTGTTGGGCATCCTCTCACAATTTATGGGAAAGG
>SC0
ATGCAAGAAAAAATCCAAGTTTTCTCCCATGGCTATTGCTGTGAAGGAAAAGGAAGACAATATAACTACTGCAAAAGAAGCAGGTAGGGGCAAGAAGGTTATGGTTATAGGAGGAGATGGATACTGTGGATGGGCAACAGCATTACATCTCTCAAACCAAGGATACCAAGTTGCTATTGTTGATAGCCTTGTTCGTAGGATGTTTGACCAACAACTTGGGATTGATTCCCTAACTCCCATTGTCTCTATTCACAAGAGAATCAAGAGATGGAATCAAGTTTCTGGTGAGCAACTTAGTCTTTTAATTGGAGATATCTGTGATTTTGATTTCCTGGAAGAGGCCTTCAAGTCTTTTGAGCCAGATGCAGTTGTACACTTTGGAGAACAGAGGTCAGCTCCTTATTCCATGATAGACAGGGGAAGGGCAGTCTACACACAGCATAACAATGTGATTGGGACCTTGAATGTGCTGTTTGCAATCAAAGAATTTAGTCCGGAGTGTCATTTGGTGAAATTGGGCACCATGGGAGAATATGGTACTCCTAATATTGATATTGAAGAGGGGTACATTACCATCAACCACAAAGGTCGGACTGATACACTTCCATATCCTAAGCAAGCGAGTTCCTTTTATCATCTTAGCAAAGTGCATGATTCACATAACATAGCATTCACTTGCAAGGCCTGGGGCCTAAGGGCGACTGACCTCAATCAGGGGGTTGTCTATGGTGTGATGACTCCAGAGACTGCAATGCATGAAGAACTGATTAATAGGCTGGATTATGACGGTGTTTTTGGGACTGCATTGAACCGTTTCTGCGTGCAAGCTGCTGTTGGGCATCCTCTCACAATTTATGGGAAGGG
>SE46
CCATAATGCAGTAGCGATGTTGTCTCCGATGGCCATTGCTGTGAAAGAAAAGGAAGGCAACACCTCGCCTGCTACAGAAGGAGGAAAAGGTAAAAAAGTGATGGTTATTGGAGGCGATGGCTACTGTGGATGGGCAACGGCCTTGCATCTCTCAAACCAGGGCTACCGGGTTGCCATTGTTGACAGTCTAGTGCGCAGGCTTTTTGATGAACAGCTTGGAATCCACACCTTAACACCCATCGTGTCAGTCCAGAAGAGAATAAAGAGATGGAATGAGGTTTCTGGTCAGCAACTGGACCTCTTCGTGGGGGACATCTGTGATTTTGATTTTCTATCAGAGGCTTTCAAATCCTTCGAACCTGAGGCGGTCGTGCACTTTGGAGAGCAAAGGTCTGCTCCTTATTCCATGATAGACAGGGGAAGAGCCGTGTACACGCAGCAAAATAATGTGATTGGGACCTTGAATGTGCTCTTTGCTATCAAAGAATTCCAACCAGATTGCCATCTGGTGAAATTGGGCACCATGGGAGAGTATGGAACTCCTAACATTGATATTGAAGAGGGCTACATTACTATCAATCATAATGGTCGCACTGATACATTGCCGTATCCAAAACAGGCTAGCTCCTTTTATCACCTTAGCAAGGTGCATGATTCTCACAACATAGCATTCACCTGCAAGGCCTGGGGATTGAGGGCGACGGACCTTAATCAAGGGGTGGTTTATGGGGTGATGACTCCAGAGACTGCAATGCATGAAGAGCTTATCAATAGGATGGACTATGATGGCGTGTTCGGGACGGCATTGAACCGTTTCTGTGTGCAAGCGGCCGTTGGCCATCCCCTCACGGTCTATGGAAAGGG
>SG23
AGTTTCAGACAGGGCCAATTTATCTTCCATGGCTGTTGCTGTAAGGGAAAAAGGAGGCAACTCGACTTATTCAAAGGAAGCGGCCAAAGGTAAGAAAGTTATGGTTATCGGAGGAGATGGGTACTGTGGATGGGCAACGGCACTACACCTCTCAAAGCAAGGCTACCAAGTTGCTATAGTTGACAGCCTTGTGCGCCGACTCTTTGACCAACAGCTCGGAATTGATTCCTTAACGCCCATTGTGTCTATTCAGAAGAGAATAAAGAGATGGAATCAAATATCCGGCAAGCAACTTGACCTTTTAATTGGCGATATCTGTGATTTTGATTTTCTGGCAGAAGCGTTCAAATCTTTTGAACCTGAGGCTGTTGTGCACTTTGGAGAACAGAGGTCAGCTCCTTACTCCATGATAGACAGAGGGAGAGCAGTCTATACACAGCATAATAATGTGATCGGAACTTTGAATGTGCTTTTTGCAATCAAAGAATTCAGTCCAGAGTGTCATTTGGTGAAATTGGGCACCATGGGAGAATACGGAACTCCTAATATTGATATTGAAGAGGGGTATATTACCATCAATCACAATGGTCGAACTGATACATTACCATATCCAAAGCAAGCGAGTTCCTTTTATCATCTTAGCAAAGTCCATGATTCCCATAACATTGCTTTCACTTGCAAGGCCTGGGGACTAAGGGCTACGGACCTTAATCAAGGGGTGGTCTATGGTGTCATGACTCCAGAGACTGCAATGCACGAAGAACTAATAAATAGACTAGACTATGATGGTGTATTTGGGACAGCATTGAACCGCTTCTGCGTGCAAGCGGCTGTTGGGCACCCTCTCACAATCTATGGAAAGGG
>SS22
AGTTTCAGACAGGGCCAATTTGTCTTCCATGGCTGTTGCTGTAAGGGAAAAAGGAGGCAACTCGACGTATTCAGAGGAAGCGGCCAAAGGTAAAAAAGTTATGGTTATCGGAGGAGATGGGTACTGTGGATGGGCAACGGCACTACACCTCTCAAAGCAAGGCTACCAAGTTGCCATAGTTGACAGTCTTGTGCGCCGACTGTTTGACCAACAGCTCGGAATTGATTCCTTAACGCCCATTGTCTCTATTCAGAAGAGAATAAAGAGATGGAATCAAATTTCCGGCAAGCAACTTGACCTTTTAATTGGCGACATCTGTGATTTTGATTTTCTGGCAGAAGCGTTCAAATCTTTTGAACCTGAGGCTGTTGTGCACTTTGGAGAACAGAGGTCAGCTCCTTACTCCATGATAGACAGAGGGAGAGCAGTCTACACACAGCATAATAACGTGATCGGAACTTTGAATGTGCTTTTTGCAATCAAAGAATTCAGTCCAGAGTGTCATTTGGTGAAATTGGGCACCATGGGAGAATACGGAACTCCTAATATTGATATTGAAGAGGGGTACATTACCATCAATCACAATGGTCGAACTGATACATTACCATATCCAAAGCAAGCGAGTTCCTTTTATCATCTTAGCAAAGTCCATGATTCCCATAACATTGCTTTCACTTGCAAGGCCTGGGGACTAAGGGCTACGGACCTTAATCAAGGGGTGGTCTATGGTGTCATGACTCCAGAGACTGCAATGCACGAAGAACTAATAAATAGACTAGACTATGATGGTGTATTTGGGACAGCATTGAACCGCTTCTGCGTGCAAGCGGCTGTTGGGCACCCTCTCACAATCTATGGAAAGGG
>SV36
ATGTAGAAATAAAGTCAAGTTTTCTCCCATGGCTGTTGCTGTAAGGGAAAAAGAAGGCAAAACAACCAATGCCAAAGAAGCAGCAAAAGGGCGAAAAGTTATGGTTATAGGAGGAGATGGATATTGTGGTTGGGCAACAGCATTACACCTCTCAAACCAAGGTTACCAAGTTGCCATTGTTGACAGCCTTGTGCGCCGGCTCTTTGACCAGCAGCTTGGGATTGATTCCTTAACACCCATTGTCTCTATTCAGAAGAGAATAAAGAGATGGAATCAGGTTTCTGGTAAGCAACTTGACCTTTTGGTTGGGGACATCTGTGATTTTGAGTTTCTAGCAGAAGCCTTTAAGTCTTTTGAACCGGAGGCGGTTGTGCACTTTGGAGAACAGAGGTCTGCTCCTTATTCCATGATAGACAGAGGAAGAGCCGTCTATACACAACATAATAATGTGATCGGAACCTTGAATGTACTTTTTGCAATCAAAGAATTTAGTCCAGAGTGTCATTTGGTGAAATTGGGTACCATGGGAGAATACGGAACTCCTAATATTGATATTGAAGAAGGATACATTACCATCAATCATAATGGTCGAACCGATACACTGCCATATCCTAAGCAAGCAAGTTCCTTTTATCATCTTAGCAAAGTGCATGATTCACATAACATTGCTTTCACTTGCAAGGCCTGGGGACTACGGGCTACAGACCTCAATCAAGGGGTAGTCTATGGTGTCATGACTCCAGAGACTGCAATGCATGAAGAGCTAATTAATAGACTGGACTATGATGGTGTATTTGGGACTGCATTGAATCGTTTTTGTGTGCAAGCAGCTGTTGGGCATCCTCTCACAGTCTATGGCAAGGG
>TA17
AGTTACAGACAGGAGCAATTTTTCTCCCATGGCTGTTGCTGTAAGGGAAAAAGAAGGCAAATCAACTTTTGTGGAGGAAGCGGGCAAAGGCAAAAAAGTTATGGTTATCGGAGGAGACGGGTACTGTGGATGGGCAACGGCACTACACCTCTCAAACAAAGGCTACCAAGTTGCGATAGTTGACAGCCTTGTGCGCCGACTCTTTGATCAACAACTGGGCATTGATTCTTTAACACCCATTGTCTCTATTCAGAAGAGAATAAAGAGATGGAATCAAGTTTCTAGCAAGCAAGTTGACCTTTTGATTGGTGACATCTGTGATTTTGATTTTCTGGCAGAAGCGTTCAAATCTTTTGAACCTGAGGCTGTTGTGCACTTTGGAGAACAGAGGTCAGCTCCTTACTCCATGATAGACAGAGGGAGAGCAGTCTATACACAGCATAATAACGTGATTGGAACTTTGAATGTGCTTTTTGCAATCAAAGAATTCAGTCCAGAATGTCATATGGTGAAATTGGGCACAATGGGGGAATATGGAACTCCTAATATTGATATTGAAGAGGGGTACATTACGATCAATCACAATGGTCGAACTGATACATTACCATATCCTAAGCAAGCGAGTTCGTTTTATCATCTTAGCAAAGTCCACGATTCCCATAACATTGCTTTCACTTGTAAGGCCTGGGGACTAAGGGCTACGGATCTTAATCAAGGGGTGGTCTATGGTATCATGACTCCAGAGACTGCAATGCATGAAGAACTAATCAATAGACTAGACTATGATGGTATATTTGGGACAGCATTGAACCGCTTCTGCGTGCAAGCGGCTGTTGGGCATCCTCTCACAGTCTATGGAAAGGG
>TB39
ATGTAGAAACAGAGCCAAGTTTTCCCCCATGGCTGTTGGTGTCAGGGGAAAAGAAGGCAACATAACTAGAGCTGAAGAAGCAGCCAAAGGTAAAAAAATTATGGTTATAGGGGGAGATGGGTATTGTGGATGGGCAACAGCATTACACCTATCAAAGCAAGGGTACCAAGTTGCCATCGTTGACAGCCTTGTGCGCCGGCTCTTTGACCAACAGCTCGGGATTGATACTTTAACACCCATTGTCTCTATTCAGAAGAGAATTAAGAGATGGAATCAAATTTCTGGTAAGCAACTTGACCTTTTAGTTGGGGACATCTGTGATTTTGATTTTCTGGCAGAAGCCTTCAAATCTTTTGAACCTGAGGCAGTTGTGCACTTTGGAGAACAGAGGTCAGCACCTTATTCCATGATAGACAGAGGCAGAGCAGTCTATACACAGCATAATAATGTGATTGGAACTCTGAATGTGTTGTTTGCAATCAAAGAATTTAGTCCAGAGTGTCATTTGGTGAAATTAGGCACCATGGGAGAATATGGAACTCCTAATATTGATATCGAAGAGGGGTATATTACCATCAATCACAATGGTCGAACTGATACACTGCCATACCCAAAGCAAGCGAGTTCCTTTTATCATCTTAGCAAAGTCCACGATTCCCATAACATAGCTTTCACTTGCAAGGCCTGGGGACTAAGGGCTACAGACCTTAATCAAGGGGTAGTCTACGGTGTCATGACTCCGGAGACTGCAATGCATGAAGAACTAATAAATAGACTGGACTATGATGGTGTATTTGGGACTGCATTGAACCGTTTCTGCGTGCAAGCAGCTGTTGGGCACCCTCTCACAGTGTACGGCAAGGG
>TC31
ATGCAGAAATGCTGGCAAGTTTTCCCCGAGGGCTGTTGCTGTGAAGGAGAAAGAAATCAAAACATCCCCTGTTAAGGAAGGAGGTAAAGGGAAGAGAGTAATGGTTGTAGGAGGGGATGGGTACTGTGGATGGGCTACAGCTTTGCATCTCTCAAACAGAGGTTACGAAGTTGCTATTGTTGATAACCTTGTGCGTAGGTCATTTGACCAACAGTTGGGGATCGACTCCTTAACACCCATTGTCTCAATTCAGAAGAGAATAAAGAGATGGAAACAAGTCTCTGGCAAGCAACTTGACCTCTTTGTGGGAGATGTTTGTGATTTTGATTTCCTTGCAGAGGCTTTCAAGTCCTTTGAACCTGAGGCAGTTGTACACTTTGGAGAGCAGAGGTCTGCTCCTTATTCCATGATAGACAGAGGAAGAGCAGTGTACACTCAGCATAATAATGTGATTGGAACCATGAATGTGCTCTTTGCTATCAAAGAATTCAGCCCAGAATGCCATTTGGTTAAACTGGGTACCATGGGAGAGTATGGAACTCCTAACATTGATATTGAAGAAGGGTACATTACCATTACTCATAACGGTCGGACAGACACACTGCCATATCCGAAGCAAGCAAGCTCCTTCTATCATCTCAGCAAAGTGCATGATTCTCACAACATAGCTTTTACTTGCAAGGCCTGGGGACTAAGGGCCACAGACCTCAATCAAGGGGTGGTTTATGGCGTCACAACTCCAGAGACTGCAGAACATGAAGAACTCATTAATAGGCTGGACTATGATGGTGTATTCGGCACTGCACTGAACCGTTTCTGTGTGCAAGCAGCTGTTGGGCATCCTCTCACAGTTTATGGAAAGGG
>TN1
ATGCAGAAACAGAGCCAAGTTTTTCCCCATGGCTGTCGCTGTGAGGGAAAAAGAAGGCAACACAACTAGTGCAGAAGAAGCAGCCAACGGTAAAAAAGTTATGGTTATAGGAGGGGATGGATACTGTGGATGGGCAACAGCGTTGCACCTCTCAAACCAAGGCTACCAAGTTGCCATAGTTGACAGCCTTGTGCGCCGGCTCTTTGACCAACAGCTTGGTATTGATTCTTTGACACCCATTGTCTCCGTTCAGAAGAGAATTAAGAGATGGAATCAAATTTCTGGCAAGCAACTTGCCCTTTTAGTGGGGGACATCTGTGATTTTGATTTTCTTGCAGAAGCCTTCAAATCTTTTGAACCTGAGGCAGTTGTGCACTTTGGAGAACAGAGGTCAGCTCCTTATTCCATGATAGACAGAGGGAGAGCAGTCTATACACAGCATAATAATGTGATCGGAACTTTGAATGTGCTGTTTGCAATCAAAGAATTTTGTCCAGAATGTCATTTGGTGAAATTGGGCACCATGGGAGAATATGGAACTCCTAATATTGATATCGAAGAGGGTTTCATTACCATCAATCACAATGGTCGAACCGATACAGTGCCATACCCGAAGCAAGCGAGTTCCTTTTATCATCTTAGCAAAGTCCATGATTCCCATAACATAGCTTTCACTTGCAAGGCCTGGGGACTAAGGGCCACAGATCTTAATCAAGGGGTAGTCTATGGTGTCATTACTCCAGAGACTGCGATGCATGAAGAACTTCTAAATAGATTAGACTATGATGGTGTATTTGGGACTGCATTGAACCGTTTCTGCGTGCAAGCAGCTGTTGGGCATCCTCTTACAGTGTATGGAAAGGG
>TO14
AGTTACAGACAAGACCAATTTTTCTTCCATGGCTGTTGCTGTAAGGGAAAAAGAAGGCAACTCAACTTATGCAGACGAAGCGGGCAAAGGTAAAAAAGTTATGGTTATCGGAGGAGATGGGTACTGTGGATGGGCAACGGCACTACACCTCTCAAACAAAGGCTACCAAGTTGCCATAGTTGACAGCCTTGTGCGCCGGCTCTTTGATCAACAGCTCGGCGTTGATTCCTTAACACCCATTGTCTCTATTCAGAAGAGAATAAAGAGATGGAATCAAATTTCCGGCAAGCAAGTTGACCTTTTGATTGGTGACATCTGTGAATTTGATTTTCTGGCAGAAGCGTTCAAATCTTTTGAACCTGAGGCTGTTGTGCACTTTGGAGAACAGAGGTCAGCTCCTTACTCCATGATAGACCGAGGGAGAGCAGTCTATACACAGCATAATAACGTGATTGGAACTTTGAATGTGCTTTTTGCAATCAAAGAATTCAGTCCAAAATGTCATATGGTGAAATTGGGCACCATGGGGGAATACGGAACTCCTAATATTGATATTGAAGAGGGGTACATTACCATCAATCACAATGGTCGAACTGATACATTACCATATCCTAAGCAAGCGAGTTCCTTTTATCATCTTAGCAAAGTCCATGATTCCCATAACATTGCTTTCACTTGTAAGGCCTGGGGACTAAGGGCTACAGACCTTAATCAAGGGGTGGTCTACGGTGTCATGACTCCAGAGACTGCAATGCATGAAGAACTAATAAATAGGCTAGACTATGATGGTGTATTTGGGACAGCATTAAACCGCTTCTGCGTGCAAGCGGCTGTTGGGCATCCTCTCACAGTCTATGGAAAGGG
>TPL03
-----------------------------------------------------------------------------------------------------------------------------------------------------------------------------------------------------------------------------------------------TTGTCTCTATTCACAAGAGAATCAAGAGATGGAATCAAATTTCAGGTAAGCAGCTTGATCTTTTAATCGGGGATATCTGTGATTTTGATTTCCTCGCAGATGCCTTCAAGTCTTTTGAACCAGAGGCAGTTGTACACTTTGGGGAACAGAGGTCAGCTCCTTATTCGATGATAGACAGGGGAAGGGCAGTCTACACGCAGCATAACAATGTGATTGGAACCTTGAATGTGCTGTTTGCAATCAAAGAATTTAGTCCTGAGTGTCATTTGGTGAAATTGGGCACCATGGGAGAATATGGTACTCCTAATATTGATATTGAAGAGGGGTACATTACCATCACTCATAATGGTCGGACTGATACACTGCCATATCCTAAGCAAGCGAGTTCCTTTTATCATCTTAGCAAAGTGCATGATTCACATAACATAGCATTCACTTGCAAGGCCTGGGGCCTAAGAGCAACTGATCTCAATCAGGGGGTTGTCTATGGTGTTATGACTCGAGAGACTGCAATGCATGAAGAACTAATTAATAGGCTGGATTATGACGGTGTTTTTGGGACTGCATTGAACCGTTTCTGCGTTCAAGCTGCTGTTGGGCATCCTCTTACAATTTATGGGAAGGG
>WN5
ATGTAAAAGTGTAGTGAAGTTTGTCCCCATGGCTGTTGCTGTAAGGGAAAAGGAAGGCAACACAGCTAGTGCAAAAGAAGCATCCAAAGGTAAGAAGGTTATGGTCATAGGAGGAGACGGGTACTGTGGATGGGCAACAGCATTACACCTCTCAAACCAGGGCTACCAAGTTGCCATTGTTGACAGCCTTGTACGGAGGCTCTTTGACCAGCAGCTTGGGATTGATTCCTTAACACCCATTGCGTCTATTCACAAAAGAATTAAGAGATGGAACCAAATTTCCGGTAGGCAACTTGACCTCTTGGTCGGGGACATCTGTGATTTTGATTTTCTGGCAGAGGCCTTCAAATCTTTTGAACCTGAGGCAGTTGTACACTTTGGGGAACAGAGGTCAGCTCCTTATTCCATGATAGACAGGGGAAGGGCAGTCTATACACAGCATAACAATGTGATTGGGACGTTGAATGTACTGTTTGCAATTAAAGAATTTAGTCCAGAGTGCCATTTGGTCAAATTGGGCACCATGGGAGAGTATGGTACTCCTAATATTGATATTGAAGAGGGCTATATTACCATCAACCATAATGGTCGAACTGATACACTGCCATATCCTAAGCAAGCGAGTTCCTTTTATCATCTCAGCAAAGTGCATGATTCGCATAACATAGCTTTCACTTGCAAGGCCTGGGGACTAAGGGCAACAGACCTTAACCAAGGGGTAGTCTATGGTGTGATGACTCCGGAGACTGCAATGCATGAAGAACTGGTTAATAGACTGGATTATGACGGTGTTTTTGGGACTGCATTGAACCGATTCTGTGTGCAAGCAGCTGTTGGACATCCTCTCACAATTTATGGCAAGGG
>WS10
AGTTACGGACAAAAGCAAATTTTCTTCCATGGCTGTTGCTGTAAGAGAAAAAGAAGGCAACTCAACTTATGCAGAGGAAGCCGGTAAAGGTAAAAAAGTTATGATTATTGGAGGAGATGGGTACTGTGGATGGGCAACGGCACTGCACCTCTCAAATAAAGGCTACCGAGTTGCTATAGTTGACAGCCTTGTGCGCCGACACTTTGATCAACAACTTGGCATTGATTCCTTAACACCCATCGTCTCTATTCAGAAGAGAGTAAAGAAATGGAATCAAATTTCTGGGAAGCAACTTGACCTTTTGATTGGTGACATTTGTGATTTTGATTTTCTGGCAGAAGCTTTCAAGTCTTTTGAACCTGAGGCTGTTGTGCACTTTGGTGAACAGAGGTCAGCTCCTTACTCCATGATAGACAGAGGGAGAGCAGTTTATACACAGCATAATAACGTGATTGGGACTTTGAATGTGCTTTTTGCAATCAAAGAATTCAGCCCAGAGTGTCATATGGTGAAGTTGGGCACCATGGGGGAATACGGAACTCCTAATATTGATATTGAAGAGGGGTATATTACCATCAATCACAATGGTCGAACTGATACATTACCATATCCTAAGCAAGCTAGTTCCTTTTATCATCTTAGCAAAGTCCATGATTCCCATAACATTGCTTTCACTTGCAAGGCTTGGGGACTAAGGGCTACGGACCTTAACCAAGGAGTGGTATATGGAGTCACGACTCCAGAGACTGCAATGCATGAAGAACTATTAAATAGACTAGACTATGATGGTGTGTTTGGGACAGCACTGAACCGCTTCTGCGTGCAAGCGGCTGTTGGGCATCCTCTCACAGTCTATGGAAAGGG
>WW11
AGTTACGGACAAAAGCAAATTTTCTTCCATGGCTGTTGCTGTAAGAGAAAAAGAAGGCAACTCAACTTATGCAGAGGAAGCCGGTAAAGGTAAAAAAGTTATGATTATTGGAGGAGATGGGTACTGTGGATGGGCAACGGCACTGCACCTCTCAAATAAAGGCTACCGAGTTGCTATAGTTGACAGCCTTGTGCGCCGACACTTTGATCAACAACTTGGCATTGATTCCTTAACACCCATCGTCTCTATTCAGAAGAGAGTAAAGAAATGGAATCAAATTTCTGGGAAGCAACTTGACCTTTTGATTGGTGACATTTGTGATTTTGATTTTCTGGCAGAAGCTTTCAAGTCTTTTGAACCTGAGGCTGTTGTGCACTTTGGTGAACAGAGGTCAGCTCCTTACTCCATGATAGACAGAGGGAGAGCAGTTTATACACAGCATAATAACGTGATTGGGACTTTGAATGTGCTTTTTGCAATCAAAGAATTCAGCCCAGAGTGTCATATGGTGAAGTTGGGCACCATGGGGGAATACGGAACTCCTAATATTGATATTGAAGAGGGGTATATTACCATCAATCACAATGGTCGAACTGATACATTACCATATCCTAAGCAAGCTAGTTCCTTTTATCATCTTAGCAAAGTCCATGATTCCCATAACATTGCTTTCACTTGCAAGGCTTGGGGACTAAGGGCTACGGACCTTAACCAAGGAGTGGTATATGGAGTCACGACTCCAGAGACTGCAATGCATGAAGAACTATTAAATAGACTAGACTATGATGGTGTGTTTGGGACAGCACTGAACCGCTTCTGCGTGCAAGCGGCTGTTGGGCATCCTCTCACAGTCTATGGAAAGGG
