# Supplementary material for: Development of a Target Enrichment Probe Set for Conifer (REMcon)
Source: Biology (Basel). 2024 May 22;13(6):361. doi: 10.3390/biology13060361 (PMC11200496; doi:10.3390/biology13060361)
Supplement: Supplementary file 1 [file biology-13-00361-s001.zip › biology-2960267-supplementary/Sup data/secapr_alignments_paralogs/90.fasta]

>AA3
CTTGCTTTTGCCACACAGATACCCGGTCCTCCCCCACAAAAAGCTAAGCTGATAGAACACCAAAAATCAATTGGGCTATGGTCATTGAAGTTACCCTCATCGGATGCAATTGTTGTTCGAAGAACACAAGCCTTGTTGGCAGAGAATCCACATGGCTTGCCTGGTGCCAGCGAGAACACTGATTTGGAGGTGAAGAGGAAGAATTTCTGGTCAGAGGTGAAGCCTCTCCATTATGGTGTCAATGTAGGGTACAAATCTCTGTGGAGTATTCCTGGGGTAATTTTCATCGGATTGATGGTGTTATTGTTAGGCAACTTTAAGTGGGGACGTTCACTACTTCTCAAATATCCAGAAATTTTCACTCTTGGACTGTTCAAGAAGACAGGCCCCACAGAGGAAGAGGTGAGAAGTGCCTCCTTCAAGATGTGGTTTGCAGGTCATGGCTACAGTGACGAGAGTCATCTTTTACAGCATGGATCAAAGCCAAATATGGAAGTGGTGACCAGAATTTCAGGGCCTGAGATTGGTTATGTGACGACTCCCATCACTCTTGTGCAGTGTGCTCTCATTGTGATGGATCAACGTCATAGTTTACCCAAGGGAGGTGTTCTTCCTCCTGGCATTGTGTTTGGTTCAGCAGGTTTGCAAGAACGCTTGGAAAAAAATGGCATATCATTTGAACTTGTCAGCAAGCGCACTATTTCATAGTAGTTATTTGGACATGACAA
>AA60
ATTGCCTTTTGCATGCAGGTACCTGGACCTCCTGCATCCAAAGCTAAGACGATAGAACACCAAAACTCTATTGGTCTGTGGGCACTGAAGTTACCCTCATCAGATGCAGCTGTTGTTCGAAGAACTCAAGCTTTGTTGGCGGAGAATCCACATGGTTTGCCTGCTGTCAATGAGAACTCTGACTTGGAAGAAAAGAGGAGGAAATTCTGGTCAGAAGTGAAGCCTGTTTATTTTGGTGTTTACTACGGTTCTAAAAGTTTGTGGAGCATACCTCGGACAATCTGTATTGGGTTGATGGTGGTCCTATTAGGCAGATTTGGCTGGGGCCGCTCACTTCTTCTCAAATACCCAGAAATTTTCACTCTTGGACAGTTCACTAAGAGGGGTCCGACGGAAGAAGAGGTTAGAAGTGCTTCGTTTAAGATGTGGTTTCTTGGTCATGGCTTTAGTGATGAGAATCGTCTTCTGCAACAAGGATCAAAGCCAAATGTGGAAGTGCTGACTAGAATTTCAGGGCCTGAGATTGGTTATGCAACGACTCCCATCGTTCTCGTTCAGTGTGCCCTCCTTGTGATGGATCAACGGCAAATTTTACCAAAGGGAGGTGTTTTTCCTCCTGGGATTGTGTTTGGGCCTACAGATTTGCAAGAGCGCCTAGAAAAAAGGGGCATATTGTTTGAACTTATCAGCAAAAAG--------------------------------
>AAR4
CTTGCTTTTGCCACACAGATACCCGGTCCTCCCCCACAAAAAGCTAAGCTGATAGAACACCAAAAATCAATTGGGCTATGGTCATTGAAGTTACCCTCATCGGATGCAATTGTTGTTCGAAGAACACAAGCCTTGTTGGCAGAGAATCCACATGGCTTGCCTGGTGCCAGCGAGAACACTGATTTGGAGGTGAAGAGGAAGAATTTCTGGTCAGAGGTGAAGCCTCTCCATTATGGTGTCAATGTAGGGTACAAATCTCTGTGGAGTATTCCTGGGGTAATTTTCATCGGATTGATGGTGTTATTGTTAGGCAACTTTAAGTGGGGACGTTCACTACTTCTCAAATATCCAGAAATTTTCACTCTTGGACTGTTCAAGAAGACAGGCCCCACAGAGGAAGAGGTGAGAAGTGCCTCCTTCAAGATGTGGTTTGCAGGTCATGGCTACAGTGACGAGAGTCATCTTCTACAGCATGGATCAAAGCCAAATATGGAAGTGGTGACCAGAATTTCAGGGCCTGAGATTGGTTATGTGACGACTCCCATCACTCTTGTGCAGTGTGCTCTCATTGTGATGGATCAACGTCATAGTTTACCCAAGGGAGGTGTTCTTCCTCCTGGCATTGTGTTTGGTTCAGCAGGTTTGCAAGAACGCTTGGAAAAAAATGGCATATCATTTGAACTTGTCAGCAAGCGCACTATTTCATAGTAGTTATTTGGACATGACAA
>AF1
ATTTCTTTTGGCCTTAAGATACCTGGTCCTCCTGCAAGGAAAGCTAAGATGATGGAACACCAAAAATCTATTGGGTTATGGTCAATGAAGTTACCCTCATCGGATGCAATTGTTGTTCGAAGAACGCAGGCTTTGTTGGCAGAGAATCCACATGGCTTGCCTGGTATAAGTGAGAACTCCGACTCGGAGGCTAAGAGGAAGAGTTTCTGGTCAGAGGTGAAGCCTCTCCATTTTGGGGTTTATGTAGGCTACAAATCACTTTGGAGTGTTCCTCGAACAATTTTTATGGGGTTGATGGTATTATTGCTAGGCCAATTTAGGTGGGGACGTTCACTTCTGATCAAATATCCAGAAATTTTCACTCTTGGACTGTTCAAGAAGACAGGCCCCACAGAGGAAGAGGTAAGAAGTGCTTCCTTCAAGATGTGGTTTCTAGGTCGTGGGTACAGTGATGAGAATCATCTTTTGCAGCAAGGATCAAAGCCAAATATGGAAGTGGTGACCAGAATTTCAGGGCCTGAGATTGGTTATGCAACAACTCCAATCACTCTTGTGCAGTGTGCTTTGATTGTGATCAATCAACGCCATAATTTACCCAAGGGAGGTGTTTTACCTCCGGGAATCGTGTTTGGTTCGACTGATTTGCAAGAACGTTTAGAAAGAAATGGCATATCATTTGAACTTGTGAGTAAAAAGACCATCTGATAGTGGTAGTGCAATCGAAAACT
>AG2
ATTTCTTTTGGCCTTAAGATACCTGGTCCTCCTGCAAGGAAAGCTAAGATGATGGAACACCAAAAATCTATTGGGTTATGGTCAATGAAGTTACCCTCATCGGATGCAATTGTTGTTCGAAGAACGCAGGCTTTGTTGGCAGAGAATCCACATGGCTTGCCTGGTATAAGTGAGAACTCCGACTCGGAGGCTAAGAGGAAGAGTTTCTGGTCAGAGGTGAAGCCTGTCCATTTTGGGGTTTATGTAGGCTACAAATCACTTTGGAGTGTTCCTCGAACAATTTTTATGGGGTTGATGGTATTATTGCTAGGCCAATTTAGGTGGGGACGTTCGCTTCTGATCAAATATCCAGAAATTTTCACTCTTGGACTGTTCAAGAAGACAGGCCCCACAGAGGAAGAGGTAAGAAGTGCTTCCTTCAAGATGTTGTTTCTAGGTCGTGGGTACAGTGATGAGAATCATCTTTTACAGCAAGGATCAAAGCCAAATATGGAAGTGGTGACCAGAATTTCAGGGCCTGAGATTGGTTATGCAACAACTCCAATCACTCTTGTGCAGTGTGCTTTGATTGTGATCAATCAACGCCATAATTTACCCAAGGGAGGTGTTTTATCTCCGGGAATCGTGTTTGGTTCGACTGATTTGCAAGAACGTTTAGAAAGAAATGGCATATCATTTGAACTTGTGAGTAAAAAGACCATCTGATAGTAGTAGTGCAATCGAAAACT
>AH26
TTCATCTCTGGAATGCAGATACCTGGTCCTCCTGCCAGGAAAGCTAAGTTGATAGAACACATAAGTTCATTGGGATTATGGGCACTGAAGTTACCCTCCTCAGATGCGATTGTTGTTCGAAGAACACAAAATTTCACGGCAGAAGATCCACATGGCTTGCCTGGTGTGAATGAGAACTCCGATTTTACAGAAAAGAGGAAGAAATTATGGTCGGAGGTTAAGCCTCTCCATTATGGTGTTTACATAGGCTATAAGTCTCTCTTGAGTGTAGCTGGGACAATTTTCACTGGGTTGAATGTGTTACTGCTGGGCCGCTTTGGGTGGGGACGTTCACTTCTTTTGAAATACCCTGAAATTTTTACTCTTGGACTCTTCAAGAAGACAGGCCCCACGGAAGAAGAGATAAAGAGCGCTTCATTCAAGATGACTTTTTTAGGTCGTGGGTACAGTGATGAGAGTTGTCTTTTGCAGCAAAAGTCAAAACCGGATATGGAGATAGTGACCAGAATCTCAGGGCCTGAAGTTGGTTACGTAACAACTCCGATCAGTCTTGTGCAGTGTGCTCTCATTCTGATTGACCAACGTCATAATTTGCCAAAGGGAGGGGTTTTTCCTCCTGGCATTGTGTTTGGTCCAACAGATTTGCAAGAACGCTTGGAGAAAAATGGCATATTATTTGAAGTCCTCAGCAAACGCACAATCTCATAGTAATATTGTACACAAACAAC
>AME1
CTTGCTTTTGCCACACAGATACCCGGTCCTCCCCCACAAAAAGCTAAGCTGATAGAACACCAAAAATCAATTGGGTTATGGTCATTGAAGTTACCCTCATCAGATGCAATTGTTGTTCGTAGAACACAAGCCTTGTTGGCAGAGAATCCACATGGCTTGCCTGGTGCCAGTGAGAACACTGATTTGGAGGTGAAGAGGAAGAATTTCTGGTCAGAGGTGAAGCCTCTCCATTATGGTGTCAATGTAGGGTACAAATCTCTGTGGAGTATTCCTGGGGTAATTTTCATTGGATTGATGGTGTTATTGTTAGGCAACTTTAAGTGGGGACGTTCACTACTTCTCAAATATCCAGAAATTTTCACTCTTGGACTGTTCAAGAAGACAGGCCCCACAGAGGAAGAGGTGATAAGTGCCTCCTTCAAGATGTGGTTTGTAGGTTATGGCTACAGTGACGATAGTCATCTTTCACAGCATGGATCAAAGCCAAATATGGAAGTGGTGACCAGAATTTCAGGGCCTGAGATTGGTTATGTGACGACTCCCATCACTCTTGTGCAGTGTGCTCTCATTGTGATGGATCAACGTCATAGTTTACCCAAGGGAGGTGTTCTTCCTCCTGGCATTGTGTTTGGTTCAGCAGGTTTGCAAGAACGCTTGGAAAAAAATGGCATATCATTTGAACTTGTCAGCAAGCGCACCATCTCATAGTAGTTATTTGGACATGACAA
>AP25
TTCATCTCTGGAATGCAGATACCTGGTCCTCCTGCCAGGAAAGCTAAGTTGATAGAACACATAAGTTCATTGGGATTATGGGCACTGAAGTTACCCTCCTCAGATGCGATTGTTGTTCGAAGAACACAAAATTTCACGGCAGAAGATCCACATGGCTTGCCTGGTGTGAATGAGAACTCCGATTTTGCAGAAAAGAGGAAGAAATTATGGTCGGAGGTTAAGCCTCTCCATTATGGTGTTTACATAGGCTATAAGTCTCTCTTGGGTGTAGCTGGGACAATTTTCACTGGGTTGAATGTGTTACTGCTGGGCCGCTTTGGGTGGGGACGTTCACTTCTTTTGAAATACCCTGAAATTTTTACTCTTGGACTCTTCAAGAAGACAGGCCCCACGGAAGAAGAGATAAAGAGCGCTTCATTCAAGATGACTTTTTTAGGTCGTGGGTACAGTGATGAGAGTTGTCTTTTGCAACAAAAGTCAAAACCGGATATGGAGATAGTGACCAGAATCTCAGGGCCTGAAGTTGGTTACGTAACAACTCCGATCAGTCTTGTGCAGTGTGCTCTCATTCTGATTGACCAACGTCATAATTTGCCAAAGGGAGGGGTTTTTCCTCCTGGCATTGTGTTTGGTCCAACAGATTTGCAAGAACGCTTGGAGAAAAATGGCATATTATTTGAAGTCCTCAGCAAACGCACAATCTCATAGTAATATTGTACACAAACAAC
>APA47
ATTTCTTTTGGCCTTCAGATACCTGGTCCTCCTGCAAGGAAAGCTAAGATGATGGAACACCAAAAATCTATTGGATTATGGTCAATGAAGTTACCCTCATCAGATGCAATTGTTGTTCGAAAAACACAGGCCTTGTTGGCAGAGAATCCACATGGCTTGCCTGGTATAAGTGAGAACTCCAACTCGGAAGCTAAGAGGAAGAGTTTCTGGTCAGAGGTGAAGCCTCTCCATTTTGGTGTTTATGTAGGCTACAAATCTCTTTGGAGTGTTCCTCGAACAATTTTTATGGGGTTGATGGTAGTATTGCTAGGCCAATTCAGGTGGGGACGTTCACTTCTGATCAACTATCCAGAAATTTTCACTCTTGGACTGTTCAAGAAGAGAGGCCCCACAGAGGAAGAGGTGAGAAGTGCTTCCTTCAAGATGTGGTTTCTAGGTCGTGGGTACAGTGATGAGAGTCATCTTTTGCAACAAGGATCAAAGCCAAATATGGAAGTGGTGACCAGAATTTCAGGGCCTGAGATTGGTTATGCAACAACTCCAATCACTCTTGTGCAGTGTGCTCTGATTGTGATCAATCAACGCCATAATTTACCCAAGGGAGGTGTGTTGCCTCCGGGAATTGTGTTTGGTTCGACTGATTTGCAAGATCGTTTAGAAAGAAATGGCATATCGTTTGAACTTGTCAGTAAAAAGACCATCTGATAGTAGTAGTGCTATTGAAAACT
>AS57
ATTGTCTTTTGCATGCAGATACCTGGTGCTCCTGCATCGAAAGCTAAATCAATAGAACATCAAAAATCAATTGGATTATGGGCACTGAAGTTACCCTCATCAGATGCAGCTGTTGTTCGAAGAACACAAGCCTTGTTGGTGGAGAATCCACATGGTTTGCCTGCTGTCAATGAGAACTCTGACTTGGTGGAAAAGAGGAGGAAATTCTGGTCAGAAGTGAAGCCTCTTTATTTTGGTGTTTACATAGGTCATAAAAGTTTCTGGGGTATACCTCGGACAATTTGTATTGGGTTGATGGTGTTACTACTAGGCAGATATAGCTGGGGACGCTCACTTCTTGTCAAGTACCCAGAAATTTTCACTCTTGGACAGTTCAAGAAGACAGGCCCCACTGAAGAAGAGGTTAGAAGTGCTTCGTTCAAGATGTGGTTTCTAGGTCATGGCTATAGTGATGAGAGTCATCTTCTGCAGCAAGGATCAAAGCCAAATATGGAAGTGGTGACTAGAATTTCAGGGCCTGAGGTTGGTTATGCAACAACTCCTATCACTCTTGTTCAGTGTGCTCTCATTGTGATGGATCAACGCCAAAGTTTACCAAAGGGAGGTGTTTTCCCTCCAGGGATTGTGTTTGGTCCTACAGATTTGCAAGAGCGCCTAGAAAAAAGGGGCATATTGTTTGAACTTATCAGCAAAAAGACTATCTCGTAGTAGTGATATATACCGAAAGC
>ASA51
ATTTCTTTTGGCCTTCAGATCCCTGGTCCTCCTGCAAGGAAAGCTAAGCTGATAGAACACCAAAAATCTATTGGGCTATGGTCACTGAAGTTACCCTCAGCGGATGCAATTGTTGTTCGAAGAACACAGGCCAAGTTGGCAGAGAGTCCACATGGGTTGCCTGGTGTGAGTGAGAACTCTGACTCAGAGGCTAAGAGGAAGAATTTCTGGTCAAAGGTCAAGCCTCTCCATTTTGGTGTTTATGTAGGCTACGAATCTCTTTGGAGCATTCCTCAAACAATTTTTATTGGGTTGAGGGTATTATTGCTAGGCAAATTCAGTTGGGGACGTTCACTACTGATTAAATATCCAGAAATTTTTACTCTTGGACTGTTCAAGAAGACAGGCCCCACAGAGGAAGAGGTAAGAAGTGCTTCCTTCAAGATGTGGTTTCTGGGTCGTGGGTACAGTGATGGGAGTCATCTTTTACAGCAAGGATCAAAGCCAAATATGGAAGTGGTCACCAGAATTTCAGGGCCTGAGATTGGTTATGCAACAACTCCAATCACTCTTGTGCAGTGTGCTCTGATTGTGATCAATCAACGACATAATTTACCCAAGGGAGGTGTTTTCCCTCCTGGAATCGTGTTTGGTTCAACTGATTTGCAAGAACATTTAGAAAGAAATGGTATATCGTTTGAACTTGTCAGTAAAAAGACCATCTCATAGTAGTAGAGCAATTGAAAACT
>CB35
CTCATTTTTGGGATGCAGATACCTGGCCCCCCTGCAAGAAAAGCTAAGCTGATAGAGCACATAAGTTCTATTGGATTATGGGCACTGAAGTTACCTTCCTCAGATGCAATTGTTGTTCGAAGAACACAAACCTTCCTGGCAGAAGATCCACATGGCTTGCCTGGTGTGAATGAGAACTCTGATTTTGCGGAAAAGAGGAAGAATTTATGGTCGGAGGTTAAGCCTCTCCATTTTGGTGTTTACATAGGCCTTAAAACTCTCTTGAGTGTTGCTGGGACAATTTTCACTGGGTTGAATGTGTTACTGCTTGGCAGTTTTGGGTGGGGTCGCTCACTTCTTTTGAAATACCCAGAAATTTTTACTGTTGGAATATTCAGGAAGACAGGCCCCACTGAGGAAGAGATAAAGAGCGCTTCATTCAAGATGACATTTTTAGGACGTGGTTACAGTGATGAGAGTCGTCTTTTGCAGCAAAAGTCAAAACCGGATATGGAGATAGTGACTAGAATCTCAGGGCCTGAAGTTGGTTATGTAACAACTCCAATCACTCTTGTGCAATGCGCTCTCGTTCTGATTAATCAACGTGATAGTTTGCCAAAGGGAGGGGTTTTTCCTCCAGGCATTGTGTTTGGTCCAACAGATTTGCAAGAACGCTTGGAGAAAAATGGCATATTATTTGAAGTTGTCAGCAAACGCACAATCTCATAGT-ATAGTGTGCACAAACAAC
>CD18
-------------------------------------------------------------------------AGATCCAGGCCTCGGGGCCCCAAACTTCAGATGCAGTTGTTGTTCGAAGAATACTAGCCTTGTTGGCAGAAAATCCACATGGTTTGCCTGCTGTCAATGAGAACTCTGAGTTGGTGGAAAAGAGGAGGAAATTCTGGTCAGAAGTGAAGCCTCTTTATTTTGGTGTTTACTTAGGTTCTAAAAGTTTCTGGAGCATTCCTCGGACAATTTGTATTGGTTTGATGGTTGTCCTACTAGGCAGATTTAGCTGGGGTCGCTCACTACTTCTCAAATATCCAGAAATTTTCACTCTTGGACAATTCAAGAAGAGGGGTCCCACGGAAGAAGAGGTTAGAAGTGCTTCGTTCAAGATGTGGTTTCTTGGTCATGGTTACAGTGATGAGAGTCGTCTTCTGCAACAAGATTCAAAGCCAAATATGGAAGTGGTGACTAGAATTTCGGGGCCTGAGATTGGTTATGCAACAACTCCTATCACTCTTGTTCAGTGTGCTCTCCTTGTGATGGATCAACGTCAAGGTTTACCCAAGGGAGGTGTTTTGCCTCCAGGGATTGTGTTTGGTCCTACAGACTTGCAAGAGCGTCTAGAAAAAAGGGGCATATTGTTTGAACTTATCAGCAAAAAGACTATCTCATAGTAATCATACACTAAAAACAG
>CDE34
CTCATTTTTGGGATGCAGATACCTGGCCCCCCTGCAAGAAAAGCTAAGCTGATAGAGCACATAAGTTCTATTGGATTATGGGCACTGAAGTTACCTTCCTCAGATGCAATTGTTGTTCGAAGAACACAAACCTTCCTGGCAGAAGATCCACATGGCTTGCCTGGTGTGAATGAGAACTCTGATTTTGCGGAAAAGAGGAAGAATTTATGGTCGGAGGTTAAGCCTCTCCATTTTGGTGTTTACATAGGCCTTAAAACTCTCTTGAGTGTTGCTGGGACAATTTTCACTGGGTTGAATGTGTTACTGCTTGGCAGTTTTGGGTGGGGTCGCTCACTTCTTTTGAAATACCCAGAAATTTTTACTCTTGGAATATTCAGGAAGACAGGCCCCACTGAGGAAGAGATAAAGAGCGCTTCATTCAAGATGACATTTTTAGGACGTGGTTACAGTGATGAGAGTCGTCTTTTGCAGCAAAAGTCAAAACCGGATATGGAGATAGTGACTAGAATCTCAGGGCCTGAAGTTGGTTATGTAACAACTCCAATCACTCTTGTGCAATGCGCTCTCGTTCTGATTAATCAACGTGATAGTTTGCCAAAGGGAGGGGTTTTTCCTCCAGGCATTGTGTTTGGTCCAACAGATTTTCAAGAACGCTTGGAGAAAAATGGCATATTATTTGAAGTTGTCAGCAAACGCACAATCTCATAGT-ATAGTGTGCACAAACAAC
>CF38
ATTGCTTTTGGCATGCAGATACCTGGCCCTCCTGCACGGAAAGCTAAGCCAATAGAACACCAAAAATCGATTGGACTATGGTCATTGAAGTTACCTTCATCAGATGTAGCAGTTGTTCGAAGAACACAAACCTTGTTGGCAGAGAATCCACATGGTTTGCCTGTTGTGAGTGAGAACTCTGACTTGGAGGAGAAGAGGAAGAATTTCTGGTCAGAGGTGAAGCCTCTTTATTTTGGGGTTTACATAGGATATAAATCTCTCTGGAGTATTCCCAGGACAATTTGCATCGGGTTGATGGTGTTCCTGCTAGGCAAATTTAGTTGGGGACGCTCACTTCTTGTCAAATACCCAGAAATTTTCACTCTTGGACAGTTCAAGAAGATGGGCCCTACAGAGGAAGAGGTTAAAAGTGCTTCCTTCAAAATGTGGTTTCTAGGCCGTGGCTATAGTGATGAGACTTATCTTTTGCAGCAAGGATCAAAGCCAAATATGGAAGTGGTGACCAGAATTTCAGGGCCTGAGATTGGTTACGCAACAACTCCCATCACTCTTGTTCAGTGCGCTCTCATTGTGATGGATCAACGGCATAGTTTACCAAAGGGAGGTGTTTTGCCTCCTGGGATTGTTTTTGGTCCTACAGATTTACAAGAGCGCTTAGAAAAAAGTGGCATATTATTTGAACTTCTCAGCAGAGAAACCATCTCTTAGTAATCATATACACATGGCAA
>CH19
------------------------------------------------------------------------------------------------------------GCTGTTGTTCGAAGAACACAATCCTTGTTGGCAGAAAATCCACATGGTTTGCCTGCTGTCAATGAGAACTCTGAGTTGGTGGAAACGAGGAGGAAATTCTGGTCAGAAGTGAAGCCTCTTTATTTTGGTGTTTACTTAGGTTCTAAAAGTTTCTGGAGCATTCCTCGGACAATTTGTATTGGGTTGATGGTGGTCCTACTAGGCAGATTTAGCTGGGGTTGCTCACTACTTCTCAAATATCCAGAAATTTTCACTCTAGGACAGTTCAAGAAGAGGGGTCCCACGGAAGAAGAGGTTAGAAGTGCTTCGTTCAAGATGTGGTTTCTTGGTCATGGTTTCAGTGATGAGAGTCGTCTTCTGCAACAAGGATCAAAGCCAAATATGGAAGTGGTGACTAGAATTTCGGGGCCTGAGATTGGTTATGCAACAACTCCTATCACTCTTGTACAGTGTGCTCTCCTTGTGATGGATCAACGTCAAAGTTTACCAAAGGGAGGTGTTTTTCCTCCAGGGATTGTGTTTGGTCCTACAGACTTGCAAGAGCGTCTAGAAAAAAGGGGCATATTGTTTGAACTTATCAGCAAAAAGACTATCTCATAGTAATCATACACTAAAAACAG
>CHA37
ATTGCTTTTGTCATGCAGATACCTGGCCCTCCTGCACGGAAAGCTAAGCCAATAGAACACCAAAAATCGATTGGACTATGGTCATTGAAGTTACCTTCATCAGATGTAGCAGTTGTTCGAAGAACACAAACCTTGTTGGCAGAGAATCCACATGGTTTGCCTGTTGTGAGTGAGAACTCTGACTTGGAGGAGAAGAGGAAGAATTTCTGGTCAGAGGTGAAGCCTCTTTATTTTGGGGTTTACATAGGATATAAATCTCTCTGGAGTATTCCCAGGACAATTTGCATCGGGTTGATGGTGTTCCTGCTAGGCAAATTTAGTTGGGGACGTTCACTTCTTGTCAAATACCCAGAAATTTTCACTATTGGACAGTTCAAGAAGATGGGCCCTACAGAGGAAGAGGTTAAAAGTGCTTCCTTCAAAATGTGGTTTCTAGGCCGTGGCTATAGTGATGAGACTTATCTTTTGCAGCAAGGATCAAAGCCAAATATGGAAGTGGTGACCAGAATTTCAGGGCCTGAGATTGGTTACGCAACAACTCCTATCACTCTTGTTCAGTGCGCTCTCATTGTGATGGATCAACGGCATAGTTTACCAAAGGGAGGTGTTTTGCCTCCTGGGATTGTTTTTGGTCCTACAGATTTACAAGAGCGCTTAGAAAAAAGTGGCATATTATTTGAACTTCTCAGCAGAGAAACCATCTCTTAGTAATCATATACACATGGCAA
>CJ24
GTTGCTTTTTGCATGCAGGTACCTGGCCCTCCTGCCTCGAAAGCTAAGTCAATAGAACACCAAAAATCGATTGGATTATGGGCACTGAAGTTACCCTCATCAGATGCAGCTGTTGTTCGAAGAACACAAGTCTTGTTGTCGGAGAATCCACATGGTTTGCCTGCTGTCAATGAGAACTCTGACTTGGTGGAAAAGAGGAGGAAATTCTGGTCCGAAGTGAAGCCTCTTTATTTTGGTGTTTACTTAGGTTCTAAAAGTCTCTGGAGTATACCTCGGACAATTTGTATAGGCTTGATGGTGGTCCTATTAGGCAGATTTAGCTGGGGCCGCTCACTTCTTCTCAAATACCCAGAGATTTTCACTCTTGGACAGTTCAATAAGATGGGTCCCACAGAAGAAGAGGTTAGAAGTGCGTCGTTCAAGATGTGGTTTCTGGGTCATGGCTATAGTGATGGGAGTCGTCTTCTGCAACAAGGATCAAAGCCAAATATGGAAGTGGTGACTAGAATTTCAGGGCCTGAGATTGGTTATGCAACAACTCCTATCACTCTTGTTCAGTGTGCTCTCCTTGTGATTGATCAACGCCAAAGTTTACCAAAGGGAGGTGTTTTCCCTCCAGGGATTGTGTTTGGTCCTACAGATTTGCAAGAGCGCCTAGAAAAAAGGGGCATATTGTTTGAACTTATCAGCAAAAAGACTCTCTCATAGTAGTCATGCATCAAAAGCAA
>CK7
ATTGCTTTTGGCATGCAGATACCTGGCCCTCCTGCACCGAAAGCCAAGTCAATAGAACACCAAAAATCGATTGGACTATGGGCACTGAAGTTACCCTCAGCAGATGCAGCTGTTGTTCGAAGAACACAAGCCTTGTTGGCAGAGAATCCACATGGTTTGCCTATCGTCAACGAGAACTCTGACTTGGTGGAGGAGAGGAGGAAATTCTGGTCAGAAGTGAAGCCTCTTTATTTTGGTGTTTACATAGGTTATAAATATTTCTGGAGTATACCTCGCACAATTTTTATTGGGTTGATGGTGTTCCTACTAGGCAAATTTAGGTGGGGACGCTCACTTCTTGTCAAATACCCAGAAATTTTTACTCTTGGACAGTTCAAGAAGATGGGCCCCACAGAAGAAGAGGTTAGAAGTGCTTCATTCAAGATGTGGTTTCTAGGTCATGGCTATAGTGACGAGAGTCATCTTCTGCAGCAAGGATCAAAGCCAAATATGGAAGTGGTGACTAGAATTTCAGGCCCTGAGATTGGTTATGCAACAACTCCTATCACTCTTGTTCAGTGTGCTCTCCTTGTGATGGATCAACGCCAAAGTTTACCAAAGGGGGGTGTTCTCCCTCCAGGGATTGTGTTTGGTCCTACAGATTTGCAAGAGCGCCTAGAAAAAAGGGGCATATTGTTTGAGCTTCTCAGCAAAAAGACTATCTCATAGTAGTCATAGACCATTGACAA
>CL6
ATTGCTTTTGGCATGCAGATACCTGGCCCTCCTGCACCGAAAGCCAAGTCAATAGAACACCAAAAATCGATTGGACTATGGGCACTGAAGTTACCCTCAGCAGATGCAGCTGTTGTTCGAAGAACACAAGCCTTGTTGGCAGAGAATCCACATGGTTTGCCTATCGTCAACGAGAACTCTGACTTGGTGGAGGAGAGGAGGAAATTCTGGTCAGAAGTGAAGCCTCTTTATTTTGGTGTTTACATAGGTTATAAATATTTCTGGAGTATACCTCGGACAATTTTTATTGGGTTGATGGTGTTCCTACTAGGCAAATTTAGGTGGGGACGCTCACTTCTTGTCAAATACCCAGAAATTTTTACTCTTGGACAGTTCAAGAAGATGGGCCCCACAGAAGAAGAGGTTAGAAGTGCTTCATTCAAGATGTGGTTTCTAGGTCATGGCTATAGTGACGAGAGTCATCTTCTGCAGCAAGGATCAAAGCCAAATATGGAAGTGGTGACTAGAATTTCAGGCCCTGAGATTGGTTATGCAACAACTCCTATCACTCTTGTTCAGTGTGCTCTCCTTGTGATGGATCAACGCCAAAGTTTACCAAAGGGGGGTGTTCTCCCTCCAGGGATTGTGTTTGGTCCTACAGATTTGCAAGAGCGCCTAGAAAAAAGGGGCATATTGTTTGAGCTTCTCAGCAAAAAGACTATCTCATAGTAGTCATAGACCATTGACAA
>CM9
ATTACTTTTTGCATGCAGGTACCTGGACCTCCTGCATCCAAAGCTAAGACAATAGAACACCAAAAATCTATTGGTCTGTGGGCACTGAAGTTACCCTCATCAGATGCAGCTGTTGTTCGAAGAACTCAAGCCTTGTTGGCGGAGAATCCAAATGGTTTGCCTGCTGTCAATGAGAACTCTGACTTGGAAGAAAAGAGGAGGAAATTCTGGTCAGAAGTGAAGCCTGTTTATTTTGGTGTTTACTACGGTTCTGAAAGCTTGTGGAGCATACCTCGAACAATTTGTATCGGGTTGATGGTGGTCCTATTAGGCAGATTTAGCTGGGGCCGCTCACTTCTTCTCAAATACCCAGAAATTTTCACTCTTGGACAGTTCAATAAGAGGGGTCCCACGGAAGAAGAGGTTAGAAGTGCTTCGTTTAAGATGTGGTTTCTTGGTCATGGCTATAGTGATGAGAGTCGTCTTCTGCAACAAGGATCAAAGCCAAATGTGGAAGTGCTGACTAGAATTTCAGGGCCTGAGATTGGTTATGCAACGACTCCCATTGTTCTCGTTCAGTGTGCCCTCCTTGTGATGGATCAACGGCAAATCTTACCAAAGGGAGGTGTTTTTCCTCCTGGGATCGTGTTTGGGCCTACAGATTTGCAAGAGCGCCTAGAAAAAAGGGGTATATTGTTTGAACTTATCAGCAAAAATACTATGTCATAGTGTTCATGCACCAAATGCAA
>CO8
-----------------------------------------------------------------------------------------------------------------------------------------------------------------------------------------------------------------------------------------------------------------------------------------------------------------------------------------------------------------------------------------------------------------------AAGTGCTTCATTTAAGATGTGGTTTGTGGGTCATGGGTATAGTGATAAGAGTCGTGCAGTGGAAGAAGGATCAAAGCCAAATGTGGAAGTGCTGACTAGAATTTCAGGGCCTGAGAGTGGTTATGCCACAACTCCCATCGTTCTCGTTCAGTGTGCCCTTCTCATGATGGATCAACGCCAAATTTTACCAAAGGGAGGTGTTTTTCCTCCTGGGATCGTGTTTGGTCCTACAGATTTGCAAGAGCGCCTAGAGAAAAGGGGCATATTGATTGAACTTATCAGCAAAAGGACTATCTCGTAATGTTCATACACCAAATGCAA
>CP16
ATTACTTTTTGCATGCAGGTACCTGGCCCTCCTGCATCGAAAGCTAAGTCAATTGAACACCAAAAATCGATTGGACTATGGGCACTGAAGTTACCCTCAGCAGATGCAGCTGTTGTTCGAAGAACACAAGCCTTGTTGGCGGAGAATCCACACGGTTTGCCTGCTGTCAATGAGAACTCTGACTTGGTGGAAAAGAGGAGGAAATTCTGGTCAGAAGTAAGGCCTCTTTATTTTGGTGTTTACTTAGGTTCTAAAAGTTTCTGGAGCATACCTCGGACAATTTGTATTGGGTTGATGGTGGTCCTACTAGGCAGATTTAGCTGGGGCCGCTCACTTCTTATCAACTACCCAGAAATTTTCACTCTTGGACAGTTCATGAAGAGGGGTCCCACGGAAGAAGAGGTTAGAAGTGCTTCATTCGAGATGTGGTTTCTTGGTCATGGCTATAGTGACGAGAGTCGTCTTCTGCAACAAGGATCAAAGCCAAATATGGAAGTGGTGACAAGAATTTCAGGGCCTGAGATTGGTTATGCAACAACTCCTATCACTCTCGTTCAGTGTGCTCTCCTTGTGATGGATCAACGCCAAAGTTTACCAAAGGGAGGTGTTTTCCCTCCAGGGATCGTGTTTGGTCCTACAGATTTGCAAGAGCGCCTAGAAAAAAGGGGCATATTGTTTGAACTTATCAGCAAAAAGACTATCTCATAGTAGTTATATATCAAAAGCAT
>CP161
ATTACTTTTTGCATGCAGGTACCTGGCCCTCCTGCATCGAAAGCTAAGTCAATTGAACACCAAAAATCGATTGGACTATGGGCACTGAAGTTACCCTCAGCAGATGCAGCTGTTGTTCGAAGAACACAAGCCTTGTTGGCGGAGAATCCACACGGTTTGCCTGCTGTCAATGAGAACTCTGACTTGGTGGAAAAGAGGAGGAAATTCTGGTCAGAAGTAAGGCCTCTTTATTTTGGTGTTTACTTAGGTTCTAAAAGTTTCTGGAGCATACCTCGGACAATTTGTATTGGGTTGATGGTGGTCCTACTAGGCAGATTTAGCTGGGGCCGCTCACTTCTTATCAACTACCCAGAAATTTTCACTCTTGGACAGTTCATGAAGAGGGGTCCCACGGAAGAAGAGGTTAGAAGTGCTTCATTCGAGATGTGGTTTCTTGGTCATGGCTATAGTGACGAGAGTCGTCTTCTGCAACAAGGATCAAAGCCAAATATGGAAGTGGTGACAAGAATTTCAGGGCCTGAGATTGGTTATGCAACAACTCCTATCACTCTCGTTCAGTGTGCTCTCCTTGTGATGGATCAACGCCAAAGTTTACCAAAGGGAGGTGTTTTCCCTCCAGGGATCGTGTTTGGTCCTACAGATTTGCAAGAGCGCCTAGAAAAAAGGGGCATATTGTTTGAACTTATCAGCAAAAAGACTATCTCATAGTAGTTATATATCAAAAGCAT
>CR44
ATTGTTTTTTGCATGCAGATACCTGGTCCTCCTCCCACGAAACCTAAACTGATAGAGCACCAAAAGTCAATCGGACTATGGGCACTGAAGCTTCCTTCCTCAGATGCTGTTGTTGTTCGGAGAACACTCACGTTACTTGCAGAGAATCCAGATGGTTTGCCTGGTGTGGACGAGAGCTCAGAACAGGCTGAGAAGAGGAAAAATTTCTGGTCAAAAGTGAAGCCTCTCCATTTTGGTGTTTACATAGCCCATAAATCTATCTGGAGCATCCTGCAGATAATGTTCATTGGTTTGATGATTTACTTGCTAGGTAAATTTCAGTTGGGACGTTCACTTCTTCTGAAATACCCAGAAATTTTCACGCTTGGACAGTTCAAGAAGAGAGGACCCACCGAGGAAGAGATAAGAAGTGCTTCTTTCAAGATGTTGTTTTTAGGGCACGGCTATAGTGATAAGAATCGACTTTCACAGCAACAGATGAAGCCAGATATGGAGGTGGTGACTAAAATCACAGGGCCTGAAATTGGGTATGCAACTACTCCCACCGTTCTTGTGCAGTGTGCCCTCATTGTGATGGATCAACGCAATAGTTTACCAAAGGGGGGTGTTTTCACTCCTGGCATTGTGTTTGGTCCAGCAGATCTTCAAGAACGCCTTGAGAAAAATGGCATATCATTTGAACTTCTCAGCAAATGCACCAGATCATAGGAATCATGTCAACATCC---
>CT15
ATTACTTTTTGCATGCAGGTACCTGGCCCTCCTGCATCGAAAGCTAAGTCAATTGAACACCAAAAATCAATTGGACTATGGGCACTGATGTTACCCTCAGCAGATGCAGCTGTTGTTCGAAGAACACAAGCCTTGTTGGCGGAGAATCCACACGGTTTGCCTGCTGTCAATGAGAACTCTGACTTGGTGGAAAAGAGGAGGAAATTCTGGTCAGAAGTAAGGCCTCTTTATTTTGGTGTTTACTTAGGTTCTAAAAGTTTCTGGAGCATACCCCGAACAATTTGTATCGGGATGATGGTGGTCCTCCTAGGCAGATTTAGCTGGGGCCGCTCACTTCTTATCAAATACCCAGAAATTTTCACTCTTGGACAGTTCATGAAGAGGGGTCCCACGGAAGAAGAGGTTACAAGTGCTTCATTCGAGATGTGGTTTCTTGGTCATGGCTATAGTGACGAGAGTCGTCTTCTGCAACAAGGATCAAAGCCAAATATGGAAGTGGTGACAAGAATTTCAGGGCCTGAGATTGGTTATGCAACAACTCCTATTACTCTCGTTCAGTGTGCTCTCCTTGTGATGGATCAACGCCAAAGTTTACCAAAGGGAGGTGTTTTCCCTCCAGGGATCGTGTTTGGTACTACAGATTTGCAAGAACGCCTAGAAAAAAGGGGCATATCGTTTGAACTTATCAGCAAAAAGACTATCTCATAGGAGTTATACACCAAAAGCAT
>DA12
ATTGTCTCTTGCATGCAGGTACCTGGCCCTCCTGCATCGAAAGCTAAGACAATAGGACACCAAAAATCTATTGGACTATGGGCACTGATGTTACCCTCATCAGATGCAGCTGTTGTTCGAAGAACACAAGCCTTGTTGGCGGAGAATCCACATGGTTTGCCTGCTGTCAATGAGAACTCTGACTTGGCAGAAAAGAGGAGGAAATTCTGGTCAGAAGTGAAGCCTGTTTATTTTGGTGTTTATTATGGTTCTAAAAGTTTCTGGAGCATACCTCGATCAATTTGTTTTGGGTTGATGGTGGTCATATTAGGCAGATTTAGCTGGGGCCGCTCGCTTCTTCTCAAATACCCAGAAATTTTCACTCTTGGACAGTTCAACAAGAAGGGTCCCACGGAAGAAGAGGTTAGAAGCGCTTCGTTCAAGATGTGGTTTCTTGGTCATGGCTATAGTGATGAGAGTCGTCTTCTGCAACAAGGATCAAAGCCAAATGTGGAAGTAGTGACTAGAATTTCAGGGCCTGAGATTGGTTATGCAACAACTCCCATCATTCTCGTTCAGTGTGCTCTCCTTGTGATAGATCAACGCCAAATTTTACCAAAGGGAGGTGTTTTAACTCCAGGGATCGTGTTTGGTCCTACAGATTTGCAAGAGCGCCTAGAAAAACGGGGCATATTGTTTGAACTTACCAGCAAAAAGACTATATCATAGTGTTCATACACCAAATGCAA
>DB53
ATTTCTTTTGGCATTCAGATACCTGGTCCTCCAGCAAGGAAAGCTAAGATGATGGAACACCAAAAATCTATTGGGTTATGGTCAATGAAGTTACCCTCATCAGATGCAATTGTTGTTCGAAGAACACAGGCCTTGTTGGTAGAGAATCCACATGGCTTGCCTGGTATAAGTGAGAACTCAGACTCGGAGGCTAAGAGGAAGGATTTCTGGTCAGAAGTGAAGCCTCTCCATTTTGGTGTTTATGTAGGCTATAAATCACTTTGGAGTGTTCCTCGAACAATTTTTATGGGGTTGATGGTATTATTGTTAGGCCAATCCAGTTGGGGACGTTCACTTCTGATCAAATATCCGGAAATTTTCACTCTTGGACTGTTCAAGAAGACAGGCCCCACAGAGGAAGAGGTGAGAAGTGCTTCCTTCAAGATGTGGTTTCTAGGTCGTGGATACAGTGAAGAGAGTCATCTTTTGCAGCAAGGATCAAAGCCAAATATGGAAGTGGTGACCAGAATTTCAGGGCCTGAGATTGGTTATGCAGCAACTCCAATCACTCTTGTGCAGTGTGCTTTGATTGTGATCAAACAACGTCATAATTTACCCAAGGGAGGCGTTTTACCTCCAGGAATCGTGTTTGGTTCGACTGATTTGCAAGAACGTTTAGAAAGAAATGGCATATCATTTGAACTTGTCAGTAAAAAGACCATCTGATAGCAGTAGTGCGATTAAAAACT
>DC1
ATTTCTTTTGGCATTCAGATACCTGGTCCTCCAGCAAGGAAAGCTAAGATGATGGAACACCAAAAATCTATTGGGTTATGGTCAATGAAGTTACCCTCATCAGATGCAATTGTTGTTCGAAGAACACAGGCCTTGTTGGTAGAGAATCCACATGGCTTGCCTGGTATAAGTGAGAACTCAGACTCGGAGGCTAAGAGGAAGAATTTCTGGTCAGAAGTGAAGCCTCTCCATTTTGGTGTTTATGTAGGCTATAAATCACTTTGGAGTGTTCCTCGAACAATTTTTATGGGGTTGATGGTATTATTGTTAGGCCAATCCAGTTGGGGACGTTCACTTCTGATCAAATATCCGGAAATTTTCACTCTTGGACTGTTCAAGAAGACAGGCCCCACAGAGGAAGAGGTGAGAAGTGCTTCCTTCAAGATGTGGTTTCTAGGTCGTGGATACAGTGATGAGAGTCATCTTTTGCAGCAAGGATCAAAACCAAATATGGAAGTGGTGACCAGAATTTCAGGGCCTGAGATTGGTTATGCAGCAACTCCAATCACTCTTGTGCAGTGTGCTTTGATTGTGATCAAACAACGTCATAATTTACCCAAGGGAGGCGTTTTACCTCCAGGAATCGTGTTTGGTTCGACTGATTTGCAAGAACGTTTAGAAAGAAATGGCATATCATTTGAACTTGTCAGTAAAAAGACCATCTGATAGCAGTAGTGCGATTAAAAACT
>DD1
ATTTATTTCGGCCTTCAGATACCTGGTCCTCCAGCAAGGAAAGCTAAGATGATGGAACACCAAAAATCTATTGGGTTATGGTCAATGAAGTTACCCTCATCAGATGCAATTGTTGTTCGAAGAACACAGGCCTTGTTGGCAGAGAATCCACATGGCTTGCCTGGTATAAGTGAGAACTCAGACTCAGAGGCTAAGAGGAAGAATTTCTGGTCAGAAATGAAGCCTCTCCATTTTGGTGTTTATGTAGGCTACAAATCACTTTGGAGTGTTCCTCGAACAATTTTTATGGGGATGATGGTATTATTGCTAGGCCAATTGAGGTGGGGACGTTCACTTCTAATCAAATATCCGGAAATTTTCACTCTAGGACTGTTCAAGAAGACGGGCCCCACAGAGGAAGAGGTGAGAAGTGCTTCCTTCAAGATGTGGTTTCTAGGTCGTGGATACAGTGATGAGAGTCATCTTTTGCAGCAAGGATCAAAGCCAAATATGGAACTGGTGACTAGAATTTCAGGGCCTGAGATTGGTTATGCAACAACTCCAATCACACTTGTGCAGTGTGCTTTGATTGTGATCAATCAACGCCATAATTTACCCAAGGGAGGTGTTTTACCTCCGGGAATTGTGTTTGGTTCGACTGATTTGCAAGAACGTTTAGAAAGAAATGGCATATCATTTGAACTTGTCAGTAAAAAGACCATCTGATAGTAGTAGTGCAATTAAAAACT
>DIM50
ATTTATTTCGGCCTTCAGATACCTGGTCCTCCAGCAAGGAAAGCTAAGATGATGGAACACCAAAAATCTATTGGGTTATGGTCAATGAAGTTACCCTCATCAGATGCAATTGTTGTTCGAAGAACACAGGCCTTGTTGGCAGAGAATCCACATGGCTTGCCTGGTATAAGTGAGAACTCAGACTCAGAGGCTAAGAGGAAGAATTTCTGGTCAGAAATGAAGCCTCTCCATTTTGGTGTTTATGTAGGCTACAAATCACTTTGGAGTGTTCCTCGAACAATTTTTATGGGGATGATGGTATTATTGCTAGGCCAATTCAGGTGGGGAAGTTCACTTCTAATCAAATATCCGGAAATTTTCACTCTAGGACTGTTCAAGAAGACGGGCCCCACAGAGGAAGAGGTGAGAAGTGCTTCCTTCAAGATGTGGTTTCTAGGTCGTGGATACAGTGATGAGAGTCATCTTTTGCAGCAAGGATCAAAGCCAAATATGGAAGTGGTGACTAGAATTTCAGGGCCTGAGATTGGTTATGCAACAACTCCAATCACACTTGTGCAGTGTGCTTTGATTGTGATCAATCAACGCCATAATTTACCCAAGGGAGGTGTTTTACCTCCGGGAATTGTGTTTGGTTCGACTGATTTGCAAGAACGTTTAGAAAGAAATGGCATATCATTTGAACTTGTCAGTAAAAAGACCATCTGATAGTAGTAGTGCAATTAAAAACT
>EN45
AGGAGAGCCAAGCCCAAGATACCTGGTCCTCCTCTAAGGAAACCTAAACTACTAGAGCACCAAAAGTCAATCAGACAATGGGCACTAAAGCTTCCTTCCTCAGATGCCATCGTTGTTCGGAGAACGCTTACGTTACTTGCTGAAAATCCACATGGCTTGCCTGGAGTCAATGAGAATTCAGAGCTAGCTGAGAAGAGGAAGAATTTCTGGTCAGAAGTAAAGCCTCTTCATTTTGGTGTCTATGTAGCCTATAAATCTATTTGGAGCATCCCTCGGATAATTTTCATTGGTTTGATGGTGTTCCTGATGGCTAGATTTGCGTTGGGGCATTCACTTCTAGTGAAATACCCAGGGATTTTTACTCTTGGGCAGTTCAGGAGGACAGGTCCCACCGAGGAAGAGGTAAGAAGTGCTTCTTTCAAGATGTGGTTTTTAGGGCGTGGCTACAGCGATGAGAATCATCTTTCACAGCAACAGATGAAACCAGATATAGAGGTGGTGACTAGAATCACAGGTACCCAAA------ATATGAATCCTCTCATTGCTTATTTATTATCCAGAAGAATTATCCGTCATCTGCTGAAAAGCTTATATATAGACGTTTCAGATTAAGGTGATGAACGAATTAAGAGGAAAATCTTGATAATGCCAAAAATATGGAGTCCATGATGGTGTATAGAAAAGGCGAAAATGATGAAGGAATTAGAGGAAGAGAATCAACAACT
>FC13
ATTGTCTTTTGCATGCAGGTACCTGGCCCTCCTGCATCGAAAGCTAAGACAATAGGACACCAAAAATCTATTGGACTATGGGCACTGCTGTTACCCTCATCAGATGCAGCTGTTGTTCGAAGAACACAAGCCTTGTTGGCGGAGAATCCACATGGTTTGCCTGCTGTCAATGAGAACTCTGACTTGGCTAAAAACAGGAGGAAATTCTGGTCAGAAGTGAAGCCTGTTTATTTTGGTGTTTATTATGGTTCTAAAAGTTTCTGGAGCATACCTCGATCAATTTGTTTTGGGTTGATGGTGGTCATATTAGGCAGATTTAGCTGGGGCCGCTCGCTTCTTCTCAAATACCCAGAAATTTTCACTCTCGGACAGTTCAACAAGAAGGGCCCCACGGAAGAAGAGGTTAGAAGCGCTTCGTTCAAGATGTGGTTTCTTGGTCATGGCTATAGTGATGAGAGTCGTCTTCTGCAACAAGGATCAAAGCCAAATGTGGAAGTGGTGACTAGAATTTCAGGGCCTGAGATTGGTTATGCAACAACTCCCATCATTCTCGTTCAGTGTGCTCTCCTTGTGATAGATCAACGCCAAATTTTACCAAAGGGAGGTGTTTTAACTCCAGGGATCGTGTTTGGTCCTACAGATTTGCAAGAACGCCTAGAAAAAAGGGGCATATTGTTTGAACTTATCAGCAAAAAGACTATATCATAGTGTTCATACACCAAATGCAA
>FTS1
ATTTCTTTTGGCATTCAGATACCTGGTCCTCCAGCAAGGAAAGCTAATATGATGGAACACCAAAAATCTATTGGGTTATGGTCAATGAAGTTGCCCTCATCAGATGCAATTGTTGTTCGAAGAACACAGGCCTTGTTGGCAGAGAATCCACATGGCTTGCCTGGTATAAGTGAGAACTCAGACTCGGAGGCTAAGAAGAAGAATTTCTGGTCAGAAGTGAAGCCTCTCCATTTTGGTGTTTATGTAGGCTATAAATCACTTTGGAGTGTTCCTCGAACAATTTTTATGGGGTTGATGGTATTATTGCTAGGCCAATCCAGGTGGGGACGTTCACTTCTGATCAAATATCCGGAAATTTTCACTCTTGGACTGTTCAAGAAGACAGGCCCCACAGAGGAAGAGGTGAGAAGTGCTTCCTTCAAGATGTGGTTTCTAGGTCGTGGATACAGTGATGAGAGTCATCTTTTGCAGCAAGGATCAAAGCCAAATATGGAAGTGGTGACCAGAATTTCAGGGCCTGAGATTGGTTATGCAACAACTCCAATCACTCTTGTGCAGTGTGCTTTGATTGTGATCAATCAACGCCATAATTTACCCAAGGGAGGCGTTTTACCTCCAGGAATCGTGTTTGGTTCTACTGATTTGCAAGAACGTTTAGAAAGAAATGGCATATCATTTGAACTTGTCAGTAAAAAGACCATCTGATAGCAGTAGTGCCATTAAAAACT
>FTS2
ATTTCTTTTGGCATTCAGATACCTGGTCCTCCAGCAAGGAAAGCTAATATGATGGAACACCAAAAATCTATTGGGTTATGGTCAATGAAGTTGCCCTCATCAGATGCAATTGTTGTTCGAAGAACACAGGCCTTGTTGGCAGAGAATCCACATGGCTTGCCTGGTATAAGTGAGAACTCAGACTCGGAGGCTAAGAGGAAGAATTTCTGGTCAGAAGTGAAGCCTCTCCATTTTGGTGTTTATGTAGGCTATAAATCACTTTGGAGTGTTCCTCGAACAATTTTTATGGGGTTGATGGTATTATTGCTAGGCCAATCCAGGTGGGGACGTTCACTTCTGATCAAATATCCGGAAATTTTCACTCTTGGACTGTTCAAGAAGACAGGCCCCACAGAGGAAGAGGTGAGAAGTGCTTCCTTCAAGATGTGGTTTCTAGGTCGTGGATACAGTGATGAGAGTCATCTTTTGCAGCAAGGATCAAAGCCAAATATGGAAGTGGTGACCAGAATTTCAGGGCCTGAGATTGGTTATGCAACAACTCCAATCACTCTTGTGCAGTGTGCTTTGATTGTGATCAATCAACGCCATAATTTACCCAAGGGAGGCGTTTTACCTCCAGGAATCGTGTTTGGTTCTACTGATTTGCAAGAACGTTTAGAAAGAAATGGCATATCATTTGAACTTGTCAGTAAAAAGACCATCTGATAGCAGTAGTGCCATTAAAAACT
>GG1
ATTGCTTTTTGTGTGCAGATACCTGGTCCTCCTGCGAGGAAAGCTAAGCATATAGAGCACCAAGAGTCAATTGGACTATGGGCACTGAAATTACCCTCATCAGATGCAATTGTTGTTCGAAGAACACAGACCTTACTGGCAGAGAATCCACATGGCTTGCCTGGTGTCAATGAGACCTCCGACCTGGCAGAGAAGAGGAAAAATTTCTGGTCGGAGGTGAAGCCTCTCCATTTTGGTGTTTACATAGGCTATAAATCACTCTGGAACATTCCACGGATAATTTTCTTAGGATTGATGGTATCCCTGCTTAGCAAATTTGGATTGGGACGTTCACTTCTTATAAAATACCCTGAAATTTTCACTCTTGGACAGTTCAGGAAGACAGGTCCCACAGATGAAGAGGTGAGAAGTGCTTCTTTCAAGATGTGGTTTTTAGGGCACGGCTACAGCGATGAAAGTCGTCTTTTGCAGCAACAAATGAACCCAGATATGGAGGTGGTCACAAGAATTACAGGGCCTGAAATTGGCTATGCAACTACTCCCATCACTCTTGTGCAATGTGCTCTCATTTTGATGGATCAACGCCATAGTTTACCCAAGGGAGGTGTTCTCCCTCCTGGCATTGTGTTTGGTCCTACAGATCTGCAAGAACGACTGGAGAAGAATGGGATATGTTTTGAACTCATCAGCAAACGCACAATCTCCTAGTAATACTGATAGAAAACATT
>HB41
ATTTCTTTTGGCCTTCAGATACCTGGTCCTTCTGCAAGGAAAGCTACGCTTATAGAACACCAAAAATCTATTGGACTATGGTCAATGAAGTTACCCTCATCGGATGCAATTGTTGTTCGAAGAACACAGGCCTTGTTGGCAGAGAATCCACATGGCTTGCCTGGTATTCGTGAGAACCCTGACTCGGAGGCTAAGAGGAAGAATTTCTGGTCAGAGGTGAAGCCTCTCCATTTTGGTGTTTATGTAGGCTATGAATCTCTTTGGAGTATTCCTGGAACAATTTTTATGGGATTGATGGTATTATTGCTAGGCAAATTCGGGTGGGGACGTTCACTGCTGATCAAATATCCAGAAATTTTCACTCTTGGACTGTTCAAGAAGACAGGCCCCACAGAGGAAGAAGTAAGAAGTGCTTCCTTCAAGATGTGGTTTGTGGGTCGTGGGTACAGTGATGAGAGTCATCTTTTGCATCAAGGATCAAAGCCAAATATGGAAGTGGTGACAAGAATTTCAGGGCCTGAGATTGGTTACGCAACAACTCCAATTGCTCTTGTGCAGTGTGCTCTGATTGCCATCAATCAACGCCATAATTTACCCAAGGGAGGTGTTTTGCCTCCCGGAATCGTGTTTGGTTCAACAGATTTGCAAGAACGCTTAGAAAGAAATGGCATATCGTTTGAACTTGTCAGCAAAAAGACCATCTCATAGTAGTAGTGCAATTGAAAACT
>JO20
ATTGTTTTTTGCATGCAGGTACCTGGCCCTCCTGCATCGAAAGCTAAGTCAATAGAACACCAAAAATCGATTGAACTATGGGCACTGAAGTTGCCCTCATCAGATGCAGCTGTTGTTCGAAGAACACAAGCCTTGTTGGCAGAAAATCCACATGGTTTGCCTGCTGTCAATGAGAACTCTGAGTTGGTGGAAACGAGGAGGAAATTCTGGTCAGAAGTGAAGCCTCTTTATTTTGGTGTTTACTTAGGTTCTAAAAGTTTCTGGAGCATTCCTCGGACAATTTGTATTGGGTTGATGGTGGTTCTACTAGGCAGGTTTAGCTGGGGTCGCTCACTACTTCTCAAATATCCAGAAATTTTCACTCTAGGACAGTTCAAGAAGAGGGGTCCCACGGAAGAAGAGGTTAGAAGTGCTTCGTTCAAGATGTGGTTTCTTGGTCATGGTTTCAGTGATGAGAATCGTCTTCTGCAACAAGGATCAAAGCCAAATATGGAAGTGGTGACTAGAATTTCGGGGCCTGAGATTGGTTATGCAACAACTCCTATCACTCTTGTCCAGTGTGCTCTCCTTGTGATGGATCAACGTCAAAGTTTACCAAAGGGAGGTGTTTTTCCTCCAGGGATTGTGTTTGGTCCTACAGACTTGCAAGAGCGTCTAGAAAAAAGGGGCATATTGTTTGAACTTATCAGCAAAAAGACTATCTCATAGTAATCATACACTAAAAACAG
>JU21
ATTGTTTTCTGCATGCAGGTACCTGGCCCTCCTGCATCGAAAGCTAAGTCAATAGAACACCAAAAATCGATTGAACTATGGGCACTGAAGTTGCCCTCATCAGATGCAGCTGTTGTTCGAAGAACACAAGCCTTGTTGGCAGAAAATCCACATGGTTTGCCTGCTGTCAATGAGAACTCTGAGTTGGTGGAAACGAGGAGGAAATTCTGGTCAGAAGTGAAGCCTCTTTATTTTGGTGTTTACTTAGGTTCTAAAAGTTTCTGGAGCATTCCTCGGACAATTTGTATTGGGTTGATGGTGGTTCTACTAGGCAGGTTTAGCTGGGGTCGCTCACTACTTCTCAAATATCCAGAAATTTTCACTCTAGGACAGTTCAAGAAGAGGGGTCCCACGGAAGAAGAGGTTAGAAGTGCTTCGTTTAAGATGTGGTTTCTTGGTCATGGTTTCAGTGATGAGAATCGTCTTCTGCAACAAGGATCAAAGCCAAATATGGAAGTGGTGACTAGAATTTCGGGGCCTGAGATTGGTTATGCAACAACTCCTATCACTCTTGTCCAGTGTGCTCTCCTTGTGATGGATCAACGTCAAAGTTTACCAAAGGGAGGTGTTTTTCCTCCAGGGATTGTGTTTGGTCCTACAGACTTGCAAGAGCGTCTAGAAAAAAGGGGCATATTGTTTGAACTTATCAGCAAAAAGACTATCTCATAGTAATCATACACTAAAAACAG
>KE1
-------------------------------------------------------------------------------------------------------------------------------------------------------------------GTGTGAATGAGAACTCCGATTTTGCAGAAAAGAGGAAGAATTTATGGTCTGAGGTTAAGCCTCTCCATTATGGTGTTTACATAGGCTATAAATCTCTCTTGAGTGTAGCCGGGACAATTTTCACTGGGTTGAATGTGTTACTGCTGGGCAGTTTTCGGTGGGGACGCTCACTTCTTTTGAAATACCCAGAAATTTTTACTCTTGGACTCTTCAAGAAGACAGGCCCTACGGAGGAAGAGATAAAGAGCGCTTCATTCAAGATGACTTTTTTAGGTCGTGGGTACAGTGATGAGAGTTGTCTTTTGCAGCAAAAGTCAAAACCGGATATGGAGATAGTGACTAGAATCTCAGGGCCTGAAGTTGGTTACGCAACAACTCCGATCACTCTTGTGCAGTGCGCTCTCATTCTGATTGACCAACGTCATAATTTGCCAAAGGGAGGGGTTTTTCCTCCTGGCATTGTGTTCGGACCAACAGATTTGCAAGAACGCTTGGAGAAAAACGGCATATTATTTGAAGTCCTCAGCAAACGCACAATCTCATAGTAATATCTTGGAGAAAAATG
>LF2
ATTTCTTTTGGCCTTCAGATACCTGGTCCTCGTGCGAGGAAAGCTAAGCTTATAGAACACCAAAAATCTATTGGGTTATGGTCAATGAAGTTACCCTCAGCAGATGCAATTGTTGTTCGAAGAACACAGGCCTTGTTGGCAGAGAATCCACATGGCTTGCCTGGCATGAGTGAGGACTCTGACTCAGAGGCTAAGAGGAAGAATTTCTGGTCAGAGGTGAAGCCTCTCCATTTTGGTGTTTATGTAGGCTACAAATCTCTTTGGAGTATCCCTGGAACAATTTTTCTTGGGTTGATGGTATTATTACTAGGCAGATTCAGATGGGGACGTTCACTTCTGATCAAATATCCAGAAATTTTCACTCTTGGACTGTTCAAGAAGTCAGGCCCCACAGAGGAAGAGGTGAGAAGTGCTTCCTTCAAGATGTGGTTTCTGGGTCGTGGGTACAGCGATGAGAGTCGTCTTTTGCAGCAAGGATCAAAGCCAAATATGGAAGTGGTGACCAGAATTTCAGGGCCTGAGATTGGTTATGCAACAACTCCAATCGCTCTTGTGCAGTGTGCTCTGATTGTGATCAATCAACGACGTAATTTACCCAAGGGAGGTGTTTTCCCTCCTGGAATCGTGTTTGGTTCGACTGATTTGCAAGAACGTTTAGAAAGAAATGGCATATCATTTGAACTTGTCAGTAAAAAGACCATCTCATAATAGT---GCAATTGAAAACT
>MC0
ATTTCTTTTGGCCTTCAGATACCTGGTCCGCCTGCAAGGAAAGCTAAGCTTATAGGGCACCAAAAATCTATCGGGCTATGGTCAATGAAATTACCCTCAGCGGATGCAATTGTTGTTCGGAGAACACAGGCCCTGTTGGCAGAGAATCCACATGGTTTGCCTGGTGTGAGTGAGAACTCTGACTCGGAGGCTGAGAGGAAGCATTTCTGGTCAGAGGTGAAGCCTCTGCATTTTGGTGTTTATATGGGCTACGAATCTCTTTGGAGTATTCCTGGAACAATTTTTCTTGGGTTGATGGTATTATTGTTAGGCAAATTTAGTTGGGGACGTTCACTTCTAATCAAATATCCAGAAATTTTCACTCTTGGACTTTTCAAGAAGACAGGCCCTACAGAGGAAGAGGTGAGAAGTGCTTCCTTCAAGATGTGGTTTCTGGGTCGTGGGTATAGTGATGAGAGTCATCTTTTACAGCAAGGATCAAAGCCAAATATGGAAGTGGTGACCAGAATTTCAGGGCCTGAGGTTGGTTATGCAGCAACTCCAATCACTCTTGTGCAGTGTGCTCTGATTGTGATCAATCAACGCCATAATTTACCGAAGGGAGGTGTTTTCCCTCCCGGAATCGTGTTTGGTTCGACTGATTTGCAAGAACGTTTAGAGAGAAATGGCATACTGTTTGAACTTGTCAGTAAAAAGACCATCTCGTAGTAGTAGTGCAATTGAAAACT
>MT0
ATTTATTTTGGCCTTCAGATACCTGGTCCTCCTGCAAGGAAAGCTAAGACAATGGAACACCAAAAATCTATTGGGCTATGGTCATTCAAGATACCCTCATCGGATGCAGTTGTTGTTCGAAGAACACAGGCCTTGTTGGCAGAGAATCCACATGGCTTGCCTGGTACGAGTGAGAACTCTGACTCGGAGGCTAAAAGGAAGAATTTCTGGTCAGAGGTGAAGCCTCTCCATTTTGGTGTTTATTTTGGCTACAAATCTCTTTGGAGTGTTGCTCGAACAATTTTTATGGGCTTGATGGTATTATTGCTTGGCAAATTCAGGTGGGGACGTTCACTTCTGATCAAATATCCAGAAATTTTCACTCTTGGACTGTTCAAGAAGACAGGCCCCACAGAGGAAGAGGTGAGAAGTGCTTCCTTCAAGATGTGGTTTATGGGTCGTGGTTACAGTGATGAGAGTCATCTTTTGCAGCAAGCATCAAAGCCAAATATGGAATTGGTGACCAGAATTTCAGGGCCTGAGGTTGGTTATGCAGCAACTCCAATCATTCTTGTGCAGTGTGCTCTGATTGTGATCAATCAACGCCATAATTTACCCAAGGGAGGTGTTTTACCTCCAGGAATCGTGTTTGGTTCGACTGATTTGCAAGAACGTTTAGAAAGAAATGGCATATCGTTTGAAGTTGTCAGTAAAAAGACCATCTGATAGTTGTAGTGCAAGTAAAAACT
>NN48
ATTTCTTTTGGCCTTAAGATACCTGGTCCTCCTGCAAGGAAAGCTAAGATGATGGAACACCAAAAATCTATTGGGTTATGGTCAATGAAGTTACCCTCATCGGATGCAATTGTTGTTCGAAGAACGCAGGCTTTGTTGGCAGAGAATCCACATGGCTTGCCTGGTATAAGTGAGAACTCCGACTCGGAGGCTAAGAGGAAGACTTTCTGGTCAGAGGTGAAGCCTTTCCATTTTGGGGTTTATGTAGGCTACAAATCACTTTGGAGTGTTCCTCGAACAATTTTTATGGGGTTGATGGTATTATTGCTAGGCCAATTTAGGTGGGCACGTTCACTTCTGATCAAATATCCAGAAATTTTCACTCTTGGACTGTTCAAGAAGACAGGCCCCACAGAGGAAGAGGTAAGAAGTGCTTCCTTCAAGATGTGGTTTCTAGGTCGTGGGTACAGTGATGAGAATCATCTTTTGCAGCAAGGATCAAAGCCAAATATGGAAGTGGTGACCAGGATTTCAGGGCCTGAGATTGGTTATGCAACAACTCCAATCACTCTTGTGCAGTGTGCTTTGATTGTGATCAATCAACGCCATAATTTACCCAAGGGAGGTGTTTTACCTCCGGGAATCGTGTTTGGTTCGACTGATTTGCAAGAACGTTTAGAAAGAAATGGCATATCATTTGAACTTGTGAGTAAAAAGACCATCTGATAGTAGTAGTGCAATCGAAAACT
>PA42
ATTTCTTTTGGCCTTCAGATACCTGGTCCTCCTGCAAGGAAAGCTAAGCTGATAGAACACCAAAAATCTATTGGGGTATGGTCACTGAAGTTACCCTCAGCGGATGCAATTGTTGTTCGAAGAACACAGGCCATTTTGGCAGAGAGTCCACATGGGTTGCCTGGTGTGAGGGAGAACTCTGACTCAGAGGCTAAGAGGAAGAATTTCTGGTCAACGGTCAAGCCTCTCCATTTTGGTGTTTACGTAGGCTACAAATCTCTTTGGAGTATTCTTCGAGCAATTTTTATTGGGTTGATGATATTATTACTAGGCAAATTCAGGTGGGGGCGTTCACTGCTGATCAAATATCCAGATATTTTTACTCTTGGACTGTTCAAGAAGACAGGCCCCACAGAGGAAGAGGTGAGAAGTGCTTCCTTCAAGATGTGGTTTGTGGGTCGTGGGTACAGTGATGACAGTCATCTTTTGCAGCAAGGATCAAAGCCAAATATGGAAGTGGTCACCAGAATTTCAGGGCCTGAGATTGGTTATGCAACAACTCCAATCACTCTTGTGCAGTGTGCTCTGATTGTGATCAATCAACGACATAATTTACCCAAGGGAGGTGTTTTCCCTCCTGGAATCGTGTTTGGTTCGACTGATTTGCAAGAACATTTAGAAAGAAATGGCATATCGTTTGAACTCGTCAGTAAAAAGACCATCTCATAGTAGTAGTGCAATTGAAAACT
>PB33
TTTATTTCTCGGATGCAGATACCTGGTCCACCTGCAAGGAAATCTAAGCTGATAGAACACTTGAGTTCTATTGGATTATGGGCACTGAAGTTACCTTCCTCAGATGCGATTGTTGTTCGAAGAACACAAAACTTCCTGGCAGAAGATCCACATGGCTTACCTGGTGTGAATGAGAACCCTGATTTTGCAGAAAAGAGGAAGAATTTTTGGTCCGAGGTTAAGCCTCTCCATTATGGTGTTTACATGGGCTGTAAATCTATCTCGAGGGTTGCTGGGTTAATTTTCTTTGGGTTGAATATGGCATTGTTGTGCAGTTTTGGGTGGGGACGCTCACTTCTTTTGAAATACCCAGAAATTTTTACTCTTGGAGTCTTCAGGAAGAAAGGTCCGACGG----------------------------------------------------------------------------------------------------------------------------------------------------------------------------------------------------------------------------------------------------------------------------------------------------------------------------------------------
>PF1
ATTTCTTTTGGCCTTCAGATACCTGGTCCTCCTGCAAGGAAAGCTAAGTTGATGGAACACCATAAATCTATTGGGTTATGGTCTATGAAGTTACCCTCATCGGATGCAATTGTTGTTCGAAGAACACAGGCCTTGTTGGCAGAGAATCCACATGGCTTGCCTGGTATGAATGAGAACTCTGACTCGGAGGCTAAGAGGAAGAATTTCTGGTCAGAGGTGAAGCCTCTCCATTTTGGTGTTTATGTAGGCTACAAATCTCTTTGGAGTGTTCCTGGAACAATTTTTATGGGGTTGATGGTATTATTGCTAGGCCAATTCGGGTGGGGACGTTCACTTCTGATCAAATATCCAGAAATTTTCACTCTTGGACTCTTCAAGAAGACAGGCCCCACAGAGGAAGAGGTGAGAAGTGCTTCCTTCAAGATGTGGTTTCTAGGTCGTGGGTACAGTGATGAGAGTCATCTTTTGCAGCAAGGATCAAAGCCAAATATGGAAGTGGTGACCAGAATTTCAGGGCCTGAGATTGGTTATGCGACAACTCCAATCACTCTTGTGCAGTGTGCTCTGATTGTGATCGATCAACGCCATAATTTACCCAAGGGAGGTGTTTTACCTCCGGGAATCGTGTTTGGTTCAACTGATTTGCAAGAACGTTTGGAAAGAAATGGCATATCGTTTGAACTTGTCAGTAAAAAGACCATCTGATGGTAGTAGTGCAATTGAAAACT
>PFM1
ATTTCTTTTGGCCTTCAGATCCCTGGTCCTCCTGCAAGGAAAGCTAAGCTGATAGAACACCAAAAATCTATTGGGCTATGGTCACTGAAGTTACCCTCAGCGGATGCAATTGTTGTTCGAAGAACACAGGCCAAGTTGGCAGAGAGTCCACATGGGTTGCCTGGTGTGAGTGAGAACTCTGACTCAGAGGCTAAGAGGAAGAATTTCTGGTCAAAGGTCAAGCCTCTCCATTTTGGTGTTTATGTAGGCTACGAATCTCTTTGGAGCATTCCTCAAACAATTTTTATTGGGTTGATGGTATTATTGCTAGGCAAATTCAGTTGGGGACGTTCACTACTGATTAAATATCCAGAAATTTTTACTCTTGGACTGTTCAAGAAGACAGGCCCCACAGAGGAAGAGGTAAGAAGTGCTTCCTTCAAGATGTGGTTTCTGGGTCGTGGGTACAGTGATGGGAGTCATCTTTTACAGCAAGGATCAAAGCCAAATATGGAAGTGGTCACCAGAATTTCAGGGCCTGAGATTGGTTATGCAACAACTCCAATCACTCTTGTGCAGTGTGCTCTGATTGTGATCAATCAACGACATAATTTACCCAAGGGAGGTGTTTTCCCTCCTGGAATCGTGTTTGGTTCAACTGATTTGCAAGAACATTTAGAAAGAAATGGTATATCGTTTGAACTTGTCAGTAAAAAGACCATCTCATAGTAGTAGAGCAATTGAAAACT
>PG28
TTTACTTCTGGGATGCAGATACCTGGTCCACCGGCAAGGAAAGCTAAGCTGATAGAACACATAAGTTCTATTGGATTATGGGCACTGAAGTTACCCTCCTCAGATGCGATTGTTGTTCGAAGAACACAAACCTTTTTGGCAGAAGATCCACATGGCTTGCCTGGTGTTAATGAGAACTCTGATTTTGCAGAAAAGAGGAAGAATTTTTGGTCCGAGGTTAAGCCTCTCCATTATGGTGTTTACATAGGTTATAAATCTCTCTTGAGTGTTGCTGGGACAATTTTCACTGGGTTGAATGTGTTATTGCTGGGCAGTTTTGGGTGGGGACGCTCACTTCTTTTGAAATACCCAGAAATTTTTACTCTTGGACTCTTCAAGAAGACAGGTCCCACAGAGGAAGAGGTAAAGAGTGCTACATTCAAGATGACATTTTTAGGGCATGGCTACAGTGATGAGAGTTGTCTTTTGCAGCAAAAGACAAAACCAGATATGGAGATAGTGACTAGAATCTCAGGACCTGAAGTCGGTTATGTAACAACTCCGATCACTCTTGTGCAGTGCGCTCTCATTCTGATTGATCAACGTCATAGTTTGCCAAAGGGAGGGGTTTTTCCTCCTGGCATTGTGTTTGGTCCAACAGATTTGCAAGAACGTTTGGAGAAAAATGGCATATCATTTGAAGTCCTCAGCAAACGCACAATCTCATAGTAATAGTGTACACAAACAAC
>PH2
ATTTCTTTTGGCCTTCAGATACCTGGTCCTCCTGCAAGGAAAGCTAAGTTGATGGAACACCATAAATCTATTGGGTTATGGTCTATGAAGTTACCCTCATCGGATGCAATTGTTGTTCGAAGAACACAGGCCTTGTTGGCAGAGAATCCACATGGCTTGCCTGGTATGAATGAGAACTCTGACTCGGAGGCTAAGAGGAAGAATTTCTGGTCAGAGGTGAAGCCTCTCCATTTTGGTGTTTATGTAGGCTACAAATCTCTTTGGAGTGTTCCTGGAACAATTTTTATGGGGTTGATGGTATTATTGCTAGGCCAATTCGGGTGGGGACGTTCACTTCTGATCAAATATCCAGAAATTTTCACTCTTGGACTCTTCAAGAAGACAGGCCCCACAGAGGAAGAGGTGAGAAGTGCTTCCTTCAAGATGTGGTTTCTAGGTCGTGGGTACAGTGATGAGAGTCATCTTTTGCAGCAAGGATCAAAGCCAAATATGGAAGTGGTGACCAGAATTTCAGGGCCTGAGATTGGTTATGCGACAACTCCAATCACTCTTGTGCAGTGTGCTCTGATTGTGATCGATCAACGCCATAATTTACCCAAGGGAGGTGTTTTACCTCCGGGAATCGTGTTTGGTTCAACTGATTTGCAAGAACGTTTGGAAAGAAATGGCATATCGTTTGAACTTGTCAGTAAAAAGACCATCTGATGGTAGTAGTGCAATTGAAAACT
>PM29
TTGACTTCTTGGGTGCAGATACCTGGTCCTCCAGCAAGGAAAGCTAAGCTTATAGAACACATAAGTTCTATTGGATTATGGGCACTGAAGTTACCTTCCTCAGATGCGATTGTTGTTCGAAGAACACAAACCTTCCTGGCAGAAGATCCACATGGTTTGCCTGGTGTGAATGAGAACTCTGACTTTGCAGAAAAGAGGAAGAATTTTTGGTCGGAGGTTAAGCCTTTCCATTATGGTGTTTACATAGGCTATAAATCTCTCTTGAGTGTTGCTGTGACAATTTTCACTGGGTTGAATGTATTACTTCTGGGCAGTTTTGGGTGGGGACGCTCACTTCTTTTGAAATACCCAGAAATTTTTACTCTTGGACTCTTCAAGAAGACAGGTCCCACGGAGGAAGAGGTAAAGAGCGCTACATTCAAGATGACATTTTTAGGACGTGGCTACAGTGATGAGAGTTGTCTTTTACAGCGAAAGTCAAAACCAGATATGGAGATAGTGACTCGAATCTCAGGTCCTGAAGTCGGTTATGTAACAACTCCGATCACTCTTGTGCAGTGCGCTCTTGTTCTGATTGATCAACGGCATAATTTTCCAAAGGGAGGGGTTTTTCCTCCTGGCGTTGTGTTTGGTCCAACAGATTTGCAAGAACGCTTGGAGAAAAATGGCATATTATTTGAAGTCCTCAGCAAACGCACAATGCCATAGA-ATAGTGTCAACAAATAAC
>PS27
TTTACTTCTGGGATGTAGATACCTGGTCCACCGGCAAGGAAAGCTAAGCTGATAGAACACATAAGTTCTATTGGATTATGGGCACTGAAGTTACCCTCCTCAGATGCGATTGTTGTTCGAAGAACACAAACCTTCCTGGCAGAAGATCCACATGGCTTGCCTGGTGTTAATGAGAACTCTGATTTTGCAGAAAACAGGAAGAATTTTTGGTCCGAGGTTAAGCCTCTCCATTATGGTGTTTACATAGGTTATAAATCTCTCTTGAGTGTTGCTGGGACAATTTTCACTGGGTTGAATGTGTTATTGCTGGGCAGTTTTGGGTGGGGACGCTCACTTCTTTTGAAATACCCAGAAATTTTTACTCTTGGACTCTTCAAGAAGACAGGTCCCACAGAGGAAGAGGTAAAGAGTGCTACATTCAAGATGACATTTTTAGGGCATGGCTACAGTGATGAGAGTCGTCTTTTGCAGCAAAAGACAAAACCAGATATGGAGATAGTGACTAGAATCTCAGGACCTGAAGTCGGTTATGTAACAACTCCGATCACTCTTGTGCAGTGCGCTCTCATTCTGATTGATCAACGTCATAGTTTGCCAAAGGGAGGGGTTTTTCCTCCTGGCATTGTGTTTGGTCCAACAGATTTGCAAGAACGTTTGGAGAAAAATGGCATATCATTTGAAGTCCTCAGCAAACGCACAATCTCATAGTAATAGTGTACACAAACAAC
>PS30
ATTTCTTTTGGCCTTCAGATACCTGGTCCTCCTGCAAGGAAAGCTAAGCTGATAGAACACCAAAAATCTATTGGGGTATGGTCACTGAAGTTACCCTCAGCGGATGCAATTGTTGTTCGAAGAACACAGGCCATTTTGGCAGAGAGTACACATGGGTTGCCTGGTGTGAGGGAGAACTCTGACTCAGAGGCTAAGAGGAAGAATTTCTGGTCAACGGTCAAGCCTCTCCATTTTGGTGTTTATGTAGGCTACAAATCTCTTTGGAGTATTCTTCGAGCAATTTTTATTGGGTTGATGATATTATTGCTAGGCAAATTCAGGTGGGGACGTTCACTGCTGATCAAATATCCAGATATTTTTACTCTTGGACTGTTCAAGAAGACAGGCCCCACAGAGGAAGAGGTGAGAAGTGCTTCCTTCAAGATGTGGTTTGTGGGTCGTGGGTACAGTGATGAGAGTCATCTTCTGCAGCAAGGATCAAAGCCAAATATGGAAGTGGTCACCAGAATTTCAGGGCCTGAGATTGGTTATGCAACAACTCCAATCACTCTTGTGCAGTGTGCTCTGATTGTGATCAATCAACGTCATAATTTACCCAAGGGAGGTGTTTTCCCTCCCGGAATCGTGTTTGGTTCAACTGATTTGCAAGAACATTTAGAAAGAAATGGCATATCGTTTGAACTTGTCAGTAAAAAGACCATCTCATAGTAGTAGTGCAATTGAAAACT
>PSF43
ATCTCTTTTGGCCTTAAGATACCTGGTCCTCCTGCAAGGAAAGCTAAGATAATGGAACACCAAAAATCTATTGGGTTATGGTCAATGAAGTTACCCTCATCGGATGCAATTGTTGTTCGAAGAACGCAGGCCATGTTGGCAGAGAATCTACATGGCTTGCCTGGTATAAGGGAGAACTCCGACTCGGAGGCTAAGAGGAAGAGTTTCTGGTCAGACGTGAAACCTCTCCATTTTGGGGTTTATGTAGGCTACAAATCACTTTGGAGTGTTCTTCGAACAATGTTTATGGGGTTGATGGTATTATTGCTAGGCCAATTTAAGTGGGGACGTTCACTTCTGATTAAATATCCAGAGATTTTCACTCTTGGACTGTTCAAGAAGACAGGCCCCACAGAGGAAGAGGTCAGAAGTGCTTCCTTCAAGATGTGGTTTCTAGGTCGTGGGTACAGTGATGAGAGTCGTCTTTTGCAGCAAGGATCAAAGCCAAATATGGAAGTGGTGACCAGAATTTCAGGGCCTGAGGTTGGTTATGCAACAACTCCAATTACTCTTGTGCAGTGTGCTTTGATTGTGATCAATCAACGCCATAATTTACCCAAGGGAGGTGTTTTACCTCCGGGAATCGTGTTTGGTTCGACTGATTTGCAAGAACGTTTAGAAAGAAATGGCATATCATTTCAGCTTGTCAGTAAAAAGACCATCTGATAGTAGT---GCATTCGAAAACT
>PTA0
ATTTCTTTTGGCCTTCAGATACCTGGTCCTCGTGCAAGGAAAGCTGAGCTGATAGAACACCAAAAATCTATTGGGCTATGGTCACTGAAGTTACCCTCATCGGATGCAATTGTTGTTCGAAGAACACAGGCCTTGTTGGTAGATAATCCACATGGGTTGCCTGGTATGAGTGAGAACTCTGACTCGGAGGCTAAGAGGAAGAATTTCTGGTCAGAGGTGAAGCCTCTCCATTTTGGTGTTTATGTAGGCTACGAATCTCTCTGGAGTATTCCTCAAACAATTTTTATTGGGTTGATGGTATTATTGCTAGGCAAATTCAGTTGGGGACGTTCACTTCTGATCAAATATCCAGAAATTTTCACTCTTGGACTGTTCAAGAAGACAGGTCCCACAGAGGAAGAGGTGAGAAGTGCTTCCTTCAAGATGTGGTTTCTGGGTCGTGGGTACAGTGATGAGAGTCATCTTTTGCAGCAAGGATCAAAGCCAAATATGGAAGTGGTGACCAGAATTTCGGGGCCTGAGATTGGATATGCAACAACTCCAATCACTCTTGTGCAATGTGCTCTGATTGTGATCAATCAACGCCATAATTTACCCAAAGGAGGTGTTTTCCCTCCCGGAATTGTGTTTGGTTCGACTGATTTGCAAGAACGTTTAGAAAAAAATGGCATATCGTTTGAACTTGTCAGTAAAAAGGCCATCTCATCGTAGTAGTGCAGTTGAAAACA
>RC54
ATTTCTTTTGGCCTTAAGATACCTGGTCCTCCTGCAAGGAAAGCTAAGATGATGGAACACCAAAAATCTATTGGGTTATGGTCAATGAAGTTACCCTCATCGGATGCAATTGTTGTTCGAAGAACGCAGGCCTTGTTGGCAGAGAATCCACATGGCTTGCCTGGTATAAGTGAGAACTCTGACTCGGAGGCTAAGAGGAAGGGTTTCTGGTCAGAGGTGAAACCTCTCCATTTTGGGGTTTATGTAGGCTACAAATCACTTTGGAGTGTTCCTCGAACAATTTTTATGGGGTTGATGGTACTATTGCTAGGCCAATTTAAGTGGGGACGTTCACTTCTGATCAAATATCCGGAGATTTTCACTCTTGGACTGTTCAAGAAGACAGGCCCCACAGAGGAAGAGGTCAGAAGTGCTTCCTTCAAGATGTGGTTTCTTGGTCGTGGGTACAGTGATGAGAGTCATCTTTTGCGGCAAGGATCAAAGCCAAATATGGAAGTGGTGACCAGAATTTCAGGGCCTGAGATTGGTTATGCAACAACTCCAATCGCTCTTGTGCAATGTGCTTTGATTGTGATCAATCAACGCCATAATTTACCCAAGGGAGGTGTTTTACCTCCGGGAATCGTGTTTGGTTCGACTGATTTGCAAGAACGTTTAGAAAGAAATGGCCTATCATTTGAACTTGTCAGTAAAAAGACCATCTGATAGTAGTAGTGCAATTGAAAACT
>RR55
ATTTCTTTTGGCCTTAAGATACCTGGTCCTCCTGCAAGGAAAGCTAAGATGATGGAACACCAAAAATCTATTGGGTTATGGTCAATGAAGTTACCCTCATCGGATGCAATTGTTGTTCGAAGAACGCAGGCCTTGTTGGCAGAGAATCCACATGGCTTGCCTGGTATAAGTGAGAACTCTGACTCGGAGGCTAAGAGGAAGGGTTTCTGGTCAGAGGTGAAACCTCTCCATTTTGGGGTTTATGTAGGCTACAAATCACTTTGGAGTGTTCCTCGAACAATTTTCATGGGGTTGATGGTACTATTGCTAGGCCAATTTAAGTGGGGACGTTCACTTCTGATAAAATATCCGGAGATTTTCACTCTTGGACTGTTCAAGAAGACAGGCCCCACAGAGGAAGAGGTCAGAAGTGCTTCCTTCAAGATGTGGTTTCTTGGTCGTGGGTACAGTGATGAGAGTCATCTTTTGCGGCAAGGATCAAAGCCAAATATGGAAGTGGTGACCAGAATTTCAGGGCCTGAGATTGGTTATGCAACAACTCCAATCACTCTTGTGCAGTGTGCTTTGATTGTGATCAATCAACGCCATAATTTACCCAAGGGAGGTGTTTTACCTCCGGGAATCGTGTTTGGTTCGACTGATTTGCAAGAACGTTTAGAAAGAAATGGCATATCATTTGAACTTGTCAGTAAAAAGACCATCTGATAGTAGTAGTGCAATTGAAAACT
>SA1
ATTTCTTTTGGCCTTCAGATACCTGGTCCTCCTGCAAGGAAAGCTAAGCTGATAGAACACCAAAAATCTATTGGGGTATGGTCACTGAAGTTACCATCAGCGGATGCAATTGTTGTTCGAAGAACACAGGCCATTTTGGTAGAGAATCCACATGGGTTGCCTGGTGTGAGTGAGAACTCTGACTCAGAGGCTAAGAGGAAGAATTTCTGGTCAGAGGTGAAGCCTCTCCATTTTGGTGTTTATGTAGGCTACAAATCTTTTTGGAGTATTCTTCGAGCAATTTTTATTGGGTTGATGATATTCTTGCTAGGCAACTTCAGGTGGGGACGTTCACTGCTGATCAAATATCCAGAAATTTTTACTCTTGGACTTTTCAAGAAGACAGGCCCCACAGAGGAAGAGGTGAGAAGTGCTTCCTTCAAGATGTGGTTTCTGGGTCGTGGGTACAGTGATGAGAGTCATCTTTTGCAGCAAGGATCCAAGCCAAATATGGAAGTGGTCACCAGAATTTCAGGACCTGAGATTGGTTATGCAACAACTCCAATCGCTCTTGTGCAGTGTGCTCTGATTGTGATCAATCAACGACATACTTTACCCAAGGGAGGTGTTTTCCCTCCCGGAATCGTGTTTGGTTCGACTGAGTTGCAAGAACGTTTAGAAAGAAATGGCATATCGTTTGAACTTGTCAGTAAAAAGACGATCTCATAGTAGTAGTGCAATTGATAACT
>SC0
ATTTCTTTTGGCCTTCAGATACCTGGTCCTCCTGCAAGGAAAGCTAAGATGATGGAACACCAAAAATCTATTGGGCTATGGTCAATGAAGTTACCCTCATCGGATGCGATTGTTGTTCGAAGAACACAGGCCTTGCTAGCAGAAAATCCACATGGCTTGCCTGGTATGAGTGAGAACTCTGACTCAGAGGCTAACAGGAAGAATTTCTGGTCAGAGGTGAAGCCTCTCCATTTTGGTGTTTATGTAGGCTACGAATCTCTTTGGAGCATTCCTCGAACAATTTTTCTTGGATTGATGGTATTATTGCTAGGCAAATTCAGTTGGGGACGTTCACTTCTGATCAAATATCCAGAAATTTTCACTCTTGGACTGTTCAAGAAGACAGGCCCCACAGAAGAAGAGGTGAGAAGTGCTTCCTTCAAGATGTGGTTTCTGGGTCGTGGGTACAGTGATGAGAGTCATCTTTTACAGCAAGGATCAAAGCCAAATATGGAAGTGGTGACCAGAATTTCAGGGCCTGAGATTGGTTATGCAACAACTCCAATCACTCTTGTGCAGTGTGCTCTGATTGTGATCAATCAACGCCATAATTTACCCAAGGGAGGTGTTTTACCTCCAGGAATCGTGTTTGGTTCGACCGATTTGCAAGAACGTTTAGAAAGAAATGGCATATCGTTTGAGCTTGTCAGTAAAAAGACCATCTGATAGTAGTAGTGCTATTGAAAACT
>SE46
---------------------------------------------------------------------------------------------------------------------------------------------------------------------------------------------------------------------------------------------------------------------------------------------------------GTGTTCTTGCTGGCTAGATTTGCATTGGGACGTTCACTTCTAGTGAAATACCCAGGGATTTTCACTCTTGGGCAGTTCAAGAGGAAAGGTCCCACTGAGGAAGAGGTAAGAAGTGCTTCTTTCAAGATGTGGTTTTTAGGGCGTGGCTACAGCGATGAGAATCGTCTTTCACAGCAACAGATGAAACCGGATATGGAGGTGATGACTAGAGTTACAGGGCCTGAAGTTGGGTATGCAACCACTCCCATTTCCCTAGTGCAGTGTGCCCTCATTGTGATGGATCAGCGTAATAGTTTACCCAAAGGGGGTGTTCTCCCTCCTGGCATTGTGTTTGGTCCAACAGATTTGCAAGAACGCCTTGAGAAGAATGGCATATCATTTGAACTCCTCAGCAAACATACTGTATCATGATAATCATGCCCAATT-----
>SG23
ATTGCTTTTTGCATGCAGATACCTGGCCCTCCTGCATCAAAAGCTAAGTCAATAGAACACCAAAAATCGATTGGACTATGGGCACTGAAGTTACCCTCATCAGATGCAGCTGTTGTTCGAAGAACACAAGCCTTGTTGGCAGATAATCCACATGGTTTGCCTGCTGTCAATGAGAACTCTGACATGGTGGAAAAGAGGAGGAAATTCTGGTCAGAAGTGAAGCCTCTTTATTTTGGTGTTTACTTAGGTTATAAAGGTTTCTGGAGTATACCTCGGACAATCTGTATTGGGTTGATGGTGGTCGTGCTAGGCAGATTTAGCTGGGGACGCTCACTTCTTGTCAAATACCCAGAAATTTTCACTCTTGGACAGTTCAAGAAGACGGGCCCCACGGAAGAAGAGGTTAGAAGTGCTTCATTCAAGATGTGGTTTCTAGGTCATGGCTATAGTGATGAGAGTCATCTTCTGCAGCAAGGATCAAAGCCAAATATGGAAGTGGTGACTAGAATTTCAGGGCCTGAGATTGGTTATGCAACAACTCCTATCACTCTTGTTCAGTGTGCTCTCCTTGTGATAGATAAACGCCAATGTTTACCAAAGGGAGGTGTTTTCCCTCCAGGGATTGTGTTTGGTCCTACAGACTTGCAAGAGCGCCTAGAGAAAAGGGGCATATTGTTTGAACTTATCAGCAAAAAGACTATCTCATATTAGTCATATACCAAAAGCAA
>SS22
ATTGCTTTTTGCATGCAGATACCTGGCCCTCCTGGATCAAAAGCTAAGTCAATATAACACCAAAAATCGATTGGACTATGGGCACTGAAATTACCCTCATCAGATGCAGCTGTTGTTCGAAGAACACAAGCCTTGTTGGCGGAGAATCCACATGGTTTGCCTGCTGTCAATGAGAACTCTGACTTGGTGGAAAAGAGGAGGAAATTCTGGTCAGAAGTGAAGCCTCTTTATTTTGGTGTTTACTTAGGTTATGAAGGTTTCCGGAGTATACCTCGGACAATTTGTATTGGGTTGATGGTGTTCCTACTAGGCAGATTTAGCTGGGGACGCTCACTTCTTGTCAAATACCCAGAAATTTTCACTCTTGGACAGTTCAAGAAGACGGGCCCCACGGAAGAAGAGGTTAGAAGTGCTTCATTCAAGATGTGGTTTCTAGGTCATGGCTATAGTGATGAGAGTCATCTTCTGCAGCAAGGATCAAAGCCAAATATGGAAGTGGTGACTAGAATTTCAGGGCCTGAGATTGGTTATGCAACAACTCCTATCACTCTTGTTCAGTGTGCTCTCCTTGTGATGGATCAACGCCAATGTTTACCAAAGGGAGGTGTTTTCCCTCCAGGGATTGTGTTTGGTCCTACAGACTTGCAAGAGCGCCTAGAGAAAAGGGGTATATTGTTTGAACTTATCAGCAAAAAGAATATCTCATAGTAATCATAGACCAAAAGCAA
>SV36
ATTTCTTTTTCCATGCAGATACCTGGTCCTCCTGCACGGAAAGCTAAGGTGATAGAACACCAAAAGTCGATTGGACTTTGGTCACTGAAATTACCCTCGTCCGATGCAATTGTTGTTCGAAGAACACAAACCTTGTTGGCAGAGAATCCACATGGCTTGCCTGGTGTCAGTGAAAACTTGGACGTGGAGGAGAAGAGGAAGAAATTCTGGTCAGAGGTGAAGCCTCTCCATTTTGGTGTTTACATAGGCTATAAATCTCTCTGGAGTATTCCTCGGACAATTTTCATTGGGTTGACAGTGCTCCTCCTAGGCAAATTTAGTTGGGGACGTTCACTTCTTGTCAAATACCCAGAATTTTTCACTCTCGGACAGTTCAAGAAGTCTGGGCCCACAGAGGAAGAGGTGAGAAGTGCTTCCTTCAAGATGTGGTTTCAAGGGCATGGCTATAGTGACGAGAGTCGTCTCTTGCAGCAAGAATCAAAGCCAAATATGGAAGTGGTGACAAGAATTTCAGGGCCTGAGATTGGCTATACAACAACTCCCATCACTCTAGTGCAGTGCGCTCTCATTGTGATGGATCAACGCCACAGTTTACCTAAGGGAGGGGTTTTCCCTCCTGGCATTGTGTTTGGTGCAACAGATTTGCAAGATCGCCTAGAAAAAAATGGCATATCGTTTGAACTTCTGAGAAAAGACATCATATCATAATAATCATATAGCCATGACAA
>TA17
ATTGCTTTTTGCATGCAGGTACCTGGCCCTCCTGCATCAAAAGCTAAGTCAATAGAACACCAAAAATCGATTGGACTATGGGCACTGAAGTTACCCTCATCAGATGCAGCTGTTGTTCGAAGATCACAGGCCTTGTTGGCAGAAAATCCTCATGGTTTGCCTGCTGTCAATGAGAACTCTGCGTTGGTGGAAAAGAGGAGGAAGTTCTGGTCGGAAGTGAAGCCTGTTTATTTTGGTGTTTACTTAGGTTCTAAAAGTTTCTGGAGCATTCCTCGGACAATTTGTATTGGGTTGATGGTGGTCCTACTAGGCAGATTTAACTGGGGTCGCTCACTACTTGTCAAATATCCAGAAATTTTCACTCTTGGACAATTCAAGAAGAGGGGTCCTACAGAAGAAGAGGTCAGAAGTGCTTCATTCAAGATGTGGTTTCTTGGTCATGGTTACAGTGATGAGAGTCGTCTTCTGCAGCAAGGATCAAAGCCAAATATGGAAGTGGTGACTAGAATTTCGGGGCCTGAGGTCGGTTATGCAACAACTCCTATCACTCTCATTCAGTGTGCTCTCCTTGTGATGGATCAACGCCAAAGTTTACCGAAGGGAGGTGTTTTTCCTCCAGGGATTGTGTTTGGTCCTACAGATTTGCAAGAGCGTCTAGAAAACAGGGGCATTTTGTTTGAACTTATCAGCAAAAAGACTATCTCATAGTTATTAGTAATCATACACTA
>TB39
ATTGCTTTTGGCATGCAGATACCTGGCCCTCCTGCACAGAGAGCTAATCCAATAGAACACCAGAAATCGATTGGACTATGGGCACTGAAATTACCCTCGTCAGATGTAGCAGTTGTTCGAAGAACACAAATCTTGTTAGCAGAGAATCCGCATGGTTTGCCTGTCGCGAGTGAGAACTCTGACTTTGAGGAGAGGAGGAGGAATTTCTGGTCAGAGGTGAAGCCTCTCTACTTTGGTGTTTATATAGGTTATAAATCTCCCTGGAGCATTCCTCGGGCAATTTGCATTGGGTTGATGGTGTTCCTGCTAGGCAAATCTACGTGGGGACGTTCACTTCTCCTCAAATACCCAGAAATTTTCAGTTTCGGACAGTTTAAGAAGATTGGCCCCACAGAAGAAGAGGTTAGAAGTGCTTCCTTCAAGATGTGGTTTGTAGGTCGTGGCTATAGTGATGAGAGTTCTCTTTTGCCGCAAGGATCAAAGCCAAATATGGAAGTGGTGACTAGAATTTCAGGACCTGAGATCGGTTATTCAACAACTCCTATCACTCTTGTTCAATGCGCTCTCATTGTGATGGATCAACGTCATAGTTTACCTAAGGGAGGTGTTTTGACTCCCGGGATTGTGTTTGGTCCTACAGATTTGCAAGAGCGCTTAGAAAAAAATGGCATATCGTTTGAACTTATCAGCAAAGAAATCATCTCATAGTAATCATATACACATGGCAA
>TC31
TTTACTTCTGGAATGCAGATACCTGGCCCTCCTGCCCGGAAAGCTAAGCTGTTAGAACACATAAAATCAATGGGATTATGGGCACTATGGATACCCTCCTCAGATGCGATTGTTGTTCGTAGAACACAAACCTTCCTGGCAGAAGATCCACATGGCTTGCCTGGTGTGAATGAGAACTCTGAATATGCAGACAAGAGGAAGAATTTTTGGTCGGAGGTTAAGCCTCTCCATTACGGTGTCTACATAGGCTATAAATCTCTCTTGAGTGTTGCTGGGACAATTTTCATTGGGTTGAATGTGTTACTGCTGGGCAGATTTGCGTGGGGACGCTCACTTCTTTTGAAATACCCAGAAATTTTTACTCTTGGACTCTTCAAGAAGACAGGCCCCACGGAGGAAGAGATAAAGAGCGCTTCATTCAAGATGACTTTTTTAGGTCGTGGGTACAGTGATGAGAGTTGTCTTTTGCAGCAAAAGTCAAAACTGGATATGGAGATAGTGACTAGAATCTCAGGGCCTGAAGTTGGTTACGTAACAACTCCAATCGCTCTTGTCCAGTGCGCTCTTATTCTCCTTGATCAACGTCATAATTTGCCGAAGGGAGGTGTTTTTACTCCTGGGATTGTGTTTGGTCCAACAGATTTGCAAGAGCGCTTGGAGAAAAATGGCATATTATTTGAAGTCCTCAGCAAACGCACAATCTGATAGTAATAATGTACACAAACAAC
>TN1
ATTGCTTTTGGCATGCAGATACCTGGCCCTCCTGCACGGAAAGCTAAACCAATAGAACACCAAAAATCGATTGGACTATGGGCAATGAAGTTACCCTCATCAGATGTAGCAGTTGTTCGAAGAACCCAAACCTTGCTGGCAGAGAATCCACATGGTTTGCCTGTTGTCAGTGAGAACTCTGATTTGGAGGAGGAGAGGAGGAATTTCTGGTCAGAGGTGAAGCCTCTTTATTTTGGTGTTTACATAGGATATAAATCTTTCTGGAGTATTCCTCGGACAATTTGCATTGGGTTGATGGTGTTCCTGTTAGGCAAATTTAGGTGGGGACGTTCACTTCTTGTCAAATACCCAGAAATTTTCACTCTTGGACAGTTCAAGAAGGCGGGCCCCACAGAGGAAGAGGTTAGAAGTGCTTCCTTCAACATGTGGTTTGAAGGACGTGGCTATAGCGATGAGAGTTATCTTTGGCAGCAAGGATCAAAGCCAAATATGGAAGTGGTGACTAGAATTTCAGGCCCTGAGATTGGTTATGCAACAACTCCTATCACTCTTGTTCAGTGCGCTCTCATTGTGATGGATCAACGCCATAGTTTACCTAAGGGAGGTGTTTTAACTCCCGGGATTGTTTTTGGTCCTACAGATTTGCAAGAGCGCTTAGAAAAAAATGGCATATCATTTGAACTTCTCAGCAAAGAAACCATCTCATAGTAATCATATACACATGGCAA
>TO14
ATTGCTTTTTGCATGCAGGTACCTGGCCCTCCTGCATCGAAAGCTAAGTCAATAGAACACCAAAAATCGATTGGACTATGGGCACTGAAGTTACCCTCAGCAGATGCAGCTGTTGTTCGAAGAACACAAGCCCTGTTGGCAGAGAATCCACACGGTTTGCCTGCTGTCAATGAGAACTCTGACTTGGTGGAAAAGAGGAGAAAATTCTGGTCAGAAGTGAAGCCTCTTTATTTTGGTGTTTACTTAGGTTCTAAAAGTTTCTTGAGCATACCTAGGACAATTTGTATTGGGTTGATGGTGGTCCTACTAGGCAGATTTAGCTGGGGCCGCTCACTTCTTATCAAATACCCAGAAATTTTCACTCTTGGACAGTTCAAGAAGAGGGGTCCCACAGAAGAAGAGGTTAGAAGTGCTTCGTTCAAGATGTGGTTTCTTGGTCATGGCTATAGTGATGAGAGTCGTCTTCTGCAACAAGGATCAAAGCCAAATATGGAAGTGGTGACTAGAATTTCAGGGCCTGAGGTTGGTTATGCAACAACTCCTATCACTCTCGTTCAGTGTGCTCTCCTTGTGATGGATCAGCGCCAAAGTTTACCAAAGGGAGGTGTTTTCCCTCCAGGGATCGTGTTTGGTCCTACAGATTTGCAAGAGCGCCTAGAAAAAGGGGGCATTTTGTTTGAACTTATCAGCAAAAAGACTATCTCATAGTAGTCATACACCAAAAGATG
>TPL03
ATCTCTTTTGGCCTTAAGATACCTGGTCCTCCTGCAAGGAAAGCTAAGATGATGGAACACCAAAAATCTATTGGGTTATGGTCAATGAAGTTACCCTCATCGGATGCAATTGTTGTTCGAAGAACGCAGGCCATATTGGCAGAGAATCTACATGGCTTGCCTGGTATAAGGGAGAACTCCGACTCGGAGGCTAAGAGGAAGAGTTTCTGGTCAGAGGTGAAACCTCTCCATTTTGGGGTTTATGTAGGCTACAAATCACTTTGGAGTGTTCCTCAAACAATTTTTATGGGGTTGATGGTATTATTGCTAGGCCAATTTAAGTGGGGACGTTCACTTCTGATTAAATATCCAGAGATTTTCACTCTTGGACTGTTCAAGAAGACAGGCCCCACAGAGGAAGAGGTCAGAAGTGCTTCCTTCAAGATGTGGTTTCTAGGTCGTGGGTACAGTGATGAGAGTCATCTTTTGCAGCAAGGATCAAAGCCAAATATGGAAGTGGTGACGAGAATTTCAGGGCCTGAGGTTGGTTATGCAACAACTCCAATTACTCTTGTGCAGTGTGCTTTGATTGTGATCAATCAACGCCATAATTTACCCAAGGGAGGTGTTTTACCTCCGGGAATTGTGTTTGGTTCGACTGATTTGCAAGAACGTTTAGAAAGAAATGGCATATCATTTGAACTTGCCAGTAAAAAGACCATCTGATAGTAGT---GCATTCGAAAACT
>WN5
CTTGCTTTTGCCACACAGATACCCGGTCCTCCCCCACAAAAAGCTAAGCTGATAGAACACCAAAAATCAATTGGGCTATGGTCATTGAAGTTACCCTCATCAGATGCAATCGTTGTTCGAAGAACACAAGCCTTGTTGGCAGAGAATCCACATGGCTTGCCTGGTGCCAGCGAGAACACTGATTTGGAGGTGAAGAGGAAGAATTTCTGGTCAGAGGTGAAGCCTCTCCATTATGGTGTCAATGTAGGGTACAAATCTCTGTGGAGTATTCCTGGGGTAATTTTCATTGGATTGATGGTGTTAATGTTAGGCAACTTTAAGTGGGGACGTTCACTACTTCTCAAATATCCAGAAATTTTCACTCTTGGACTGTTCAAGAAGACAGGCCCCACAGAGGAAGAGGTGAGGAGTGCCTCCTTCAAGATGTGGTTTGTAGGTCATGGCTACAGTGACGAGAGTCATCTTTTACAGCATGGATCAAAGCCAAATATGGAAGTGGTGACCAGAATTTCAGGGCCTGAGATCGGTTATGTGACGACTCCCATCACTCTTGTGCAGTGTGCTCTCATTGTGATGGATCAACGTCATAGTTTACCCAAGGGAGGTGTTCTTCCTCCTGGCATTGTGTTTGGTTCAGCAGGTTTGCAAGAACGCTTGGAAAAAAATGGCGTATCATTTGAACTTGTCAGCAAGCGCACCATCTCATAGTAGTTATTTGGACATGACAA
>WS10
ATTGTCTTTTGCATGCAGGTACCTGGCCCTCCTGCATCGAAAGCTAAGACAATAGGACACCAAAAATCTATTGGACTATGGGCACTGATGTTACCCTCGTCTGATGCAGCTGTTGTTCGAAGAACACAAGCCTTGTTGGCGGAGAATCCACATGGTTTGGCTGCTGTCAATGATAACTCTGATTTGGCAGAAAAGAGGAGAAAATTCTGGTCAGAAGTGAAGCCTGTTTATTTTGGTGTTTATTATGGTGCTAAAAGTTTCTGGAGTATACCTCGATCAATTTGTTTTGGGTTGATGGTGGTCATATTAGGCAGATTTAGCTGGGGCCGCTCACTTCTTCTCAAATACCCTGAAATTTTCACTCTTGGACAGTTCAACAAGAGGGGTCCCACGGAAGAAGAGGTTAGAAGTGCTTCGTTCAAGATGTGGTTTCTTGGTCATGGCTATAGTGATGAGAGTCGTCTTCTGCAACAAGGATCAAAGCCAAATGTGGAAGTGGTGACTAGAATTTCAGGGCCTGAGATTGGTTATGCAACAACTCCCATCATTCTCGTTCAGTGTGCTCTCCTTGTGATGGATCAACGCCAAATTTTACCAAAGGGAGGTGTTTTAACTCCAGGGATCGTGTTTGGTCCTACGGATTTGCAAGAGCGCCTAGAAAAAAGGGGCATATTGTTTGAACTTATCAGCAAAAAGACTATATCATAGTGTTCATACACCAAATGCAA
>WW11
ATTGTCTTTTGCATGCAGGTACCTGGCCCTCCTGCATCGAAAGCTAAGACAATAGGACACCAAAAATCTATTGGACTATGGGCACTGATGTTACCCTCGTCTGATGCAGCTGTTGTTCGAAGAACACAAGCCTTGTTGGCGGAGAATCCACATGGTTTGGCTGCTGTCAATGATAACTCTGATTTGGCAGAAAAGAGGAGAAAATTCTGGTCAGAAGTGAAGCCTGTTTATTTTGGTGTTTATTATGGTGCTAAAAGTTTCTGGAGTATACCTCGATCAATTTGTTTTGGGTTGATGGTGGTCATATTAGGCAGATTTAGCTGGGGCCGCTCACTTCTTCTCAAATACCCTGAAATTTTCACTCTTGGACAGTTCAACAAGAGGGGTCCCACGGAAGAAGAGGTTAGAAGTGCTTCGTTCAAGATGTGGTTTCTTGGTCATGGCTATAGTGATGAGAGTCGTCTTCTGCAACAAGGATCAAAGCCAAATGTGGAAGTGGTGACTAGAATTTCAGGGCCTGAGATTGGTTATGCAACAACTCCCATCATTCTCGTTCAGTGTGCTCTCCTTGTGATGGATCAACGCCAAATTTTACCAAAGGGAGGTGTTTTAACTCCAGGGATCGTGTTTGGTCCTACGGATTTGCAAGAGCGCCTAGAAAAAAGGGGCATATTGTTTGAACTTATCAGCAAAAAGACTATATCATAGTGTTCATACACCAAATGCAA
