# Supplementary material for: Development of a Target Enrichment Probe Set for Conifer (REMcon)
Source: Biology (Basel). 2024 May 22;13(6):361. doi: 10.3390/biology13060361 (PMC11200496; doi:10.3390/biology13060361)
Supplement: Supplementary file 1 [file biology-13-00361-s001.zip › biology-2960267-supplementary/Sup data/secapr_alignments_paralogs/91.fasta]

>AA3
TAAATGGGCTTCATTTAGCTGTCTATTAAAACTATTTCATCTTTCAACCAACTGTAAATTAATTAATTAAATTGTCTTGCAGAAACATGATCCCTATTCCTTTCATTCTGCTCTATTTGAGACAGCTTGCAAATTTTGTGGGAAAAAGAAGCTCCGTGGCTTCAAACCTCCTACAAAATCTATTCGAAGGAACAAGGAGAAAGGCGGGACCCATAGAGGAGTTCCAGTGGCTTGGGTTGATGTTGTTTGTAGCTGTTCCCTTCCCTGGAACTGGGGCCTGGACCGGAGCCTTTGCAGCCACACTCTTAGATATGCCTTTCTGGGATGCTCTCTCTGCCAATTTCTTTGGGGTGGTTTTGGCAGGGCTGCTTGTGAATTTACTGGTAAATCTTGGCATTAAATATGCTATTATTGTTGGAGCCATCATGTTTTTTATCTCAACTGTCATGTGGAACTTTCTCAGGTACCTTAGAAAACCATTAAACAATAGAAACTGATTTAGTTGATGAAC
>AA60
GAAGTATTCTTCATTTAGCTGTCTATCAAATTAGTTTCAAGTTTTAGCTATTTTTGAATTGATTAATTAAATTGTCTTGCAGAAACATGGTGCCTATTCCTTTCATTTTACTCTATTTAAAACAGATCACAGATTTTGTGGCAAAGAGGAGCTCTGTTGCTTCAAGCATCCTGCAAATACTAGTTGAAAGAACAAGAAAAAAGGCAGGTCCTATAGAGGAGTTCCGATGGCTTGGCTTGATGTTGTTTGTGGCTGTTCCCTTCCCTGGAACTGGAGCATGGTCTGGAGCCATTGCAGCTACCATATTAGATATGCCTTTCTGGGATGCTCTTTCTGCCAATTTCATTGGGGTTGTTTTTGCAGGATTGCTCGTTAACCTACTGGTGAATGTTGGCATGAAATATGCTATTGCTGTTGGGGCCATTTTATTTTTTGTCTCAACTGTCATGTGGAGCTTCCTCAGGTACCTTAGGAAGCCATCAAACAATAT---------------------
>AAR4
TAAATGGGCTTCATTTAGCTGTCTATTAAAACTATTTCATCTTTCAACCAACTGTAAATTAATTAATTAAATTGTCTTGCAGAAACATGATCCCTATTCCTTTCATTCTGCTCTATTTGAGACAGCTTGCAAATTTTGTGGGAAAAAGAAGCTCCGTGGCTTCAAACCTCCTACAAAATCTATTCGAAGGAACAAGGAGAAAGGCGGGACCCATAGAGGAGTTCCAGTGGCTTGGGTTGATGTTGTTTGTAGCTGTTCCCTTCCCTGGAACTGGGGCCTGGACCGGAGCCTTTGCAGCCACACTCTTAGATATGCCTTTCTGGGATGCTCTCTCTGCCAATTTCTTTGGGGTGGTTTTGGCAGGGCTGCTTGTGAATTTACTGGTAAATCTTGGCATTAAATATGCTATTATTGTTGGAGCCATCATGTTTTTTATCTCAACTGTCATGTGGAACTTTCTCAGGTACCTTAGAAAACCATTAAACAATAGAAACTGATTTAGTTGATGAAC
>AF1
TAAACCTTCCTCATTTAGCTGTCTATTAAAATTGTTTCAAGTTTTAGCCAACTGTGAATTGATTTATTAAATTGTCTTGCAGCAACATGGTCCCTGTTCCTTTCATTCTGCTGTATTTGAAACAACTTACAATTTTTTTGGGAAAGAGAAGTTCTGTTGCTTCAAACTTGCTACAAAATATATACGAAATAACAAGGAAAAAGGCAGGTCCTATTGAGGAGTTTAAGTGGCTAGGGCTGATGTTGTTTGTTGCTGTTCCCTTCCCTGGAACTGGGGCATGGTCTGGAGCCATTGCAGCGACAATATTAGATATGCCTTTTTGGGATGCTGTTACTGCCAATTTCGTTGGGGTGGTTTTTGCTGGACTGCTTGTGAATTTACTGGTTAATCTTGGCCTGAAATATGCTCTTATTGTCGGAGCAATCTTATTTTTTATTTCAAGTGTCATGTGGAGCTTCCTCAGGTACCTAAGAAAACCATTAAACAATACAAATTGATATGTTTGATGAAC
>AG2
TAAACCTTCCTCATTTAGCTGTCTATTAAAATTGTTTCAAGTTTTAGCCAACTGTGAATTGATTTATTAAATTGTCTTGCAGCAACATGGTCCCTGTTCCTTTCATTCTGCTGTATTTGAAACAACTTACAATTTTTTTGGGAAAGAGAAGCTCTGTTGCTTCAAACTTGCTACAAAATATATACGAAATAACAAGGAAAAAGGCAGGTCCTATTGAGGAGTTTAAGTGGCTAGGGCTGATGTTGTTTGTTGCTGTTCCCTTCCCTGGAACTGGGGCATGGTCTGGAGCCATTGCAGCGACAATATTAGATATGCCTTTTTGGGATGCTGTAACTGCCAATTTCGTTGGGGTGGTTTTTGCTGGACTGCTTGTGAATTTACTGGTTAATCTTGGCCTGAAATATGCTCTTATTGTCGGAGCAATCTTATTTTTTATTTCAAGTGTCATGTGGAGCTTCCTCAGGTACCTAAGAAAACCATTAAACAATACAAATTGATATGTTTGATGAAC
>AH26
AAAAAAATATCAAGCAAACCAATCGCACGCTGTTTTAAACTTGTTCACCTAATTGTGAACATTAAGCTGGGTTGCCTTGCAGAAACATGGTACCTGTACCATTTATTTTGCTCTATTTGAAACAGCTTGTGAGCTTTGCGGGAAAGAGGAGTTCATTTGCTTCCAGCTTTCTGGATAGGCTAATTGAAATAACAAGGAAGAAGGCGGGTCCTATAGAAGAGTTCCAATGGCTTGGGCTGATGTTATTTGTTGCCGTTCCCTTCCCGGGGACTGGGGCATGGTCAGGAGCCATTGCAGCCACAATACTGGACATGCCTTTCTGGGAGGCTGTTTCAGCCAATTTCTTTGGAGTGGTCTTTGCAGGGCTGCTAATGAATTTACTGGTTAATCTGGGCATCAAATATGCTGTTATCGTTGGAGCCATCTTATTTATTGTGTCCACTATTATGTGGAGCTTCCTTAGATACATTAGAAAACCCCCAAACAATTTAGACTGAGTTATTTGATAAAC
>AME1
TAAATGGCCCTCATTTAGCTGCCTATTAAAACTATTTCAGCTTTCAACCAACTGTGAAATAATAAATTTAATTGTCTTGCAGAAACATGGTTCCTATTCCTTTCATTCTGCTCTATTTGAGACAGCTTGCAAATTTTGTGGGAAAAAGAAGCTCTGTGGCTTCAAACCTCCTACAAAATCTATTCGAAGGAACAAGGAAAAAGGCAGGACCCATAGAGGAGTTCCAGTGGCTTGGGCTGATGTTGTTTGTAGCTGTTCCCTTCCCTGGAACAGGGGCTTGGACCGGAGCCTTTGCAGCCACACTATTAGATATGCCTTTCTGGGATGCTTTCTTTGCCAATTTCTTTGGGGTGGTTTTGGCAGGGCTGCTTGTGAATTTACTGGTTAATCTGGGCATTAAATATGCTATAATTTTTGGAGCCATCTTATTTTTCATCTCAACTGTCATGTGGAGCTTTCTCAGGTATCTTAGAAAACCATTAAACAATAGAAACTGATTTACTTGATGAAC
>AP25
AAAAAAATATCAAGCAAACCAATCGCACGCTGTTTTAAACTTGTTCACCTAATTGTGAACATTAAGCTGGGTTGCCTTGCAGAAACATGGTACCTGTACCATTTATTTTGCTCTATTTGAAACAGCTTGTGAGCTTTGCGGGAAAGAGGAGTTCATTTGCTTCCAGCTTTCTGGATAGGCTAATTGAAATAACAAGGAAGAAGGCGGGTCCTATAGAAGAGTTCCAATGGCTTGGGCTGATGTTATTTGTTGCCGTTCCCTTCCCGGGGACTGGGGCATGGTCAGGAGCCATTGCAGCCACAATACTGGACATGCCTTTCTGGGAGGCTGTTTCAGCCAATTTCTTTGGAGTGGTCTTTGCAGGGCTGCTAATGAATTTACTGGTTAATCTGGGCATCAAATATGCTGTTATCGTTGGAGCCATCTTATTTATTGTGTCCACTATTATGTGGAGCTTCCTTAGATACATTAGAAAACCCCCAAACAATTTAGACTGAGTTATTTGATAAAC
>APA47
TAAACCTCCCTCATTTAGCTGTCTATTAAAATTGTATCAAGTTTTAACCAACTGTGAATTGATTGATTAAATTGTCTTGCAGAAACATGGTCCCAGTTCCTTTCATTCTGCTGTATTTGAAACAGCTTACAATTTTTTTGGGAAAGAGAAGTTCTGTTGCTTCAAACTTGCTACAAAATATATATGAAATAACAAGGAAAAAGGCAGGTCCTATTGAGGAGTTTAAGTGGCTAGGGCTGATGTTGTTTGTTGCTGTTCCCTTCCCTGGAACTGGGGCATGGTCTGGAGCCATTGCAGCCACAATATTAGATATGCCTTTCTGGGATGCTGTTACTGCCAATTTCGTTGGGGTGGTTTTCGCTGGATTGCTTGTGAATTTACTGGTTAATCTTGGCCTGAAATATGCTCTTATTGTCGGAGCAATCTTATTTTTCATTTCAAGTGTCATGTGGAGCTTCCTCAGGTACCTAAGAAAACCATTAAACAATATGAAGTGATTTGTTTCGTGAAC
>AS57
GAAATATCCCTCGTTTTACTGTCTATTGAAATTGTTTCAAGTTTCAGTTAATTATAAATTGATCAATTAAATTGTCTTGCAGAAACATGGTGCCTATTCCTTTCATTTTACTCTATTTGAAAAAGATCACAGATTTTGTGGGAAAGAGGAGTTCTGTTGCTTCAAGCTTCCTCCAAACTCTAGTTGAAATAACAAGGAAAAAAGTAGGTCCAATAGAGGAGTTCCAATGGCTTGGCCTGATGTTGTTTGTGGCGGTTCCCTTCCCTGGAACTGGGGCATGGTCTGGAGCGATTGCAGCCACAATATTAGATATGCCTTTCTGGGATGCTCTTTCTGCCAATTTCTTTGGGGTTGTTTTTGCAGGACTGCTAGTTAATTTACTGGTGAATCTTGGCATCAAATATGCCATTGTTGTTGGAGCCATTTTATTTTTTGTTTCAACTGTCATGTGGAGCTTCCTCAGGTACCTTAGGAAACCATCAAACAATATTAACTAATTTAACCGCTGAAT
>ASA51
-----------------------------------------------------------------------------------------------------------CTGATGTATTTGAAACTACTTACAAATTTTTTGGGAAAGAGAAGCTCTGTTGCTTCAAACTTGCTAGAAAATATATACAAAATAACAAGGAAAAAGGCAGGTCCTATTGAGGAGTTTCAGTGGTTAGGGCTGATGTTGTTTGTTGCTGTTCCCTTCCCTGGAACTGGGGCATGGTCTGGAGCCATTGCAGCAACAATATTAGATATGCCTTTCTGGGATGCTGTTTCTGCCAATTTCGTTGGGGTGGTTTTTGCTGGACTGCTTGTGAATTTACTAGTCAATCTTGGCTTCAAATATGCTCTTATTGTTGGAGCAATCCTATTTTTCATTTCAAGTGTCATGTGGAGCTTCCTCAGGTACCTTAGAAAACCATTAAACAGTACAAACTGATTTACTTCAAGAAC
>CB35
AACAAATGACCAAGCAAACCAAACCCACGCTGTTTTAAACTTGTTTACTCAGTTGTGGACATGAAGTTGGATTGCCTTGCAGAAACATGGTACCTGTACCATTTATTTTGCTATATTTGAAACAGCTTGTGGGCTTTTTGGGAAAGAGGAGTTCAGTTGCTTCCAGCTTTCTGGACAAGCTGATTGAAATAACAAAGAAGAAGGCAGGTCCGATAGAGGAATTCCAGTGGCTTGGGCTGATGTTGTTTGTTGCCGTTCCCTTCCCGGGGACTGGAGCATGGTCTGGAGCCATTGCAGCCACAGTACTTGATATGCCTTTTTGGGAGGCTGTGTCGGCCAATTTCTTTGGAGTGGTCTTTGCAGGGTTGCTAGTGAATTTACTGGTTAATCTTGGCATCAAATATGCGGTTATTGTTGGAGCCATCTTATTTTTCGTGTCCACTGTCATGTGGAGCTTCCTTAGATACATCAGAAAACCCCAAAACAATGTAAAGTGAGATATTTGATAAAC
>CD18
---------------------------------------------------------ATTGATCAATTAAATTGTCTTGCAGAAACATGGTGCCTATTCCTTTCATTTTACTCTATTTGAAACGGATCACGGATTTTGTGGGAAAGAGGAGTTCTGTTGCTTCAAGCTTTCTGCAAAAACTAGTTGAAAGAACAAGGAAAAAAGCAGGGCCTATAGAGGAGTTCCAATGGCTTGGCCTGATGTTGTTTGTGGCTGTTCCTTTCCCTGGAACTGGGGCATGGTCTGGAGCCATTGCAGCCACAGTATTAAACATGCCTTTCTGGGAAGCTCTTTCTGCCAATTTCTTTGGGGTTGTTTTTGCAGGATTGCTAGTTAATTTATTGGTGAATCTTGGCATCAAATATGCTATTGCTGTTGGAGTCATTTTATTTTTTGTATCAACTATTATGTGGAGCTTCCTCAGGTATATTAGGAAACCATCA-----------------------------
>CDE34
AACAAATGGCCAAGCAAACCAAACCCACGCTGTTTTAAACTTGTTTACTCAGTTGTGGACATGAAGTTGGATTGCCTTGCAGAAACATGGTACCTGTACCATTTATTTTGCTCTATTTGAAACAGCTTGTGGGCTTTTTGGGAAAGAGGAGTTCAGTTGCTTCCAGCTTTCTGGACAAGCTGATTGAAATAACAAAGAAGAAGGCAGGTCCGATAGAGGAATTCCAGTGGCTTGGGCTGATGTTGTTTGTTGCCGTTCCCTTCCCGGGGACTGGAGCATGGTCTGGAGCCATTGCAGCCACAGTACTTGATATGCCTTTCTGGGAGGCTGTGTCGGCCAATTTCTTTGGAGTGGTCTTTGCAGGGTTGCTAGTGAATTTACTGGTTAATCTTGGCATCAAATATGCGGTTATTGTTGGAGCCATCTTATTTTTCGTGTCCACTGTCATGTGGAGCTTCCTTAGATACATCAGAAAACCCCAAAACAATGTAAAGTGAGATATTTGATAAAC
>CF38
GAAACAGTCTTCATTTATCTGTCTATAGTTTCAGCTTCAGTC-----AAAATTATAAATTGATTACTCAAATTATCTTGCAGAAACATGGTCCCTGTTCCTTTCATTTTACTCTATTTGAAACAGATCTTAAATTTTGTGGGGAAGAGGAGTTCCGTTGCTTCAAACTTCCTGCAAATTGTAGTTGAAAGAACAAGGAAAAAGGCAGGTCCTATAGAGGAGTTCCAGTGGCTTGGCCTGATGTTGTTTGTGGCTGTTCCCTTCCCTGGAACTGGGGCATGGTCTGGAGCCATTGCAGCCACAATATTAGATATGCCTTTCTGGGATGCTCTTTCTGCCAATTTCTTTGGGGTTGTTTTTGCAGGACTGCTAGTTAATCTACTGGTGAATCTTGGTATCAAATATGCTATTGTTGTTGGAGCCATTTTATTTTTTGTCTCAACTGTCATGTGGAGCTTCCTTAGGTACCTTAGAAAACCATCAAGCAATATAAACTGATTTAACTCCTGAAA
>CH19
GAAATATCCTTCATTTAGCTCTCTATTTAATTTGTTTCAAGTATCAGTTAATTGTAAATTGATCAATTAAATTGTCTTGCAGAAACATGGTGCCTATTCCTTTCATTTTACTCTATTTGAAACGGATCACGGATTTTGTGGGAAAGAGGAGTTCTGTTGCTTCAAGCTTTCTGCAGAAACTAGTTGAAAGAACAAGGAAAAAAGCGGGGCCTATAGAGGAGTTCCAATGGCTTGGCCTGATGTTGTTTGTGGCTGTTCCTTTCCCTGGAACTGGGGCATGGTCTGGAGCCATTGCAGCCACAGTATTAGATATGCCTTTCTGGGAAGCTCTTTCTGCCAATTTCTTTGGGGTTGTTTTTGCAGGATTGCTAGTTAATTTATTGGTGAATCTTGGTATCAAATATGCTATTGCTGTTGGAGTCATTTTATTTTTTGTATCAACTATT-----------------------------------------------------------------
>CHA37
GAAACAGTCTTCATTTATCTGTCTATAGTTTCAGCTTCAGTC-----AAAATTATAAATTGATTACTCAAATTATCTTGCAGAAACATGGTCCCTGTTCCTTTCATTTTACTCTATTTGAAACAGATCTTAAATTTTGTGGGGAAGAGGAGTTCCGTTGCTTCAAACTTCCTGCAAATTGTAGTTGAAAGAACAAGGAAAAAGGCAGGTCCTATAGAGGAGTTCCAGTGGCTTGGCCTGATGTTGTTTGTGGCTGTTCCCTTCCCTGGAACTGGGGCATGGTCTGGAGCCATTGCAGCCACAATATTAGATATGCCTTTCTGGGATGCTCTTTCTGCCAATTTCTTTGGGGTTGTTTTTGCAGGACTGCTAGTTAATCTACTGGTGAATCTTGGTATCAAATATGCTATTGTTGTTGGAGCCATTTTATTTTTTGTCTCAACTGTCATGTGGAGCTTCCTTAGGTACCTTAGAAAACCATCAAGCAATATAAACTGATTTAACTCCTGAAA
>CJ24
GAAATTTTCCTCATTTAGCTGTCTATTTAATTTGTTTCAAGTTTGTGTTAATTATAAATTGATCAATTAAATTGTCTTGCAGAAACATGGTGCCTATTCCTTTCATTTTACTCTATTTGAAACGGATCACAGATTTTGTGGGAAAGAGGAGTTCTGTTGCTTCAAGCTTCCTGCAAAATCTAGTTGAAAGAACAAGGAAAAAAGCAGGTCCTATAGAAGAGTTCCAATGGCTTGGCCTGATGTTGTTTGTGGCTGTTCCCTTCCCTGGAACTGGGGCATGGACTGGAGCCTTTGCAGCTACGATATTAGATATGCCTTTCTGGGATGCTCTTTCTGCCAATTTCTTTGGGGTTGTTTTTGCAGGATTGCTAGTTAATTTATTGGTGAATCTTGGAATCAAATATGCTATTGCTGTTGGAGCCATTTTATTTTTTGTCTCTACTGTAATGTGGAGCTTCCTCAGGTACCTTAGGAGACCATCAAACAATATTAACTAATTTAACCGCTGAAT
>CK7
GAAATATTCCTCATTTAGTTGTCTATTGAAATTGTTTCAAGTTTCAGTTAATTGCAAATTGATCAGTGAAATTGTCTTGCAGAAACATGGTGCCTATTCCTTTCATTTTACTCTATTTGAAACAGATCACAAATTTTGTGGGAAAGAGGAGTTCTGTTGCTTCAAGCTTCCTGCAAAATCTAGTTGAAAGAACAAGGAAAAAAGTAGGTCCTATAGAGGAGTTCCAATGGCTTGGCCTGATGTTGTTTGTGGCTGTTCCTTTCCCTGGAACTGGGGCATGGACTGGAGCCATTGCAGCCACAATATTAGATATGCCTTTCTGGGACGCTCTTTCTGCCAATTTCTTTGGGGTTGTTTTTGCAGGACTGCTAGTTAATTTATTGGTGAATCTTGGCATCAAATATGCTATTGTTGTTGGAGCCATTTTATTTTTTGTCTCGACTGTCATGTGGAGCTTTCTCAGGTACCTTAGGAAACCATCAAACAATATTAACTAATTTAACTGCTGAAT
>CL6
GAAATATTCCTCATTTAGTTGTCTATTGAAATTGTTTCAAATTTCAGTTAATTGTAAATTGATCAATGAAATTGTCTTGCAGAAACATGGTGCCTATTCCTTTCATTTTACTCTATTTGAAACAGATCACAAATTTTGTGGGAAAAAGGAGTTCTGTTGCTTCAAGCTTCCTGCAAAATCTAGTTGAAAGAACAAGGAAAAAAGTAGGTCCTATAGAGGAGTTCCAATGGCTTGGCCTGATGTTGTTTGTGGCTGTTCCTTTCCCTGGAACTGGGGCATGGACTGGAGCCATTGCAGCCACAATATTAGATATGCCTTTCTGGGATGCTCTTTCTGCCAATTTCTTTGGGGTTGTTTTTGCAGGACTGCTAGTTAATTTATTGGTGAATCTTGGCATCAAATATGCTATTGTTGTTGGAGCCATTTTATTTTTTGTCTCGACTGTCATGTGGAGCTTTCTCAGGTACCTTAGGAAACCATCAAACAATATTAACTAATTTAACTGCTGAAT
>CM9
GAAATATCCTTCATTTAGTTGTCTATTAAATTAGTTTCAAGTTTTGGCTATTTTTAAATTGATTAATTAAATTGTCTTGCAGAAACATGGTGCCTATTCCTTTCATTTTACTCTATTTAAAACAGATCACAGATTTTGTGGCAAAGAGGAGCTCTGTTGCTTCAAGCTTCCTGCAAATACTAGTTGAAAGAACAAGAAAAAAGGCAGGTCCTATAGAGGAGTTCCAATGGCTTGGCTTGATGTTGTTTGTGGCTGTTCCCTTCCCTGGAACTGGAGCATGGTCTGGAGCCATTGCAGCTACCATATTAGATATGCCTTTCTGGGATGCTCTTTCTGCCAATTTCATTGGGGTTGTTTTTGCAGGATTGCTCGTTAATCTACTGGTGAATGTTGGCATGAAATATGCTATTGCTGTTGGAGCCATTTTATTTTTTGTCTCAACTGTCATGTGGAGCTTCCTCAGGTACCTTAGGAAACCATCAAACAATATTAACTGATTTAATTGATCAAA
>CO8
GAAATATTCTTCATTTAGCTGTCTATCAAATTAGTTTCAAGTTTTGGCTATTTTTATATTGATTAATTAAATTGTCTTGCAGAAACATGGTGCCTATTCCTTTTATTTTACTCTATTTAAAACAGATCACAGATTTTGTGGCAAAGAGGAGCTCTGTTGCTTCAAGCTTCCTGCAAATACTAGTTGAAAGAACAAGAAAAAAGGCAGGTCCTATAGAGGAGTTCCAATGGCTTGGCTTGATGTTGTTTGTGGCTGTTCCTTTCCCTGGAACTGGAGCATGGTCTGGAGCCATTGCAGCTACCATATTGGATATGCCTTTCTGGGATGCTCTTTCTGCCAATTTCATTGGGGTTGTTTTTGCAGGATTGCTCGTTAATCTACTGGTGAATGTTGGCATGAAATATGCTATTGCTGTTGGAGCCATTTTATTTTTTGTCTCAACTGTCATGTGGAGCTTCCTCAGGTACCTTAGGAAACCATCAAACAATATTAACTGATTTAATTGATCAAA
>CP16
GAAATATTCTTCATTTAGCTGTCTATTTAATTTGTTTCAAGTTTCAGTTAATTGTAAATTGATCAATTAAATTCTCTTGCAGAAACATGTTGCCTATTCCTTTCATTTTACTCTATTTGAAAGGGATCACAGATTTTTTGGGAAAGAGGAGTTCTGTTGCTTCAAGCTTTCTGCAAAAACTAATCGAAAGAACAAGGAAAAAAGCAGGGCCTATAGAGGAGTTCCAATGGCTTGGCCTGATGTTGTTTGTGGCTGTTCCCTTCCCTGGAACTGGGGCATGGACTGGAGCCATTGCAGCCACAGTATTAGATATGCCTTTTTGGGAAGCTCTTTCTGCCAATTTCTTTGGGGTTGTTTTTGCAGGATTGCTAGTTAATTTATTGGTGAACCTTGGCATCAAATATGCTATTGCTGTTGGATTCATTATAATTTTTGTCTCAACTATCATGTGGAGCTTCCTCAGGTATTTTAGGAAACCATCAAACAATATTAACTAATTTAACCGCTCAAT
>CP161
GAAATATTCTTCATTTAGCTGTCTATTTAATTTGTTTCAAGTTTCAGTTAATTGTAAATTGATCAATTAAATTCTCTTGCAGAAACATGTTGCCTATTCCTTTCATTTTACTCTATTTGAAAGGGATCACAGATTTTTTGGGAAAGAGGAGTTCTGTTGCTTCAAGCTTTCTGCAAAAACTAATCGAAAGAACAAGGAAAAAAGCAGGGCCTATAGAGGAGTTCCAATGGCTTGGCCTGATGTTGTTTGTGGCTGTTCCCTTCCCTGGAACTGGGGCATGGACTGGAGCCATTGCAGCCACAGTATTAGATATGCCTTTTTGGGAAGCTCTTTCTGCCAATTTCTTTGGGGTTGTTTTTGCAGGATTGCTAGTTAATTTATTGGTGAACCTTGGCATCAAATATGCTATTGCTGTTGGATTCATTATAATTTTTGTCTCAACTATCATGTGGAGCTTCCTCAGGTATTTTAGGAAACCATCAAACAATATTAACTAATTTAACCGCTCAAT
>CR44
------------------------------------GCTTGATTACGCATTATTCTCCTTATTAAACTGAATTGCCATGCAGGAACATGGTACCTGTACCTTTTATTTTGCTCTATCTGAAAAGAATTGCCAATTTTTTGGGCAAGAGTAGTCCTGGTGCTTCAAGCTTTCTGGACAGGCTATTTGAAAGAACAAGAAAAAAGGCAGGCCCTATAGAGGAGTTTCAATGGCTTGGTCTAATGTTGTTTGTTGCAGTTCCCTTCCCTGGAACTGGGGCATGGACTGGAGCCATTGCAGCTTCAATATTAAATATGCCTTTCTGGGAGGCTATTTTTGCTAATTTCTTTGGGGTCATCTTGGCAGGACTGTTAGTGAATTTACTGGTGAATCTTGGCCTGAAATATGCTATTATTGTTGGGGGCATTTTATTTTTTGTCTCTACTATCATGTGGAGCTTTCTTAGGTACATCAAAAAACCACTAAAAAACTCGAGCTGATTTATTTCATCCAC
>CT15
GAAATATTCTTCATTTAGCTGTCTATTTAATTTGTTTCAAGTCTCAGTTAATTGTAAATTGATCAATTAAATTGTCTTCCAGAAACATGGTGCCTATTCCTTTCATTTTACTCTATTTGAAAGGGATCACAGATTTTGTGGGAAAGAGGAGTTCTGTTGCTTCAAGCTTTCTGCAAAAGCTAGTTGAAAGAACAAGGAAAAAAGCAGGGCCTATAGAGGAGTTCCAATGGCTTGGCCTGATGTTGTTTGTGGCTGTTCCCTTTCCTGGAACTGGGGCATGGACTGGAGCCATTGCGGCCACAGTATTAGATATGCCTTTCTGGGAAGCTCTTTCTGCCAATTTCTTTGGGGTTGTTTTTGCAGGATTGTTAGTTAATTTATTGGTGAACCTTGGCATCAAATATGCTATTGCTGTTGGAGCCATTTTATTTTTTGTCTCAACTATCATGTGGAGCTTCCTCAGGTATATTAGGAAACCATCAAACAATATTAAATAATTTAACCGCTGAAT
>DA12
GAAATATTCTTCATTTAGCTGTCTATCAAATTTGTTTCAAGTTTCGGCTATTTTTAAATTGATCAATTAAATTGTCTTGCAGAAACATGGTTCCTATTCCTTTCATTTTACTCTATTTGAAAAAGATCACAGATTTTATGGCAAAGAGGAGCTCTGTTGCTTCAAGCTTCCTGCAAGAACTAGTTGAAAGAACAAGGAAAAAAGCAGGTCCTATAGAGGAGTTCCAATGGCTTGGCTTAATGTTGTTTGTGGCTGTTCCCTTCCCTGGAACTGGAGCATGGTCTGGAGCCATTGCAGCCACCATATTAGATATGCCTTTCTGGGATGCTCTTTCTGCCAATTTCTTTGGGGTTGTTTTTGCAGGATTGCTAGTTAATCTACTGGTGAATGTTGGCATGAAATATGCTATTGCTGTTGGAGCCATTTTATTTTTTGTCTCAACTGTCATGTGGAGCTTCCTCAGGTACCTTAGGAAACCATCAAACAATATTAACTGATTTAATCGCTCAAA
>DB53
TAAACCTCCCTCTTTTAGCTGTCCATTAAAATTTTTTCAAGTTTTAGCCAATTGTGAATTGATTGATTAAATGATCTTGCAGCAACATGGTTCCGGTTCCTTTTATTCTGCTGTATTTGAAACAACTTACAATTTTTTTGGGAAAGAGAAGTTCTGTTGCTTCAAACTTGCTACAAAAAATATTCGAAATAACAAGGAAAAAGGCAGGTCCTATTGAGGAGTTTAAGTGGCTAGGGCTGATGTTGTTTGTTGCTGTTCCCTTCCCTGGAACTGGGGCATGGTCTGGAGCCATTGCAGCCACAATATTGGATATGCCTTTCTGGGATGCTGTTACTGCCAATTTCATTGGTGTGGTTTTTGCTGGACTGCTTGTGAATTTACTGGTTAATCTTGGCCTGAAATATGCTCTTATTGTTGGAGCAATCTTATTTTTCATTTCAAGTGTCATGTGGAGCTTCCTCAGATACCTAAGAAAACCATTAAACAATACAAACTGATTTGTTTCATGAAC
>DC1
TAAACCTCCCTCGTTTAGCTGTCCATTAAAATTTTTTCAAGTTTTAGTCAATTGTGAATTGATTGCTTAAATGGTCTTGCAGCAACATGGTTCCCGTTCCTTTTATTCTGCTGTATTTGAAACAACTTACAATTTTCTTGGGAAAGAGAAGTTCTGTTGCTTCAAACTTGCTACAAAATATATTCGAAATAACAAGGAAAAAGGCAGGTCCTATTGAGGAGTTTAAGTGGCTAGGGCTGATGTTGTTTGTTGCTGTTCCCTTCCCTGGAACTGGGGCATGGTCTGGAGCCATTGCAGCCACAATATTGGATATGCCTTTCTTGGATGCTGTTACTGCCAATTTCATTGGTGTGGTTTTTGCTGGACTGCTAGTGAATTTACTGGTTAATCTTGGCCTGAAATATGCTCTTATTGTTGGAGCAATCTTATTTTTCATTTCAAGTGTCATGTGGAGCTTCCTCAGATACCTAAGAAAACCATTAAACAATACAAACTGATTTGTTTCATGAAC
>DD1
TAAACCTACCTCATTTAGCTGTCTATTAAAATTTTTTCAAGTTTTAGCCAATTGTGAATTGATTGATTAAATTGTCTTGCAGCAACATGGTCCCTGTTCCATTCATTCTGCTGTATTTGAAACAACTTACAATTTTTTTGGGAAAGAGAAGTTCTGTTGCTTCAAACTTGCTACAAAATATATACGAAATAACAAGGAAAAAGGCAGGTCCTATTGAGGAGTTTAAGTGGCTAGGGCTGATGTTGTTTGTTGCTGTTCCCTTCCCTGGAACTGGGGCATGGTCTGGAGCCATTGCAGCCACAATATTGGATATGCCTTTCTGGGATGCTGTTACTGCCAATTTTGTTGGGGTGGTTTTTGCTGGACTGCTTGTGAATTTACTGGTTAATCTTGGCCTGAAATATGCTCTTATTGTTGGAGCAATTTTATTTTTCATTTCAAGTGTCATGTGGAGCTTCCTTAGGTACCTAAGAAAACCATTAAACAATACAAACTGATTTGTTTCATGAAC
>DIM50
TAAACCTCCCTCATTTAGCTATCTATTAAAATTTTTTCAAGTTTTAGCCAATTGCAAATTGATTTAATAAATTGTCTTGTAGCAACATGGTCCTTGTTCCTTTCATTCTGCTGTATTTGAAACAACTTACACTTTTTTTGGGAAAGAGAAGTTCTATTACTTCAAAATTGCTACAAAATATATACAAAATAACAAGGAAAAAGGTAGGTCCTATTGAGGAGTTTAAGTGGCTAGGGCTGATGTTGTTTATTGATGTTCCCTTCCTTGGAACTAGGGCATGGTCTGGAGCCATTGTAGCTACAATATTAGATATGCCTTTTTGGGATGCTGTTACTACCAATTTTATTAGGGTGGTTTTTGCTGGACTGCTTGTGAATTTACTGGTTAATCTTGGCCTGAAATATGCTCTTATTGTTGGAGAAATTTTATTTTTCATTTCAAGTGTCATGTGGAGCTTCCTTAGGTACCTAAGAAAACCAGTAAACAATATAAACTGATTTGTTTCATGAAC
>EN45
-----------------------------------------------------------TATTAAACTGAGTTGCCTTGCAGGAATATGCTACCTGTACCTTTCATTTTGCTCTATTTGAAAAGAATTGCCAATTTTTTGGGCAATAGGAGCCCTGGTGCTGCAAGGATTCTGGACAGGCTATTTGAAAGAACAAGAAAAAAGGTAGGCCCTATAGAGGAGTTTCAATGGCTGGGTCTGATGTTGTTTGTTGCCGTTCCCTTCCCAGGAACTGGGGCATGGACTGGAGCGATTGCAGCTTCAATATTAGATATGCCTTTCTGGGAGGCCGTTTCTGCCAATTTTGTTGGGGTGGCCTTGGCAGGGTTGTTAGTGAATTTACTGGTGAATCTTGGCCTGAAATATGCCATTATTGTTGGAGCCATTTTATTTTTTGTCTCTACCATCATGTGGAGCTTTCTGAGGTACATC-----------------------------------------
>FC13
GAAATATTCTTCGTTTAGCTGTCTATCAAATTTGTTTCAAGTTTCGGCTATTTTTAAATTGATCAATTAAATTGTCTTCCAGAAACATGGTTCCTATTCCTTTCATTTTACTCTATTTGAAAAAGATCACAGATTTTATGGCAAAGAGGAGCTCTGTTGCTTCAAGCTTCCTGCAAGAACTAGTTGAAAGAACAAGGAAAAAAGCAGGTCCTATAGAGGAGTTCCAATGGCTTGGCTTAATGTTGTTTGTGGCTGTTCCCTTCCCTGGAACTGGAGCATGGTCTGGAGCCATTGCAGCCACCATATTAGATATGCCTTTCTGGGATGCTCTTTCTGCCAATTTCTTTGGGGTTGTTTTTGCAGGGTTGCTAGCTAATCTACTGGTGAATGTTGGCATGAAATATGCTATTGCTGTTGGAGCCATTTTATTTTTTGTCTCAACTGTCATGTGGAGCTTCCTCAGGTACCTTAGGAAACCATCAAACAATATTAACTGATTTAATTGCTCAAA
>FTS1
TAAACCTCTCTCTTTTAGCTGTCCATTAAAATTTTTTCAAGTTTTAGCCAATTGTGAATTGATTGATTAAATGGTCTTGCAGCAACATGGTTCCCGTTCCTTTTATTCTGCTGTATTTGAAACAACTTACAATTTTTTTGGGAAAGAGAAGTTCTGTTGCTTCAAACTTGCTACAAAATATATTCGAAATAACAAGGAAAAAGGCTGGTCCTATTGAGGAGTTCAAGTGGCTAGGGCTGATGTTGTTTGTTGCTGTTCCCTTCCCTGGAACTGGGGCATGGTCTGGAGCCATTGCAGCCACAATATTGGATATGCCTTTCTGGGATGCTGTTACTGCCAATTTCGTTGGTGTGGTTTTTGCTGGACTGCTTGTGAATTTACTGGTTAATCTTGGCCTGAAATATGCTCTTATTGTTGGAGCAATCTTATTTTTCATTTCAAGTGTCATGTGGAGCTTCCTCAGATACCTAAGAAAACCATTAAACAATACAAACTGATTTGTTTCATGAAC
>FTS2
TAAACCTCTCTCTTTTAGCTGTCCATTAAAATTTTTTCAAGTTTTAGCCAATTGTGAATTGATTGATTAAATGGTCTTGCAGCAACATGGTTCCCGTTCCTTTTATTCTGCTGTATTTGAAACAACTTACAATTTTTTTGGGAAAGAGAAGTTCTGTGGCTTCAAACTTGCTACAAAATATATTCGAAATAACAAGGAAAAAGGCTGGTCCTATTGAGGAGTTTAAGTGGCTAGGGCTGATGTTGTTTGTTGCTGTTCCCTTCCCTGGAACTGGGGCATGGTCTGGAGCCATTGCAGCCACAATATTGGATATGCCTTTCTGGGATGCTGTTACTGCCAATTTCGTTGGTGTGGTTTTTGCTGGACTGCTTGTGAATTTACTGGTTAATCTTGGCCTGAAATATGCTCTTATTGTTGGAGCAATCTTATTTTTCATTTCAAGTGTCATGTGGAGCTTCCTCAGATACCTAAGAAAACCATTAAACAATACAAACTGATTTGTTTCATGAAC
>GG1
TCTATGCCCTTATTATCATTTTGTTTGAAATGTTTTCTTGCATGCTTGTTATTGCTATTCATTAAAATAAGTTATATTGCAGGAATATGGTCCCTGTACCATTTATTTTGCTCTATTTGAAAAGGGTCGCCAGTTTTTTGGGCAAAAGGATCCCTGGGGCTTCCACCTTTCTGGACAGGCTATTTGAAAGAACAAGGAAGAAAGCAGGCCCTATAGAGGAGTTCCAATGGCTTGGGTTGATGTTGTTTGTTGCCGTTCCGTTCCCTGGAACTGGGGCATGGACTGGTGCCATTGCAGCTGCAATATTAGATATGCCTTTTTGGGAGGCTGTTTCTGCCAATTTCTTCGGGGTGGTGTTTGCTGGGCTGTTAGTGAATTTACTGGTGAATCTTGGACTGAAATATGCTATTATTGTCGGAGCCATCTTATTTTTTGTCTCTACCATCATGTGGACCTTCCTTAGGTACATCAGGAAACCACTAAACAACTTGAGCTAATTTGTTTCGTAAAT
>HB41
TAAACCTTCCTCATTTAGCTGTCTATTGAAATTGTTTCAAGTTTTAGCCAACTGTGAATTGATTGATTAAATTGTCTTGCAGCAACATGGTGCCTGTTCCTTTCATTCTGCTGTATTTGAAACAACTTGCAAATTTTTTGGAAACGAGAAGTTCTGTTGCTTCAAACTTGCTACAAAATCTATACAAAATAACAAGGAAAAAGGCAGGTCCCATTGAGGAGTTTCAGTGGCTAGGGCTGATGTTGTTTGTTGCTGTTCCCTTCCCTGGAACTGGGGCATGGTCTGGAGCCATTGCAGCCACAATATTAGATATGCCTTTCTGGGATGCTGTTTCTGCCAATTTCTTTGGGGTGGTTTCTGCTGGACTGCTTGTGAATTTACTGGTCAATCTTGGCCTCAAATATGCTCTTATTGTTGGTGCAATCTTACTTTTCATTTCAAGTGTCATGTGGAGCTTCCTCAGATACCTTAGAAAACCATTAAACAATACAAACTAATTTACTTCGTGAAC
>JO20
GAAATATCCTTCATTTCGCTCTCTATTTAATTTGTTTCAAGTATCAGTTAATTGTAAATTGATCAATTAAATTGTCTTGCAGAAACATGGTGCCTATTCCTTTCATTTTACTCTATTTGAAACGGATCACGGATTTTGTCGGAAAGAGGAGTTCTGTTGCTTCAAGCTTTCTGCAAAAACTAGTTGAAAGAACAAGGAAAAAAGCAGGGCCTATAGAGGAGTTCCAATGGCTTGGCCTGATGTTGTTTGTGGCTGTTCCTTTCCCTGGAACTGGGGCATGGTCTGGAGCCATTGCAGCCACAGTATTAGATATGCCTTTCTGGGAAGCTCTTTCTGCCAATTTCTTTGGGGTTGTTTTTGCAGGATTGCTAGTTAATTTATTGGTGAATCTTGGCATCAAATATGCTATTGCTGTTGGAGTCATTTTATTTTTAGTATCAACTATTATGTGGAGCTTCCTCAGGTATATTAGGAAACCGTCAAACAACATTAACTAATTTAACCGCTGAAT
>JU21
GAAATATCCTTCATTTAGCTCTCTATTTAATTTGTTTCAAGTATCAGTTAATTGTAAATTGATCAATTAAATTGTCTTGCAGAAACATGGTGCCTATTCCTTTCATTTTACTCTATTTGAAACGGATCACGGATTTTGTGGGAAAGAGGAGTTCTGTTGCTTCAAGCTTTCTGCAAAAACTAGTTGAAAGAACAAGGAAAAAAGCAGGGCCTATAGAGGAGTTCCAATGGCTTGGCCTGATGTTGTTTGTGGCTGTTCCTTTCCCTGGAACTGGGGCATGGTCTGGAGCCATTGCAGCCACAGTATTAGATATGCCTTTCTGGGAAGCTCTTTCTGCCAATTTCTTTGGGGTTGTTTTTGCAGGATTGCTAGTTAATTTATTGGTGAATCTTGGCATCAAATATGCTATTGCTGTTGGAGTCATTTTATTTTTAGTATCAACTATTATGTGGAGCTTCCTCAGGTATATTAGGAAACCGTCAAACAACATTAACTAATTTAACCGCTGAAT
>KE1
AATAAATAATCAATCAAACCAATCCCACGTTGTTTTAAACTTGTTCACCCAATTGTGAACATTAAGTTGGGTTGCCTTGCAGAAACATGGTACCTGTACCATTTATTTTGCTCTATTTGAAACAGCTTGTGAGCTTTGCGGGAAAGAGGAGTTCAGTTGCTTCCAGCTTTCTGGATAGGCTAATTGAAATAACAAGGAAGAAAGCAGGTCCTATAGAAGAGTTCCAATGGCTTGGGCTGATGTTATTTGTTGCGGTTCCCTTCCCGGGAACTGGGGCATGGTCTGGAGCCATTGCAGCCACAATACTGGATATGCCTTTCTGGGAGGCTGTTTCGGCCAATTTCTTTGGTGTGGTCTTTGCAGGGCTGCTAATGAATTTACTGGTTAATCTTGGCATTAAATATGCTGTTATCGTTGGAGCCATCTTATTTACTCTGTCCACTGTCATGTGGAGCTTCCTTAGACGCATCAGAAAACCACCAAACAATTTAAACTGAGATATTTGAATGTC
>LF2
TAAACCTCCCTCATTTAGCT-TATATTAAAATTGTTTCAAGTTTTAGCCAACTGTGAACTGATTGATTAAATTGTCTTGCAGCAACATGGTCCCTGTTCCTTTCATTCTGCTGTATTTGAAACAACTTACAATATTTTTGGAAAAGAGAAGCTCTGTTGCTTCAAACTTGCTACAAAATATATACAAAGTAACAAGGAAAAAGGCAGGTCCTATTGAGGAGTTTCAGTGGCTAGGGTTGATGTTGTTTGTTGCTGTTCCTTTCCCTGGAACTGGGGCATGGTCTGGAGCAATTGCAGCCACAATATTAGATATGCCTTTCTGGGATGCTGTTTTTGCCAACTTCTGTGGGGTGGTTTTTGCTGGACTGCTTGTGAATTTACTTGTCAATCTTGGCCTCAAATATGCTCTTATTGTAGGAGCAATTTTAGTTTTCATTTCAA----------------------------------------------------------------------
>MC0
ATAACCTTCCTCATTTAGCTGTCTATTAAAATTGTTTCAAGTTTTAGCCAACTGTGAATTGATTGATTAACTTGTCTTGCAGAAACATGGTACCTGTTCCTTTCATTCTGCTGTATTTGAAACAACTTACAATTTTTTTGGAAAAGAGAAGTTCTGTTGCTTCAAACTTGCTACAAACTGTATACAAAATAACAAGGAAAAAGGCAGGTCCTATTGAGGAGTTTCAGTGGCTCGGGCTGATGTTGTTTGTTGCTGTTCCCTTCCCTGGAACTGGGGCATGGTCTGGAGCCATTGCAGCGACAATATTAGATATGCCTTTCTGGGATGCTGTTTCTGCCAATTTCATTGGGGTGGTTTTTGCTGGATTGCTTGTGAATTTACTAGTCAATCTTGGCCTGAAATATGCTCTTATTGTTGGAGCAATCTTATTTTTCATTTCAAGTGTCATGTGGAGCTTCCTCAGGTACCTTAGAAAACCATTAAACAATACAAACTGATCTACTCCATGAAT
>MT0
TAAACCTCCTTCATTTAGCTGTCTATTAGAATTGTTTCAAGTTTTAGCCAACTGTGAATTGATTGATTAAATTGTCTTGCAGCAACATGGTCCCTGTTCCTTTCATTGTGCTGTATTTGAAACAACTTACAATTTTTTTGGGAAAGAGAAGTTCTGTTGCTTCAAACTTGCTACAAAATCTATACGAAAAAACAAGGAAAAAGGCAGGTCCTATTGAGGAGTTTCAGTGGCTAGGGCTGATGTTGTTTGTTGCTGTGCCCTTCCCTGGAACTGGGGCATGGACTGGAGCAATTGCAGCCTCAATATTAGATATGCCTTTCTGGGATGCTGTTTCTGCCAATTTCGTTGGGGTGGTTTTTGCTGGACTGCTTGTGAATTTACTGGTTAATCTTGGCGTGAAATATGCTCTTATTGTTGGAGCAATCTTATTTTTCATTTCAAGTGTCATGTGGAGCTTCCTCAGGTACCTAAGAAAACCATTAAACAATACAAACTGAATTGCTTCATGAAC
>NN48
TAAACCTTCCTCATTTAGCTGTCTATTAAAATTGTTTCAAGTTTTAGCCAACTGTGAACTGATTTATTAAATTGTCTCGCAGCAACATGGTCCCTGTTCCTTTCATTCTGCTGTATTTGAAACAACTTACAATTTTTTTGGGAAAGAGAAGTTCTGTTGCTTCAAACTTGCTACAAAATATATACGAAATAACAAGGAAAAAGGCAGGTCCTATTGAGGAGTTTAAGTGGCTAGGGCTGATGTTGTTTGTTGCTGTTCCCTTCCCTGGAACTGGGGCATGGTCTGGAGCCATTGCAGCGACAATATTAGATATGCCTTTTTGGGATGCTGTTACTGCCAATTTCGTTGGGGTGGTTTTTGCTGGACTGCTTGTGAATTTACTGGTTAATCTTGGCCTGAAATATGCTCTTATTGTTGGAGCAATCTTATTTTTTATTTCAAGTGTCATGTGGAGCTTCCTCAGGTACCTAAAAAAACCATTAAACAATACAAATTGATATGTTTCATGAAC
>PA42
TAAACGTCTTTCATTTAGCATTCTATTAAGATTGTCTTAATTTTTAGCCAACTGGGAATTGATTGATTAATTTGTCTTGCAGGAACATGGTACCTGTTCCTTTCATTCTGATGTATTTGAAACAACTTACAAATTTTTTGGAAAAGAGAAGCTCTGTTGCTTCAAACTTGCTAAAAAATCTATACAAAATAACAAGAAAAAAGGCAGGTCCTATTGAGGAGTTTCAGTGGCTAGGGCTGATGTTGTTTGTTGCTGTTCCCTTCCCTGGAACTGGGGCATGGTCTGGAGCCATTGCAGCCACAATATTAGATATGCCTTTCTGGGATGCTGTTTCTGCCAATTTTGTTGGGGTGGTTTTTGCTGGACTGCTTGTGAATTTACTGGTCAATCTCGGCTTCAAATATGCTCTTATTGTTGGAGCAATCCTATTTTTCATTTCAAGTGTCATGTGGAGCTTCCTCAGGTACCTTAGAAAACCATTAACAAATACAAACTGATTTACTTCAAGAAC
>PB33
ATAACATGATGGATCAAACCAAGCCCGGGCTGTCTTAAACTTGTTTACTCAATTGTGAACATTAAGTTGGATTGCCTTGCAGAAACATGGTACCTGTACCATTTATTTTACTCTATTTGAAACAGCTTGTGAATTATACGGGAAAGAGGAGTTCAGTTGCTTCCAGGTTTCTGGATAGGCTGATTGAAATAACAAGGAAGAAAGCAGGTCCTATAGAGGAGTTTCAATGGCTTGGATTGATGTTGTTTGTTGCCGTTCCCTTCCCAGGGACTGGGGCATGGTCTGGAGCCATTGCAGCCACAATACTGGATATGCCTTTTTGGCAGGCTGTTTCGGCCAATTTCTTTGGAGTGGTGTTTGCGGGGCTGCTAGTGAATTTATTGGTTAATCTTGGCATCAAGTATGCTGTTATTGTTGGAGCCATTTTATTTTTCGTGTCAACTGTCATGTGGAGCTTTCTTAGATATGTCAGAAAACCACCAAACAATTTAAACTGACATATCTGATAAAC
>PF1
TAAACCTCCCTCATTTAGCTGTCTATTAAATGTGTTTCAAGTTTTAGCCAACTGTGAATTGATTGATTAAATTGTCTTGCAGCAACATGGTCCCTGTTCCTCTCATTCTGCTGTATTTGAAACAACTTACAATTTTTTTGGGAAAGAGAAGTTCTGTTGCTTCAAACTTGTTTCAAAATCTATACGAAATAACAAGGAAAAAGGCAGGTCCTATTGAGGAGTTTCAGTGGCTAGGGCTGATGTTGTTTGTTGCTGTTCCCTTCCCTGGAACTGGGGCATGGTCTGGAGCCATTGCAGCCACAATATTAAATATGCCTTTCTGGGATGCTGTTTCAGCCAATTTCGTTGGGGTGGTTTTCGCTGGACTGCTTATGAATTTACTGGTTAATCTTGGCCTGAAATATGCTCTTATTGTTGGAGCAATCTTATTTTTCATTTCAAGTGTCATGTGGAGCTTCCTCAGGTACCTAAGAAAACCATTAAACAATACAAACTGATTTGCTTCATGAAC
>PFM1
TAAACCTCCCTCATTTAGCTGTCTATTAAAATTGTTTCACGTTTTAGCCAACTGTGAATTGATTGATTAATTTTTCTTGCAGGAACATGGTACCTGTTCCTTTCATACTGATGTATTTGAAACTACTTACAAATTTTTTGGGAAAGAGAAGCTCTGTTGCTTCAAACTTGCTAGAAAATATATACAAAATAACAAGGAAAAAGGCAGGTCCTATTGAGGAGTTTCAGTGGTTAGGGCTGATGTTGTTTGTTGCTGTTCCCTTCCCTGGAACTGGGGCATGGTCTGGAGCCATTGCAGCAACAATATTAGATATGCCTTTCTGGGATGCTGTTTCTGCCAATTTCGTTGGGGTGGTTTTTGCTGGACTGCTTGTGAATTTACTAGTCAATCTTGGCTTCAAATATGCTCTTATTGTTGGAGCAATCCTATTTTTCATTTCAAGTGTCATGTGGAGCTTCCTCAGGTACCTTAGAAAACCATTAAACAGTACAAACTGATTTACTTCAAGAAC
>PG28
TTGATATTTTTTTTTCAATATCAAACCAAACCGGCTAAACTTGTTTACCCAATTGTAAACATTAAGTTGGATCGCCTTGCAGAAACATGGTACCTGTACCATTTATTTTGCTCTATTTGAAACAGCTTGTGACATATGCGGGAAAGAGGAGTTCAGTTGCTTCCAGCTTTCTGGATAGGCTGATTGAAATAACAAGGAAGAAGGCAGGTCCTATAGAGGAGTTCCAATGGCTTGGGTTGATGTTGTTTGTTGCCGTTCCCTTCCCAGGGACTGGGGCATGGTCTGGAGCCATTGCAGCCACAATACTGGATATGCCTTTTTGGGAGGCTGTTTCTGCCAATTTCTTTGGAGTGGTCTTTGCGGGGCTGCTAGTGAATTTACTGGTTAATCTTGGCATCAAATATGCTGTTATTGTTGGAGCCATCTTATTTTTCGTGTCCACTGTCATGTGGAGCTTCCTTAGACACATCAGAAAACCACCAAACAATTTAAAGTGAGATATTTGGTAAAC
>PH2
TAAACCTCCCTCATTTAGCTGTCTATTAAATGTGTTTCAAGTTTTAGCCAACTGTGAATTGATTGATTAAATTGTCTTGCAGCAACATGGTCCCTGTTCCTCTCATTCTGCTGTATTTGAAACAACTTACAATTTTTTTGGGAAAGAGAAGTTCTGTTGCTTCAAACTTGTTTCAAAATCTATACGAAATAACAAGGAAAAAGGCAGGTCCTATTGAGGAGTTTCAGTGGCTAGGGCTGATGTTGTTTGTTGCTGTTCCCTTCCCTGGAACTGGGGCATGGTCTGGAGCCATTGCAGCCACAATATTAAATATGCCTTTCTGGGATGCTGTTTCAGCCAATTTTGTTGGGGTGGTTTTCGCTGGACTGCTTATGAATTTACTGGTTAATCTTGGCCTGAAATATGCTCTTATTGTTGGAGCAATCTTATTTTTCATTTCAAGTGTCATGTGGAGCTTCCTCAGGTACCTAAGAAAACCATTAAACAATACAAACTGATTTGCTTCATGAAC
>PM29
AACAAACGATCAATCAAACCAAGCCCAAGCTGTTTTAAACTTGTTTACTCAATTGTGTATATTAAATTGGACTGCCTTGCAGAAACATGGTACCTGTACCATTTATTTTGCTCTACTTGAAACAGCTTGTGACCTATGCGGGAAAGAGGAGTTCAGTTGCTTCCAGCTTTCTGGACAGGTTGATTGAAATAACAAGGAAGAAGGCGGGTCCAATAGAGGAGTTCCAATGGCTTGGATTGATGTTGTTTGTTGCAGTTCCCTTCCCGGGTACTGGGGCATGGTCTGGAGCCATTGCAGCCACAATACTGAATATGCCTTTCTGGGAGGCTGTTTCGGCCAATTTCTTTGGAGTAGTCTTTGCGGGGCTGCTAGTGAATTTACTGGTTAATCTTGGCATCAAATATGCTGTTATTGTTGGAGCCATCTTATTTTTTGTGTCCACTGTCATGTGGAACCTCCTTAGATACATCAAAAAATCA--------------------------------
>PS27
TTGATATTTTTTTTTCAATATCAAACCAAGCCGGCTAAACTTGTTTACCCAATTGTGAACATTAAGTTGGATTGCCTTGCAGAAACATGGTACCTGTACCATTTATTTTGCTCTATTTGAAACAGCTTGTGACATATGCGGGAAAGAGGAGTTCAGTTGCTTCCAGCTTTCTGGATAGGCTGATTGAAATAACAAGGAAGAAGGCAGGTCCTATAGAGGAGTTCCAATGGCTTGGGTTGATGTTGTTTGTTGCCGTTCCCTTCCCAGGGACTGGGGCATGGTCTGGAGCCATTGCAGCCACAATACTGGATATGCCTTTTTGGGCGGCTGTTTCGGCCAATTTCTTTGGAGTGGTCTTTGCGGGGCTGCTAGTGAATTTACTGGTTAATCTTGGCATCAAATATGCTGTTATTGTTGGAGCCATCTTATTTTTCGTGTCCACTGTCATGTGGAGCTTCCTTAGACACATCAGAAAACCACCAAACAATTTAAAGTGAGATATTTGGTAAAC
>PS30
TAAACGTCTTTCATTTAGCTGTCTATTAAGATTGTTTCAAGTTTTAGCCAACTGGGAATTGATTGATTAATTTGTCTTGCAGGAACATGGTACCTGTTCCTTTCATTCTGATGTATTTGAAACAACTTACAATTTTTTTGGAAAAGAGAAGCTCTGTTGCTTCAAACTTGCTACAAAATCTATACAAAATAACAAGAAAAAAGGCAGGTCCTATTGAGGAGTTTCAGTGGCTAGGGCTGATGTTGTTTGTTGCTGTTCCCTTCCCTGGAACTGGGGCATGGTCTGGAGCCATTGCAGCCACAATATTAGATATGCCTTTCTGGGATGCCGTTTCTGCCAATTTTGTTGGGGTGGTTTTTGCTGGACTGCTTGTGAATTTACTGGTCAATCTTGGCTTCAAATATGCTCTTATTGTTGGAGCAATCCTATTTTTCATTTCAAGTGTTATGTGGAGCTTCCTCAGGTACCTTAGAAAACCATTA-----------------------------
>PSF43
TAAACCTTCCTCATTTAGCTGTCTATTAAAATTGTTTCAAGTTTTAGCCAACTGTGAATTGATTGATTAAATTGTCTTGCAGCAACATAGTCCCTGTTCCTTTCATTCTGCTGTATTTGAAACAACTTACAATTTTTTTGGGAAAGAAAAATTCTGTTGCTTCAAACTTGCTACAAAATATATACGAAATAACAAGGAAAAAGGCAGGTCCTATTGAGGAGTTTAAGTGGCTAGGGCTGATGTTGTTTGTTGCTGTACCCTTCCCTGGAACTGGGGCATGGTCTGGAGCCATTGCAGCGACAATATTAGATATGCCTTTTTGGGATGCTGTTACTGCCAATTTCGTTGGGGTGGTTTTTGCTGGACTGCTTGTGAATTTACTGGTTAATCTTGGCCTGAAATATGCGCTTATTGTCGGAGCAATCTTATTTTTCATTTCAAGTGTCATGTGGAGCTTCCTCAGGTACCTAAGAAAACCATTAAACAATACGAATTGATTTGTTTCATGAAC
>PTA0
TAACTCTCTCTCATTTAGATGTCTATTAAAATTGTCTCAAATTCTAGCCAACTGTGAACTGATTGATTAAATTGTCTTGCAGCAACATGGTACCTGTTCCTTTCATATTGTTGTATTTGAAACAACTTACAATTTTTTTGGAAAAGAGAAGTGTTGTTGCTTCAAACTTGCTACAAAATATATACAAAATAACAAGGAAAAAGGCAGGTCCTATTGAGGAGTTTCAGTGGCTAGGGCTGATGTTGTTTGTTGCTGTTCCCTTCCCTGGAACTGGGGCATGGTCTGGAGCAATTGCAGCCACAATATTAGATATGCCTTTCTGGGATGGTGTTTCGGCCAATTTCTTTGGCGTGGTTTTTGCTGGACTTCTTGTGAATTTACTGGTCAATCTTGGCCTCAAATATGCTCTTATTGTCGGAGCAATCTTATTTTTCATTTCAAGTGTCATGTGGAGCTTCCTCAGGTACCTTAGAAAACCATTAAACAATACAAACTAATTTACTTCATGAAC
>RC54
TAAGCCTTCCTCATTTAGCTGTCTATTAAAATTGTTTCAAGTTTTAGCCAACTGTGAATTGATTTATTAAATTGTCTTGCAGCAACATGGTCCCTGTTCCTTTCATTCTGCTGTATTTGAAACAACTTACAATATTTTTGGGAAAGAGAAGTTCTGTTGCTTCAAACTTGCTACAAAATATATACGAAATAACAAGGAAAAAGGCAGGTCCTATTGAGGAGTTTAAGTGGCTAGGGCTGATGTTGTTTGTTGCTGTTCCCTTCCCTGGAACTGGGGCTTGGTCTGGAGCCATTGCAGCGACAATATTAGATATGCCTCTTTGGGATGCTGTTACTGCCAATTTCGTTGGGGTGGTTTTTGCTGGACTGCTTGTGAATTTACTGGTTAATCTTGGCCTGAAATATGCTCTTATTGTCGGAGCAATCTTATTTTTTATTTCAAGTGTCATGTGGAGCTTCCTCAGGTACCTAAGAAAACCATTAAACAATACAAATTGATATGTTTCATGAAC
>RR55
TAAACCTTCCTCATTTAGCTGTCTATTAAAATTGTTTCAAGTTTTAGCCAACTGTGAATTGATTTATTAAATTGTCTTGCAGCAACATGGTCCCTGTTCCTTTCATTCTGCTGTATTTGAAACAACTTACAATATTTTTGGGAAAGAGAAGTTCTGTTGCTTCAAACTTGCTACAAAATATATACGAAATAACAAGGAAAAAGGCAGGTCCTATTGAGGAGTTCAAGTGGCTAGGGCTGATGTTGTTTGTTGCTGTTCCCTTCCCTGGAACTGGGGCATGGTCTGGAGCCATTGCAGCGACAATATTAGATATGCCTTTTTGGGATGCTGTTACTGCCAATTTCGTTGGGGTGGTTTTTGCTGGACTGCTTGTGAATTTACTGGTTAATCTTGGCCTGAAATATGCTCTTATTGTCGGAGCAATCTTATTTTTTATTTCAAGTGTCATGTGGAGCTTCCTCAGGTACCTAAGAAAACCATTAAACAATACAAATTGATATGTTTCATGAAC
>SA1
TAAACCTCGTTCATTTAGCTGTCTATTCAAATTGTTTCAAGTTGTAGCCAACTGGGAATTGATTGATTAATTTGTCTTGCAGGAACATGGTACCTGTTCCTTTCATTCTGATGTATTTGAAACAACTTACAAATTTTTTGGAAAAGAGAAGCTCTGTTGCTTCAAACTTGCTACAAAATGTATACAAAATAACAAGGAAAAAGGCAGGTCCTATTGAGGAGTTTCAGTGGCTAGGGCTGATGTTGTTTGTTGCTGTTCCCTTCCCTGGAACTGGGGCATGGTCTGGAGCCATTGCAGCCACAATATTAGACATGCCTTTCTGGGATGCTGTTTCTGCCAATTTCGTTGGGGTGGTTTTTGCTGGACTGCTTGTGAATTTACTGGTCAATCTTGGCTTCAAATATGCTCTTATTGTTGGAGCAATCCTATTTTTCATTTCAAGTGTCATGTGGAGCTTCCTCAGATACCTTAGAAAACCATTAAACAATACAAACTGAGTTACTTCAAGAAC
>SC0
TAAATCTCCCTCATTTAGCTGTCTATTAAAAATGTTTCAAGTTTTAGACAACTGTGAACTGATTGATTGAATTGTCTTGCAGCAATATGGTCCCTGTTCCTTTCATTCTGCTGTATTTGAAACAACTTACAATTTTTTTGGAAAAGAGAAGTTCTGTTACTTCAAACTTGCTACAAAAAGTATACGAAGTAACAAGGAAAAAGGCAGGTCCTATTGAAGAGTTTAAGTGGCTAGGGCTGATGTTGTTTGTTGCTGTTCCCTTCCCTGGAACTGGGGCATGGTCTGGAGCCATTGCAGCCACGATATTAGATATGCCTTTCTGGGATGCTGTTTCTGCTAATTTCTTTGGGGTGGTTTTTGCTGGACTGCTTGTGAATTTACTGGTTAATCTTGGCCTGAAATATGCTCTTATTGTTGGAGCAATCTTGTTTTTCATTTCAAGTGTCATGTGGAGCTTCCTCAGGTACCTAAGAAAACCATTAAACAATACAAACTGATTTGATTCATGAAC
>SE46
-----------------GAGTATAAT----------CGAGTGCTCATCATTTCTCATGATATTAAACTGAGTTGCCTTGCAGAAATATGCTACCTGTACCTTTCATTTTGCTCTATTTGAAGAGAATTGCCAAGTTTCTAGGCAATAGGAGTGTTAGCGCTGCAAGGATTCTAGACAGGCTATTTGAAAGAACGAGAAAAAAGGCAGGCCCAATAGAGGAGTTTCAATGGCTGGGTCTGATGTTGTTTGTTGCCGTTCCCTTCCCTGGAACTGGGGCATGGACTGGTGCGATTGCAGCTTCAATATTAGATATGCCTTTCTGGGAGGCCTTTACTGCCAATTTTGTCGGGGTGGCCTTCGCAGGGTTGTTAGTGAATTTACTGGTGAATCTTGGCCTGAAATATGCTATTATTGTTGGAGCCATTTTATTTTTTGCCTCCACCATCATGTGGAGCTTTCTTAGGTACATCAAAAAACCACTAAAAAACTCAAATTGATTTATTTGTTACAC
>SG23
GAAATATTCCTCATTTAGCTGTCTATTGAAATTGTTTCAAGTTTCAGTTAATCCTAAATTGATCAATTAAACTGTCTTGCAGAAACATGGTGCCTATTCATCTCATTTTACTCTATTTGAAACAGATCACAGATTTTGCGGGAAAGAGGAGTTCTGTAGCTTCAAGCTTCCTGCAAAATCTAGTTGAAAGAACAAGGAAAAAAGTAGGTCCTATAGAGGAGTTCCAATGGCTTGGCCTGATGTTGTTTGTGGTGGTTCCCTTCCTTGGGACTGGGGCATGGTCTGGAGCCATTGCAGCCACAATATTAGATATGCCTTTCTGGGATGCTCTTTCTGCCAATTTCTTTGGGGTTGTTTTTGCAGGACTGCTAGTTAATTTATTGGTGAATCTTGGCATCAAATATGCCATTGTTGTTGGAGCCATTTTATTTTTTGTCTCAACTATCATGTGGAGCCTCCTTAGGTACCTTAGGAAACCATCAAACAATCTTAACTAATTTAACCGCTGAGT
>SS22
GAAATATTCCTTGTTTAGCTGTCTATTAAAATTGTTTTAAGTTTTAGTTAATCTTAAATTGATCAATTAAATTGTCTTACAGAAACATGGTGCCTATTCCTTTCATTTTACTCTATTTGAAATAGATTGCAGATTTTGTGGGGAAGAGGAGTTCTGTATCTTCAAGCTTCTTGCAAAATCTAGTTGAGAGAACCAGGAAAAAAGTAGGTCCTATAGAGGAGTTCCAATGGCTTGGCCTGATGTTGTTTGCAGCGGTTCCCTTCCCTGGAATTGGGGCATGGTCTGGAGCCATTACAGCCACAATATTAGATATGCCTTTCCGGGATGCGCTTTCTGCCAATTTCTTTGAGGTTGTTTTTGCAGGACTGCTAGTTAATTTATTGGTGAATCTTGGCATCAAATATGCCATTGTTGTTGGAGCCATTTTAATTTTTGTCTCAACTGTCACATGGAGCTTCCTCAGGTACCTTAGGAAACCATCAAACAATATTAACTAATTTAACCGCTGAAT
>SV36
GTAACAGTCCTTATCTAGCGGCCTATTGAAATTATTTAAATTTGCAGTGAATTCAAAATTGATTAAATAAATTTTGTTGCAGAAACATGGTTCCTATTCCTTTCATTTTGCTCTATTTGAAGCAGCTTACAAATTTCATGGGAAAGAGGAGTTCTGTTGCTTCAAACTTCCTGCAAAAATTAGTTGACAGAACAAGGAAAAAGGCAGGTCCTATAGAGGAGTTCCAATGGCTTGGCTTGATGTTGTTTGTGGCTGTTCCCTTCCCTGGAACTGGGGCATGGTCTGGAGCCATTGCAGCCACAATATTAGATATGCCTTTCTGGGATGCTCTTTTTGCCAATTTCTTCGGGGTTGTTTTGGCAGGACTGCTAGTGAATTTATTGGTGAATCTTGGCATTAAATATGCTATTATTGTTGGAGCCATCTTATTTTTCATTTCAACTGTCACGTGGAGCTTCCTTAGGTACCTTAGAAAACCTTTAAACAATACAAATTGATTTTGATAATGCTG
>TA17
GAAATGTTCTTCATTTAGCTGTCTATATACTTTGTTTCAAGTTTCAGTTAATTGTAAATTGATCAATTAAATTGTCTTGCAGAAATATGGTGCCCATTCCTTTCATTTTACTCTATTTGAAACGGATCACAGATATTGTGGGAAAGAGAAGTTCTGTTGCTTCAAGCTTTCTGCAAAAACTAGTTGAAAGAACAAGGAAAAAAGCAGGGCCTATAGAGGAGTTCCAATGGCTTGGCCTGATGTTGTTTGTGGCTGTTCCCTTCCCTGGAACTGGGGCATGGTCTGGAGCCATTGCAGCCACAGTATTAGATATGCCTTTCTGGGAAGCTCTTTCTGCCAATTTCTTTGGTGTTGTTTTTGCAGGATTGCTAGTTAATTTATTGGTGAATCTTGGCATCAAATATGCTATTGCTGTTGGAGTCATTTTATTTTTTGTCTCAACTATCATGTGGACCTTCCTCAGGTATATTAGGAAACCATCAAACAATATTAACTAATTTAACCGCTGAAC
>TB39
GAAAGAGCCCTTTTTTAGCTGTCTATTGAAATTGTTTCAAGTTTCAGTCAATTGTAAATTCATTAATTAAATTGTCTTGCAGAAACATGGTCCCTGTTCCTTTCATTTTTCTCTATTTGAAAAAGCTCTTAAATTCTGTGGGAAAGAGGAGTTCTGTTGCTTCAAACTTCTTGCAAATTGTAGTCGAAAGAACAAGGAAAAAGGCAGGTCCAATAGAGGAGTTCCAGTGGCTTGGTCTGATGTTGTTTGTGGCTGTTCCCTTCCCTGGAACTGGGGCATGGTCTGGAGCCATTGCAGCCACAATATTAGATATGTCTTTCTGGGATGCTCTTTCTGCCAATTTCATTGGGGTTGTTTTGGCAGGACTGCTAGTTAATTTACTGGTTAATCTTGGCATCAAGTATGCTATTGCTGTTGGAGTCATTTTATTTTTTGTCTCGAGTGTCATGTGGAGCTTCCTTAGGTACCTTAGAAAGCCAGCAAACAACATAAACTGATTTAACTCCTGAAA
>TC31
AATAAATAATCAATCAAACTAATCCCACGCTGTTTTAAACTTGTTTACCTAATTGTGAACATTAAGTTTGATTGCCTTACAGAAACATGGTACCTGTACCATTTATTTTGATCTATTTGAAACAGCTTGTGAGCTATGCGGGAAAGAG---TTCAGTTGCTTTCAGCTTTCTGGACAGGCTAATTGAAATAATAAGGAAGAAGGGAGGTCCTATCGAAGAGTTCCAATGGCCTGGGCTGATGTTATTTGTTGTCATTCCCTTCCCGGGGACTGGGGCATGGTCTGGAGCCATTGTTGCCACAATATTGGATATGCCTTTCTGGGAGGTTGTTTCGGCCAATTTCTTTGGAGTGGTCTTTGCGGGGCTGCTAATGAATTTACTAGTTAATCTTGGAATCAAATATGTTGTTATCGTTGGAGCCATCTTATTTTTTGTGTCCACTGTCATGTGGAGCTTCCTTAGATACATCAGGAAACCACCAAATAATTCAAACTGAGATTTTTGATAAAA
>TN1
GAACCAGTCCTTATTTAGCTTTCTATTGAAATTGTTTTGAGTTTCAGTCAAATTTAAATTGATTAATTAAATTGTCATGCAGAAACATGGTGCCTGTTCCTTTCATTTTACTCTATTTGAAACAGCTCTTAAATTTTGTGGGAAAGAGGAATTCCGTTGCTTCAAACTTTCTGCAAGTTGTAGTTGAAAGAACAAGGAAAAATGCAGGTCCTATAGAGGAGTTCCAGTGGCTTGGCTTGATGTTGTTTGTGGCTGTTCCTTTCCCTGGAACTGGGGCATGGTCTGGAGCCATTGCAGCCACAATATTAGATATGCCTTTTTGGGAGGCTCTTTCTGCCAATTTTTTTGGGGTTGTTTTCGCAGGACTGCTAGTTAATTTACTAGTGAATCTTGGCATCAAATATGCTATTGTTGTTGGAGGCATTTTATTTTTTGTCTCAACTGTTATGTGGAGCTTCCTTAGGTACCTTAGAAAACCATCAAACAATTTAAACTGATTTAACTCCTGAAA
>TO14
GAAATATTCTTCGTTTATCTGTCAATTTAATTTGTTTCAAGTTTCAGTTAATTGTAAATTGATCAATTAAATTGTCTTGCAGAAACATGGTGCCTATTCCTTTCATTTTACTCTATTTGAAACGGATCACAGATTTTGTGGGAAAGAGGAGTTCTGTTGCTTCAAGCTTTCTGCAAAAGCTAGTTGAAAGAACAAGGAAAAAAGCAGGGCCTATAGAGGAGTTCCAATGGCTTGGCCTGATGTTGTTTGTGGCTGTTCCCTTCCCTGGAACTGGGGCATGGTCTGGAGCCATTGCAGCAACAGTATTAGATATGCCTTTCTGGGAAGCTCTTTCTGCCAATTTCTTTGGGGTTGTTTTTGCAGGATTGCTAGTTAATTTATTGGTGAATCTTGGCATCAAATATGCTATTGCTGTTGGAGCCATTTTATTTTTTGTCTCAACTATCATGTGGAGCTTCCTCAGGTATATTAGGAAACCATCAAACAATATTAACTAATTTAACTGCTGAAT
>TPL03
TAAACCTTCCTCATTTAGCTGTCTATTAAAATTGTTTCAAGTTTTAGCCAACTGTGAATTGATTGATTAAATTGTCTTGCAGCAACATGGTCCCTGTTCCTTTCATTCTGCTGTATTTGAAACAACTTACAATTTTTTTGGGAAAGAGAAGTTCTGTTGCTTCAAACTTGCTACAAAATATATACGAAATAACAAGGAAAAAGGCAGGTCCTATTGAGGAGTTTAAGTGGCTAGGGCTGATGTTGTTTGTTGCTGTTCCCTTCCCTGGAACTGGGGCATGGTCTGGAGCCATTGCAGCGACAATATTAGATATGCCTTTTTGGGATGCTGTTACTGCCAATTTCGTTGGGGTGGTTTTTGCTGGACTGCTTGTGAATTTACTGGTTAATCTTGGCCTGAAATATGCTCTTATTGTCGGAGCTATCTTATTTTTCATTTCAAGTGTCATGTGGAGCTTCCTCAGGTACCTAAGAAAACCATTAAACAATACAAATTGATTTGTTTCATGAAC
>WN5
-----------------------------------------------------------------ATATAATTGTCTTGCAGAAATATGGTCCCTATTCCTTTCATTCTGCTCTATTTGAGACAGCTTGCAAATTTTGTGGGAAAAAGAAGCTCTGTGGCTTCAAACCTCCTACAAAATCTATTCGAAGGAACAAGGAAAAAAGCAGGACCCATAGAGGAGTTCCAGTGGCTTGGGCTGATGTTGTTTGTAGCTGTTCCCTTCCCTGGAACTGGGGCTTGGACTGGAGCCTTTGCCGCCACACTATTAGATATGCCTTTCTGGGATGCTCTCTTTGCCAATTTCTTTGGTGTGGTTTTGGCAGGGCTGCTTGTGAATTTACTGGTTAATCTGGGCATTAAATATGCTATTATTTTTGGAGCCATCTTATTTTTCATCTCAACTGTCATGTGGAGCTTTCTCAGGTACCTTAGAAAACCATTAAACAATAGAAACTGATTTACTTGATGAAC
>WS10
GAAATATTCTTCATTTAGCTGTCTATCAAATTTGTTTCAAGTTTCGGCTCTTTTTA-AATTATCAATTATATTGTCTTGCAGAAACATGGTGCCTATTCCTTTCATTTTACTCTATTTGAAAAAGATCACAGATTTTATGGCAAAGAGGAGCTCTGTTGCTTCAAGCTTCCTGCAAAAACTAGTTGAAAGAACAAGGAAAAAAGCAGGTCCTATAGAGGAGTTCCAATGGCTTGGCTTAATGTTGTTTGTGGCTGTTCCCTTCCCTGGAACTGGAGCATGGTCTGGAGCCATTGCAGCCACTATATTAGATATGCCTTTCTGGGATGCTCTTTCTGCCAATTTCTTTGGGGTTGTTTTTGCAGGATTGCTAGTTAATCTACTGGTGAATGTTGGCATGAAATATGCTATTGCTGTTGGAGCCATTTTATTTTTTGTCTCAACTGTCATGTGGAGCTTCCTCAGGTACCTTAGGAAACCATCAAACAATATTAACTGATTTAATTGCTCAAA
>WW11
GAAATATTCTTCATTTAGCTGTCTATCAAATTTGTTTCAAGTTTCGGCTCTTTTTA-AATTATCAATTATATTGTCTTGCAGAAACATGGTGCCTATTCCTTTCATTTTACTCTATTTGAAAAAGATCACAGATTTTATGGCAAAGAGGAGCTCTGTTGCTTCAAGCTTCCTGCAAAAACTAGTTGAAAGAACAAGGAAAAAAGCAGGTCCTATAGAGGAGTTCCAATGGCTTGGCTTAATGTTGTTTGTGGCTGTTCCCTTCCCTGGAACTGGAGCATGGTCTGGAGCCATTGCAGCCACTATATTAGATATGCCTTTCTGGGATGCTCTTTCTGCCAATTTCTTTGGGGTTGTTTTTGCAGGATTGCTAGTTAATCTACTGGTGAATGTTGGCATGAAATATGCTATTGCTGTTGGAGCCATTTTATTTTTTGTCTCAACTGTCATGTGGAGCTTCCTCAGGTACCTTAGGAAACCATCAAACAATATTAACTGATTTAATTGCTCAAA
