# Supplementary material for: Development of a Target Enrichment Probe Set for Conifer (REMcon)
Source: Biology (Basel). 2024 May 22;13(6):361. doi: 10.3390/biology13060361 (PMC11200496; doi:10.3390/biology13060361)
Supplement: Supplementary file 1 [file biology-13-00361-s001.zip › biology-2960267-supplementary/Sup data/secapr_alignments_paralogs/92.fasta]

>AA3
AAGTGATTGATTGATTTTGCAGGACTTCAAGCAGAGCTTACCTT--------------CTAAAAAATAGAACCTAGACCCTATATTCTAAGGTCTTCATCTTAAACTTAAAACATTATTGGTTG----ATTGTGCAGGAGTGCAGGCAGAGCTACTTTTGGGAAAAATAGCAAATCGAGAAGAGGGTAAGAATACTAAGTATCTAGATCAGCGAGTGCTGTTAAGTGAAGACAGGCTGATGGATGAAGAAGGGAAAGGGGTCATGATGTCTTGGGAGAGTCCCTTGATGGAGGCCCATGCAAGGGCTGTCTGCAGTGCAGGTGAAGGTGCACGTATTCTCAATGTCGGTTTTGGTATGGGTCTTGTAGATGTGGCTATACAAAAATATAATCCTGCATCCCACACCATCATTGAAGCTCATCCAGATGTTTATGCTCGAATGCAAGCAACAGGGTGGGGAGAGAAGGCCAACGTGAAAATCGTATTCGGCCGATGGCAAGATGTTCTTCCTCAGTTAGACTCCTATGATGGTATTTCAAATTACCTCCAAACTGCCCAATTTTATTGCATGTGAGTCTGCTTCATTTTAGAAGAACTTGCACTGCATATATCTATGATTAAACAAAGTATTACAAAGATCATGGAAGGTTTTGTATGAAATTATCTTT
>AA60
CAAATTTTATTTGATCAAACCTGCTGAACAAACTGGCAAAGCTGTGTACAATTTAGGAATAAATGCTAAATCATTCTATTTAGATAATATAATTGAAAAATGTCTGGGTAAATATCAGTGACTCGTTGGTTGTGCAGGGCTGCAGGCAGAGCTTGTTTTGGGAAGAATAGCAATTCGCGACAAGAGTAATAGTACTGACTACCTGGAGCAACGAGTGCTCTATAGTGAGGATAGGTTGATGGATGAAGAGGGAAAAGGGGTTATGATGGCTTGGGAGAAACCCTTGATGGAGGCCCATGCTCGAGCAGTCTGTGGTGGGGGTGAAGGTGGGCACATACTTAATGTGGGGTTTGGTATGGGTCTTGTAGACACAGCTATACAGAAGTATAATCCTGCATCTCATACCATTATAGAGGCTCACCCAGATGTTTATGCTCGAATGCAAGAGGCAGGTTGGGCAGACAAGCACAATGTCAAAATCATATTTGGCAGATGGCAAGATGTGCTTCCTCAGCTAGAGTCTTATGATGGTATTTTTTTAACATCCAAAATTGAACTTTTAGATTATATTTCTGTCTGCTTAATTT---------------------------------------------------------------------------------
>AAR4
AAGTGATTGATTGATTTTGCAGGACTTCAAGCAGAGCTTACCTT--------------CTAAAAAATAGAACCTAGACCCTACATTCTAAGGTCTTCATCTTAAACTTAAAACATTATTGGTTG----ATTGTGCAGGAGTGCAGGCAGAGCTACTTTTGGGAAAAATAGCAAATCGAGAAGAGGGTAAGAATACTAAGTATCTAGATCAGCGAGTGCTGTTAAGTGAAGACAGGCTGATGGATGAAGAAGGGAAAGGGGTCATGATGTCTTGGGAGAGTCCCTTGATGGAGGCCCATGCAAGGGCTGTCTGCAGTGCAGGTGAAGGTGCACGTATTCTCAATGTCGGTTTTGGTATGGGTCTTGTAGATGTGGCTATACAAAAATATAATCCTGCATCCCACACCATCATTGAAGCTCATCCAGATGTTTATGCTCGAATGCAAGCAACAGGGTGGGGAGAGAAGGCCAACGTGAAAATCGTATTCGGCCGATGGCAAGATGTTCTTCCTCAGTTAGACTCCTATGATGGTATTTCAAATTACCTCCAAACTGCCCAATTTTATTGCATGTGAGTCTGCTTCATTTTAGAAGAACTTGCACTGCATATACCTATGATTAAACAAAGTATTACAAAGATCATGGAAGGTT------------------
>AF1
AAAGGATTGGTTGAATGCATAGAAGTGCAGAAAGAGCTTGTTTTCTAACCGCCTGGCACTAAAAGTCACAAAAAAATGCTAGGTTTGTTCTGTAGGAGTGCAAGCAGCAATAAAACAATGGGTCCTTGATTGTGCAGGAGTGCAGGCAGAACTTGTTTTGGGAAGAATCGCAAGTCTTGAAAGGGGTAAGAATACTGAATATCTGGATCAACGAGTGCTATATAGTGAGGACAGGTTGATGGATGAAGAGGGCAAAGGGGTTATGATGGCTTGGGAGAAGCCTTTGATGGAGGCCCATGCAAGGGCCATCTGTAGCGGGGATGAATGTGGACACATACTCAATGTGGGGTTTGGTATGGGTCTCATAGACATTGCGATACAAAAATATAAGCCTGCATCTCATACTATCATCGAAGCTCATCCAGATGTTTATGCTCGAATGCAAGCAACGGGTTGGGGAGACAAGCCAAACGTCAAAATCATATTTGGCCGATGGCAGGATGTGCTTCCTCAGCTTGAATCTTATGATGGTATTTTTGATACCCTACATATAAATTACTTTGATTGTATGTGAATCTGCTTAATCTTAGAAGAACCAGCACTGTGCATATCTATGACCATATGATAGATGCAGATACGTTTGAATTTTTTGGGATTAAATTATCTTT
>AG2
AAAGGATTGGTTGAATGCATAGAAGTGCAGAAAGAGCTTGTTTTCTAACCGCCTGGCACTAAAAGTCACAAAAAAATGCTAGGTTTGTTCTGTAGGAGTGCAAGCAGCAATAAAACAATGGGTCCTTGATTGTGCAGGAGTGCAGGCAGAACTTGTTTTGGGAAGAATCGCAAGTCTTGAAAGGGGTAAGAATACTGAATATCTGGATCAACGAGTGCTATATAGTGAGGACAGGTTGATGGATGAAGAGGGCAAAGGGGTTATGATGGCTTGGGAGAAGCCTTTGATGGAGGCCCATGCAAGGGCCATCTGTAGCGGGGATGAATGTGGACACATACTCAATGTGGGGTTTGGTATGGGTCTCATAGACATTGCGATACAAAAATATAAGCCTGCATCTCATACTATCATCGAAGCTCATCCAGATGTTTATGCTCGAATGCAAGCAACGGGTTGGGGAGACAAGCCAAACGTCAAAATCATATTTGGCCGATGGCAGGATGTGCTTCCTCAGCTTGAATCTTATGATGGTATTTTTGATACCCTACATATAAATTACTTTGATTGTATGTGAATCTGCTTAATCTTAGAAGAACCAGCACTGTGCATATCTATGACCATATGATAGATGCAGATACGTTTGAATTTTTTGGGATTAAATTATCTTT
>AH26
CGATGGCTTTACACCCCTGCACGCTGCTAAACACGGCCATTCTCCTGGACGAACGCTCTTCATCCCTCCGGCATCTCTGCTGGCGATTTCGCCATGGAAGCTGGTCACCGACGCCTTCGACCTACTTCTCAATGCAGGAATGCGGGCAGAGCTAGTTTTAGGAAAAATAGCAAGCCCCCAAAACTCTAA---CACAGAATATCTCGAACAGCGAGTTCTTTATAGTGAAGACAAGCTCGTGGACAAGGAGAAAAAAGGTGTTATGATGGCTTGGGAGAAGCCATTAATGGAGGCCCATGCAAGGGCGGTGTGTAGCGGAGGTAAAGTTGGGCACATACTCAATGTTGGGTTCGGCATGGGTCTGGTTGACGAGGCTATACAGAAGTATAATCCTGCATCCCACACTATAATCGAAGCTCACCCAGATGTCTATGCTCGAATGCAAGCAACGGGATGGATGGAGAAGCCCAATGCGAAGATCGTATTTGGCCGATGGCAAGATGTTCTTCCTCAGCTGGATACTTATGATGGTATGTTATGCCCTTTTTCGATTTTTTTTTTCGGTTTTTACTTTTTAGGGTTAAATTGAAAAATATTTTTATTATTACCGGATAATAGCATAACAAAACGACACCCAAGACAGGGTTGACCGGCGTTGTATACGGAGC
>AME1
AAGTGATTGATTGATTTTGCAGGACTTCAAGCAGAGCTTACGTT--------------CTAAAAAATAGAACCTAGACCCTACATTCTAAGGTCTTCATCTTAAACTTAAAACATTATTGGTTGATT-ATTGTGCAGGAGTGCAGGCAGAGCTACTTTTGGGAAGAATAGCAAATCGAGAAGAGGGTAAGAATACTAAGTATCTAGATCAGCGAGTGCTGTTAAGTGAAGACAGGCTGATGGATGAAGAAGGGAAAGGGGTCATGATGTCTTGGGAGAGTCCCTTGATGGAGGCCCATGCAAGGGCTGTCTGCAGTGCAGGTGAAGGTGCACATATTCTCAATGTCGGTTTTGGTATGGGTCTTGTAGACATGGCTATACAAAAATATAATCCTGCGTCCCACACCATCATTGAAGCTCATCCAGATGTTTATGCTCGAATGCAAGCAACAGGGTGGGGAGATAAAGCCAATGTGAAAATCATATTCGGCCAATGGCAAGATGTTCTTCCTCAGTTAGACTCCTATGATGGTATTTCAGATTACCTCCAAACTGCTCAATCTTCTTGCATGCGTGTCTGCTTCA-TTTAGAAGAACTTGCACTGCATATATCTATGATTAAACAAAGTGTTACAAAGATCATGGAAAGTT------------------
>AP25
CGATGGCTTTACACCCCTGCACGCTGCTAAACACGGCCATTCTCCTGGACGAACGCTCTTCATCCCTCCGGCATCTCTGCTGGCGATTTCGCCATGGAAGCTGGTCACCGACGCCTTCGACCTACTTCTCAATGCAGGAATGCGGGCAGAGCTAGTTTTAGGAAAAATAGCAAGCCCCCAAAACTCTAA---CACAGAATATCTCAAACAGCGAGTTCTTTATAGTGAAGACAAGCTCGTGGACGAGGAGAAAAAAGGCGTTATGATGGCTTGGGAGAAGCCATTAATGGAGGCCCATGCAAGGGCGGTGTGTAGCGGAGGTAAAGTTGGGCACATACTCAATGTTGGGTTCGGCATGGGTCTGGTTGACGAGGCTATACAGAAGTATAATCCTGCATCTCACACTATAATCGAAGCTCACCCAGATGTCTATGCTCGAATGCAAGCAACGGGATGGATGGAGAAGCCCAATGTGAAGATCGTATTTGGCCGATGGCAAGATGTTCTTCCTCAGCTGGATACTTATGATGGTATGTTATGCCCTTTTTCGATTTTTTTTTTCGGTTTTTATTTTTTAGGGTTAAATTGAAAAATATTTTTATTATTACCGGATAATAGCATGACAAAACGACACCCAAGACAGGGTTGACCGGCGTTGTATACGGAGC
>APA47
AAAGGATTGGTTGAATCCATAGAAGTGCAGAAAGAGCTAGTTTTCTAAAAGCCTGGCACTTAAAGTCACAAAGAAATGCTTGGTT----CTGTAGGAGTGCAGGCAATAATAAAACAATGGGTCCTTGATTGTGCAGGAGTGCAGGCAGAGCTTGTTCTGGGAAGAATAGCCAGTCGTGAAAGGGGTAATAATACTGAATATCTGGATCAACGAGTGCTATACAGTGAGGACAGGTTGATGGATGAAGAGGGCAAAGGGGTTATGATGGCTTGGGAGAATCCTTTGATGGAGGCTCATGCAAGGGCTATCTGTAATGGGGGTGAATGTGGACGCATACTCAATGTGGGGTTTGGTATGGGCCTCATAGACATCGCGATACAAAAATATAAGCCTGCATCTCACACTATCATTGAAGCTCATCCAGATGTTTATGCTCGAATGCAATCAACGGGTTGGGGACACAAGCCAAATGTCAAAATCATATTTGGCCGATGGCAGGATGTCCTTCCTCAGCTTGAATCTTATGATGGTATTTTCGAAACCCTATATATAAATTACTTTCACTGTATGTGAATCTGCTTAATCTTAGAAGAACCAGCACTCTGCATATCTATGAACATATGATAGATACCAATATGTTTGAATTTTTTGGCATTAAATTATCTTG
>AR2
-----------------------------------------------------------------------------------------------------------------------------------------------------------------------TAGCAAATCGAGAAGAGGGTAAGAATACTAAGTATCTAGATCAGCGAGTGCTGTTAAGTGAAGACAGGCTGATGGATGAAGAAGGGAAAGGGGTCATGATGTCTTGGGAGAGTCCCTTGATGGAGGCCCATGCAAGGGCTGTCTGCAGTGCAGGTGAAGGTGCACATATTCTCAATGTCGGTTTTGGTATGGGTCTTGTAGACATGGCTATACAAAAATATAATCCTGCGTCCCACACCATCATTGAAGCTCATCCAGATGTTTATGCTCGAATGCAAGCAACAGGGTGGGGAGATAAAGCCAATGTGAAAATCATATTCGGCCG--------------------------------------------------------------------------------------------------------------------------------------------------------------------------------
>AS57
GTAGCTCATTGCAGATTAATACCTTTACACTATAC---------------CCATGTGAATAAATGATAAACCAATCTGTGTAGATA--ATAATTGAAATATGTCTGGATAAATATTAATGACTGATCGATTGTGTAGGATTGCAGGCAGAGCTTGTTTTGGGAAAAATAGCAATTCGTGAAAAGAGTAACAGTGCTGACTACCTGGAGCAACGAGTGCTCTACAGTGAGGATAGGTTGATGGATGAAGAAGGAAAAGGGGTCATGATGGCTTGGGAGAAACCCTTGATGGAGGCACATGCACGGGCAGTCTGTGGTGGGGGTGAAGGTGGGCACATACTCAATGTGGGGTTTGGTATGGGGCTCGTAGACACAGCTATACAGAAGTATAAACCTGCATCTCATACCATAATTGAGGCTCACCCAGATGTTTATGCTCGAATGCAAGCTACGGGTTGGGGAGACAATCCCAATGTCAAAATCATATTTGGCCGATGGCAAGATGTGCTTCCTCAGCTAGAAGCTTATGATGGTATTTTTTATTACATCCAAATTGCCCATTTTGGTTTTATGTCTGTTTGCTTAATTTTAGAAAAGGCTGCTCTCATAGACTGTGGT----------------------------------------------------
>ASA51
---------------------------------------------------ATGGACACTTAAAGTCAGAAAGAAATGCTTGGTTTGTTCTGTAGGAGTGCAGGCAGTATTAAAACAACAAGTCCTTGATTGTGCAGGAGTGCAGGCAGAGCTTGTTCTGGGAAGAATAGCAAGTCGTGGAAGGGGTAATAATACTGAATATCTGGATCAACGAGTGCTATACAGCGAGAACAGGTTGATGGATGAAGAGGGCAAAGGGGTTATGATGGCTTGGGAGAAGCCTTTGATGGAGTCCCATGCAAGGGCCATCTGTAATGGGGGTGAATGTGGACACATACTCAATGTGGGGTTTGGTATGGGTCTCATAGACATTGCAATACAAAAGTACAAGCCTGCATCTCATATTATCATTGAAGCTCATCCAGATGTTTATGCTCGAATGCAAGCAATGGGCTGGGGAGACAAGCCAAACGTCAAAATCATATTCG------------------------------------------------------------------------------------------------------------------------------------------------------------------------------------
>CB35
AAATGGCTTTACACCCCTGCACGCTGCCAAACACGGGCATTCTCCTTGACGAACTCCCTTAACCCCTCGGGCCTCTCTGCTGGCGATTTCGCCATGGAAGCCGGTCACCGACGCCTTCGACCTACTTCTCAATGCAGGAATGCGGGCAGAGCTCATTTTAGGAAAGATAACAAGGCCCCAGAACTCTAA---CACAGAATATCTCGAACACCGAGTTCTTTATAGTGAAGATAAGCTCCTGGACGAGGGGAATAAAGGCGTTATGATGGCTTGGGAGAAGCCATTGATGCAGGCCCATGCAAGGGCGGTGTGTAGCGGAGGTGAAGTTGGGCACATACTAAATGTTGGGTTCGGCATGGGTTTGGTTGATGAGGCCATACAGAAGTATAAACCTGCATCTCACACTATAATTGAAGCTCACCCGGATGTCTATGGTCGAATGCAAGCAACGGGATGGATGGACAAGCCCAATGTGAAGATCATATTTGGCCGATGGCAAGATGTTCTTCCTCAGCTGGAAACTTATGATGGTATGATATGTTCTCTTCCAGGATTTTTTTCCTTTTTTCATTTTTTAGGGTTTAATTG--------------------------------------------------------------------------------
>CD18
CTGATTGTTTTCGGCTAAATCTGCAAATTGAAGTGGTGAACCCAGTAGTAACTTAGGAATAAATGCTAAACCAATCTTTTTAGATAGTATATTTGAAA-ATATCTGGATAAATATTAATGACTGATTGATCATGCAGGACTGCAGGCAGAGCTTGTTTTGGGAAGAATAGCAATTCACGACAAGAGTAACAGTGCTGATTACCTGGAGCAACGAGTGCTCTACAGTGAGGATAGGTTGATGGACGAAGAGGGAAAAGGGGTCATGATGGCTTGGGAGAATCCCTTGATGGAGGCGCATGCTCGGGCGGTCTGTGGTGGGGGTGAAGGTGGGCACATACTCAATGTGGGGTTTGGTATGGGGCTTGTAGACACAGCTATACAAAAGTATAATCCTGCATCTCATACCATAATTGAGGCTCATGCAGATGTTTATGCTCGAATGCAAGCAACAGGCTGGGGAAACAAGCACAATGTCAAAATCATATTTGGCCGATGGCAAGACGTGCTTCCTCAGCTAGAATCTTATGATGGTATTTTTTATTACATCCAAATTTTGTATTTTGATTTTGTGTCTGTCTTCTTTATTTCAGAAAAATCTGCCCTTCTAAAATGTAGTTCTTTCAAGTATTTCTTTGTGATGGGCAATCCGTACGAGATTAATTATTGTT
>CDE34
AAATGGCTTTACACCCCTGCACGCTGCCAAACACGGGCATTCTCCTGGACGAACTCCCTTAACCCCTCGGGCCTCTCTGCTGGCGATTTCGCCATGGAAGCCGGTCACCGACGCCTTCGACCTACTTCTCAATGCAGGAATGCGGGCAGAGCTCATTTTAGGAAAGATAACAAGGCCCCAGAACTCTAA---CACAGAATATCTCGAACACCGAGTTCTTTATAGCGAAGATAAGCTCCTGGACGAGGAGAATAAAGGCGTTATGATGGCTTGGGAGAAGCCATTGATGCAGGCCCATGCAAGGGCGGTGTGTAGCGGAGGTGAAGTTGGGCACATACTAAATGTTGGGTTCGGCATGGGTTTGGTTGATGAGGCCATACAGAAGTATAAACCTGCATCTCACACTATAATTGAAGCTCACCCGGATGTCTATGGTCGAATGCAAGCAACGGGATGGATGGACAAGCCCAATGTGAAGATCATATTTGGCCGATGGCAAGATGTTCTTCCTCAGCTGGAAACTTATGATGGTATGATATGTTCTCTTCCAGGATTTTTTTCCTTTTTTCACTTTTTAGGGTTTAATTGAAAAATGTTTTTATTATTACCGGAGAATAGCATTACAAAATGACAGCCAATACAGGGTTGATCTGACTCTGACTTAAGAC
>CF38
------------------------------TGATCCTGTACCCAAAACCCCCATCTGAATTAATCCTATACCCATTTGAAAAGGCAATATGATTTAAGCATGTCTGGAAAAAAATAAATGATTGATTGATTGTGCAGGAGTGCAGGCAGAGCTAGTTTTGGGAAGAATAGCAATTCATGAAAAGAGTAACGCAGCTGGCTATCTGGAGCAGCGACTTCTCTACAGCGAGGACAGACTGATGGATGAAGAGGACAAAGGGGTCATGATGGCTTGGGAGAAGCCCTTGATGGAGGCCCATGCAAGGGCTGTCTGTAGTAGGGGTGAAGGTGGGCACATACTTAATGTGGGGTTTGGTATGGGGCTTGTAGACACAGCTATACAGCAATATAAGCCTGCATCTCACACCATTATTGAGGCTCACGCAGATGTTTATGCTCGAATGCAAGCAACAGGTTGGGGAGACAAGCCGAATGTCAAAATCATATTTGGACGATGGCAAGATGTGCTTCCTCAACTAGAATCTTATGATGGTATTTGAAATTACTTCCAAACTGCTCATTTCTATTTTACGTCTATCTGCTTCATCTTAGAAAAGGTTGCTCTCATAGAATGTGGTTCCTCGTGGCATTCATAAATCATTGCATTTCTTTTAAAATTCTGAAAACCAT
>CH19
CCAATTGTTTTCGGCTAAATCTGCAAATTGAAGTGGTGAACCCAGTAGTAACTTAGGAATAAATGCTAAACCAATCTTTTTAGATAGTATATTTGAAA-ATATCTGGATAAATATTAATGATTGATTGATCATGCAGGACTGCAGGCAGAGCTTGTTTTGGGAAGAATAGCAATTCACAACAAGAGTAACAGTGCTGATTACCTGGAGCAACGAGTGCTCTACAGTGAGGATAGGTTGATGGATGAAGAGGGAAAAGGGGTCATGATGGCTTGGGAGAATCCCTTGATGGAGGCACATGCTCGGGCGGTCTGTGGTGGGGGTGAAGGTGGGCACATACTCAATGTGGGTTTTGGTATGGGACTTGTAGACACAGCTATACAAAAGTATAATCCTGCATCTCATACCATAATTGAGGCTCATCCAGATGTTTATGCTCGAATGCAAGCAACAGGCTGGGGAGACAAGCACAATGTCAAAATCATATTTGGCCGATGGCAAGACGTGCTTCCTCAGCTAGAATCTTATGATGGTATTTTTTATTACATCCAAATTTTGTATTTTGATTTTGTGTCCGTCTTCTTTATTTTAGAAAAATCTGCCCTTTTAAAATGTAGTTCTTTCTATTATTTCTTTGTGATGGGCAATCCAAACGAGATTAATTATTGTT
>CHA37
CAAAAAGTAGCCAGTTAATGAATAATACCCTGATCCTGTACCCAAAACCCCCATCTGAATTAATCCTATACCCATTTGAAAAGGCAATATGATTGAAGCATGTCTGGAAAAAAATAAATGATTGATTGATTGTGCAGGAGTGCAGGCAGAGCTAGTTTTGGGAAGAATAGCAATTCATGAAAAGAGTAACGCAGCTGGCTATCTGGAGCAGCGACTTCTCTACAGCGAGGACAGGCTGATGGATGAAGAGGACAAAGGGGTCATGATGGCTTGGGAGAAGCCCTTGATGGAGGCCCATGCGAGGGCTGTCTGTAGTAGGGGTGAAGGTGGGCACATACTTAATGTGGGGTTTGGTATGGGGCTTGTAGACACAGCTATACAGCAATATAAGCCTGCATCTCACACCATTATTGAGGCTCACGCAGATGTTTATGCTCGAATGCAAGCAACAGGTTGGGGAGACAAGCCGAATGTCAAAATCATATTTGGACGATGGCAAGATGTGCTTCCTCAACTAGAATCTTATGATGGTATTTGAAATTACTTCCAAACTGCTCATTTCTATTTTACGTCTATCTGCTTCATCTTAGAAAAGGTTGCTCTCATAGAATGTGGTTCCTCGTGGCATTCATAAATCATTGCATTTCTTTTAAAATTCTGAAAACCAT
>CJ24
CCAAGTTTTTTTTGGACAAAACCTG-CTCAAATTGGTGAACACAGTAGTAACTTAGAA-TACGTGCTAAGCCAATCTTTTTAGATTATATAATTGAAAAATGTATGGATAAATATTAATGACCGATTGATTGTGCAGGACTGCAGGCAGAACTTGTTTTGGGAAGAATAGCAATTCGTGAAAAGGGTAACAGTTCTGACTACCTGGAGCAACGAGTACTCTACAGTGAGGATAGGTTGATGGATGAAGAGGGAAAAGGGGTCATGATGGCTTGGGAGAAACCCTTGATGGAGGCCCATGCACGAGCGGTCTGTGGTGGGGGTGAAGGTGGGCATATACTCAATGTGGGGTTTGGTATGGGGCTTGTAGACACAGCTATACAGAAATATAAACCTGCATCTCATAGTATAATTGAGGCTCATCCAGATGTTTATGCTCGAATGCAAGCAACAGGTTGGGGAGACAAGCACAATGTCAAAATCATATTTGGCCGATGGCAAGATGTGCTTCCTCAGCTAGAATCTTATGACGGTATCCTTCTTTACATCCAAATTGCCTATTTTGATTTTATGTCTGGCTGCTTAATTTTAGGAAAGTCTGCTATCATAGAATACTGTTACTTTAAACATTCTTAAATCCTTGCATTTCTTTTTAACTTCTGTAAATCAA
>CK7
TTAGCCCCTTGATGATTAATACCTTTACACTATACTCTAAATCCAAACCCCCATGTAAATAAATGTTAAACCGATCTGTTTAGATAATATAATTGAAAAATCTAGGGATAAATATTAATGACTGATTGATTGTGCAGGACTGCAGGCAGAGCTTGTTTTGGGAAGAATAGCAATTCATGAAAAGAGTAACAGTGCTGACTACCTGGAGCAACGAGTGCTCTACAGTGAGGACAGGTTGATGGATGAAGAAGGAAAAGGTGTCATGATGGCTTGGGAGAAACCCTTGATGGAGGCCCATGCACGGGCGGTCTGTGGTGGGGGTGAAGGTGGGCACATACTCAATGTGGGGTTTGGTATGGGGCTTGTAGACACGGCTATACAGAAGTATAAACCTGCATCTCATACCATAATTGAGGCTCACCCAGATGTTTATGCTCGAATGCAAGCAACGGGTTGGGGAGACAAGCACAATGTCAAAATCATATTTGGCCGATGGCAAGATGTGCTTCCTCAGCTAGAATCTTATGACGGTATTTTTTATTACATCCAATTTGCCCATTTTGGTTTTATGTCTGTCTGCTTAATTTTAGATAAGGCTGCTCTCATAGAATATGGTTCCTTTAGATATTCTAAAATCCTTGCATTTCTTTTTAACTTCTGTAAGTCAA
>CL6
------------------------------AAATTCTAAATCC---------ATGTAAATAAAGGTTAAACCAATCTGTTTACATAATATAATTGAAAAATCTAGGGATAAATATTAATGACTGATTGATTGTGCAGGACTGCAGGCAGAGCTTGTTTTGGGAAGAATAGCAATTCATGAAAAGAGTAACAGTGCTGACTACCTGGAGCAACGAGTGCTCTACAGTGAGGACAGGTTGATGGATGAAGAAGGAAAAGGTGTCATGATGGCTTGGGAGAAACCCTTGATGGAGGCCCATGCACGGGCGGTCTGTGGTGGGGGTGAAGGTGGGCACATACTCAATGTGGGGTTTGGTATGGGGCTTGTAGACACGGCTATACAGAAGTATAGACCTGCATCTCATACCATAATTGAGGCTCACCCAGATGTTTATGCTCGAATGCAAGCAACGGGTTGGGGAGACAAGCACAATGTCAAAATCATATTTGGCCGATGGCAAGATGTGCTTCCTCAGCTAGAATCTTATGACGGTATTTTTTATTACATCCAATTTGCCCATTTTGGTTTTATGTCTGTCTGCTTAATTTTAGAAAAGGCTGCTCTCATAGAATATGGTTCCTTTAGATATTCTAAAATCCTTGCATTTCTTTTTAACTTCTGTAAGTCAA
>CM9
CAAATTTTATTTGATCAAACCTGCTGATCAAACTGGCAAAGCTGTGTAAAATTTAGGAATAAATGCTAAATCATTCTATTTAGATAATATAATTGAAAAATGTCTGGGTAAATATCAGTGACTCATTGGCTGTGCAGGACTGCAGGCAGAGCTTGTTTTGGGAAGAATAGCAATTCGCGACAAGAGTAATAGTGCTGACTACCTGGAGCAACGAGTGTTCTATAGTGAGGATAGGTTGATGGATGAAGAGGGAAAAGGGGTTATGATGGCTTGGGAGAAACCCTTGATGGAAGCCCATGCTCGAGCAGTCTGTGGTGGGGGTGAAGGTGGGCACATACTCAATGTGGGGTTTGGTATGGGTCTTGTAGACACAGCTATACAGAAGTATAATCCTGCATCTCATACCATTATAGAGGCTCACCCAGATGTTTATGCTCGAATGCAAGAGGCAGGTTGGGCAGACAAGCTCAATGTCAAAATCATATTTGGCCGATGGCAAGATGTGCTTCCTCAGCTAGAGTCTTATGATGGTATTTTTTTAACATCCAAAATTGCACCTTTAGATTATATT--TGTCTGCTTAATTTCAGAAAAATCTGCTCTTGTAGAATGCAGTTGCTTTAAATGTTTTTAAAT-CTTGCATTTCTTTTAAAATTATGCAAGGCAA
>CO8
--------------------------------------------TGTACAATTTAGGAATAAATGCTAAATCATTCTATTTAGATAATATAATTGAAAAATGTCTGGGTAAATATCAGTGACTCATTGGTTGTGCAGGACTGCAGGCAGAGCTTGTTTTGGGAAGAATAGCAATTCGCGACAAGACTAATAGTGCTGACTACCTGGAGCAACGAGTGCTCTATAGTGAAGATAGGTTGCTGGATGAAGAGGGAAAAGGGGTTATGATGGCTTGGGAGAAACCTTTGATGGAGGCCCATGCTCGAGCAGTCTGTGGTGGGGGTGAAGGTGGGCACATACTCAATGTGGGGTTTGGTATGGGTCTTGTAGACACAGCTATACAGAAGTATAATCCTGCATCTCATACTATTATAGAGGCTCACCCAGATGTTTATGCTCGAATGCAAGAGACAGGTTGGGCAGACAAGCACAATGTCAAAATCATATTTGGCCGATGGCAAGATGTGCTTCCTCAGCTAGAGTCTTATGATGGTATTTTTTTAACATCCAAAATTGCATCTTTAGATTATATTTCTGTCTGCTTAATATTAGAAAAATCTGCTCTTATAGAATGCAGTTGCTTTAAATGTTTTTAAAT-CTTGCATTTCTTTTAAAGTTATGCAAGTTAA
>CP16
CAATTGTTTTTTGACCAAACCTGCGAATCGAACTGGTGAACCCAAGAGTAACTTAGGAATAAATGCTAAACCGATCCTTTTAGATAATATATTTGAAAAATGTCTGGATAAATATCAATGACTGATTGATTGTGCAGGACTGCAGGCAGAGCTTGTTTTGGGAAGAATAGCAATTCATGACAAGGGTAACAGTGCTGACTACCTGGAGCAACGAGTGCTCTACAGTGAGGATAGGTTGATGGATGAAGAAGGAAAAGGGGTCATGATGGCTTGGGAGAAGCCCTTGATGGAGGCCCATGCTCGGGCGGTCTGTGGTGGGGGTGAAGGTGGGCACATACTCAACGTGGGGTTTGGTATGGGGCTTGTAGACACAGCTATACAGAAGTATAATCCTGCATCTCATACCATAATTGAGGCTCACCCAGATGTTTATGCTCGAATGCAAGCAACAGGCTGGGGAGACAAGCATAATGTCAAAATCATATTTGGCCGATGGCAAGATGTGCTTCCTCAGCTAGAATCTTATGATGGTATTTTTTATAACATCTAAATTGTGTATTTTGATTTTATGTCTGTCTGCTTAATTTTAGAAAAATCTGCTCTTTTAGAATGCAGTTTCTTCAAGCATTTTTAAATCCTTGTATTTTTTTTTAACTTCTGTAAGTCAT
>CP161
CAATTGTTTTTTGACCAAACCTGCGAATCGAACTGGTGAACCCAAGAGTAACTTAGGAATAAATGCTAAACCGATCCTTTTAGATAATATATTTGAAAAATGTCTGGATAAATATCAATGACTGATTGATTGTGCAGGACTGCAGGCAGAGCTTGTTTTGGGAAGAATAGCAATTCATGACAAGGGTAACAGTGCTGACTACCTGGAGCAACGAGTGCTCTACAGTGAGGATAGGTTGATGGATGAAGAAGGAAAAGGGGTCATGATGGCTTGGGAGAAGCCCTTGATGGAGGCCCATGCTCGGGCGGTCTGTGGTGGGGGTGAAGGTGGGCACATACTCAACGTGGGGTTTGGTATGGGGCTTGTAGACACAGCTATACAGAAGTATAATCCTGCATCTCATACCATAATTGAGGCTCACCCAGATGTTTATGCTCGAATGCAAGCAACAGGCTGGGGAGACAAGCATAATGTCAAAATCATATTTGGCCGATGGCAAGATGTGCTTCCTCAGCTAGAATCTTATGATGGTATTTTTTATAACATCTAAATTGTGTATTTTGATTTTATGTCTGTCTGCTTAATTTTAGAAAAATCTGCTCTTTTAGAATGCAGTTTCTTCAAGCATTTTTAAATCCTTGTATTTTTTTTTAACTTCTGTAAGTCAT
>CR44
GGGGAGCTTGTTCTTTTTCATGTGGCAAAAAAAGTGGGAGTTTCCCAGTGAAAAAAGTTGGAGTTTTCTATTGCAGTCCCACCCTCGCAAATTTTGTAGCTCAGTTTTGTGAATGATTGACTGATTTATGCATGCAGGAGTGCAAGCTGAGCTGGTACTGGGAACGATAGCACGGCATGAAAAACATAGTAATACACAATACTTGGAACAACGAGTATTGTACAGTGAGGGCAAGCTTTTGGATGGAGAAAGCAAAGGTGTTATGATGGCTTGGGAGAAGCCCCTAATGGAGGCCCAAGCAAAGGCAGTGTGTAGTGGAGGTGAAGGAGGGCATATATTAAATGTTGGGTTTGGTTTGGGTCTTGTAGACACAGCCATACAACAATATAAGCCTGCATCACACACTATAATTGAAGCACACCCAGATGTCTATGCTCGAATGCAAGCCACTGGCTGGGGGGACAAGCCAAATGTCAATATCATATTTGGCCGTTGGCAGGATGTTCTTCCTCAACTAGAATCATATGATGGTATTCTCTTAAACCCTTTTCAAAGCACATTTTTGACAATGTCCATCTGTTTAGTAGGC-------TGTTAATTTTTAAAGCAAGTTTTGTATTGCAGGCATTTGTATTAGTACATTACTCTAGGGTATTGATTCCAT
>CT15
CAATTGTTTTTTGACCAAACCTGCGAATTGAACTGGTGAACCCAAGAGTAACTTAGGAATAAATGCTAAACCAATCCTTTTAGATGATATATTTGAAAAATGTCTGGATAAATATCAATGACTGATTGATTGTGCAGGACTGCAGGCAGAGCTTGTTTTGGGAAGAATAGCAATTCATGACAAGGGTAACAGTGCTGACTACCTGGAGCAACGAGTGCTCTACAGTGAGGATAGGTTGATGGATGAAGAGGGAAAAGGGGTCATGATGGCTTGGGAGAAACCCTTGATGGAGGCCCATGCTCGGGCAGTCTGCGGTGGGGGTGAAGGTGGGCACATACTCAATGTGGGGTTTGGTATGGGGCTCGTAGACACAGCTATACAGAAGTATAATCCTGCATCTCATACCATAATTGAGGCTCACCCAGATGTTTATGCTCGAATGCAAGCAGCAGGCTGGGGAGACAAGCATAATGTCAAAATCATATTTGGCCGATGGCAAGATGTGCTTCCTCAGCTAGAATCTTATGATGGTATTTTTTATAACATCTAAATTGTGTATTTTGATTTTATGTCTGTCTGCATAATTTTAGAAAAATCTGCTCTTTTAGAATGCAGTT-CTTCAAGCATTTTTAAATCCTTGTA---TTTTTTAACTTCTGTAAGTCAT
>DA12
CAAATTTTATTTGATCAAACCTGCTAATCAAACTGGCAAAGCTGAGTACCACTTCGGAATAAATGCTAAATCATTCTATTTAGATAATATAATTGAAAAATGTCTGGATAAATATCAGTGACTCATAAATTGTGCAGGACTGCAGGCAGAGCTTGTTTTGGGAAGAATAGCAATTCGTGACGAGAGTAATAGTGCTGACTACCTACAGCAACGAGTGCTTTACAGTGAGGATAGGTTGATGGATGAAGACGGAAAAGGGGTTATGATGGCTTGGGAGAAACCCTTGATGGAGGCCCATGCTCGTGCAGTCTGTAGTGGGGGTGAAGGTGGGCACATACTCAATGTGGGGTTTGGTATGGGTCTTGTAGACACAGCTATACAGAAGTATAATCCTGCATCTCATACCATAATTGAGGCTCACCCAGATGTTTATGCTCGAATACAAGAAGCAGGTTGGGGAGACAAGCACAATGTCAAAATCATATTTGGCCGATGGCAAGATGTGCTTCCTCAGCTAGAGTCTTATGATGGTATTTTTTTTACATCCAAAATCGCACCTTTAGATTATATTTCTGTCTGCTTAATTTCAGAAAAATCTGCTCTTATAGAATGCAGTTGTTTTAAATGTTTTTAAATCCTTGCATTTCTTTTAAACTTATGCAAGTCAA
>DB53
AAAGGATTGTTTGCATGCATAGAAGTGCAGAAAGAGCTTGTTTTCTAAACGCCAGGCATTTAAAGTCACAAAG-AATGCTTGGTTTGTTCCGTAGGAGTGCAGGCAGTAATAAAACAATGGGTCCTTGATTGTGCAGGAGTGCAGGCAGAGCTTGTTTTGGGAAGAATAGCAAGTCGTGAAAGGGGTAAGAATACTGAATATCTGGATCAACGAGTGCTATACAGCGAGGACAGGTTGATGGATGAAGAGGGTAAAGGGGTTATGATGGCTTGGGAGAAGCCTTTGATGGAGGCCCATGCAAGGGCCATCTGTAGTGGGAGTGAATGTGGACACATACTCAATGTGGGGTTTGGTATGGGTCTCATAGACATTGCAATACAAAAATATAAGCCTGCATCTCATACTATCATCGAAGCTCATCCAGATGTTTATGCCCGAATGCAAGCAACGGGTTGGGGAGACAAGCCAAACGTCAAAATCATATTTGGCCGATGGCAGGATGTGCTTCCTCAGCTTGAATCTTATGATGGTATTTTCGATACCCTACATGTAGATTACTTTGATTGTATGTGAATCTGCTTAATCTTAGAAGAACCAGCACTCTGCATATCTATGACCATATGATAGATACAGATACTTTTGAATTTTTTGGCATTAAATTATCTTT
>DC1
AAAGGATTGTTTGCATGCATAGAAGTGCAGAAAGAGCTTGTTTTCTAAACGCCAGGCATTTAAAGTCACAAAG-AATGCTTAGTTTGTTCCGTAGGAGTGCAGGCAACAATAAAACAATGGGTCCTTGATTGTGCAGGAGTGCAGGCAGAGCTTGTTTTGGGAAGAATAGCAAGTCGTGAAAGGGGTAAGAATACTGAATATCTGGATCAACGAGTGCTATACAGTGAGGACAGGTTGATGGATGAAGAGGGTAAAGGGGTTATGATGGCTTGGGAGAAGCCTTTGATGGAGGCCCATGCAAGGGCCATCTGTAGTGGGAGTGAATGTGGACACATACTCAATGTGGGGTTTGGTATGGGTCTCATAGACGTTGCAATACAAAAATATAAGCCTGCATCTCATACTATCATCGAAGCTCATCCAGATGTTTATGCCCGAATGCAAGCAGCGGGTTGGGGAGACAAGCCAAACGTCAAAATCATATTTGGCCGATGGCAGGATGTGCTTCCTCAGCTTGAATCTTATGATGGTATTTTTGATACCCTACATGTAAATTACTTTGATTGTATGTGAATCTGCTTAATCTTAGAAGAACCAGCACTCTGCATATCTATGACCATATGATAGATACAGATACTTTTGAATTTTTTGGCATTAAATTATCTTT
>DD1
AAAGGATTGGTTGAATGCAAAGAAGTGCATAAAGAGCTTGTTTTTTATTC--------------------------------------------------CAGGCAGTAATAAAACAATGGGTCCTTGATTGTGCAGGAGTGCAGGCAGAGCTTGTTTTGGGAAGAATAGCAAGTCGTGAAAGGAGTAAGAATACTGAATATCTGGATCAACGAGTGCTATACAGTGAGGACAGGTTGATGGATGAAGAGGGTAAAGGGGTTATGATGGCTTGGGAGAAGCCTTTGATGGAGGCCCATGCAAGGGCCATCTGTAGTGGGAGTGAATGTGGACACATACTCAATGTGGGGTTTGGTATGGGTCTCATAGACAATGCGATACAAAATTATAAACCTGCATCTCATACTATCATCGAAGCTCATCCAGATGTTTATGCTCGAATGCAAGCAACGGGTTGGGTAGACAAGCCAAACGTCAAAATCATATTTGGCCGATGGCAGGATGTGCTTCCTCAGCTTGAATCTTATGATGGTATTTTCGATACCCTACATGCAAATTACTTTGATTGTATGTGAATCTGCTTAATCTTAGAATAACCAGCACTCAGCATATCTATGACCATATGATAGATACAGATACGTTTGAATTTATTAGCATTAAATTATCTTT
>DIM50
AAAGGATTGGTTGAATGCATAGAAGTGCAGAAAGAGCTTGTTTTCTAAACGACAGGCACTTAAAATCACAAAG-AATGCTTGTTTTGTTCTCTAGGAGTGCAGGCAGTAATAAAACAATGGGTCCTTGATTGTGCAGGAGTGCAGGCAGAGCTTGTTTTGGGAAGAATAGCAAGTCGTGAAAGGAGTAAGAATACTGAATATCTGGATCAACGAGTGCTATACAGTGAGGACAGGTTGATGGATGAAGAAGGTAAAGGGGTTATGATGGCTTGGGAGAAGCCTTTGATGGAGGCCCATGCAAGGGCCATCTGTAGTGGGAGTGAATGTGGACACATACTCAATGTGGGGTTTGGTATGGGTCTCATAGACAATGCGATACAAAATTATAAGCCTGCATCTCATACTATGATCGAAGCTCATTCAGATGTTTATGCTCGAATGCAAGCAACGGGTTGGGGAGACAAGCCAAACGTCAAAATCATATTTGGCCGATGGCAGGATGTGCTTCCTCAGCTTGAATCTTATGATGGTATTTTCGATACCCTACATGCAAATTACTTTGATTGTATGTGAATCTGCTTAATCTTAGAAGAACCAGCACTCGGCATATCTATGACCATATGATAGATACAGATACGTTTGAATTTTTTGGCATTAAATTATCTTT
>EN45
---------------------------AGAAAAGTGGGAGTTT-----------------------------------TTATCTCCTCAAATTTTGTAGCTTTGTTTTGGGAATGATTGATTGATTTATGCGTGCAGGGGTGCAGGCTGAGCTGGTACTGGGAACAATAGCATGACGTGAAAAGCATAATAATACACAATACTTGGAACAACGAGTGTTGCACACTGAGGGCAAACTTATGGATGGAGAAAGCAAAGCTGTTATGATGGCTTGGGAGGAGCCCCTGATGGAAGCCCATGCAAAGGCAGTGTGTAGTGGAGGTGAAGGAGGGCATATATTAAATGTTGGGTTTGGTCTGGGTCTTGTGGATACAGCTATACAACAGTATAAGCCTGCATCCCACACTATAATTGAAGCACACCCAGATGTCTATGCTAGGATGCAAGCCACAGGCTGGGGAGACAAGCCTAATGTGAATATCATATTTGGCCGGTGGCAGGATGTTCTTCCTCAACTGGAATCTTATGATGGTATTACCTTTTCTCAATTCACATTTAAAAC--CACATATTGTGATTGATTTAGTAGGC-------TTGTAATTTTTAAACAAAGTTTTATATTGCAGCCATTTGTATTAATACAATCCTTGAGAGCATTGAACTCAT
>FC13
CCAAGTTTTTTTGATCAAACCTGCTAATCAAACTGGCAAAGCTGAGTACCACTTTGGAATAAATGCTAAACCATTCTATTTAGATAATATAATTGAAAAATGTCTGGATAAATATCAGTGACTCATTAATTGTGCAGGACTGCAGGCAGAGCTTGTTTTGGGAAGAATAGCAATTCGTGACAAGAGTAACAGTGCTGACTACCTACAGCAACGAGTGCTTTACAGTGAGGATAGGTTGATGGATGAAGAGGGAAAAGGGGTTATGATGGCTTGGGAGAAACCCTTGATGGAGGCCCATGCTCGTGCATTCTGTAGTGGGGGTGAAGGTGGGCACATACTCAATGTGGGGTTTGGTATGGGTCTTGTAGACACAGCTATACAGAAGTATAATCCTGCATCTCATACCATAATTGAGGCTCACCCAGATGTTTATGCTCGAATGCAAGAAGCAGGTTGGGGAGACAAGCACAATGTCAAAATCATATTTGGCCGATGGCAAGATGTGCTTCCTCGGCTAGAGTCTTATGATGGTATTTTTTTTACATTCAAAATCGCACCTTTAGATTATATTTGTGTCTGCTTAATTTCAGAAAAATCTGCTCTCATAGAATGCAGTTGCTTTAAATGTTTTTAAATCCTTGCATTTCTTTTAAACTTATGCAAGTCAA
>FTS1
AAAGGATTGATTGAATGCATGGAAGTGCAGAAAGAGCTTGTTTTCTAAACACCAGGCATTTAAAGTCACAAAG-AATGCTTGGTTTGTTCCGTAGGAGTGCATGCAGTAATAAAACAATGGGTCCTTGATTGTGCAGGAGTGCAGGCAGAGCTTGTTTTGGGAAGAATAGCAAGTCGTGAAAGGGGTAAGAATACTGAATATCTGGATCAACGAGTGCTATACAGTGAGGACAGGTTGATGGATGAAGAGGGTAAAGGGGTTATGATGGCGTGGGAGAAGCCTTTGATGGAGGCCCACGCAAGGGCTATCTGTAGTGGGAGTGATTGTGGACACATACTCAATGTGGGGTTTGGTATGGGTCTCATTGACATTGCAATACAAAAATATAAGCCTGCATCTCATACTATCATCGAAGCTCATCCAGATGTTTATGCCCGAATGCAAGCAACGGGTTGGGGAGACAAGCCAAACGTCAAAATCATATTTGGCCGATGGCAAGATGTGCTTCCTCAGCTTGAATCTTATGATGGTATTTTCGATACCCTACATGTAAATTAC------TGTATGTGAATCTGCTTAATCTGAGAAGAACCAGCACTCTGCATATCTATGACCATATGATAGATACAGATACGTTTGAATTTTTTGGCATTAAATTATCTTG
>FTS2
AAAGGATTGATTGAATGCATGGAAGTGCAGAAAGAGCTTGTTTTCTAAACACCAGGCATTTAAAGTCACAAAG-AATGCTTGGTTTGTTCCGTAGGAGTGCATGCAGTAATAAAACAATGGGTACTTGATTGTGCAGGAGTGCAGGCAGAGCTTGTTTTGGGAAGAATAGCAAGTCGTGAAAGGGGTAAGAATACTGAATATCTGGATCAACGAGTGCTATACAGTGAGGACAGGTTGATGGATGAAGAGGGTAAAGGGGTTATGATGGCTTGGGAGAAGCCTTTGATGGAGGCCCACGCAAGGGCTATCTGTAGTGGGAGTGATTGTGGACACATACTCAATGTGGGGTTTGGTATGGGTCTCATGGACATTGCAATACAAAAATATAAGCCTGCATCTCATACTATCATCGAAGCTCATCCAGATGTTTATGCCCGAATGCAAGCAACGGGTTGGGGAGACAGGCCAAACGTCAAAATCATATTTGGCCGATGGCAAGATGTGCTTCCTCAGCTTGAATCTTATGATGGTATTTTCGATACCCTACATGTAAATTACTTTGATTGTATGTGAATCTGCTTAATCTGAGAAGAACCAGCACTCTGCATATCTATGACCATATGATAGATACAGATACGTTTGAATTTTTTGGCATTAAATTATCTTG
>GG1
GGGTGACTGGCGTAACATTTAATGGTAAATGAACACAGATTTTTTTGGTTTGTGAAGAGGGGGAATTCCTACAATGTATTATGACAGAATATTTTTTTCCACCCCCCAAAGTAATGACCTGTTGATCGTTTCTGCAGGATTGCAGGCTGAGCTAGTATTGGGAACAATAGCAAGGTGCAGAAAAGATAGTAACACAGAGTACTTGGAACAACGAGTGATGTACAGTGAAGATAGGCTTATGGATGCGGAGAGTAAAGGTGTTATGATGGCTTGGGAGAAGCCCCTGATGGAGGCACATGCAAAGGCAGTGTGTATTGGAGGTGAAGGTGGACATATATTGAATGTTGGGTTTGGTATGGGTTTAGTAGACACAGCTATACAACAATATAAGCCTGCGTTCCACACTATAATTGAAGCTCACCCAGATGTCTATGCTCGAATGCAAGCCACAGGCTGGGGAGTCAAGCCCAATGTCAATATCATATTTGGTCGCTGGCAAGATGTTCTTCCTCAGCTAGAATCTTATGATGGTAATTCAAATCTCTTTCAAAATCTCCTGGTTGCACTTAAGTGTATCTATATACTGGGCTATTAATTTCTAAAAGCTCCCATAAATTTAAAATTGCAAGCATTTGTATTAATACGATAATTAGGGCCTTAGTGATCTC
>HB41
AAAGGATTTGTTGATTGCACAAAAGTGCAGCAGGAGCTAGTCTTCTAAGCGACAGGCACTTAAAA--------------GTTA--------------------------ATAAAACAATGGGTCCTTGATTGTGCAGGCGTGCAGGCAGAGCTTGTTCTGGGAAGAATAGCAAGTCGTGAAATGGGTAGTAATACTGAATATCTGGATCAACGAGTGCTATACAGTGAGGACAGGTTGATGGATGAAGAGGGCAAAGGGGTTATGATGGCTTGGGAGAAGCCTTTGATGGAGGCCCATGCAAGGGCCATCTGTAGTGTGGGTCAATGTGGACACATACTCAATGTGGGATTTGGTATGGGTCTCATAGACATCGCGATACAAAAATACAAGCCTGCATCTCATACTATCATTGAAGCTCACCCAGATGTTTACGCTAGAATGCAAGCAATGGGTTGGGGAGACAAACCAAATGTAAAAATCATATTTGGCCGATGGCAGGATGTGCTTCCTCAGCTAGAATCTTATGATGGTATTATCAACAACCTATTTATAAATTATTTTCACTGTATGTGAATCTGCTTCATCTTAAAAGAACTAGCACTCCTCATTTCTATGACCATATGATAGATACGAATACGTTTGAATTTTTCGGCATTAAATTATCTTT
>JO20
CCGATTGTTTTTGGCTAAATCTGCAAATTGAAGTTGTGAACCCAGTAGTAACTTAGGAATAAATGCTAAACCAATCTTTTTAGATGGTATATTTGAAA-ATATCTGGATAAATATTAATGACTGATTGATCATGCAGGACTGCAGGCAGAGCTTGTTTTGGGAAGAATAGCAATTCACGACAAGAGTAACAGTGCTGATTACCTGGAGCAACGAGTGCTCTATAGTGAGGATAGGTTGATGGATGAAGAGGGAAAAGGGGTCATGATGGCTTGGGAGAATCCCTTGATGGAGGCGCATGCTCGGGCAGTCTGTGGTAGGGGTGAAGGTGGGCACATACTCAATGTGGGTTTTGGTATGGGGCTTGTAGACACAGCTATACAAAAGTATAATCCTGCATCTCATACCATAATTGAGGCTCATCCAGATGTTTATGCTCGAATGCAAGCAACAGGCTGGGGAGACAAGCACAATGTCAAAATCATATTTGGCCGATGGCAAGACGTGCTTCCTCAGCTAGAATCTTATGATGGTATTTTTTATTACATCCAAATTTTGTATTTTGATTTTGTGTCCGTCTTCTTTATTTTAGAAAAATCTGCCCTTTTAAAATGTATATCTTTCTATTATTTCTTTGTGATGGGCAATCCGAACGAGATTAATTATTGTT
>JU21
CCGATTGTTTTTGACTAAATCTGCAAATTGAAGTGATGAACCCAGTAGTAACTTAGGAATAAATGCTAAACCAATCTTTTTAGATGGTATATTTGAAA-ATATCTGGATAAATATTAATGACTGATTGATACTGCAGGCATGCAGGCAGAGCTTGTTTTGGGAAGAATAGCAATTCACGACAAGAGTAACAGTGCTGATTACCTGGAGCAACGAGTGCTCTATAGTGAGGATAGGTTGATGGATGAAGAGGGAAAAGGGGTCATGATGGCTTGGGAGAATCCCTTGATGGAGGCGCATGCTCGGGCAGTCTGTGGTAGGGGTGAAGGTGGGCACATACTCAATGTGGGTTTTGGTATGGGGCTTGTAGACACAGCTATACAAAAGTATAATCCTGCATCTCATACCATAATTGAGGCTCATCCAGATGTTTATGCTCGAATGCAAGCAACAGGCTGGGGAGACAAGCACAGTGTCAAAATCATATTTGGCCGATGGCAAGACGTGCTTCCTCAGCTAGAATCTTATGATGGTATTTTTTATTACATCCAAATTTTGTATTTTGATTTTGTGTCCGTCTTCTTTATTTTAGAAAAATCTGCCCTTTTAAAATGTATTTCTTTCTATTATTTCTTTGTGATGGGCAATCCAAACGAGATTAATTATTGTT
>KE1
CGATGGCTTTACACCCCTGCACGCTGCTAAACACGGCCATTCTCCTGGACGAACGCTCTTCATCCCTCCGGCCTCTCTGCTGGCGATTTCGCCATGGAAGCCGGCCACCGACGCATTCGACCTACTTCTCAATGCAGGAATGCGGGCAGAACTAGTTTTAGGAAAAATAGCAAGGTCCCAGAACTCTAA---CACAGAATATCTCGAACAGCGAGTTCTGTATAGTGAAGATAAGCTCGTGGACGAGGATAAAAAAGGCGTTATGATGGCTTGGGAGAAGCCATTAATGGAGGCCCATGCAAGGGCGGTGTGTGGCGGAGGTGAAGCTGGGCACATACTCAATGTTGGTTTCGGCATGGGTCTGGTTGATGAGGCTATACAGAAGTATAAGCCTGCATCTCACACTATAATCGAAGCTCACCCAGATGTGTATGCTCGAATGCAAGCAACGGGATGGATGGACAAGTCCAATGTGAAGATCGTATTTGGCCGATGGCAAGATGTTCTTACTCAGCTGGATTCTTACGATGGTATGTTATGCCCTCCTTCGGATTTTGTTCTTTTTTTTGACTTTTTAGGTTTAAATTGAAACATGTTGTTATTATTACCGGACAATAGCATAACAAAATGATACCCAAGATAGGGTTGACCGGCGTTGTATACGGGGC
>LF2
--------------------------------------------CTAAACACTGGGCATTTAAAGTTACAAAGAAATGCTTGGTT----CTGTAGGAGTGCAGGCAGTATTAAAACAACGGGTCCTTGATTTTGCAGGAGTACAGGCAGAGCTTGTTCTGGGACGAATAGCAAGTCGTGAAAAGGGTAATAATACTGAATATCTGGATCAACGAGTGCTATACAGTGAGGACAGGTTGATGGATGAAGAGGGCAAAGGGGTTATGATGGCTTGGGAGAAGCCTTTGATGGAGGCCCATGCAAGGGCCATCTGTAGTGTGGGTGAATGTGGACACATACTCAATGTGGGGTTTGGTATGGGTCTCATAGACACCGCGATTCAAAAGTAAAAGCCTGCAT------------------------------------------------------------------------------------------------------------------------------------------------------------------------------------------------------------------------------------------------------------------------------
>MC0
AAAGGATTGATTGATTGCACAGGAGTGCGGAAAGAGCTAGTTTTCTAAACGATGGGCACTTAAAGTCACAAAGAAATGCTTGGTTTGCTCTGTAGGAGTTCAGGCAATATTAAAACAATGGGTCCTTAATTGTGCAGGAGTGCAGGCAGAGCTTGTTCTAGGAAGAATAGCAAGTCGTGAAAGGGGTAATAATACTGAATATCTAGATCAACGAGTGCTATATAGTGAGGACAGGTTGATTGATGAAGAGGGCAAAGGGGTTATGATGGCTTGGGAGAACCCTTTGATGGAGGCCCATGCAAGGGCTATCTGTGGTGGGGGTGAATGTGGACACATACTCAATGTGGGGTTTGGTATGGGTCTCATAGACATCGCTATACAAAAGTACAAGCCTGCATCTCATACTATTATTGAAGCTCATCCAGATGTTTATACTCGAATGCAAGAAATGGGTTGGGGAGACAAGCCAAATGTCAAAATCATATTTGGCCGATGGCAGGATGTGCTTCCTCAGCTAGAATCTTATGATGGTATTTTTGACACTCTGTTTATAAATTACTTTCACTGTATGTGAATCTGCTTCATCTTAGAAGAACTAGCACTCTGCATTTCTATAACCATATGATAGATGCGAATATGTTTG-ATTTTTCGGCATTAAATTATCTTT
>MT0
AAAGGATTGGTTGAATGCATAGAAGTGCAGAAAGAGCTAGTTTTTTAAACGCCTGGCACTTAAGGTCACAAAGAAATGCTTGGTTTGTTCTGTAGGATTGCAGGCAGTAATATAACAATGGGTCCTTGATTGTGCAGGAGTGCAGGCAGAGCTTGTTCTGGGAAGAATAGCAAGTCGTGAAAGGGGTAATAATACTGAATATCTGGATCAACGATTACTATACAGTGAGGACAGGTTGATGGATGAAGAGGGCAAAGGGGTTATGATGGCTTGGGAGAAGCCTTTGATGGAGGCCCATGCAAGGGCCATCTGTAATGGGGATGAATGCGGACACATACTCAATGTGGGGTTTGGTATGGGTCTGATAGACATTGCAATACAAAAATATAAACCTGCATCTCATACTATCATTGAAGCTCATCCAGATGTTTATGCTCGAATGCAAGCAACGGGTTGGGGAGACAAGCCAAATGTCAAAATCATATTTGGCCGATGGCAGGATGTTCTTCCTCAACTTGAATCTTATGATGGTATTTTCAATACCCTATATATAAATTACTTTCACTGTATGTAAATCTGCTTAATCTTAGAAGAACCAGCACTCTGCATATCTATGTCCATATGATAGATACCAATACATTTGAATTTTCTGGCATTAAAGTATCTTT
>NN48
AAAGGATTGGTTGCATGCATAGAAGTGCAGAAAGAGCTTGTTTTCTAACCGCCTGGCACTAAAAGTCACAAAAGAATGCTAGGTTTGTTCTGTAGGAGTGCAAGCAGCAATAAAACAATGGGTCCTTGATTGTGCAGGAGTGCAGGCAGAACTTGTTTTGGGAAGAATTGCAAGTCTTGAAAGGGGTAAGAATACTGAATATCTGGATCAACGAGTACTATACAGTGAGGACAGGTTGATGGATGAAGAGGGCAAAGGGGTTATGATGGCTTGGGAGAAGCCTTTGATGGAGGCCCATGCAAGGGCCATCTGTAGCGGTGATGAATGTGGCCACATACTCAATGTGGGGTTTGGTATGGGTCTCATAGACATTGCGATACAAAAATATAAGCCTGCATCTCATACTATCATCGAAGCTCATCCAGATGTTTATGCTCGAATGCAAGCAACGGGTTGGGGAGACAAGCCAAACGTCAAAATCATATTTGGCCGATGGCAGGATGTGCTTCCTCAGCTCAAATCTTATGATGGTATTTTCGATACCCTACATATAAATTACTTTGATTGTATGTGAATCTGCTTAATCTTAGAAGAACCAGCACTGTGCATATCTATGACCATATGATAGATGCAGATACGTTTGAATTTTTTGGCATTAAATTATCTTT
>PA42
TAAGGATTGGCTGATTGCACAGAAATGGAGAAAGAGCTAGTTTTCTAATCGCCGGGCACTTAAAGTCACAAAGAAATGCTTGGTTTGTTCTGTAGGAGTGCAGGCAGTATTAAAACAATGGGTCCTTGATTGTGCAGGAGTGCAGGCAGAGCTTGTTCTGGGAAGAATAGCAAGTCGTGAAAGGGGTAATAATACTGAATATCTGGATCAACGAGTGCTATACAGCGAGGACAGGTTGATGGATGAGGAGGGCAAAGGGGTTATGATGGCTTGGGAGAAGCCTTTGATGGAGTCCCATGCAAGGGCCATCTGTAGTGGGGGTGAATGTGGACACATACTCAATGTGGGGTTTGGTATGGGTCTCATAGACATTGCAATACAAAAGTACAAGCCTGCATCTCATACTATCATTGAAGCTCATCCAGATGTTTATGCTCGAATGCAAGCAATGGGTTGGGAAGACAAGCCAAACGTCAAAATCATATTTGGCCGATGGCAGGATGTGCTTGCTCAGCTAGAATCTTATGATGGTATTTTCAACACCCTATTTATAAATTATTCTCACTGTATTTTAATCTGCCTCATCTTAGAAGAACTAGCACTGTGCATTTCTACAACCATATGATAGATACAAATACGTTTGAATTTTTCGGCATTAAGTTATCTTT
>PB33
AGATGGCTTTACACCCCTGCACGCTGCTAAACACGGCCATTCTCCTGGACGAACGCCCTTCATCCCTCCGGCCTCTCTGCAGGTGATTTCGCCATGGAAGCCGGTCATCGATGCCTTTGACATACTTCTCAATGCAGGAATGCGGGCAGAGCTAGTTTTAGGAAAAATAACGAGGCCCCAAAACTCTAA---CACAGAGTATCTCGAACATCGAGTTCTTTATAGTGAAGACAAGCTCCTGGACGAGGAGGACAAAGGCGTTATGATGGCTTGGGAGAAGCCATTAATGGAGGCACATGCGAGGGCGGTGTGTAGCGGGGGTGAAAGTGGGCACATTCTCAATGTTGGGTTCGGCATGGGTCTGGTTGATGAGGCTATACAGAAGTATAAACCTGCATCTCACACTATAATTGAAGCTCACCCAGATGTCTATGCTCGTATGCAAGCAACAGGATGGGGAGACAAGCCCAATGTGAAGATCATATTTGGCCGATGGCAAGATGTTCTTCCTCAGCTGGAATCTTATGATGGTATGTTATGCCTTCTTCTAGGATTACATTT--TTTTTAACTTCTTGGGTTTTAATAGAAAAAAA--------------AGATTTTAGCATTACAAAATGACGCCAAACATAAGTTTCCTGAAAGTTCAAACTTTTGA
>PF1
AAAGGATTTCTTGAATCAATAGAAGCGCAGAGAGAGCTAGTTTCCTAAACGCCTGGCACTAAAAGTCACTAAGAAATGCTTGGTTTGTTCTGTAGGAGTGCAGGCAGTAATAAAACAATGGGTCCTTGATTGTGCAGGAGTGCAGGCAGAGCTTGTTCTGGGAAGAATAGCAAGTCGTGAAAGGGGTAATAATTCTGAATATCTGGATCAACGAGTGCTATACAGTGAGGACAGGTTGATGGATGAAGAGGGCAAAGGGGTTATGATGGCTTGGGAGAAGCCTTTAATGGAGGCCCATGCAAGGGCCATCTGTAGTGGGGATGAATGTGGACACATACTCAATGTGGGGTTTGGTATGGGTCTCATAGACATTGCGATACAAAAATATAAGCCTGCATCTCATACTATCATTGAAGCTCATCCAGATGTTTATGCTCGAATGCAAGCAACGGGTTGGGGAGACAAGCCAAATGTCAAAATAGTATTTGGCCGATGGCAGGATGTGCTTCCTCAGCTCGAATCTTATGATGGTATTTTCGATACCCTATATATAAATTACTTTCAATGTATATGAATCTGCTTAATCTTAGAAGAACCAGCAGTTTGCATATCTATGACGATGTGATAAATACAAATACGTTTGAATTTTTTGGCATGAAATTATCTTT
>PFM1
AAAGGATTGGTTGAGTGCACAGAAATGCAGAAAGAGCTAGTTTTCTAATCGATGGACACTTAAAGTCAGAAAGAAATGCTTGGTTTGTTCTGTAGGAGTGCAGGCAGTATTAAAACAACAAGTCCTTGATTGTGCAGGAGTGCAGGCAGAGCTTGTTCTGGGAAGAATAGCAAGTCGTGGAAGGGGTAATAATACTGAATATCTGGATCAACGAGTGCTATACAGCGAGAACAGGTTGATGGATGAAGAGGGCAAAGGGGTTATGATGGCTTGGGAGAAGCCTTTGATGGAGTCCCATGCAAGGGCCATCTGTAGTGGGGGTGAATGTGGACACATACTCAATGTGGGGTTTGGTATGGGTCTCATAGACATTGCAATACAAAAGTACAAGCCTGCATCTCATATTATCATTGAAGCTCATCCAGATGTTTATGCTCGAATGCAAGCAATGGGCTGGGGAGACAAGCCAAACGTCAAAATCATATTCGGCCGATGGCAGGATGTGCTTCCTCAGCTAGAATCTTATGATGGTATTTTCAGCACCCTATTTATAAATTATTTTCACTTTATGTTAATCTGCTTCATTTTAGTCCATCTCAAGTTCCACTTTGCTTTGAATTCGTTATCAACCAAGAATATCCAGATTTTTTTATGACCCATTGTGACTT
>PG28
AGATGGCTTTACACCCCTGCACGCTGCTAAACACGGCCATTCTCCTGGACGAATGCCCTTCATCCCTCCGGCCTCTCCGCTGGTGATTTCGCCATGGAAGCCGGTCACCGACGCCTTCGACCTACTTCTTAATGCAGGAATGCGGGCAGAGCTAGTTTTAGGAAAAATAACAAGGTCCCAAAACTCTAA---CACAGAATATCTCGAACAGCGAGTTCTTTATAGTGAAGATAAGCTCCTGGACGAGGAGAACAAAGGCGTTATGATGGCCTGGGAGAAGCCATTAATGGAAGCTCATGCAAGGGCGGTGTGTAGCGGAGGTGAAAGTGGGCACATTCTCAATGTTGGGTTCGGCATGGGTCTGGTTGATGAGGCTATACAGAAGTATAAACCTGCTTCTCACACTATAATTGAAGCTCACCCGGATGTCTATGCTCGAATGCACGCAACGGGATGGGGAGACAAGCCCAATGTGAAGATAATATTTGGCCGATGGCAAGATGTTCTTCCTCAGCTGGAATCTTATGATGGTATGTTATGCCCTCTTGTAGGATCACTTTC---TTTTAATTTCTTAGGTTTTAATTGAAATATGTTTTTATTATTACCGGAGAATAGCATTATAAAATGACGCCCAACACAAGGTTCCTGAAAGTTCAATTTATTGA
>PH2
AAAGGATTTCTTGAATCAATAGAAGCGCAGAGAGAGCTAGTTTCCTAAACGCCTGGCACTAAAAGTCACTAAGAAATGCTTGGTTTGTTCTGTAGGAGTGCAGGCAGTAATAAAACAATGGGTCCTTGATTGTGCAGGAGTGCAGGCAGAGCTTGTTCTGGGAAGAATAGCAAGTCGTGAAAGGGGTAATAATTCTGAATATCTGGATCAACGAGTGCTATACAGTGAGGACAGGTTGATGGATGAAGAGGGCAAAGGGGTTATGATGGCTTGGGAGAAGCCTTTAATGGAGGCCCATGCAAGGGCCATCTGTAGTGGGGATGAATGTGGACACATACTCAATGTGGGGTTTGGTATGGGTCTCATAGACATTGCGATACAAAAATATAAGCCTGCATCTCATACTATCATTGAAGCTCATCCAGATGTTTATGCTCGAATGCAAGCAACGGGTTGGGGAGACAAGCCAAATGTCAAAATAATATTTGGCCGATGGCAGGATGTGCTTCCTCAGCTCGAATCTTATGATGGTATTTTCGATACCCTATATATAAATTACTTTCAATGTATATGAATCTGCTTAATCTTAGAAGAACCAGCAGTCTGCATATCTATGACGATGTGATAAATACAAATACGTTTGAATTTTTTGGCATGAAATTATCTTT
>PM29
AGATGGCTTTACACCTCTGCACGCTGCTAAACACGGCCATTCTCCTGGACGAATGCCCTTCATCCCTCCGGCCTCTCTGCCGGTGATTTTGCCATGGAAGCCGGTCACCGACGCCTTCGACCTACTTCTCAATGCAGGAATATCGGCAGAATTAGTTTTAGGAAAAATAACAAGGTCCCAAAACTCCAA---TACAGAATATCTTGAACAGCGAGTTCTTTATAGTGAAGATAAGCTCCTGGACGAGGAGAACAAAGGCGTTATGATGGCTTGGGAGAAACCATTAATGGAGGCCCATGCAAGAGCGGTGTGTAGTGGAGGTGAAGGTGGACATATACTCAATGTTGGGTTCGGCATGGGTCTGGTTGATGAAGCCATACAGAAGTATAAACCTGCATGCCACACTATAATTGAAGCTCATCCGGATGTCTATGCTCGAATGCAAGCAACGGGATGGGGAGAGAAGCCCAATGTGAAGATCATATTTGGCCGATGGCAAGATGTTCTTCCTCAACTGGAGCCTTATGATGGTATGTTCTAACCTCTTCGAAGTTTAGTTTT-------------TTAGGTTTTAATGGAAGAATGATTTTATTATCACGGGAGATTAGCATTGCAAAATGACACCCAACACAGGGTTCCTGAAAGTTCAATTTTTTAA
>PS27
AGATGGCTTTACACCCCTGCACGCTGCTAAACACGGCCATTCTCCTGGACGAATGCCCTTCATCCCTCCGGCCTCTCCGCTGGTGATTTCGCCATGGAAGCCGGTCACCGACGCGTTCGACCTACTTCTTAATGCAGGAATGCGGGCAGAGCTAGTTTTAGGGAAAATAACAAGGTCCCAAAACTCTAA---CACAGAATATCTCGAACAGCGAGTTCTTTATAGTGAAGATAAGCTCCTGGACGAGGAGAACAAAGGCGTTATGATGGCGTGGGAGAAGCCATTAATGGAAGCTCATGCAAGGGCGGTGTGTAGCGGAGGTGAAAGTGGGCACATTCTCAATGTTGGGTTCGGCATGGGTTTGGTTGATGAGGCTATACAGAAGTATAAACCTGCTTCTCACACTATAATTGAAGCTCACCCGGATGTCTATGCTCGAATGCACGCAACGGGATGGGGAGACAAGCCCAATGTGAAGATAATATTTGGCCGATGGCAAGATGTTCTTCCTCAGCTGGAATCTTATGATGGTATGTTATGCCCTCTTGTAGGATCACTTTC---TTTTAACTTCTTAGGTTTTAATTGAAATATGTTTTTATTATTACCGGAGAATAGCATTACAAAATGACGCCCAACACAAGGTCCCTGAAAGTTCAATTTATTGA
>PS30
TAAGGATTGGTTGATTGCACAGAAATGCAGAAAGAGCTAGTTTTCTAATCGCCGGGCACTTAAAGTCACAAAGAAATGCTTGGTTTGTTCTGTAGGAGTGCAGGCAGTATTAAAACAATGGGTCCTTGATTGTGCAGGAGTGCAGGCAGAGCTTGTTCTGGGAAGAATAGCAAGTCGTGGAAGGGGTAATAATACTGAATATCTGGATCAACGAGTGCTATACAGCGAGGACAGGTTGATGGATGAGGAGGGCAAAGGGGTTATGATGGCTTGGGAGAAGCCTTTGATGGAGTCCCATGCAAGGGCCATTTGTAGTGGGGGTGAATGTGGACACATACTCAATGTGGGGTTTGGTATGGGTCTCATAGACATTGCAATACAAAAGTACAAGCCTGCATCTCATACTATCATTGAAGCTCATCCAGATGTTTATGCTCGAATGCAAGCAATGGGTTGGGAAGACAAGCCAAATGTCAAAATCATATTTGGCCGATGGCAGGATGTGATTCCTCAGCTAGAATCTTATGATGGTATTTTCAACACCCTATTTATAAATTATTTTCACTGTATTTTAATCTGCCTCATCTTAGAGGAACTAGCACTATGCATTTCTACAACCATATGATAGATACAAATACGTTTGAATTTTTCGGCATTAAGTTATCTTT
>PSF43
AAAGGATTTGTTGAATGCATAGAAGTCCAGAAAGAGCTTGTTTTCTAACCGCCTGGCACTTAAACTCACAAAGAAAAGCTAGGTTTGTTCTGTAGGAGTGCAGGCAGTAATAAAACAATGGGTCCTTGATTGTGCAGGAGTGCAGGCAGAACTTGTTTTGGGAAGAATAGCAAGTCGTGAAAGGGATAAGAATACTGAATATCTGGATCAACGAGTGCTATACAGTGAGGACAGGTTGATGGATGAAGAGGGCAAAGGGGTTATGATGGCTTGGGAGAAGCCTTTAATGGAGGCCCATGCAAGGGCCATATGTAGTGGGGGTGAGTGTGGACACATGCTCAATGTGGGGTTTGGTATGGGTCTCATAGACAATGCGATACAAAAATATAAGCCTGCATCTCATACTATCATCGAAGCTCATCCAGATGTTTATGCTCGAATGCAAGCAACGGATTGGGGAGATAAGCCAAACGTCAAAATCATATTTGGCCGGTGGCAGGATGTGCTTCCTCAGCTTGAATCTTATGATGGTATTTTCGATACCCTACATATAAATTACTTTGATTGTATGTGAATCTGCTTAATCTTAGAAGAACCAGCACTCTGCATATCTATGACCATATGCTAGATGCAGATACGTTTGAATTTTTTGGCATTAAATTATCTTT
>PTA0
GTAGAGCTAGTTTGGGAAAGAAAAAACCATGAAAGCCAAATTGTATTGGT--ATTGCACTTAAAGTCACAAATAAATGCTTGGTTTGTTCTGTAGGAGTGCAGACAATATTAAAACAATGGGTTCTTGATTGTGCAGGAGTGCAGGCAGAACTTGTTCTGGGACGAATAGCAAGTCGTGAAAGGGGAAATAATACTGAATATCTGGATCAACGAGTGCTATACAGTGAGGACAGGTTGATGGATGAAGAGGGCAAAGGGGTTATGATGGCTTGGGAGAAGCCTTTGATGGAGGCCCATGCAAGGGCCATCTGTAGTGGGGCTGAATGTGGACACATACTCAATGTGGGGTTTGGTATGGGTCTCATAGACACCGCAATACAAAAGTACAAGCCTGCATGTCATACCATCATTGAAGCTCATCCAGATGTTTATGCTCGAATGCAAGCAATGGGTTGGGGAGACAAGCCAAATGTCAAAATCATATTTGGCCGATGGCAGGATGTGCTTCCTCAGCTAGAATCTTATGATGGTATTTTCGACACCCTATTTATAAATTACTTTCATTATCTGTGAATCTGTTTCATCTTAGAAGAACTAGCACTCTGCATTTCTATGACCATATGATAGATACAAATTCGTTGGAATTTTTCGGCATTAGATAATCTTT
>RC54
---------------TGCATAGAAGTGCAGAAAGAGCTTGTTTTCTAACCGCCTGGCACTTAAAGTCACAAAGAAATGCCCGGTTTGTTCTGTAGGAGTGCAGTCAGTAATAAAACAATGGGTCCTTGATTGTGCAGGAGTGCAGGCAGAACTTGTTTTGGGAAGAATAGCAAGTCTTGAAAGGGGTAAGAATACTGAATATCTGGATCAACGAGTGCTATACAGTGAGGACAGGTTGATGGATGAAGAGGGCAAAGGGGTAATGATGGCTTGGGAGAAGCCTTTGATGGAGGCCCATGCAAGGGCCATCTGTAGCGGGGGTGAATGTGGACACATACTCAATGTGGGGTTTGGTATGGGTCTCATAGACATTGCGATTCAAAAATATAAGCCTGCATCTCATACTATCATCGAAGCTCATCCAGATGTTTATGCTAGAATGCAAGCAACGGGTTGGGGAGACAAGCCAAACGTCAAAATCATATTTGGCCGATGGCAGGATGTGCTTCCTCAGCTTGAATCTTATGATGGTATTTTCGATACCCTACATATAAATTACTTTGATTGTATGTGAACCTGCTTAATCTTAGAAGAACCAGCACTGTGCATATCTATGACCATGTGACAGATGCAGATACGTTTGAATTTTTTGGCATTAAA--------
>RR55
-------------------------------GA-----------CTAACCGCCTGGCACTTAAAGTCACAAAGAAATGCCAGGTTTGTTCTGTAGGAGTGCAGTCAGTAATAAAACAATGGGTCCTTGATTGTGCAGGAGTGCAAGCAGAACTTGTTTTGGGAAGAATAGCAAGTCTTGAAAGGGGTAAGAATACTGAATATCTGGATCAACGAGTGCTATACAGTGAGGACAGGTTGATGGATGAAGAGGGCAAAGGGGTAATGATGGCTTGGGAGAAGCCTTTGATGGAGGCCCATGCAAGGACCATCTGTAGCGGGGGTGAATGTGGACACATACTCAATGTGGGGTTTGGTATGGGTCTCATAGACATTGCGATACAAAAATATAAGCCTGCATCTCATACTATCATCGAAGCTCATCCAGATGTTTATGCTCGAATGCAAGCAACGGGTTGGGGAGACAAGCCAAACGTCAAAATCATATTTGGCCGATGGCAGGATGTGCTTCCTCAGCTTGAATCTTATGATGGTATTTTCGATACCCTACATATAAATTACTTTGATTGTATGTGAACCTGCTTAATCTTAGAAGAACCAGCACTGTGCATATCTATGACCATATGATAGATGCAGATACGTTTGAATTTTTTGGCATTAAATTATCTTT
>SA1
TAAGGATTGGTGGATTGCACAGGAATGCAGAAAGAGCTAGTTTTCTTATCGCCGGGCAATTAAAGTCACAAAGAAATGCTTGGTTTATTCTGTAGGAGTGCAGGCAGTATTAAAACAATGGGTCCTTGATTGTGCAGGAGTGCAGGCAGAGCTTGTTCTGGGAAGAATAGCAAGTCGTGGAAGGGGTAATAATGCTGAATATCTGGATCAACGAGTGCTATACAGCGAGGACAGGTTGATGGATGAGGAGGGCAAAGGGGTTATGATGGCTTGGGAGAAGCCTTTGATGGAGTCCCATGCAAGGGCCATCTGTAGTGGGGCTGAATGTGGACACATACTCAATGTGGGGTTTGGTATGGGTCTCATAGACATTGCGATACAAAAGTACAAGCCTGCATCTCATACTATCATTGAAGCTCATCCAGATGTTTATGCTCGAATGCAAGCAATGGGTTGGGGAGACAAGCCAAACGTCAAAATCATATTTGGCCAATGGCAGGATGTGCTTCCTCAGCTAGAATCTTATGATGGTATTTTCAACACCCTATTTATAAATTATTTTCACTGTATTTTAATCTGCTTCATCTTAGAAGAACTAGCACTCTGCATTTTTACAACCATATGATAGATACAAATACGTTTGAATTTTTCGGCATTAAGTTATCGTT
>SC0
AAAGGATTAGTTGATTGCATAGAAGTGCAGAAAGAGCTAGTTTTCTAGGCGCTCGACAC--TTAGTTACAAAGAAATGCTTGGTTTGTTCTGTAGGAGTGCAGGCAGTAATAAAACAATTTGTTATTGATTGTACAGGAGTGCAGGCAGAGCTTGTTCTGGGAAGAATAGCAAGTCGTGAAAGGGGTAATAATACTGAGTATCTGGATCAACGAGTGCTGTACAGTGAGGATAGGTTGATGGATGAAGAGGGCAAAGGGGTTATGATGGCTTGGGAGAAGCCTTTGATGGAAGCCCATGCAAGGGCCATCTGTAGTGGGGGTGAATGTGGACACATACTCAATGTGGGGTTTGGTATGGGTCTCATAGACATGGCGATACAAAAATATAAGCCTGCGTCTCATACTATCATTGAAGCTCATCCAGATGTTTATGCTCGAATGCAAGCTACAGGTTGGGGGGACAAGCCAAACCTCAAAATCATATTTGGCCGATGGCAGGATGTGCTACCTCAGCTTGAATCTTATGATGGTATTTTCGACACCCTATTTATAAATTACTTTCACTGTATGTGAATCAGCTTAATATTAGAAGAACCAGCACTTTGTATATCTATGATTATATGATAGATACCCATACATTTGAATTTTTTAGATTTAAATTATCTTT
>SE46
AGAAAAGTGGGAGTTTTGTCGGCAAAAATAAAAATAAAAATGG------------------AGTTATCTCTTGCAGTCACACCACCTCAAATTTTGTAGCTTTGTTTTGTGAATGATTGATTGATTTATGTATGCAGGGGTGCAGGCTGAGCTGATACTGGGCACAATTTGGCGCCGTGAAAAGCATACTAATACACAATACTTGGAGCAACGAGTGTTACACACTGAGGGCAATCTTATGGATGGAGAAAACAAAGCTGTTATGATGGCTTGGGAGAAGCCCCTGATGGAAGCCCATGCAAAGGCAGTGTGTAGTGGGGGTGAAGAAGCGCATATATTAAATGTTGGGTTTGGTTTGGGTCTTGTGGATACAGCTATACAACAGTATAAACCTGCATCCCACACTATAATTGAAGCACACCCAGATGTCTATGCTAGGATGCAATCCACGGGCTGGGGAGACAAGCCTAATGTGAATATCATGTTTGGTCGGTGGCAGGATGTTCTTTCTCAACTGGAATCTTATGATGGTATTTAGAAAACCTTTTCTCAATTCACGTT-----------------------------------------------------------------------------------------------------------
>SG23
CCAATTTTTTTTGACTGAACCCATGAATCGAACTAGCAAACCC-------ACTTAGGAATAACTTTTAGACCAATCTTTTTAGATAATATAATTGAAAAACATCTGGATAAATACTAATGACTGATTGATTGTGCAGGACTGCAGGCAGAACTTGTTTTGGGAAGAATAGCAATTCGTGAAAAGAGTAATAGTGCTGACTACCTGGAGCAACGAGTGCTCTACAGTGAGGATAGGCTAATGGATGAAGAGGGAAAAGGGGTCATGATGGCTTGGGAGAAACCCTTGATGGAGGCCCATGCACGGGCAGTCTGTGGTGGGGGTGAAGGTGGGCACATACTCAATGTGGGGTTTGGTATGGGGCTTGTAGACACAGCTATACAGAAGTATAAACCTGCGTCTCACACCACAATTGAGGCTCATCCAGATGTTTATGCTCGAATGCAAGCAACAGGTTGGGGAGACAAGCGCAATGTCAAAATCATATTTGGCCGATGGCAAGATGTGCTTCCTCAGCTAGAATCTTATGATGGTATTTTTTATTACATCCAAATTGCCCATTTTGGTTTTATGTCTGTCTGCTTAATTTTAGAAAAGTCTGCTCTCATAGAATGTGGTTCCTTTAAACATTCTAAAATCCTCGCATTTCTTTTCAACTTCTATAAATCAA
>SS22
CCAATTTTTTTTGACTGAACCCATGAATCGAACTAGCAAACCCACTAGTAACTTAGGAATAACTTCTAGACCAATCTTTTTACATGATATAATTGAAAAATATCTGGATAAATACTAATGACTGATTGATTGTGCAGGACTGCAGGCAGAACTTGTTTTGGGAAGAATAGCAATTCGTGAAAAGAATAATGGTGCTGACTACCTGGAGCAACGAGTGCTCTATAGTGAGGATAGGCTAATGGATGAAGAGGGAAAAGGGGTCATGATGGCTTGGGAGAAACCCTTGATGGAGGCCCATGCACGGGCAGTCTGTGGTGGGGGTGAAGGTGGGCACATACTCAATGTGGGGTTTGGTATGGGGCTCGTAGACACAGCTATACAGAAGTATAAACCTGCGTCTCACACCATAATTGAGGCTCATCCAGATGTTTATGCTCGAATGCAAGCAACAGGTTGGGGAGACAAGCGCAATGTCAAAATCATATTTGGCCGATGGCAAGATGTGCTTCCTCAGTTAGAATCTTATGATGGTATTTTTTATTACATCCAAATTGCCCATTTTAGTTTTATGTCTGTCTGCTTAATTTTAGAAAAGTCTGCTCTCATAGAATGTGGTTCCTTTAAACATTCTTAAATCCTTGCATTTCTTTTTAACTTATATAAATCAA
>SV36
ATATGATTGATTAACTGTACATGTTTTTTCATCCTCAACACTCGTACCGGCAAACAAAACATACTCAGAGAAAATGTTTTTAGAACTACCCTTTTGAACATGATGACCCAACTCTAATATTTTTGATTGGTTGGCAGGAGTGCAGGCAGAGCTAGTTTTGGGAAGAATAGCAATCCGTGATAAGAGTAACGGTGCTGAATATCTAGAACAGCGTGTGCTGTACAGTGAGGACAGGCTGATGGATGAGGAAGGCAAAGGGGTCATGATGGCTTGGGAGAAGCCCTTGATGGAGGCCCATGCAAGGGCTGTCTGTAATGGGGGCGAAGGTGGACATATACTCAATGTGGGGTTTGGTATGGGCCTTGTAGACACAGCAATTCAGCAGTACAAGCCTGCATCTCACACCATCATTGAAGCTCACCCTGACGTTTATGCTCGGATGCAAACAACGGGTTGGGGAGACAAGCCCAATGTCAAAATCATATTTGGCCTATGGCAAGATGTGCTTCCTCAGCTAGGGTCTTATGATGGTATGTCAAATTACTTCCAAACTGTCTATTTCTACTATAAACACGTGAAAGTGGTCGGTGTGGCATAAATTGCCTTTATATATATTTTTATTTTGAAAACAATACATCTTAAGGATGACAAATAGAAACGTTATCTAA
>TA17
TCATTTATTTCTACTTAAACCTGTATATGTAAAATGTGAAATATCTACCATTCTAGGTATGAAATCTACCATAATTTTTAGTGTTTGAACAAATGATGTACTTCCAAATAAATAACAATGGCTGATGGATTGTGCAGGACTGCAGACAGAGCTTGTTTTGGGAAGAATAGCAATCCATGACAAGAGTAACAATGCTGACTACCTTGAGCAACGAGTGCTCTACAGTGAGGATAGGTTAACGGATGAAGAGGGAAAAGGGGTCATGATGTCTTGGGAGAAGCCCTTGATGGAGGCCCATGCTCGGGCAGTCTGTGGTGGGGGTGAAGGTGGGCACATACTCAATGTGGGGTTTGGTATGGGGCTTATAGACACAGCTATACAGAAGTATAATCCTGCATCGCATACCATAATTGAGGCTCACCCAGATGTTTATGCTCGAATGCTAGCAACAGGCTGGGGAGACAAGCACAATGTCAAAATCATTTTTGGCCGATGGCAAGATGTGCTTCCTCAGCTAGAATCTTATGATGGTATTTTTTATTATATCCAAGTTTTGTATATCGCATTTATGTGCATCTGCTTAATTTTAGAAAAATCTGCTCTTTTAGAATGCAGTTCCTTCTAGCATTTTTAAATCCTTGTATTTTTTTCTTGCTCCTGTAAGTCGA
>TB39
TCAAAGCAAACTATTTGGTTAATAAGACCCTGACCCTGTACCCTGAACCCCCATCTGAATAAACCCTATGATCGAAAAGTAAAACAGTATG--------------GACTAAAAAGAAATGATTAATTGATTGTGCAGGAGTGCAGGCAGAGCTAGTTTTGGGAAGAATAGCATTTCATGAAAAGAGTAACAGTGCTGGTTATCTGGAGCAACGAGTGCTTTACAGTGAGGACAGGCTGATGGATGAAGAGGACAAAGGTGTCATGATGGCTTGGGAGAAGCCCTTGATGGAGGCTCATGCAAGGGCGGTCTGTAGTGGGGGTGAAGGTGGGAGCATACTCAATGTGGGGTTTGGTATGGGGCTTGTAGACATGGCTATGCAGCAGTACAAGCCTGCATCTCACACCATCGTTGAGGCTCATCCAGATGTTTATGCTCGAATGCAAGCAACGGGTTGGGGAGACAAGCCCAATGTCAAAATCATATTTGGCCGATGGCAAGATGTGATTCCTCAGCTAGAATCGTATGATGGTATTTGAAATTACTTTCAAACTGCTCATTTCTGTTTTATGTCTATCTGCTTTAACTTGAAAATGAATGCTATCATAGAATGTGATTCCTTGTGACACTCAGAAATCATTGCATTTCTTTTAAA--TTTGAAAACCAT
>TC31
CAATGGTTTTACGCCCCTGCACGCTGCTAAACACGGCCATTCTCCTGGACGAACGCTCTTCATCCCTCCGGCCTCTCTGCTGGCGATTTCGCCATGGAATCTGGTCACCGAAGCCTTCGACCTACTTCTCAATGCAGGAATGAGGGCAGAGCTAGTTTTAGGAAAAATAACAAAGTCCCAAAACTCTAA---CACAGAATATCTCGAACAGCGAGTTCTTTATAGTGAAGATAAGCTTGTGGACGAGGAGAAAAAAGGCGTTATGATGGCTTGGGAGAAGCCATTAATGGAGGCCCATGCAAGGGCGGTGTGTAGCGGAGGTGAAGTTGGACACATACTCAATGTTGGGTTCGGCATGGGTTTGGTTGATGAGGCTATACAGAAGTATAAGCCTGCATCTCACACTATAATTGAAGCTCACCCAGATGTCTATGCTCGAATGCAAGCAACGGGATGGATGGACAAAACCAATGTGAAGATCGTATTTGGCCGATGGCAAGATGTTCTTCCTCAGCTGGATTCTTATGATGGTATGTTTTGCCCTCTTTAAGGATTACTTATCTTCTTTTTCCTTTTAGGTTTTAATTGAAAACTATTTCTATTATTACCAGAGAATAGCATTAAAAAATGACACCCAAGACAGGGTTGATCTGACTTCGACTTAAGAC
>TN1
-----ACTTAATGAATAATGGTAAATACCTTTACCCTATACCCTAAATTCCTGTCTGAATAAACCCTATACCCAGTTGAAAAGGCAATATGATTGAAAAAAGTATGGACAAAAATAAATTATCGATTGATTTTGCAGGAGTGCAGGCAGAGTTAGTTTTGGGAAGAATAGAAATTCGTGAAAAGAGTAACAGCACTGGCTATCTGGAGCAACGAGTGCTCTACAGTGAGGACAGGCTGATGGATGAAGATGCCAAAGGGGTCATGATGGCTTGGGAGAACCCCTTAATGGAGGCCCATGCGAGGGCTGTCTGTAATAGGGGTGAAGGTGGGCACATACTCAATGTGGGGTTTGGTATGGGGCTCGTAGACACTGCTATACAGCAGTATAAGCCTGCATCTCACACCATCATTGAGGCCCACCCAGATGTTTATACTCGAATGCAAGCAACAGGTTGGGGAGACAAGTCCAATGTCAAAATCATATTTGGCCGATGGCAAGATGTGCTTCCTCAGCTAGAATCTTATGATGGTATTTGAAAATACTTACAAACTGCTTATCTCTATTTTATGTCTATCTGCATCATCTTTGAAAAGGTTTCTCTCATAGAATGTGGTTCCTTGTGACATTCATAAATCAATGCATTTCATTTAAAATTCTGAAAACCAT
>TO14
CAATTTTTTTTT-ACCAAACACGCAAGTCTAACTGTTGAACCCAGTAGTAACTTAGGAATAAATGCTAAACCAATCT-TTTAGATAATATATTTTAAAAATATCTGGATAAATATCAATCACTGATTGATTGTGCAGGACTGCAGGCAGAGCTTGTTTTGGGAAGAATAGCAATTCATGACAAGAGTAACAATGCTGACTACTTGGAGCAACGAGTGCTCTACAGTGAAGATAGGTTGATGGATGAAGAGGGAAAAGGGGTCATGATGGCTTGGGAGAAACCCTTAATGGAGGCCCATGCTCGGGCGGTCTGCAGTGTGGGTGAAGGTGGGCACATACTCAATGTGGGGTTTGGTATGGGGCTTGTAGACACAGCTATACAGAATTATAATCCTGCATCTCATACCATAATCGAGGCTCACCCAGATGTTTATGCTCGAATGCAAGCAACAGGCTGGGGAGACAAGCACAATGTCAAAATCATATTTGGCCGATGGCAAGATGTGCTTCCTCAGCTAGAATCTTATGATGGTATTTTTAATTACATCCAAATTGTGTATTTTGATTTTATGTCTGTCTGCTTAATTTTAGAAAAATCCGCTCTTATAGAATGCAGTTCCTTCAAGCATTTTTTAATCCTTCTATTTTTTTTAAACTTCTGTAAGTCCA
>TPL03
AAAGGATTGGTTGAATGCATAGAAGTGCAGAAAGAGTTTGTTTTCTAACCGCTTGGCACTTAAAGTGACAAAGAAATGCTAGGTTTGTTTTGTAGGAGTGCAGGCAGTAATAAAACAATGGGTCCTTGATTGTGCAGGAGTGCAGGCAGAACTTGTTTTGGGAAGAATAGCAAGTCGTGAAAGGGATAAGAATACTGAATATCTGGATCAACGAGTGCTATATAGTGAGGACAGGTTGATGGATGAAGAGGGCAAAGGGGTTATGATGGCTTGGGAGAAGCCTTTAATGGAGGCCCATGCAAGGGCCATCTGTAGTGGGGGTGAGTGTGGACACATACTCAATGTGGGGTTTGGTATGGGTCTCATAGACATTGCGATACAAAAATATAAGCCTGCATCTCATACTATCATCGAAGCTCATCCAGATGTTTATGCTCGAATGCAAGCAACGGGTTGGGGAGATAAGCCAAACGTCAAAATCATATTTGGCCGGTGGCAGGATGTGCTTCCTCAGCTTGAATCTTATGATGGTATTTTCGATACCCTACATATAAATTACTTTGATTGTATGTGAATCTGCTTAATCTTAGAAGAACCAGCACTCTGCATATCTATGACCATATGATAGATACAGATACGCTTGAATTTTTTGGCATTAAATTATCTTT
>WN5
AAATGAATATTCTATTCTCCAAATTTCAAACCAGAGATCACATTCTAATTACATTTGGCTAAAAATTAGAACCTAGACCCTACATTCTAAGGTCTTCATCTTAAACTTAATACATTATTGGTTG----ATTGTGCAGGAGTGCAGGCAGAGCTACTTTTGGGAAGAATAGCAAATCGGGATGAGGGTAAGAATACTAAGTATCTAGATCAGCGAGTGCTGTTAAGTGAAGACAGGCTGATGGATGAAGAAGGGAAAGGGGTCATGATGTCTTGGGAGAGTCCCTTGATGGAGGCCCATGCAAGGGCTGTCTGCAGTGCAGGTGAAGGTGCACATATTCTCAATGTCGGTTTTGGTATGGGTCTTGTAGATGTGGCTATACAAAAATATAATCCTGCGTCCCACACCATCATTGAAGCTCATCCAGATGTTTATGCTCGAATGCAAGCAACAGGGTGGGGAGATAAGGCCAATGTGAAAATCATATTCGGCCGATGGCAAGATGTTCTTCCTCAGTTAGACTCCTATGATGGTATTTCAAATTACCTCCAAACTGCTCAATATTATTGCATGCGAGTCTGCTTCA-TTTAGAAGAACTTGCACTGCATATATCTATGATTAAACAAAGTATTACAAAGATCATGGAAGGTTTTGTATGAAATTATCTTT
>WS10
CAAATTTTAGTTGATCAAACCTGCTAATCAAACTGGCAAAGCTGAGTACCACTTCGGAATAAATGCTAAACTATTCTATTTGGATAATATAATTGAAAAATGTCTGGATAAATATCAGTGACTCATTGATTGTGCAGGACTGCAGGCAGAGCTTGTTTTGGGAAGAATAGCAATTGGTGACAAGAGTAACAGTGCTGACTACCTACAGCAACGAGTGCTTTACAGTGAGGATAGGTTGATGGATGAAGAGGGAAAAGGGGTTATGATGGCTTGGGAGAAACCCTTGATGGAGGCCCATGCTCGTGCAGTCTGTAGTGGGGGTGAAGGTGGCCACATACTCAATGTGGGGTTTGGTATGGGTATTGTAGACACAGCTATACAGAAGTACAATCCTGCATTTCATACCATAATTGAGGCTCACCCAGATGTTTATGCTCGAATGCAAGAAGCAGGTTGGGGAGACAAGCACAATGTCAAAATCATATTTGGCCGATGGCAAGATGTGCTTTCACAGCTAGAGTCTTATGATGGTATTTTTTTTACATCCAAAATCGCTCCTTAAGATTAAATTTCTGTCTGCTTAATTTCAGAAA----TGCTCTTATAGAATGCAGTTGCTTTAAACGTTTTTAAATCCTTGCTTTTCTTTTAAACTTATGCAAGTCAA
>WW11
--------------------------------------------------ACTTCGGAATAAATGCTAAACTATTCTATTTGGATAATATAATTGAAAAATGTCTGGATAAATATCAGTGACTCATTGATTGTGCAGGACTGCAGGCAGAGCTTGTTTTGGGAAGAATAGCAATTGGTGACAAGAGTAACAGTGCTGACTACCTACAGCAACGAGTGCTTTACAGTGAGGATAGGTTGATGGATGAAGAGGGAAAAGGGGTTATGATGGCTTGGGAGAAACCCTTGATGGAGGCCCATGCTCGTGCAGTCTGTAGTGGGGGTGAAGGTGGCCACATACTCAATGTGGGGTTTGGTATGGGTATTGTAGACACAGCTATACAGAAGTACAATCCTGCATTTCATACCATAATTGAGGCTCACCCAGATGTTTATGCTCGAATGCAAGAAGCAGGTTGGGGAGACAAGCACAATGTCAAAATCATATTTGGCCGATGGCAAGATGTGCTTTCACAGCTAGAGTCTTATGATGGTATTTTTTTTACATCCAAAATCGCTCCTTAAGATTAAATTTCTGTCTGCTTAATTTCAG------------------------------------------------------------------------------
