# Supplementary material for: Development of a Target Enrichment Probe Set for Conifer (REMcon)
Source: Biology (Basel). 2024 May 22;13(6):361. doi: 10.3390/biology13060361 (PMC11200496; doi:10.3390/biology13060361)
Supplement: Supplementary file 1 [file biology-13-00361-s001.zip › biology-2960267-supplementary/Sup data/secapr_alignments_paralogs/93.fasta]

>AA3
GATTGTATTATGTGTGTGCTTCCACTACTGCTTACAGGAGTGTTAGGTGTTCCTAGTAGGGAAGAACAGCTTGATGAAGATCATTGATTTTACGAAGCACACTTAAGTATGGGGCTTGGACCTCATCTAATTCTTTTGAGTTGATTGATGCTGTGTGCTCTCTTTGTACCTTTGAAGAGCATCATAAAATCGTTATCAATGTACTCTGGGAGATGGTTGTCAGCACAAATGCAAATGTCAAAATCACTGCTGCTAATCTCTTGAAAGTTCTTGTGGCTTATGTGGACGCAAAGGTTGTATCAACCCAAATTTTACCTGCTTTGGTAACAATTGGTTCTGATCCAGATCTTAATGTCAAATACTCTAGTATAGATGCATTTGGTGTTGTTGCTCAACAGTTTA
>AAR4
---------------------------------------------------------------------------------------------------------------------------------------------------------------------GTACCTTTGAAGAGCATCATAAAATCGTTATCAATGTACTCTGGGAGATGGTTGTCAGCACAAATGCAAATGTCAAAATCACTGCTGCTAATCTCTTGAAAGTTCTTGTGGCTTATGTGGACGCAAAGGTTGTATCAACCCAAATTTTACCTGCTTTGGTAACAATTGGTTCTGATCCAGATCTTAATGTCAAATACTCTAGTATAGATGCATTTGGTGTTGTTGCTCAACAGTTTA
>AF1
GACTGTGTTATGTGTGTGCTTCCACTTCTGCTTACTGGGGTATTAGGTGTTGCTAGCAAGGAAGCACAACTTGATTAAGGTCATTAATTCTACGGAGCACACTTAAGCATGGTGCTTGGACCCCGTCTAATACTCCTGAGCTGATTGATGCTGTGCGCTTTTTCTGTACCTTTGAAGAGCATCATAGAATCATCATCAATGTACTTTGGGAGATGGTTGTCAGCACAAATGCAAATGTCAAAATCAGTGCTGCTAATATCTTGAAAGTTCTTGTGGCTTATGTGGATATGAAGGTTGCTTCAACACAAATTTTACCTGCTTTGGTAACACTTGGTTCTGATCCAAATCTTATTGTGAAGCATTCCAGTATAGATGCATTTGGTGCTGTTGCTCAACACTTCA
>AG2
GACTGTGTTATGTGTGTGCTTCCACTTCTGCTTACTGGGGTATTAGGTGTTGCTAGCAAGGAAGCACAACTTGATTAAGGTCATTAATTCTACGGAGCACACTTAAGCATGGTGCTTGGACCCCGTCTAATACTCCTGAGCTGATTGATGCTGTGCGCTTTTTCTGTACCTTTGAAGAGCATCATAGAATCATCATCAATGTACTTTGGGAGATGGTTGTCAGCACAAATGCAAATGTCAAAATCAGTGCTGCTAATATCTTGAAAGTTCTTGTGGCTTATGTGGATATGAAGGTTGCTTCAACACAAATTTTACCTGCTTTGGTAACACTTGGTTCTGATCCAAATCTTATTGTGAAGCATTCCAGTATAGATGCATTTGGTGCTGTTGCTCAACACTTCA
>AH26
AACTATCTGATGTGTGTTCTTCCATTACTGCTTACAGGGATATTAGGATTTCACAGCAGACAAGTACAACTTGATTAAGGTCATTGATTCTACGCAACACTCTTAAGCATGGTGCTTGGACGCCTTCTCATACACCTGAGATGATTGAGGGTATCCGATTTCTCTGTACATTTGAGGAGCATCATGGAATCATTGTCAGTGTACTTTGGGAAATGGTTGTCAGCACAAATGCAAATGTCAAAATCAGCGCTGCCAGCCTTTTCAAAGTTCTTGTTGCTTATGTGGATGGGAAAGTTGCTTCAACCCAAATTTTACCTGCTTTGATTACACTGGGTTCTGATCCAAATCTTAATGTCAAATATTCGAGTATTGATGCATTTGGAGCTATTGCTCAACACTTTA
>AME1
GATTGTATTATGTGTGTGCTTCCACTACTGCTTACAGGAGTGTTAGGTTTTCCTAGTAGGGAAGCACAGCTTGATTAAGATCATTGATTTTACGAAGCACACTTAAGCATGGTGCTTGGACCTCATCTAATTCTTCTGAGCGGATTGATGCTGTGCGCTTTCTTTGTACCTTTGAAGAGCATCATAAAATTGTTATCAATGTACTCTGGGAGATGGTTGTCAGCACAAATGCAAATGTCAAAATCACTGCTGCTAATCTCTTGAAAGTTCTCGTGGCTTATGTGGACACAAAGGTTGTATCAACCCAAATTTTACCTGCTTTGGTAACACTTGGTTCTGATCCAGATCTTAATGTCAAATACTCTAGTATAGATGCATTTGGTGCTGTTGCTCAACACTTCA
>AP25
GACTATGTGATGTGTGTTCTTCCATTACTGCTTACAGGGATATTAGGATTTCACAGTAGACAAGCACAACTTGATTAAGGTCGTTGATCCTACGCAGCACTCTTAAGCATGGTGCTTGGACGCCTTCTCATACACCTGAGCTGATTGAGGCTATCTGCTTTCTCTGTACCTTTGAGAAGCATCATGGAATCATTGTCAGTATACTTTGGGAAATGGTTGTAAGCACAAATGCAAATGTCAAAATCAGCGCTGCCAGCCTTTTCAAAGTTCTTGTTGCTTATGTGGACGTGAAAGTTGCTTCAACCCAGATTTTACTTGCTTTGATTACACTGGGTTCTGATCGAAATCTTAATGTCAAATATTCGAGTATTGATGCATTTGGAGCTGTTGCTCAGCACTTTA
>APA47
GACTGTGTTATGTGTCTGCTTCCACTTCTGCTTACAGGGGTATTAGGTGTTCCTAGCAAGGAAGCACAACTTGATTAAGGTCGTTGATTATACGGAGCACACTTCAGCATGGTGCTTGGACCCCATCTAATACTCCTGAGCTGATTGATGCTTTGCGCTTCCTCTGTACCTTTGAAGAGCATCATAGAATCATTATCAATGTACTTTGGGAGATGGTTGTCAGCGCAAATGCAAATGTTAAAATCAGTGCTGCTAATCTCTTGAAAGTTCTTGTGGCTTATGTGGATATGAAGGTTGCTTCAACACAAATTTTACCCGCTTTGGTAACACTTGGTTCTGATCCCAATCTTATTGTGAAGCACTCCAGTATAGATGCATTTGGTGCTGTTGCTCAACACTTCA
>AR2
GATTGTATTATGTGTGTGCTTCCACTACTGCTTACAGGAGTGTTAGGTTTTCCTAGTAGGGAAGCACGGCTTGATTAAGATCATTGATTTTACGAAGCACACTTAAGCATGGTGCTTGGACCGCATCTAATTCTTCTGAGCGGATTGATGCTGTGCGCTTTCTTTGTACCTTTGAAGAGCATCATAAAATTGTTATCAATGTACTCTGGGAGATGGTTGTCAGCACAAATGCAAATGTCAAAATCACTGCTGCTAATCTCTTGAAAGTTCTCGTGGCTTATGTGGACACAAAGGTTGTATCAACCCAAATTTTACCTGCTTTGGTAACACTTGGTTCTGATCCAGATCTTAATGTCAAATACTCTAGTATAGATGCATTTGGTGCTGTTGCTCAACACTTCA
>AS57
GACTGTGTTATATGTGTACTTCCACTACTGCTTACAGGGGTATTAGGTGTTTCTATCAGGGAAGCACAGCTTGATTACGGTCATTGATTCTAAGAAGCACACTTAAGCATGGTGCTTGGACCTCATCTACTAGTCCTGAGTTGATTGATGCTGTGCGCTTTCTTTGTACCTTTGTAGAGCATCATAGAATTATTATCAGTGTACTTTGGGAGATGGTTGTCAGCACAAATGCAAATGTCAAGATCACTGCTGTCAATCTCTTGCAAGTTCTTGTGCCTTATGTGGACATGAAGGTTGCTTCAGCACAAATTTTACCTGCTTTAGTAACTCTGGGCTCTGATCCAAATCTTATTGTTAAACACTCTAGCATATCTGCATTTGGAACTGTTGCTCAACACTTCA
>ASA51
GACTCTGTTATGTGTGTGCTTCCACTTCTGCTTACAGGGGTATTAGGTGTTCCTATCAGGAAAGCACAACTTGATTAAGGTCATTGATTCTACGGAGCACACTTAAGCATGGTCCTTGGACCCCATCTAATACTCCTGAGCTGATTGATGCTGTGCGCTTCCTCTGTACCTTTGAAGAGCATCATGGAATCATTATCAATGTACTTTGGGAGATGGTTGTCAGCACAAATGCAAATGTCAAAATTAGTGCTGCTAATCTCTTGAAAGTTCTTGT--------------------------------------------------------------------------------------------------------------------------------
>CB35
GACTGTGTGATGTGTGTGCTTCCGCTATTGCTTACAGGCATATTAGGATTTCACAGTAGACAAACACAACTTGATTAAGGTCTTTGATTCTACGCAGCACTATTAAGCATGGTGCTTGGACCCCATCTCATACTCCTGAGCTGATTGATGCTGTCCGCTTTCTCTGTACCTTTGAGGAGCATCATGGAATTATTGTCAGTGTACTTTGGGAGATGGTTGTTAGCACAAATGCCAATGTCAAAATCAGTGCTGCCAGCCTTTTCAAAGTTCTTGTTGCTTATGTGGACATGAAGGTTGCCTCAGCGCAAATTTTACCTGCTTTGATAACACTGGGTTCTGATCCAAATCTTAATGTCAAATATTCAAGTATTGATGCATTTGGAGCTGTTGCTCAACACTTCA
>CDE34
GACTGTGTGATGTGCGTGCTTCCGCTATTGCTTACAGGCATATTAGGATTTCACAGTAGACAAACACAACTTGATTAAGGTCTTTGATTCTACGCAGCACTATTAAGCATGGTGCTTGGACCCCATCTCATACTCCTGAGCTGATTGATGCTGTCCGCTTTCTCTGTACCTTTGAGGAGCATCATGGAATTATTGTCAGTGTACTTTGGGAGATGGTTGTTAGCACAAATGCCAATGTCAAAATCAGTGCTGCCAGCCTTTTCAAAGTTCTTGTTGCTTATGTGGACATGAAGGTTGCCTCAACGCAAATTTTACCTGCTTTGATAACACTGGGTTCTGATCCAAATCTTAATGTCAAATATTCAAGTATTGATGCATTTGGAGCTGTTGCTCAACACTTCA
>CF38
GACTGTGTTGTGTGTGTGCTTCCTCTATTGCTTACAGGGGTATTATATGTTTCGAGTAGGGAAGCATAACTTGATAACGGTCATTGATTCTGCAAAGCACACTTAAGAATGGTGCTTGGACCTCATCTACCACTCCTGAGCTGATTGATGTTGTGTGATTTCTTTGTACCTTTGAAGAGCGTCATAGAATTATTCTCAATGTACTCTGGGAGATGGTTGTGAGCACAAATGCAAATGTCAAGATCAGTGTTGCTTATCTCTTGAAAGTTCTTGTGGCTTATGCAAACATGAAAGTTACTTCAACATAAATTTTACCTGCTTTGGTAACACTTAGTTCTGGTCCAAATGTTATTATCAAATACTCCAGTATAGATGCATTTGGATTTGTTGCTCAGCCCTTCA
>CH19
ATGGAATGCATATGTGTACTTCCACTACTGCTTACTGGAGTACTAGATGTTTCTAGTAGGGAAGCACAGCTTGATTGTGACCATTGATTTTATGAAGTACACTTAAGCATGGTGCTTGGACCTCATCTACTAGTCCTGAGTTGATTGATGCTGTGCGCTTTCTTTGTACCTTTGAAGAGCATCACAGAATTATTATCAGTGTGCTTTGGGAGATGGTTGTCAGCACGAATGCAAATGTCAAGATCAGTGCTGTTAATCTCTTACAAGTTCTTGT--------------------------------------------------------------------------------------------------------------------------------
>CHA37
GACTGTGTTATGTGTGTGCTTCCTCTATTGCTTACAGGGGTATTAGGTGTTTCTAGTAGGGAAGCACAGCTTGATTACGGTCATTGATTCTGCGAAGCACACTTAAGAATGGTGCTTGGACCTCATCTACAACTCCTGAGCTGATTGATGCTGTGCGATTTCTTTGTACCTTTGAAGAGCATCATAGCATTATTCTCAATGTACTTTGGGAGATGGTTGTGAGCACAAATGCAAATGTCAAGATCAGTGCTGCTAATCTCTTGAAAGTTCTTGTGGCTTATGTGAACATGAAAGTTGCTTCAACACAAATTTTACCTGCTTTGGTAACACTTGGTTCTGATCCAAATCTTATTGTCAAATACTCCAGTATAGATGCATTTGGAGCTGTTGCTCAGCACTTCA
>CJ24
GACTGTGTTATATGTGTACTTCCACTACTGCTTACAGGGGTACTAGGTGTTTCTAGTAGGGAAGCACATCTTGATTACAACCATTGATTCTGCGAAGTACACTTAAGCATGGTGCTTGGACCCCATCTACTAGTCCCAAGTTGATTTATGCTGTGCACTTTATTTATACCTTTGAAGAGCATCATAAAATTATTATCAGTGTACATTCCGAGATGGTTGTCAGCCCAAATGTGAATGTCAAGATCACTGTTGTTAATCTCTTTCAAGCTCTTGTGCCTTATGTAGACATGAAAGTTGCTTCAACTCAAAGCTTACCTGTTTTAATAACACTGGATTCTGATCCAAATCCTATTGTTAAATACTTTAGCATAAATACGTTCTGAACTGTTGCTGAACACTTGA
>CK7
GACTGTGTTATATGTGTACTTCCACTACTGCTTACAGGGGTATTAGGTGTTTCTAGTAGGGAAGCACAGCTTGATTACGGTCATTGATTCTACGAAACACACTTAAGCATGGTGCTTGGACCTCATCTACTAGTCCTGAGCTGATTGACGCTGTGCGCTTTCTTTGTACCTTTGAAGAGCATCATAGAATTATTATCAGTGTACTTTGGGAGATGGTTGTCAGCACAAATGCAAATGTCAAGATCAGTGCTGTTAATCTCTTGAAAGTTCTTGTGCCTCATGTGGACATGAAAGTTGCTTCAACACAAATTTTACCTGCTTTAGTAACACTTGGTTCTGATCCAAATCTTATTGTCAAATACTCTAGCATAGATGCATTTGGAACTGTGGCTCAACACTTCA
>CL6
GACTGTGTTATATGTGTACTTCCACTACTGCTTACAGGGGTATTAGGTGTTTCTAGTAGGGAAGCACAGCTTGATTACGGTCATTGATTCTACGAAACACACTTAAGCATGGTGCTTGGACCTCATCTACTAGTCCTGAGCTGATTGACGCTGTGCGCTTTCTTTGTACCTTTGAAGAGCATCATAGAATTATTATCAGTGTACTTTGGGAGATGGTTGTCAGCGCAAATGCAAATGTCAAGATCAGTGCTGTTAATCTCTTGAAAGTTCTTGTGCCTCATGTGGACATGAAAGTTGCTTCAACACAAATTTTACCTGCTTTAGTAACACTTGGTTCTGATCCAAATCTTATTGTCAAATACTCTAGCATAGATGCATTTGGAACTGTTGCTCAACACTTCA
>CM9
AACTGTATCATATCTGTACTTCCATTGCTGCTTACAGGAGTATTAGGTGTTTCTAGTAGGGAAGCACAGCTTGATTACAGTCATTGATTCTACGCAACACACTTAAGCATGGTGCTTGGACTTCATCTACTAGTCCTGAGCTGATTAATGCTGTGCGATTTCTGTGTACCTTCGAAGAACATCATAGAATTGTCATTAGTGTACTTTGGGAGATGGTTGTCAGCACAAATTCAAATGTCAAGATCACTGCTGTTAATCTCTTGCAAGTTCTTGTACCATATGTAGACATGAAAGTTGCTTCAACACAAATTTTACCTGCTCTAGTAACACTGGGTTCCGATCCAAATCTTATTGTTAAATATTCTAGCATAGACGCATTTGGAACTGTTGCTCAACATTTCA
>CO8
GACTGTAACATAGCTGTACTTCCCTTGCTGCTTACAGGAGTATTAGGTGTTTCTAGTAGGGAAGCACAGCTTGATTACAGTCATTGATTCTACGCAACACACTTAAGCATGGTGCTTGGACTTCATCTACTAGTCCTGAGTTGATTAATGCTGTGCGATTTCTGTGTACCTTCGAAGAACATCATAGAATTGTTATTAGTGTACTTTGGGAGATGGTTGTCAGCACAAATTCAAATGTCAAGATCACTGCTGTTAATCTCTTGCAAGTTCTTGTACCATATGTAGACATGAAAGTTGCTTCAACACAAATTTTACCTGCTCTAGTAACACTGGGTTCTGATCCAAATCCTATTGTTAAATACTCTAGCATAGACGCATTTGGAACTGTTGCTCAACATTTCA
>CP16
GATTGTGTCATATGTGTACTTCCACTGCTGCTTACAGGAGTATTAGGTGTTTCTAGTAGGGAAGCACAGCTCGATTACGGTCATTCATCCTACGAAACACACTTAAGCATGGTGCTTGGACCTCATCTACTAGTCCCGAGTTGATTGATGCTGTGCGCTTTCTTTGTACCTTTGAAGAGCATCATAGAATTATTATCAGTGTACTTTGGGAGATGGTTGTCAGCACAAATGCGAATGTCAAGATCAGTGCTGTTAATCTATTGCAAGTTCTTGTGCCATATGTAGACATGAAAGTTGCTTCAACACAAATTTTACCTGCTTTAGTAACATTGGGTTCTGATCCAAATCTTATTGTTAAATACTCTAGCATAGATGCGTTCGGAACTGTTGCTCAACACTTCA
>CP161
GATTGTGTCATATGTGTACTTCCACTGCTGCTTACAGGAGTATTAGGTGTTTCTAGTAGGGAAGCACAGCTCGATTACGGTCATTCATCCTACGAAACACACTTAAGCATGGTGCTTGGACCTCATCTACTAGTCCCGAGTTGATTGATGCTGTGCGCTTTCTTTGTACCTTTGAAGAGCATCATAGAATTATTATCAGTGTACTTTGGGAGATGGTTGTCAGCACAAATGCGAATGTCAAGATCAGTGCTGTTAATCTATTGCAAGTTCTTGTGCCATATGTAGACATGAAAGTTGCTTCAACACAAATTTTACCTGCTTTAGTAACATTGGGTTCTGATCCAAATCTTATTGTTAAATACTCTAGCATAGATGCGTTCGGAACTGTTGCTCAACACTTCA
>CR44
GACTCCATTATGTGTGTGCTTCCACTATTACTTACGGGCGTGTTAGGTGTTCCTAGTAGGCAAGAGCAGCTTGATTGAGATCATTGGTACTACGGAGTACGCTGAAACATGGTGCTTGGACACCATCACATTCTCCGGAGCTGATTGATGCCATTCGCTTTCTTTGTACCTTTGAAGAGCATCATGGAATTGTTGTCAGTGTATTATGGGAGATGGTCGTCAGCACAAATGCGAATGTCAAAATCAGTGCTTCTAATCTTTTGAAAGTTCTTGTAGCATATGTAGATGTGAAGGTTGCTTCCACACAAATTTTGCCTGCTTTGGTAACACTGGGTTCTGATCCAAATCTTAATGTCAAATACTCGAGTATTGATGCATTTGGAGCTGTTGCTCAGCATTTCA
>CT15
GATTGTTTCATATGTGTACTTCCACTGCTTCTTACAGGAGTATTAGGTGTTTCTAGTAGGGAAGCACAGCTTGATTAAAGTCATTCATTCTACGAAACACACTTAAGCATGGTGCTTGGACCTCATCTACTAGTCCTGAGTTGATTGATGCTATGCGCTTTCTTTGTACCTTTGAAGAGCATCATAGAATTATTATCAGTGTACTTTGGGAGATGGTTGTCAGCACAAATGCAAATGTCAAGATCAGTGTTGTTAATCTATTGCAAGGTCTTGTGCCATATGTAGACATGAAATTTGTTTCAACACAAATTTTACCTGCTTTAGTAACATTGGGTTCTGATCCAAATCTTATTGTTAAATACTCTAGCATAGATGCCTTCGGAACTGTTGCTCAACACTTCA
>DA12
---------------------------------------------------------------------------------------------------------------------------------------------------------------------GTACCTTTGAAGAGCATCATAGAATTGTTATTAGTGTACTTTGGGAGATGGTTGTCAGCACAAATGCGAATGTCAAGATCACTGCTGTTAATCTCTTGCAAGTTCTTGTGCCATACGTAGACATGAAAGTTGCTTCAACACAAATTTTACCTGCTTTAGTAACACTGGGTACTGATCCAAATCTTATTGTTAAATACTCTAGCATCGACGCATTTGGAACT----------------
>DB53
AACTGTGTAATGTGTGTGCTTCCACTTCTGCTTACTGGGGTATTAGGTGTTCCTCGCAGGGAAGCACAACTTGATTAAGGTCATTGATTCTACGGAGCACACTTAAGCATGGTGCTTGGACTCCGTCTAATACTCCTGAGCTGATTGATGCAGTGCGCTTCCTCTGTACCTTTGAAGAGCATCATAGAATCATCATCAATGTACTTTGGGAGATGGTTGTCAGCACAAATGCAAATGTCAAAATCAGTGCTGCCAATCTCTTGAAAGTTCTTGTGGCTTATGTGGATATGAAGGTTGCTTCAACGCAAATTTTACCTGCTTTGGTAACACTTGGTTCTGATCCAAATCTTATTGTGAAGCACTCAAGTATAGATGCATTTGGTGCTGTTGCTCAGCACTTCA
>DC1
AACTGTGTAATGTGTGTGCTTCCACTTCTGCTTACTGGGGTATTAGGTGTTCCTAGCAGGGAAGCACAACTTGATTAAGGTCATTGATTCTACGGAGCACACTTAAGCATGGTGCTTGGACTCCGTCTAATACTCCTGAGCTGATTGATGCAGTGCGCTTCCTCTGTACCTTTGAAGAGCATCATAGAATCATCATCAATGTACTTTGGGAGATGGTTGTCAGCACAAATGCAAATGTCAAAATCAGTGCTGCCAATCTCTTGAAAGTTCTTGTGGCTTATGTGGATATGAAGGTTGCTTCAACGCAAATTTTACCTGCTTTGGTAACACTTGGTTCTGATCCAAATCTTATTGTGAAGCACTCAAGTATAGATGCATTTGGTGCTGTTGCTCAGCACTTCA
>DD1
AACTGTGTTATCTGTGTGCTTCCACTTCTGCTGACTGGGGTATTAGGTGTTCCTAGCAGGGAATCCCAACTTGATTAAGGTCATTGATTCTACGGAGTACACTTAAGCATGGTGCTTGGATCCCGTCTAATACTCCTGAGCTGATTGATGCTGTGCGCTTCCTCTGTACTTTTGAAGAGCATCATAGAATCATCATCAATGTACTCTGGGAGATGGTTGTCAGCACAAATGCAAATGTCAAAATTAGTGCTGCTAATCTCTTGAAAGTTCTTGTGGCTTATGTGGATATGAAGGTTGCTTCAACACAAATTTTACCTGCTTTGGTAACACTTGGTTCTGATCCAAATATTATTGTGAAGCACTCCAGTATAGATGCATTTGGTGCTGTTGCTCAACACTTCA
>DIM50
AACTGTGTTATCTGTGTGCTTCCACTTCTGCTGACTGGGGTATTAGGTGTTCCTAGCAGGGAATCCCAACTTGATTAAGGTCATTGATTCTACGGAGTACACTTAAGCATGGTGCTTGGATCCCGTCTAATACTCCTGAGCTGATTGATGCTGTGCGCTTCCTCTGTACTTTTGAAGAGCATCATAGAATCATCATCAATGTACTCTGGGAGATGGTTGTCAGCACAAATGCAAATGTCAAAATTAGTGCTGCTAATCTTTTGAAAGTTCTTGTGGCTTATGTGGATATGAAGGTTGCTTCAACACAAATTTTACCTGCTTTGGTAACACTTGGTTCTGATCCAAATATTATTGTGAAGCACTCCAGTATAGATGCATTTGGTGCTGTTGCTCAACACTTCA
>FC13
GACTGTATCATTTCTGTACTTCCATTGCTACTTACAGGAGTATTATGTGTTTCTAGTAGGGAAGCACAGCTTGATTGCGGTCATTGATTCTACGAAACACACTTAAGCATGGTGCTTGGACTTCATCTACTAGTCCTGAGTTGATTAATGCTGTGCGATTTCTTTGTACCTTTGAAGAGCATCATAGAATTGTTATTAGTGTACTTTGGGAGATGGTTGTCAGCACAAATGCGAATGTCAAGATCACTGCTGTTAATCTCTTGCAAGTTCTTGTGCCATACGTAGACATGAAAGTTGCTTCAACACAAATTTTACCTGCTTTAGTAACACTGGGTTCTGATCCAAATCTTATTGTTAAATACTCTAGCATCAACGCATTTGGAACTGTTGCTCAGCACTTCA
>FTS1
GACTGTGTAATGTGCGTGCTTCCACTTCTGCTTACTGGGGTATTAGGTGTTCGTAGCAGGGAAGCACAACTTGATTAAGGTCATTGATTCTACGGAGCACACTTAAGCATGGTGCTTGGACTCCGTCTAATACTCCTGAGCTGATTGATGCAGTGCGCTTCCTCTGTACCTTTGAAGAGCATCATAGTATCATCATCAATGTACTTTGGGAGATGGTTGTCAGCACAAATGCAAATGTCAAAATCAGTGCTGCCAATCTCTTGAAAGTTCTTGTGGCTTATGTGGATATGAAGGTTGCTTCAACACAAATTTTACCTGCTTTGGTAACACTTGGTTCTGATCCAAATCTTATTGTGAAGCACTCAAGTATAGATGCATTTGGTGCTGTTGCTCAGCACTTCA
>FTS2
GACTGTGTAATGTGCGTCCTTCCACTTCTACTTACTGGGGTATTAGGTGTTCGTAGCAGGGAAGCACAACTTGATTAAGGTCATTGATTCTACGGAGCACACTTAAGCATGGTGCTTGGACTCCGTCTAATACTCCTGAGCTGATTGATGCAGTGCGCTTCCTCTGTACCTTTGAAGAGCATCATAGTATCATCATCAATGTACTTTGGGAGATGGTTGTCAGCACAAATGCAAATGTCAAAATCAGTGCTGCCAATCTCTTGAAAGTTCTTGTGGCTTATGTGGATATGAAGGTTGCTTCAACACAAATTTTACCTGCTTTGGTAACACTTGGTTCTGATCCAAATCTTATTGTGAAGCACTCAAGTATAGATGCATTTGGTGCTGTTGCTCAGCACTTCA
>GG1
GACTCTATCATGTGTGTACTTCCACTACTGCTTACAGGGGTGTTAGGTGTTCCTAGTAGGCAAGAACAACTTGACTGAGATCATTGGTTCTACAAAGTACCCTTAAGCATGGTGCTTGGACACCGTCTCATACTCCTGAGCTGATTGATGCTGTTCGCTTTCTATGTATGTTTGAAGAGCATCATGGAATCATTGTCAGTGTATTATGGGAGATGGTTGTCAGCACAAATGCAAATGTTAAAATCAGTGCTGCTAGTCTCTTGAAAGTCCTTGTAGCATATGTAGACATGAAGGTTGCTTCGACACAAATTTTGCCTGCTTTAGTAACACTGGGTTCTGATCCAAATCTTAATGTCAAATACTCAAGTATTGATGCATTTGGAGCTGTTGCTCAACACTTCA
>HB41
GACTGTGTTATGTGTGTGCTTCCACTTCTGCTTACAGGGGTATTAGGTGTTCCTAGCAAGGAAGCACAACTTGATTAAGGTCATTGATTCTACGGAGTGCACTTAAGCATGGTGCTTGGATCCCATCTAATACTCCTGACCTTATTGATGCTGTGCGCTTCCTCTGTACCTTTGAAGAGCACCATAGAATCATTATCAATGTACTTTGGGAGCTCGTTGTCAGCACAAATGCAAATGTCAAAATCAGTGCCGCTAATCTCTTGAAAGTTCTTGTGGCTTATGTGGACATGAAGGTTGCTTCAACACAAATTTTACCTGCTTTGGTAACGCTTGGTTCTGATCCAAATCTTATTGTCAAACACTCCAGTATAGATGCATTTGGAGCTGTTGCTCAACACTTCA
>JO20
GATTGTGTCATATGTGTACTTCCACTGCTGCTTACAGGAGTATTAGGTGTTTCTTGTAGGGAAGCACAGCTTGACTACGATCATTGATTCTACGAAACACACTTAAGCATGGTGCTTGGACCTCATCTACTAGTCCTGAGTTGATTGATGCTGTGCGCTTTCTTTGTACCTTCGAAGAGCATCACAGAATTATTATCAGTGTGCTTTGGGAGATGGTTGTCAGCATGAACGCAAATGTCAAGATCAGTGCTGTTAATCTCTTACAAGTTCTTGTGCCATATGTAGACATGAAAGTTGCTTCAACACAAATTTTACCTGCTTTAGTAACACTGGGTTCTGATCCAAATCTTATGGTTAAATACTCTAGCGTAGATGCATTTGGAACTGTTGCTAAACACTTCA
>JU21
GATTGTGTCATATGTGTACTTCCACTGCTGCTTACAGGAGTATTAGGTGTTTCTTGTAGGGAAGCACAGCTTGACTACGATCATTGATTCTACGAAACACACTTAAGCATGGTGCTTGGACCTCATCTACTAGTCCTGAGTTGATTGATGCTGTGCGCTTTCTTTGTACCTTCGAAGAGCATCACAGAATTATTATCAGTGTGCTTTGGGAGATGGTTGTCAGCATGAATGCAAATGTCAAGATCAGTGCTGTTAATCTCTTACAAGTTCTTGTGCCATATGTAGACATGAAAGTTGCTTCAACACAAATTTTACCTGCTTTAGTAACACTGGGTTCTGATCCAAATCTTATGGTTAAATACTCTAGCATAGATGCATTTGGAACTGTTGCTAAACACTTCA
>KE1
AATTTTGCCATGTTTAAACAAGCTCTTTCCAAGAGTGGAAATTAGGATATTTGTCAAAAGAGGGTGAAGAATGGTCCAAACTTCCAAAGTGTAAGGACACTCCATAAAATGATGTTGAATAGTTTACTCACAGCTTTTGCACAAAACACAAATGGAGGGACTCCGTTCTCCGAAGTGAGTATCATGGAATCATTGTCAGTATACTTTGCGAGATGGTTGTCAGCACAAATGCAAATGTCAAAATCAGTGTTGTCAAAATTTTCAAAGTTCTTATTGCTTATGTGGATATGAAAGTTGCTTTAACCCAACTTTTACCCGCTTTAATAACACTGGGTTCTGATCCAAATCTTAATGTCAAATATCCAAGTATCGATGCATTTGAAGTTGTTGCTCAACACTTCA
>LF2
GACTCTGTTATGTGTGTGCTTCCACTTCTGCTTACGGGGGTATTAGGTGTTCCTAGCAGGGAAGCACAACTTGATTAAGGTCATTGATTCTGCGGAGCACACTTAAACATGGTGCTTGGACCCCATCTAATACTCCTGAGTTGATTGATGCTGTGCGCTTCCTCTGTACCTTTGAAGAGCATCATAGAATCATTATCAATGTACTTTGGGAGATGGTTGTCAGCACAAATGCAAATGTCAAAATCAGTGCTGCTAATCTCTTGAAAGTTCTTGTGGCTTACGTTGACATGAAAGTTGCCTCAACACAAATTTTACCCGCTTTGGTAACACTTGGTTCTGATCCAAATCTTCTTGTGAAGCACTCCAGCATAGATGCATTTGGAGCTGTTGCTCAACACTTCA
>MC0
GACTGTGTTATGTGTGTGCTTCCACTTCTGCTTACAGGGGTATTAGGTGTACCTAGCAGGGAAGCACAACTAGATTAAGGTCATTGATTCTACGGAGCACACTTAAGCATGGTGCTTGGACCCCATCTAATTCTCCTGAGCTGATTGATGCTGTGCGCTTCCTCTGTACCTTTGAAGAGCATCATAGGATTATTATCAATGTATTTTGGGAGATGGTTGTCAGCACAAATGCAAATGTCAAAATCAGTGCTGCTAATCTTTTGAAAGTTCTTGTGGCTTATGTGGACGTGAAGGTTGCATCAACACAAATTTTACCTGCTTTGGTTACACTCGGTTCTGATCCAAATCTTATTGTGAAACACTCCAGCATAGATGCGTTTGGAGTTGTTGCTCAACACTTCA
>MT0
GACTGTGTTATGTGTGTGCTTCCACTTCTGCTTACAGGGGTATTAGGTGTCCCTAGCAGGGAAGCACAACTTGATTAAGGTCAATGATTCTACGTAGGACACTTAAGCATGGTGCTTGGATCCCGTCTAATACTCCCGAGCTGATTGATGCTGTGCGCTTCCTCTGTACCTTTGAAGATCATCATAGAATCATTATCAATGTACTTTGGGAGATGGTTGTCAGCACAAATGCAAATGTCAAAATCAGTGCTGCTAATCTCTTGAAAGTTCTTGTGGCTTACGTGGATATGAAGGTTGCTTCAACACAAATTTTACCCGCTTTGGTAACACTTGGTTCTGATCCAAATCTTATTGTGAAGCATTCCAGTATAGATGCATTTGGTGCTGTTGCTCAACACTTCA
>NN48
GACTGTGTTATGTGTGTGCTTCCACTTCTGCTTACTGGGGTATTAGGTGTTGCTAGCAGGGAAGCACAACTTGATTAAGGTCATTGATTCTACGGAGCACACTTAAGCATGGTCCTTGGACCCCGTCTAATACTCCTGAGCTGGTTGATGCTGTGCGCTTTCTCTGTACCTTTGAAGAGCATCATAGAATCATCATCAATGTACTTTGGGAGATGGTTGTCAGCACAAATGCAAATGTCAAAATCAGTGCTGCTAATCTCTTGAAAGTTCTTGTGGCTTATGTGGATATGAAGGTTGCTTCAACACAAATTCTACCTGCTTTGGTAACACTTGGTTCTGATCCAAATCTTATTGTGAAGCATTCCAGCATAGATGCATTTGGTGCTGTTGCTCAACACTTCA
>PA42
GACTGTGTTATGTGTGTGCTTCCACTTCTGCTTACAGGGGTTTTAGGTGTTCCTAGCAGGGAAGCACAGCTTGAATAAGGTCATTGATTCTACGCAGCACACTTAAGCATGGTCCTTGGACCCCATCTAATACTCCCGAGCTGATTGATGCTGTGCGCTTCCTCTGTACCTTTGAAGAGCATCATAGAATCATTATCAATGTACTTTGGGAGATGGTTGTCAGCACAAATGCAAATGTCAAAATCAGTGCTGCTAATCTCTTGAAAGTTCTTGTGGCTTACGTAGACATGAAGCTTGCTTCAACACAAATTTTACCTGCTTTGGTAACACTTGGTTCTGATCCAAATCTTATTGTGAAACACTCCAGCATAGATGCATTTGGAGCTGTTGCTCAACACTTCA
>PB33
GACTGTGTGATGTGCGTGCTTCCGCTACTGCTTGCAGGGATATTAGGGTTTCACAGTAGGCAAGCACAGCTTGATTAAGGTCATTGATTCTACGCAGTACTCTTAAGCATGGCGCTTGGACCCCATCTCATACTCCTGAGCTGATTGATGCTGTCCGCTTTCTCTGTACATTTGAGGAGCATCATGGAACCATTGTCGGTGTACTTTGGGAGATGGTTGTCAGCACAAATGCAAATGTCAAAATCACTGCTGCCAGTCTTTTCAAAGTTCTTGTTGCTTATGTGGACATGAAGGTTGCTTCAACACAAATTTTACCTGCTTTGATAACACTGGGTTCTGATCCAAATCTTAATGTCAAATATTCAAGTATTGATGCATTTGGAGCTGTTGCTCAACACTTCA
>PF1
GACTGTGTTATGTGTGTGCTTCCACTTCTGCTTACAGGGGTATTAGGTGTTCCTAGCAGGGAAGCACAACTTGATTAAGGTCATTGATTCTACGGAGCACACTTAAGCATGGCGCTTGGATGCCGTCTAATACTCCTGAGCTGATTGATGCTGTGCGCTTCCTATGTACCTTTGAAGAGCATCATAGAATCATTATCAATGTACTTTGGGAGATGGTTGTCAGCACAAATGCAAATGTCAAAATCAGTGCTGCTAATCTGTTGAAAGTTATTGTGGCTTACGTGGATATGAAGACTGCTTCAACCCAAATTTTACCCGCTTTGGTAACACTTGGTTCTGATCCAAATCTTATTGTGAAGCACTCCAGTATAGATGCATTTGGTGCTGTTGCTCAACACTTCA
>PFM1
GACTCTGTTATGTGTGTGCTTCCACTTCTGCTTACAGGGGTATTAGGTGTTCCTATCAGGAAAGCACAACTTGATTAAGGTCATTGATTCTACGGAGCACACTTAAGCATGGTCCTTGGACCCCATCTAATACTCCTGAGCTGATTGATGCTGTGCGCTTCCTCTGTACCTTTGAAGAGCATCATGGAATCATTATCAATGTACTTTGGGAGATGGTTGTCAGCACAAATGCAAATGTCAAAATTAGTGCTGCTAATCTCTTGAAAGTTCTTGTGGCTTACGTAGACATGAAGCTTGCTTCAACACAAATTTTACCCGCTTTGGTAACACTTGGTTCTGATCCAAATCTTATTGTGAAACACTCCAGCATAGATGCATTTGGAGCTGTTGCCCAACACTTCA
>PG28
GACTGTGTGATGTGCGTGCTTCCACTATTGCTTACAGGGATATTAGGATTTCACAGTAGACAAGCACAGCTTGATTAAGGTCATTGATTCTACGCAGTACTCTTAAGCATGGCGCTTGGACCCCATCCCATACTCCTGAGCTGATTGATGCTGTCCGCTTTCTCTGTACCTTTGAGGAGCATCATGGAATCATTGTCAGTGTACTTTGGGAGATGGTTGTCAGCACAATTGCAAATGTCAAAATCAGTGCTGCCAGCCTTTTCAAAGTTCTTGTTGCTTATGTGGATGTGAAGGTTGCTTCAACGCAAATTTTACCTGCTTTGATAACACTGGGTTCTGATCCAAATCTTAATGTCAAATATTCGAGTATTGATGTATTTGGAGCTGTTGCTCAACACTTCA
>PH2
GACTGTGTTATGTGTGTGCTTCCACTTCTGCTTACAGGGGTATTAGGTGTTCCTAGCAGGGAAGCACAACTTGATTAAGGTCATTGATTCTACGGAGCACACTTAAGCATGGCGCTTGGATGCCGTCTAATACTCCTGAGCTGATTGATGCTGTGCGCTTCCTATGTACCTTTGAAGAGCATCATAGAATCATTATCAATGTACTTTGGGAGATGGTTGTCAGCACAAATGCAAATGTCAAAATCAGTGCTGCTAATCTGTTGAAAGTTATTGTGGCTTATGTGGATATGAAGACTGCTTCAACCCAAATTTTACCCGCTTTGGTAACACTTGGTTCTGATCCAAATCTTATTGTGAAGCACTCCAGTATAGATGCATTTGGTGCTGTTGCTCAACACTTCA
>PM29
GATTGTGTGATGTGCGTGCTTCCGCTATTGCTTACAGGGATATTAGGATCTCACAGTAGACAAGCACAGCTTGATTAAGATCATTGATTCTACGCAGTACTCTTAAACATGGTGCTTGGACCCCATCTCATACTCCTGAGCTGATTGACGCTGTCCGCTTTCTCTGTACCTTTGAGGAGCATCATGGAATCATTGTCGGTGTACTTTGGGAGATGGTTGTCAGCACGATTGCAAATGTCAAAATCAGTGCTGCCAGCATTTTCAAAGTTCTTGTTGCTTATGTGGACACAAAGGTTGCTTCGACGCAAATTTTACCTGCTTTGATAACACTGGGTTCTGATCCAAATCTTCATGTCAAATATTCAAGTATTGATGCATTTGGAGCTGTTGCTCAACACTTCA
>PS27
GACTGTGTGATGTGCGTGCTTCCACTATTGCTTACAGGGATATTAGGATTTCACAGTAGACAAGCACAGCTTGATTAAGGTCATTGATTCTACGCAGTACTCTTAAGCATGGCGCTTGGACCCCATCCCATACTCCTGAGCTGATTGATGCCGTCCGCTTTCTCTGTACCTTTGAGGAGCATCATGGAATCATCGTCAGTGTACTTTGGGAGATGGTTGTCAGCACAATTGCAAATGTCAAAATCAGTGCTGCCAGCCTTTTCAAAGTTCTTGTTGCTTATGTGGATGTGAAGGTTGCTTCAACGCAAATTTTACCTGCTTTGATAACACTGGGTTCTGATCCAAATCTTAATGTCAAATATTCGAGTATTGATGTATTTGGAGCTGTTGCTCAACACTTCA
>PS30
GACTGTGTTATGTGTGTGCTTCCACTTCTGCTTACAGGGGTTTTAGGTGTTCCTAGCAGGGAAGCACAGCTTGAATAAGGTCATTGATTCTACGCAGCACACTTAAGCATGGTCCTTGGACCCCATCTAATACTCCCGAGCTGATTGATGCTGTGCGCTTCCTCTGTACCTTTGAAGAGCATCATAGAATCATTATCAATGTACTTTGGGAGATGGTTGTCAGCACAAATGCAAATGTCAAAATCAGTGCTGCTAATCTCTTGAAAGTTCTTGTGGCTTACATAGACATGAAGCTTGCTTCAACACAAATTTTACCCGCTTTGGTAACACTTGGTTCTGATCCAAATCTTATTGTGAAACACTCCAGCATAGATGCATTTGGAGCTGTTGCTCAACACTTCA
>PSF43
GACTGTGTTATGTGTGTGCTTCCACTTCTGCTTACTGGGGTATTAGGTGTTCCTAGCAGGGAAGCACAACTTGATTAAGGTCATTGATTCTACGGAGCACACTTAAGCATGGTGCTTGGACCCCGTCTAATACTCCTGAGCTGATTGATGCTGTGCGCTTTCTCTGTACCTTTGAAGAGCATCATAGAATCATCATCAATGTACTTTGGGAGATGGTTGTCAGCACAAATGCAAATGTCAAAATCGGTGCTGCTAATCTCTTGAAAGTTCTCGTGGCTTATGTGGATATGAAGGTTGCTTCAACACAGATTTTACCTGCTTTGGTAACACTTGGTTCTGATCCAAATCTTATTGTGAAGCACTCCAGTATAGATGCATTTGGTGCTGTTGCTCAACACTTCA
>PTA0
GACTGTGTTATGTGTGTGCTTCCACTTCTGCTTACAGGGGTATTAGGTGTTCCTAGCAGAGAAGCACAACTTGATTAAGGTCATTGATTCTACGGAGCACACTTAAGCATGGTGCTTGGACACCATCTAATACTCCTGAGCTGATTGATGCTGTGCGCTTCCTCTGTACCTTTGAAGAGCATCATAGAATCATTATCAATGTACTTTGGGAGATGGTTGTCAGCACAAATGCAAATGTCAAAATCAGTGCGGCCAATCTCTTGAAAGTTCTTGTGCCTTACGTGGACATGAAGGTTGCTTCAACACAAATTTTACCTGCTTTGGTAACACTTGGTTCTGATCCAAATGTTATTGTGAAACACTCCAGCATAGATGCATTTGGAGCTGTTGCTCAACACTTCA
>RC54
GACTGTGTTATGTGTGTGCTTCCACTTCTGCTTACTGGGGTATTAGGTGTTGCTAGCAGGGAAGCACAACTTGATTAAGGTCATTGATTCTACGGAGCACACTTAAGCATGGTGCTTGGACCCCGTCTAATACTCCTGAGCTGATTGATGCTGTGCGCTTTCTCTGTACCTTTGAAGAGCATCATAGAATCATCATCAATGTACTTTGGGAGATGGTTGTCAGCACAAATGCAAATGTCAAAATCAGTGCTGCTAATCTCTTGAAAGTTCTTGTGGCTTATGTGGATATGAAGGTTGCTTCAACACAAATTTTACCTGCTTTGGTAACACTTGGTTCTGATCCAAATCTTATTGTGAAGCACTCCAGTATAGATGCATTTGGTGCTGTTGCTCAACACTTCA
>RR55
GACTGTGTTATGTGTGTGCTTCCACTTCTGCTTACTGGGGTATTAGGTGTTGCTAGCAGGGAAGCACAACTTGATTAAGGTCATTGATTCTACGGAGCACACTTAAGCATGGTGCTTGGACCCCGTCTAATACTCCTGAGCTGATTGATGCTGTGCGCTTTCTCTGTACCTTTGAAGAGCACCATAGAAACATCATCAATGTACTTTGGGAGATGGTTGTCAGCACAAATGCAAATGTCAAAATCAGTGCTGCTAATCTCTTGAAAGTTCTTGTGGCTTATGTGGATATGAAGGTTGCTTCAACACAAATTTTACCTGCTTTGGTAACACTTGGTTCTGATCCAAATCTTATTGTGAAGCACTCCAGTATAGATGCATTTGGTGCTGTCGCTCAACACTTCA
>SA1
GACTGTGTTATGTGTGTGCTTCCACTTCTGCTTACAGGGGTATTAGGTGTTCCTAGTAGGGAAGCACAACTTGATTAAGGTCATTGATTCTACGCAGCGCACTTAAGCATGGTCCTTGGACCCCATCTAATACTCCTGAGCTGATTGATGCTGTGCGCTTCCTCTGTACCTTTGAAGAGCATCATAGAATCATTATCAATGTACTTTGGGAGATGGTTGTCAGCACAAATGCAAATATCAAAATCAGTGCTGCTAATCTCTTGAAAGTTCTTGTGGCTTACGTAGACATGAAGCTTGCTTCAACACAAATTTTACCCGCTCTGGTAACACTTGGTTCTGATCCAAATCTTATTGTGAAACACTCCAGCATAGATGCATTTGGAGCTGTTGCTCAACACTTCA
>SC0
GACTGTGTTATGTGCGTGCTTCCTCTTCTACTTACAGGGGTATTAGGTGTTCCTAGCAGGGAAGCACAACTTGATTAAGATCATTGATTCTACGGAGCACACTTAAGCATGGTGCTTGGACCCCGTCTAATACTCCTGAGCTAATTGATGCTGTGCGCTTCCTCTGTTCCTTTGAAGAGCATCATAGAATCATTATCAATGTACTTTGGGAGATGGTTGTCAGCACAAATGCAAATGTCAAAATCAGTGCTGCTAATCTCTTGAAAGTTCTTGTGGCTTACGTGGATATGAAGGTTGCTTCAACACAAATTTTACCCGCTTTGGTAACACTTGGTTCTGATCCAAATCTTATTGTGAAGCACTCCAGTATAGATGCATTTGGTGCTGTTGCTCAACACTTCA
>SE46
------------------------------------------------------------------------------------------------------------------------------------------------------------AATTTTCTCGCACCTTTGAAGAACATCATGGAATTGTTGTTGGTGTTCTATGGGAGATGGTTGTCAGCGTGGATGCAAATGTCAAAATCAGTGCTTCTAATCTTTTCAAAGTTCTTGTTGCATATGTGGATGTGAAGGTTGCTTCCACACAAATTTTGCCTGCCTTGGTAACGCTGGGTTCTGATCCAAATCTTAATGTTAAATACTCGAGTATTGATGCATTTGGAGCTGTTGCGCAACACTTTA
>SG23
GACTGTGTTATATGTGTACTTCCACTACTGCTTACAGGGGTATTAGGTGTTTCTAGTAGGGAAGCACAGCTTGATTACGGTCATTGATTCTACGAAGCACACTTAAGCATGGTGCTTGGACCTCATCTACTAGTCCCGAGTTGATTGACGCTGTGCGCTTTCTTTGTACCTTTGAAGAGCATCATAGAATTATTATCAGTGTACTTTGGGAGATGGTTGTCAGCACGAATGCAAATGTGAAGATCACTGCTGTTAATCTCTTGCAAGTTCTTGTGCCCTATGTGGACATGAAAGTTGCTTCAACACAAATTTTACCTGCTTTAGTAACAATGGGTTCTGATCCAAATCTTATTGTTAAATACTCTAGCATAGGTGCATTTGGAACTGTTGCTCAACACTTCA
>SS22
GACTGTGTTATATGTGTACTTCCACTACTGCTTACAGGGGTATTAGGTGTTTCTAGTAGGGAAGCGCAGCTTGATTACGGTCATTGATTCTACGAAGCACACTTAAGCATGGTGCTTGGACCCCATCTACTAGTCCCGAGTTGATTGACGCTGTGCGCTTTCTTTGTACCTTTGAAGAGCATCATAGAATTATTATCAGTGTACTTTGGGAGATGGTTGTCAGCACGAATGCAAATGTCAAGATCACTGCTGTTAATCTCTTGCAAGTTCTTGTGCCCTATGTGGACATGAAAGTCGCTTCAACACAAATTTTACCTGCTTTAGTAACACTGGGTTCTGATCCAAATCTTATTGTTAAATACTCTAGCATAGATGCATTTGGAACTGTTGCTCAACACTTCA
>SV36
GATTGTGTCATGTGTGTGCTTCCACTACTGCTTACAGGGGTATTGGGTGTTCCTAGTAGGGAAGCACAGCTTGATTGAGGTCATTGATTCTACGAACCACACTTAAGCATGGTGCTTGGACCTCATCTAATATTCCTGAGCTTATTGACGCCGTGCGATTTCTCTGTACCTTTGAAGAGCAGCATAGAATCATTCTCAGTGTACTTTGGGAGATGGTTGTCAGCACAAATGCAAATGTCAAAATAACTGCTGCTAATCTTTTCAAAGTTCTTGTGGCTTATGTGGACATGAAAGTTGCTTCAACACAAATTTTACCTGCTTTGGTAACACTTGGTTCTGATCCAAATCTTGATGTAAAACATTCCAGTATAGATGCATTTGGAGCTGTTGCACAACATTTCA
>TA17
GATTGTGTTATATGTGTACTTCCACTGCTGCTTACAGGAGTATTAGGTGTTTCTAGTAGGGAAGCACAGCTTGATTACGATCATTGATTCTACGAAACACTATTAAGCATGGTGCTTGGACCTCATCTACTTGTCCTGAGTTGATTGATGCTGTGCGCTTTCTTTGTACCTTTGAAGAACATCATAGAATTATTATCAGTGTGCTTTGGGAGATGGTTGTCAGCACAAATGCAAATGTCAAGATTAGTGCTGTCAATCTCTTGCAAGTTCTTGTGCCATATGTAGACATGAAAGTTGCTTCAACTCAAATTTTACCTGCTTTAGTAACACTGGGTTCTGATCCAAATCTTATTGTTAAATACTCTAGCATAGATGCATTCGGAACTGTTGCTAAACACTTCA
>TB39
GACTGTATTATGTGTGTGCTTCCACTACTGCTTAAAGGGGTATTAGGTGTCTCTAGTAGGGAAGCACAGCTTGATTACGGTCATTGATTTTACGAAGCACACTTAAGCATGGTGCTTGGACCTCATCTACTACTCCTGAGCTGATTGATGCTGTTCGCTTTCTTTGTACCTTTGAAGAGCATCATAGAATTATTATCAGTGTACTTTGGGAGATGGTTGTCAGCACAAATGCAAATGTCAAGATCAGCGCTGCTAATCTCTTGAAAGTTCTTGTCGCATATGCAGACATTAAAGTTGCTTCAACACAAATTTTACCTGCTTTGGTAACACTTGGTTCTGATCCAAATCTTATTGTCAAATACTCCAGTATAGATGCATTTGGAGCTGTTGCTCAACACTTCA
>TC31
GACTGTATGTTGTGCGTGCTTCCGTTATTGCTTACAGGGATATTAGGATTTCACAGTAGACAAGCACAGCTTGATTAAGGTCATTGATTCTACGTAACACCCTTAAGCATGGTGCTTGGACCCCATCTGACACTCCTGAGCTGATTGATGCTGTCCGCTTTCTCTGTACCTTTGAGGAGCATCATGGAATCATTGTCAGTGTACTTTGGGAGATGGTTGTCAGCACAAATGCAAATGTCAAAATCAGTGCTGCCAGCCTTTTCAAAGTTCTTGTTGCTTATGTGGACATGAAAGTTGCTTCAACACAAATTTTACCTGCTTTGATAACACTGGGTTCTGATCCAAATCTTAATGTCAAATATTCGAGTATTGATGCATTTGGAGCTGTTGCTCAACACTTCA
>TN1
GACTGTGTTATGTGTGTGCTTCCTCTACTGCTTACAGGGTTATTAGGTGTTTCTGGTAGGGAAGCACAGCTTGATTACAGTCATTGATTCTACGAAGCACACTCAAACATGGTGCTTGGACCTCATCTACTACTCCTGAGCTGATTGATGCTGTGCGCTTTCTTTGTACCTTTGAAGAGCATCATAAAATTATTATCAGTGTACTTTGGGAGATGGTTGTCAGCACAAATGCAAATGTCAAGATCAGTGCTGCTAATCTCTTGAAAGTTCTTGTGGCTTATGTGGACATGAAATTTGTTTCAACGCAAATTTTACCTGCTTTGGTAACACTTGGTTCTGATCCAAATCTTATTGTCAAATACTCCAGTATAGATGCATTTGGAGCTGTTGCTCAACACTTCA
>TO14
GATTGTGTCATATGTGTACTTCCACTACTGCTTACAGGAGTATTGGGTGTTTCTAGTAGGGAAGCACAGCTTGATTACGGTCATTGATTCTACGAAACACACTTAAGCATGGTGCTTGGACCTCATCTACTAGTCCTGAGTTGATTGATGCTGTGCGCTTTCTTTGTACCTTTGAAGAGCATCATAGAATTATTATCAGTGTACTTTGGGAGATGGTTGTCAGCACAAATGCGAATGTCAAGATCAGTGCTGTTAATCTCTTGCAAGTTCTTGTGCCATATGTAGACATGAAAGTTGCTTCGACACAAATTTTACCTGCTTTAGTAACACTGGGTTCTGATCCAAATCTTCTTGTTAAATACTCTAGCATAGATGCATTCGGAACTGTTGCTCAACACTTCA
>TPL03
GACTGTGTTATGTGTGTGCTTCCACTTCTGCTTACTGGGGTATTAGGTGTTCCTAGCAGGGAAGCACAACTTGATTAAGGTCATTGATTCTACGGAGCACACTTAAGCATGGTGCTTGGACTCCGTCTAATACTCCTGAGCTGATTGATGCTGTGCGCTTTCTCTGTACCTTTGAAGAGCATCATAGAATCATCATCAATGTACTTTGGGAGATGGTTGTCAGCACAAATGCAAATGTCAAAATCGGTGCTGCTAATCTCTTGAAAGTTCTTGTGGCTTATGTGGATATGAAGGTTGCTTCAACACAGATTTTACCTGCTTTGGTAACACTTGGTTCTGATCCAAATCTTATTGTGAAGCACTCCAGTATAGATGCATTTGGTGCTGTTGCTCAACACTTCA
>WN5
GATTGTATTATGTGTGTGCTTCCACTACTGCTTACAGGAGTGTTAGGTTTTCCTAGTAGGGAAGCACAGCTTGATTAAGATCGTTGATTTTACGAAGCACACTTAAGCATGGTGCTTGGACCTCATCTAATTCTTCTGAGCTGATTGATGCTGTGCGCTTTCTTTGTACCTTTGAAGAGCATCATAAAATCATTATCAATGTACTCTGGGAGATGGTTGTCAGCACAAATGCAAATGTCAAAATCACTGCTGCTAATCTCTTGAAAGTTCTCGTGGCTTATGTGGACACGAAGGTTGTATCAACCCAAATTTTACCTGCTTTGGTAACACTTGGTTCTGATCCAGATCTTAATGTCAAATACTCTAGTATAGATGCATTTGGTGCTGTTGCTCAACACTTCA
>WS10
GACTGTATCATATCTGTACTTCCATTGCTGCTTACAGGAGTATTATGTGTTTCTAGTAGGGAAGGACAGCTTGATTGCGGTCATTGATTCTACGAAACACACTTAAGCATGGTGCTTGGACTTCAACTACTAGTCCTGATTTGATTAATGCTGTGCGATTTCTTTGTACCTTTGAAGAGCATCATAGAATTGTTATTAGTGTACTTTGGGAGATGGTTGTCAGCACAAATGCGAATGTGAAGATCACTGCTGTTAATCTCTTGCAAGTTCTTGTGCCATATGTAGACATGAAAGTTGCTTCAACACAAATTTTACCTGCTTTAGTAACACTGGGTTCTGATCCAAATCTTATTGTTAAATACTCTAGCATAGACGCATTCGGAACTGTTGCTCAACACTTCA
>WW11
GACTGTATCATATCTGTACTTCCATTGCTGCTTACAGGAGTATTATGTGTTTCTAGTAGGGAAGGACAGCTTGATTGCGGTCATTGATTCTACGAAACACACTTAAGCATGGTGCTTGGACTTCAACTACTAGTCCTGATTTGATTAATGCTGTGCGATTTCTTTGTACCTTTGAAGAGCATCATAGAATTGTTATTAGTGTACTTTGGGAGATGGTTGTCAGCACAAATGCGAATGTGAAGATCACTGCTGTTAATCTCTTGCAAGTTCTTGTGCCATATGTAGACATGAAAGTTGCTTCAACACAAATTTTACCTGCTTTAGTAACACTGGGTTCTGATCCAAATCTTATTGTTAAATACTCTAGCATAGACGCATTCGGAACTGTTGCTCAACACTTCA
