# Supplementary material for: Development of a Target Enrichment Probe Set for Conifer (REMcon)
Source: Biology (Basel). 2024 May 22;13(6):361. doi: 10.3390/biology13060361 (PMC11200496; doi:10.3390/biology13060361)
Supplement: Supplementary file 1 [file biology-13-00361-s001.zip › biology-2960267-supplementary/Sup data/secapr_alignments_paralogs/94.fasta]

>AA3
ATTACCCTTTTTTGTAAGAAGCCGAAGAAATGTTTGGTCGGCATAATTGCCTTATTACATGAAGAATTTATCTGATTGCAGGTACTATTACCTCGAAGTAACAGAGTTGGAGTTTCCCAAAGCATAAAAGGAAATGAACGTAAAAGATTAAAAGAGATTGCAAAAATGCTGCAGCATCAAGGTTTTGGTTTGACACTGCGGACAGCTGCTGATGGTCACTCTTATGAGGAACTTCAGAAAGATTTGACAGGATTGATGGAAACCTGGAAAGACATAGTTGAACATGCGAAAGCTGCTGTTATTGCTGCGGAAAAGGGTGTTGAAGGTGCAGTTCCAGTACTTTTGCATAGAGCTATGGGTCAAACACGATCTGTTGTACAAGATTATTTCAATGAAAAGGTATGGCCATTTCTTTTGACTGCTTATGAACATCTAAAGAAGTTTACCAAATGTGTCAA
>AAR4
ATTACCCTTTTTTGTAAGAAGCCGAAGAAATGTTTGGTCGGCATAATTGCCTTATTACATGAAGAATTTATCTGATTGCAGGTACTATTACCTCGAAGTAACAGAGTTGGAGTTTCCCAAAGCATAAAAGGAAATGAACGTAAAAGATTAAAAGAGATTGCAAAAATGCTGCAGCATCAAGGTTTTGGTTTGACACTGCGGACAGCTGCTGATGGTCACTCTTATGAGGAACTTCAGAAAGATTTGACAGGATTGATGGAAACCTGGAAAGACATAGTTGAACATGCGAAAGCTGCTGTTATTGCTGCGGAAAAGGGTGTTGAAGGTGCAGTTCCAGTACTTTTGCATAGAGCTATGGGTCAAACACGATCTGTTGTACAAGATTATTTCAATGAAAAGGTATGGCCATTTCTTTTGACTGTTTATGAACATCTAAAGAAGTTTACCAAATGTGTCAA
>AF1
ATTTCCTATTTTCATAACAAGTTGGACTAGGTTCTGCTCCTTGGATTCCATGAGTTTTATATTGTTTGTAGTTTATTGCAGGTTCTGCTAACACGAAAAAACAGAGTTGGAGTTTCCCATAATATTAAGGGAGAAGAACGTAAAAGGTTAAAAAAGATTGCAGAGATGTTGCAGCCTCCAGATTTTGGTTTGACAGTGCGAACAGCTGCTTATGGTCACTCTTACGAGGAACTTCAGAAAGATCTGACAGGGTTGATGGGAACCTGGAGAGAGATCGTTGAACATGCAAAATCGGCTGTCTTGGCTGCAGAAAAGGGTGTTAAAGGTGCAATTCCAGTACTTTTGCATAGGGCTATGGGCCAAACACGCTCTGTTGTACAAGATTATTTTAATGAAGAGGTAAAACAATTTGATTGAACTGGTTCATAACATCTTAAGTATTTCAAACAATCTGTCAA
>AG2
ATTTCCTATTTTCATAACAAGTTGGACTAGGTTCTGCTCCTTGGATTCCATGAGTTTTATATTGTTTGTAGTTTATTGCAGGTTCTGCTAACACGAAAAAACAGAGTTGGAGTTTCCCATAATATTAAGGGAGAAGAACGTAAAAGGTTAAAAAAGATTGCAGAGATGTTGCAGCCTCCAGATTTTGGTTTGACAGTGCGAACAGCTGCTTATGGTCACTCTTACGAGGAACTTCAGAAAGATCTGACAGGGTTGATGGGAACCTGGAGAGAGATCGTTGAACATGCAAAATCGGCTGTCTTGGCTGCAGAAAAGGGTGTTAAAGGTGCAATTCCAGTACTTTTGCATAGGGCTATGGGCCAAACACGCTCTGTTGTACAAGATTATTTTAATGAAGAGGTAAAACAATTTGATTGAACTGGTTCATAACATCTTAAGTATTTCAAACAATCTGTCAA
>AH26
TTTGATTTAATGTTTGTTGAGTGTAGTTGAGTTTGAATTTTATCATTTTGTTAGTCTTACATTAGGTGTATTTACTTACAGGTACTGTTAACACAAAGTAACGTGGTTGGAGTTTCAAGAAATGTATCAGGACCTGAACGCACAAGGTTAAAACTTATTGCAAAGACGTTGCAGCCTCCTAATATTGGTTTGACTGTGCGGACAGTTGCTGCGGGTCATTCTTTTGAGGAACTTCAAAAGGATCTAACAAGATTGTTGGAAACTTGGAAAGAGATAGTTGAACACGCAAAATCTGCTTTCCTAGCAGCACAAGAGGGAGTTGAAGGTGCAGTTCCAGTAATTTTGCATAGAGCTATGGGTCAAACACTCGCCATTGTACAGGATGATTTTAATGAAAAGGTAAATCTTTTGGTTGGAAGGACTTACGAAAGTGTAAATAATTTTGAGTGATTTCGTAG
>AME1
ATTACCCTTTGTTGTAAGAAGCCGAAGTAATGTTTGGTC--CATAATTGCCTTATTACATGAAGAATTTATCTGATTGCAGGTACTATTACCTCGAAGTAACAGAGTTGGAGTTTCCCAAAGCATAAAAGGAAATGAACGTAAAAGATTAAAAGAGATTGCAAAAATGCTGCAGCAACAAGGTTTTGGTTTGACACTGCGGACAGCTGCTGATGGTCACTCTTATGAGGAACTTCAGAAAGATTTGACAGGATTGATGGAAACCTGGAAAGACATAGTTGAACATGCAAAAGCTGCTGTTATTGCTGCAGAAAAGGGTGTTGAAGGCGCAGTTCCAGTACTTTTGCATAGAGCTATGGGTCAAACACGATCTGTTGTACAAGATTATTTTAATGAAAAGGTATGACTACTTCTTTTGATTGCTTATGAACATCTAAAGAAGTTTACCAAATGTGTCAA
>AP25
TTTGATTTAAGGTTTGTTGAGTGTAGTTGAGTTTGAATTTTCTCATTTTGTTAGTCTTACATTAGGTGTATTTACTTACAGGTACTGTTAACACAAAGTAACGTGGTTGGAGTTTCAAGAAATGTATCAGGACCTGAACGCACAAGGTTAAAACTTATTGCAAAGACGTTGCAGCCTCCTAATATTGGTTTGACTGTGCGGACAGTTGCCGCGGGTCATTCTTTTGAGGAACTTCAAAAGGATCTAACAAGATTGTTGGAAACTTGGAAAGAGATAGTTGAACACGCAAAATCTGCTTTCCTAGCAGCACAAGAGGGAGTTGAAGGTGCAGTTCCAGTAATTTTGCATAGAGCTATGGGTCAAACACTCGCCATTGTACAAGATGATTTTAATGAAAAGGTAAATCTTTTGGTTGGAAGGACTTACGAAAGTGTAAATAATTTTTAGTGATTTCGTAG
>APA47
ATCACTCCTTTTCATAACAAGTTGGAGTAGCTTCTGCCCCT-GGTTTCCATGAGTTTTATATCGTGTGTAGTTTATTGCAGGTTCTGTCAACACAAAATAACGCAGTTGGAGTTTCCCAAAATATTAAGGGAGAAGAATGTAAAAGGTTAAAAAAGATTGCTAAAACGTTGCAGCCGCCAGAGTTTGGTTTGACAGTGCGAACAGCTGCTTATGGTCATTCTTGTGAGGAACTTCAGAAAGATCTGACAGGGTTGATGGAAACCTGGAGAGAGATTGTTGAACATGCAAAATCGGCTGTCTTGGCTGCAGAAAAGGGTGTTAAAGGTGCAATTCCAGTACTTTTGTATAGGGCTATGGGCCAAACGCGCTCTGTTGTACAAGATTATTTTAATGAAAAGGTAAAACAATTTGATTGAATTGGTTTATAACATCTTAAGTATTTCAAACAATCTGTTAA
>AR2
ATTACCCTTTGTTGTAAGAAGCCGAAGTAATGTTTGGTC--CATAATTGCCTTATTACATGAAGAATTTATCTGATTGCAGGTACTATCACCTCGAAGTAACAGAGTTGGAGTTTCCCAAAGCATAAAAGGAAATGAACGTAAAAGATTAAAAGAGATTGCAAAAATGCTGCAGCAACAAGGTTTTGGTTTGACACTGCGGACAGCTGCTGATGGTCACTCTTATGAGGAACTTCAGAAAGATCTGACAGGATTGATGGAAACCTGGAAAGACATAGTTGAACGTGCAAAAGCTGCTGTTATTGCTGCAGAAAAGGGTGTTGAAGGCGCAGTTCCAGTACTTTTGCATAGAGCTATGGGTCAAACACGATCTGTTGTACAAGATTATTTTAATGAAAAGGTATGAC----------------------------------------------------
>AS57
ACAAATAAATTTTTCTAAAATAAAAATGGTGGGCATGTTCCTGGGTTACATGGGTCTTATAGCGTGTGTATCTGAGTTCAGGCACTATTACCAGGAAGTAACACAGTTGGAGTTTCTCAGAAGATAGCAGGACTTGAACGCAAAAGGTTATCGCTGATTGCAGAGACACTGAAGCCTTGTGACTTTGGTTTGATTGTGCGGACAGTTGCTGCTGGTCACCCTTTTGAGGAACTTCTTAAAGATTTCACAATGTTGATGGAAACCTGGAAAGAGATAGTCACATGCGCAAAATCTGCATGCCTAGCTGCAAAAGAGGGTGTTGAAGGTTCCGTTCCAGTAATTTTACATAGAGCTATGAACCAAACACTTTCTGTTGTACAAAATTATTTTAATGAAGAGGTAAAAATTCTGATTTTGCCTGGTT------ACCTGCAGTATTCAAAGCTTTTTGTTAA
>CB35
TTCAATTTAGGGTTTGTTGAGTATTGTTGAGTTTGAATTTTCTCATTTTGTTAGTCTTACGTTAGGTGTATCTACTTACAGGTACTGTTAACACAAAGTAATGTGGTTGGGGTTTCAAGAAATGTAATAGGACCTGAACGCACAAGGTTAAAACTTATTGCAAAGACACTGCAGCCTCCGAATGTTGGTTTGACTGTGCGGACAGTAGCTGCGGGTCATTCTTTTGAGGAACTTCAGAAGGATCTAACAAGATTGTTGGAAACTTGGAAAGAGATAGTTGAACACGCGAAATCTGCTTTCCTAGCAGCACAAGAGGGAGTTGAAGGTGCAGTTCCAGTAATTTTGCATAGAGCTATGGGTCAAACACTTGCCATTGTACAAGATGATTTTAATGAGAAGGTAAATATTTTGGGTGGAAGGAGTTGCGAAAGTGTAAATTATTTCGACTGATTTCTTAA
>CD18
-----------------AAATATAAAAGGTGGTATGTTGCCTGGCTTCTATCGGTCTTATATTGTGTGTATCTGATTTCAGGCACTGTTCCCGGGAGGTAATATGGTTGCAGTTTCTCAGAAGATAGCTGGACTTGAACGCAAAAGATTAACAAAGATTGCACAGACATTGAAGCCTTCTGACTGTGGTTTGATTGTGCGGACTGCTGCTGCTGGTCACTCTTTTGAGGAACTTCTTAAAGATTTCACAAGTTTGATGGAAACATGGAAAGAGATAGTGACATGTGCAAGATCTGCAAGTCTAGCTGCAGCAGAGGGTGTTGAGGGTGCAGTTCCAGTAATTTTACATAGGGCTATGGGCCAAACACTTTCTGTTGTACAAAATTATTTTAATGAAGAGGTAAAATTTCTCATTTTGCCTGGTTACTAAAATCTGAAGTATCCAATGTTATTTGTTAA
>CDE34
TTCAATTTAGGGTTTGTTG----------AGTTTGAATTTTCTCATTTTGTTAGTCTTACGTTAGCTGTATCTACTTACAGGTACTGTTAACACAAAGTAATGTGGTTGGGGTTTCAAGAAATGTAATAGGACCTGAACGCACAAGGTTAAAACTTATTGCAAAGACACTGCAGCCTCCGAATGTTGGTTTGACTGTGCGGACAGTAGCTGCGGGTCATTCTTTTGAGGAACTTCAGAAGGATCTAACAAGATTGTTGGAAACTTGGAAAGAGATAGTTGAACACACGAAATCTGCTTTCCTAGCAGCACAAGAGGGAGTTGAAGGTGCAGTTCCAGTAATTTTGCATAGAGCTATGGGTCAAACACTTGCCATTGTACAAGATGATTTTAATGAGAAGGTAAATATTTTGGGTGGAAGGAGTTGCGAAAGTGTAAATTATTTCGACTGATTTCTTAA
>CH19
ACAAATAGATTTTTCTAAAATAAAAAAGGGTGGTTGTTGCCTGGGTTCTATGGGTCTTATATTGTGTGTATCTGATTTCAGGCACTGTTCCCAGGAGGTAATAGGGTTGCAGTTTCTCGGAAGATAGGTGGACTTGAACGCAAAAGATTAACAAAGATTGCACAGACATTGAAGCCTTCTAACTGTGGTTTGATTGTGCGGACTGCTGCTGCTGGTCACTCTTTTGAGGAACTTCTTAAAGATTTCAGAAGTTTGATGGAAACATGGAGAGAGATAGTGACATGTGCAAAATCTGCAAGTCTAGCTGCGGCAGAGGG---------TGCAGTTCCAGTAATTTTACATAGGGCTATGGGCCAGACACTTTCTGTTGTACAAAATTATTTTAACGAAGAGGTAAAATTTCTCATTTTGCCTGTTTACTAAAATCTGAGGTATCCAATGTTATTTGTT--
>CJ24
ACAAATAATTTTTTCTAAAATGAAAATGGTGGGCATGTTCCAGGTTTCCATCTGTCTTATATTGTGTGTATCTGATTTCAGGCACTATTACCAGGAAAGAACAGAGCTGCAGTTTCTCTAAAGATAACAGGACTTGAACGCAAAAGGTTAATACAGATTGCCCAGACACTGAAGCCTTTTGACTGTGGTTTGATTGTGCGGACCGTTGCTGCTGGTCACTCTTATGAGGAACTTCAAAAAGATTTCATAGGTTTGATGGAAACCTGGAAAGAGATAGTCACATGTGCAAAATCTGCAAGCCTAGCTGCAAAAGAGGGTGTTGAAGGTGCAGTTCCAGTGATTTTACATAGGGCTATGGGCCAAATACTTTCTGTTGTACAAAATCATTTTAATGAAGAGGTAAAATTTCTGATTTTGCCTGGTTATTAGAATCTGCAGTATTCAAAGTTATTTGTTAA
>CK7
ACAAATAAAAATTTCTAAAATAAAAAAGGTGGGCATGTCCCTGGGTTTGATCGGTCTTATAGTGTGTGTATCTGATTGCAGGCACTATTACCTGGAAGTAACACAGTTGGAGTTTCCCAGAAGATAGCAGGACTTGAACGCAAAAGGTTAATACAGATTGCAGAGACACTGAAGCCTTTTGACTGTGGTTTGATTGTGCGGACAGTTGCTGCTGGTCACTCTTATGAGGAACTTCTTAAAGATTTGACAGGATTGATGGAAACCTGGAAAGAGATAGTCACATGTGCAAAATCTGCTAGCCTAGCTGCCAAAGAGGGTGTTGAAGGTGCAGTTCCAGTAATTTTACATAGGGCTATGGGCCAAACACTTTCTGTTGTGCAAAATTATTTTAATGAAGAGGTAAAACTTATGATTTTGCCTGGTTATAAAAATCTGCAGTATTTGAAGTGATTTGTTAT
>CL6
ACAAATAAAAATTTCTAAAATAAAAAAGGTGGGCATATCCCTGGGTTTGATCGGTCTTATAGTGTGTGTATCTGATTGCAGGCACTATTACCTGGAAGTAACACAGTTGGAGTTTCCCAGAAGATAGCAGGACTTGAACGCAAAAGGTTAATACAGATTGCAGAGACACGGAAGCCTTTTGACTGTGGTTTGATTGTGCGGACAGTTGCTGCTGGTCACTCTTATGAGGAACTTCTTAAAGATTTGACAGGATTGATGGAAACCTGGAAAGAGATAGTCACATGTGCAAAATCTGCTAGCCTAGCTGCCAAAGAGGGTGTTGAAGGTGCAGTTCCAGTAATTTTACATAGGGCTATGGGCCAAACACTTTCTGTTGTACAAAATTATTTTAATGAAGAGGTAAGACTTATGATTTTGCCTGGTTATAAAAATCTGCAGTATTCAAAGTGATTTGTTAT
>CM9
ACAAGTAAAATTTTCTAAAATAAAAATAGTGGCATATTGGCTGGTTTTCATCGGTCTTATGTCGTGTGAATGTGATTTCAGGTACTATACCCAGGAAGCAACAGTTTTATAGTTTCTCCTCAGATAGCAAGACGTGAACGCAGAAGGTTAGAACGGATTGCATGGCCACTGAAGTCTTCTCACTATGGTTTGGTTCTGCAGCCTGCTGCTGCTGGTCACTCCTATGAGGAATTTGACAAAGATTTGGAAGGTTTAAAGAGAACATGGGAAAGGATATCTAGACATGCAACAGTTGCAAGACTAGATGCATCGGAAGGTGTTAAAAATGCAGTTCCAGTACTTTTACAAAGGGCTATGAACCAAACGCGTTATGTTGTACAAAATTATTTTAATGAAAAGGTAAAATTTCTGGTTTTGCCTGGTTTTTAAAATTCGAAGTTTCTAGTAGTATATGTTAA
>CO8
ACAAGTAAAATTTTCTAAAATAAAAATAGTGGCATGTTGCCTGGTTTTAATCGGTCATATGCCGTGTGAATCTGATTTCAGGTACTATTCCCCGGAAGCAACCATCATGCAGTTTCTCATAAGATAGCAAAACGTGAACGCAAAAGGTTAGGACAGATTGCACGGGCACTGACGTCTTCTCATTATGGTTTTGTTGTGCGGACTGCTGCTGCTGGTCGCTCCTATGAGGAACTTCTCAAAGATTTTAAAGGTTTAACGGAAACTTGGGAAGGGATATCTAGA------------------CTAGCCGCATCGGAAGGTGTTAAAAATTCAGTTCCAGTACTTTTACATGGAGCTATGCACCAAACGCTTTATGTTCTACAAAATTATTTTAATGAAAAGGTAAAATTTCTGGTTTTGCCTGGTTTTTAAAATTTGAAATTTCTAGTAGTAGCTGTTTA
>CP16
ACAAATAAAAGTTTCTAAAATAAAAATGGTGGTATGTTGCCTGGGTTCCATCGGTCTTATATTGTGTGTATCTGATTTCAGACACTATTCCCGGGAGGTAACATAGTTCGAGTTTCTCAGAAGATAGCAGGACTTGAACGCAAAAGGTTAACACAGATTGCACAGACATTGAAGCATTTTGACTGTGGTTTGATTGTGCGGACTGTTGCTGCTGGTCACTCTTCTGAGGAACTTCTTAAAGATTTCACAGGTTTGATAGAAACATGGAAAGAGATAGTCACATGTGCAAAATCCACAAGTCAAGCTGCAACAGAGGGTGATGAAGGTGGAGTTCCAGTAATTTTACATAGGGCTATGGGCCAAACACTTGCTGTTGTACAAAATTATTTTAATGAAGAGGTAAAATTTCTCGTTTTGCCTGTTTATTAAAATCTGAAGTATCCAGTGCTATTTGTTAA
>CP161
ACAAATAAAAGTTTCTAAAATAAAAATGGTGGTATGTTGCCTGGGTTCCATCGGTCTTATATTGTGTGTATCTGATTTCAGACACTATTCCCGGGAGGTAACATAGTTCGAGTTTCTCAGAAGATAGCAGGACTTGAACGCAAAAGGTTAACACAGATTGCACAGACATTGAAGCATTTTGACTGTGGTTTGATTGTGCGGACTGTTGCTGCTGGTCACTCTTCTGAGGAACTTCTTAAAGATTTCACAGGTTTGATAGAAACATGGAAAGAGATAGTCACATGTGCAAAATCCACAAGTCAAGCTGCAACAGAGGGTGATGAAGGTGGAGTTCCAGTAATTTTACATAGGGCTATGGGCCAAACACTTGCTGTTGTACAAAATTATTTTAATGAAGAGGTAAAATTTCTCGTTTTGCCTGTTTATTAAAATCTGAAGTATCCAGTGCTATTTGTTAA
>CR44
AGACAGTGAGAAGCTGTGAGCATGGGTCTCATTTGTAACCCCATGTTCTGTTAATATTTCATTAGATGTACCTCTCTGCAGGTATTGGCGCCCCGGCTTAATATAGTTGGGGTTTCCAGAAAAATATCAGGAGTTGAGCGTACAAGGTTAAAACTCATTGCAAAGACATTGCAGCCTCCAGGCATTGGCTTGACTGTGCGGACAGTTGCAGCTGGTCACTCGTTTGATGAACTACAGAAGGATTTGACAGGATTGTTGGAAACCTGGAAGGAAATTGTTGAACATGCAAAAGCTGCTGTCCTGGCTGCAGAAGAGGGAGTTGAAGGCGCAGTGCCAGTGATTTTGCATAGAGCAAGGGGTCAAACACTCTCCATTGTACAAGACTATTTTAATGAGAAGGTAGTTTTTTCCTGATAGTGGAATTTTAAAATGTGTAGGATTTATGTGGTCTTTTTGTG
>CT15
ACAAATAAAATTTTTTAAAATAAAAATGGTGGTATGTTGCCTGGGTTCCATCGGTCTTATATATTGTGTATCTGATTTCAGACACTATTCCCGGGAGGTAACATAGTTCGAGTTTCTCAGAAGATAGCAGGACTTGAACGCAAAAGGTTAACACAGATTGCACAGACATTGAAGCATTTTGACTGTGGTTTGATTGTGCGGACTGTTGCTGCTGGTCACTCTTACGAGGAACTTTATAAAGATTTCGCAGGTTTGATGGAAACATGGAATGAGATAGTCACATGTGCAAAATCTGCAAGTCAAGCTGCAACAGAGGGTGATGAAGGTGCAGTTCCAGTAATTTTACATAGGGCTATGGGCCAAACACTTGCTGTTGTACAAAATTATTTTAATGAAGAGGTAAAATTTCTTGTTTTGCCTGTTTATTAAAATCTGAAGTATCCAGTGCTATTTGTTAA
>DA12
ACAAATAAATTTTTTTAAAATAAAAATGGTGGCATGTTGCCTGGTTTTCATCGGTCTTATGTTGTGTAAATGTGATTTCAGGTACTATTCCCGGGAAGTAAAACTTTTGGAGTTTCTCAGAAGATAGCAGGACCTGAACGCAAAAGGATAACTCAGATTGCACAGGCACTGAAGCCTTCTGACTATGGTTTGATTGTGCGGACTGCTGCTGCTGGTCACTCTTATGAGGAACTTTGCAAAGATTTGACAGGTTTGCTGGAAACTTGGGAAGGGATAGACACATGTGCAAAATCTGCAAGACTAGCTGCATCGGAGGGTGTTGAAGATGCAGTTCCAATACTTTTACATAGGGCTGCAGGCCAAATGCTTTATGTTGTACAAAATTATTTTAAGGAAAAGGTAAAATTTCTGGCTTTGCCTGGTTATTAAAATTTGAAATATCTAGTGCTATCTGTTAA
>DB53
TTCACTCCTTTTCATAACAAGT---------------TCCTTGCAATCCATGAGTTTTATATCATTTGTAGTTTATTGCAGATTCTGCGAACACGAAATAGCAGAGTTGGAGTTTCCCATAATATTAAGGGAGAAGAACGTGAAAGGTTAAAAAAGGTCGCAAAGATGTTGCAGCCTCCAGATTTTGGTTTGACAGTGCGAACAGCTGCTTATGGTCACTCTTATGAGGAACTTCAGAAAGATCTGACAGGGTTGATGGAAACCTGGAGAGAGATTGTTGAACATGCAAAATCAGCTGTCTTGGCTGCAGAAAAGGGTGTTAAAGGTGCAATTCCAGTACTTTTGCATAGGGCTATGGGCCAAACACGCTCTGTTGTGCAAGATTATTTTAATGAAAAGGTAAAACAATTTGATTGAATTGGTCTGTAACATGTTAAGTATTTCAAACAATCTGTCAA
>DD1
ATCACTCCTTTTCATAACAAGTTGGAGTGGCTTCTGCTGCT-GGATTCCATGAGCTTTATATCGTGTGTAGTTTATTGCAGGTTCTGCTAACACGAAATAATAGAGTTGGAGTTTCCCAAAATATTAAGGGAGAAGAACGTAAAAGGTTAAAAAAGATTGCAAAGACGTTGCAGCCTCCAGAATTTGGTTTGACAGTGCGGACAGCTGCTTATGGTCACTCTTATGAGGAACTTCAGAAAGATCTGATAGGGTTGATGGAAACCTGGAGAGAGATTGTTGAACATGGAAAATCAGCTGTCTTGGCTGCAGAAAAGGGTGTTAAAGGTGCAATTCCAGTACTTTTGCATAGGGCTATGGGCCAAACACGCTCTGTTGTACAAGATTATTTTAATGAAGAGGTAAAACAATTTGATTGAATCAG------------------------------------
>DIM50
ATCACTCCTTTTCATGACAAGTTGGAGTGGCTTCTGCTCGT-GGATTCCATGAGCTTTATATCATGTGTAGTTTATTGCAGGTTCTGCTAACACGAAATAATAGAGTTGGAGTTTCCCAAAATATTAAGGGAGAAGAACGTAAAAGGTTAAAAAAGATTGCAAAGACGTTGCAGCTTCCAGAATTTGGTTTGACAGTGCGGACAGCTGCTTATGGTCACTCTTATGAGGAACTTCAGAAAGATCTGATAGGGTTGATGGAAACCTGGAGAGAGATTGTTGAACATGGAAAATCAGCTGTCTTGGCTGCAGAAAAGGGTGTTAAAGGTGCAATTCCAGTACTTTTGCATAGGGCTATGGGCCAAACACGCTCTGTTGTACAAGATTATTTTAATGAAGAGGTAAAACAATTTGATTGAATCAGAATATAATATCTTAAGTACTTCAAACAATCTGTAAA
>EN45
AGATTGTGAAAGCCTGGTAGCACGGGATTCATTTGCAACCCTACATACTGTCAATATTTCATTAGATATATCTGTCGGCAGGTATTGGCACCCCGACTTAATATAGTTGGAGTTTCCAGAAAAATATCAGGGGTTGAACGTACAAGGCTAAAACTCATTGCGAAGACACTGCAGCCTCCAGGTGTTGGCTTGACTGTGCGGACAGTTGCTGCTGGTCACTCGTTTGAGGAACTTCAGAAGGATTTGACAGGCCTGTTGGAAACCTGGAAGGAAATTGTTGAACATGCAAAATCTGCTGTCCTGGCTGCAGAAGAGGGAGTTGAAGGTGCAGTTCCAGTGATTTTGCATAGAGCTATGGGACAAACACTCTCTGTTGTACAAGATTCTTTTAATGAGAAGGTAGGATCTTCTTTTATTTCTGCTACTATGGAATTTTGTGTGACTGAAGGATTGTGTCA
>FC13
ACAAATAATTTAAAATAAAATAAAAATGGTGGCATGTTGCCTGGTTTTCATCGGTCTT-TGTTGTGTGAATGTGATTTCAGGTACTATTCCCGGGAAGTAAAACTTTTGGAGTTTCTCAGAAGATAGCAGGACCTGAACGCAAAAGGATAACTCAGATTGCACAGGCACTGAAGCCTTCTGACTATGGTTTGATTGTGCGGACTGATGCTGCTGGTCACTCTTATGAGGAACTTTGCAAAGATTTGACAGGTTTGATGGAAACTTGGGAAGGGATAGACACATGTGCAAAATCTGCAAGACCAGCTGCATCGGAGGGTGTTGAAGATGCAGTTCCAGTACTTTTACATAGGGCTGCAGGCCAAATGCTTTATGTTGTACAAAATTATTTTAATGAAAAGGTAAAATTTCTGGTTTTGCCTGGTTATTAAAATTTGAAATATCTAGTGCTATCTGTTAA
>FTS2
TTCACTCCTTTTCATGACAAGTTGGAGTAGCTTCTGCTCCTTGCATTCCATGAGTTTTATATCATGTGTAGTTTATTGCAGATTCTGCTAACACGAAATAACAGAGTTGGAGTTTCCCAAAATATTAAGGGAGAAGAACGTAAAAGGTTAAAAAAGGTCGCAAAGATGTTGCAGCCTCTAGATTTTGGTTTGACAGTACGAACAGCTGCTTATGGTCACTCTTATGAGGAACTTCAGAAAGATCTGACAGGGTTGATGGAAACCTGGAGAGAGATTGTTGAACATGCAAAATCAGCTGTCTTGGCTGCAGAAAAGGGTGTTAAAGGTGCAATTCCAGTGCTTTTGCATAGGGCTATGGGCCAAACACGCTCTGTTGTACAAGATTATTTTAATGAAGAGGTAAAACAATTTGATTGAATTGGTCTGTAACATGTTAAGTATTTCAAACAATCTGTCAA
>GG1
AGATAGTTAAAAGCTGAAGGCACAGAACTTAATTTTAGTTACATGTTGTGTCACTCTATAACTAGATTCATGTCCTTGCAGGTATTGGCACCTCGAATAAATACAGTTGGAGTTTCGAGAAATATATCAGGAGTTGAGCGCACAAGGTTAAGACTTATTGCAAAGACACTGCAGCCTCCAGATGTTGGCTTGACTGTGCGGACAGTTGCTGCTGGTCGCTCATTTGAGGAGCTAGAGAAGGATTTGAAAGGATTGCTGCAAACATGGAAGGAGATAGTTGAACATGCAAAATCTGCTGTCCTGGCTGCAGAAGAGGGAGTTGAAGGTGCAGTTCCGGTGATTTTACACAGAGCTATGGGACAGACACTTTCTGTTGTACAAGATGATTTTAATGATAAGGTAAAATATTTTGTTATACTGGTCTTTAAAGTGTAAAGTACTTAAGTGATTTTTTTGTT
>HB41
-------CTTATCATAAGAATTTGGAGTAGCTTCTGCTCCTTGGGTTCCATGAGTCTTATATCGTGCGTAGTTTATTGCAGGTTCTGTTAACACGAAGTAACAAACTTGAAGTTTCCCTAGATATTAGGGGACGTGAACGTAAAAGGTTAAGAATGATTGCAGAGATGTTGCAGCCTCCAGATTTTGGTTTGTCAGTGCGAACAGCTGCTTATGGTCACTCGTATGAGGAACTTCAGAAAGATCTGACAGGGTTGATGGAAACCTGGAAAGAGATTGTTGAACATGCAAAATCAGCTTCCTTGGCTGCAGAAAAGGGTGTTAAAGATGCAATTCCAGTACTTTTGCATAGGGCTATGGGCCAAACACGCTCTGTTGTACAAGATTATTTTAATGAAGAGGTAAAACAATT-GATTGAATTGGTTTATAGCATCCTGAGTATTTCAAACAATCTATTAA
>JO20
ACAAATAATTTTTTCTAAAATAAAAAAGGTGGTATGTTGCCCGGGTTCTATCGGTCTTATATTGGGTGTATCTGATTTCAGGCACTGTACCCAGGAGGTAATATGGCTGCAGTTTCTCAGAAGATAGGTGGACTTGAACGCAAAAGATTAACAAATATTGCACAGAAATTGAAGCCTTCTGACTGTGGTTTGATTGTGCGGACTGCCGCTGCTGGTCACTCTGATGAGGAACTTCAAAAAGATTTCACAAGTTTGAGGGAAACATGGACAGAGATAGTGACATGTGCAAAATCTGCAAGTCTAGCTGCAGCAGAGGGTGTTGAGGGTGCAGTTCCAGTAATTTTACATAGGGCTATGGGCCAGACACTTTCTGTTGTACAAAATTATTTTAACGAAGAGGTAAAATTTCTCATTTTGCCTGGTTACTATAATCTGAGGTATCCAATGTTATTTGTTAA
>JU21
ACAAATAAATTTTTCTAAAATAAAAAAGGTGGTATGTTGCCCGGGTTCTATCGGTCTTATATTGTGTGTATCTGATTTCAGGCACTGTACCCGGGAGGTAATATGGCTGCAGTTTCTCAGAAGATAGGTGGACTTGAACGCAAAAGATTAACAAATATTGCACAGAAATTGAAGCCTTCTGACTGTGGTTTGATTGTGCGGACTGCCGCTGCTGGTCACTCTGATGAGGAACTTCAAAAAGATTTCACAAGTTTGAGGGAAACATGGACAGAGATAGTGACATGTGCAAAATCTGCAAGTCTAGCTGCAGCAGAGGGTGTTGAGGGTGCAGTTCCAGTAATTTTACACAGGGCTATGGGCCAGACACTTTCTGTTGTACAAAATTATTTTAACGAAGAGGTAAAATTTCTCATTTTGCCTGGTTACTATAATCTGAGGTATCCAATGTTATTTGTTAA
>KE1
TTTGATTTAGGGTTTGTTGAGTATAGTCGAGTTAGAATTTTCCTCATTTGTTACTCTGACATTAGGTGTATCTACTTACAGGTACTGTTAACACAAAGTAACATTGTTGGAGTTTCAAGAAATGTATCAGGACCTGAACGCACAAGGTTAAAACTTATTGCAAAGACGTTGCAGCCTCCTAATGTTGGTTTAACTGTGCGGACAGTTGCTGCGGGTCATTCTTTTGAGGAACTTCAGAAGGATCTAACAAGATTGTTGGAAACTTGGAAAGAGATAGTTGAACACGCAAAATCTGCTTTCCTAGCAGCACAAGAGGGAGTTGAAGGTGCAGTTCCAGTAATTTTGCATAGAGCTATGGGTCAAACACTCGCCATTGTACAAGATGATTTTAATGAGAAGGTAAATCTTTTGGTTGGAAGGACTTACGAAAGTCTAAATAATTTTGAGTGATTTCTTAA
>MT0
ATCACTCCTTTTCATAACAAGTTGGAGTAGCTTCTGCTTTCTGGATTCCATGAGTTTTATATTGTGTGTAGTTTATTGCAGGTTCTGTTGACTCGAAATAATGTAGTTGGGGTTTCCCAAGAAATTAAGGGAGCAGAACGTGAAAGGTTAAATAAGATTGGAAAGATGTTGCAGCCTCCAGATTTTGGTTTGCTTGTGCGAACAGCTGCTTATGGTCACTCTTATGAGGAACTACAGAAAGATCTGACAGGGTTGATGGAAACCTGGAGAGAGATTGTTGAACATGCAAAATCAGCTGTCTTGGCTGCAGAAAAAGGTGTTAAAGGTGCAATTCCAGTACTTTTGCATAGGGCTATGGGCCAAACATGCTCTGTTGTACAAGATTATTTTAATGAAAAGGTAAAACAATTGGATTGAATTGGTTTATAAATCTT-AAGTATTTCAAACAATCTGTCAA
>PB33
TTTGATTTAGTATTTGTTGTTCATTGTCAAGTTTGAATTTTCTCATTTTGTTAGCCTTATGTTGGTTGTATCTACTTACAGGTACTCTTAACACAAAGTAATGTGGTTGGAGTTTCAAGAAATGTATCAGGACCTGAACGCAAAAGGTTAAAACTCATCGCAAAGACGCTGCAACCTCCAAATGTTGGTTTGACTGTGCGGACAGTTGCTGCAGGTCACCCTTTTGAGGAACTTCAGAAGGATCTATCAAGATTGTTGGAAACTTGGAAAGAGATAGTTGAACATGCAAAGTCTGCTTTCCTGGCAGCACAAGAGGGAGTGGAGGGTGCAGTTCCAGTAATTTTGCATAGAGCTATGGGTCAAACACTTGCCATTGTACAAGATGATTTTAATGAGAAGGTAAATAATTTGG-CGGAAGGCTTTAGTAAAGTGTAAACGATTACAAGCGATTTCTTAT
>PFM1
ATCACTCTTTACCATACGAAGTTGGAGTAGCTTCTGCTCCTTGGATTCCAGGAGTCTTATATTGTGTTTAGTTTATTGCAGGTTCTATTAACACGATGTAACAGAGTTGGAGTTTCCCAAAATATCAAGGGAGATGAACGTAAAAGGTTAAAAAATATTGCAAAGATGTTGCAGCCTCCAGATTTTGGTTTGACAGTGCGAACAGCTGCTTATGGTCACACCTATGAGGAACTTCAGAAAGATCTGACAGGGTTGATGGAAACCTGGAAAGAGATTGTTGAACATGCAAAATCGGCTGTCTTGGCTGCAGAAAAGGGTGTTAAAGGTGCAATTCCAGTACTTTTGCATAGGGCTATGGGCCAAACACGGTCTGTTGTACAAGATAATTTTAATGAAAAGGTAAAACAATTTGATTGAATTGGTTTATAACATCTTAAGTATTTTGAACTATCTGTCAA
>PG28
TTCGATTTAGGGTTTGTTGAGTATTGTTGAGTTTGAATTTGCTCATTTTGTTAGTCTTATGTTAGGTGTATCTACTTACAGGTACTGTTAACACAAAGTAACGTGGTTGGAGTTTCAAGAAATGTATTAGGACCTGAACGCACAAGGTTAAAACTTATTGCGAAGACGCTGCAGCCTCCAAATGTTGGTTTGACTGTGCGGACAGTTGCTGCGGGTCACTCTTTTGAGGAACTTCAGAAGGATCTATCAAGATTGTTGGAAACTTGGAAAGAGATAGTTGAACATGCAAAGTCTGCTTTCCTAGCAGCACAAGAGGGAGTTGAGGGTGCAGTTCCAGTAATTTTGCATAGGGCTATGGGTCAAACACTCGCCATTGTACAAGATGATTTTAATGAGAAGGTAAATCTTTTGGTCAGAAGGAGTTACGAAAGTGTAAATAGTTTTGAGCGATTTCTTAT
>PM29
TTTATTTTAGGGTTTGTTGGGCATTGTCAAGTTGGAATTTTCTTATTTTGTTAGTCTTATGTTAGGTGTATCTACTTACAGGTACTGTTAACACAAAATAGCGTGGTTGGAGTTTCAAGAAATGTATTAGGACCTGAACGCACAAGGTTAAAACTTATTGCAAAGACGCTGCAGCCTCCAAATGTTGGTTTGACTGTGCGGACAGTTGCTGCAGGTCACTCTTTTGAGGAACTTCAGAAGGATCTAACAAGATTGTTGGAAACTTGGAAAGAGATAGTTGAACACGCAAAATCTGCTTTCCTAGCAGCACAAGAGGGAGTTGAAGGTGCAGTTCCAGTAATTTTGCATAGAGCTATGGGTCAAACACTAGCCATTGTACAAGATGATTTTAATGAGAAGGTAAATCTTTTGGTCGAAAGAAGTTACGAAAGTGTAATTAATTTCGAGTGATTTCTAAC
>PS27
TTCGATTTAGGGTTTGTTGAGTATTGTTGAGTTTGAATTTGCTCATTTTGTTAGTCTTACGTTAGGTGTATCTACTTACAGGTACTGTTAACACAAAGTAACGTGGTTGGAGTTTCAAGAAATGTATTAGGACCTGAACGCACAAGGTTAAAACTTATTGCGAAGACACTGCAGCCTCCAAATGTTGGTTTGACTGTGCGGACAGTTGCTGCGGGTCACTCTTTTGAGGAACTTCAGAAGGATCTATCAAGATTGTTGGAAACTTGGAAAGAGATAGTTGAACATGCAAAGTCTGCTTTCCTAGCAGCACAAGATGGAGTTGAGGGTGCAGTTCCAGTAATTTTGCATAGGGCTATGGGTCAAACACTCGCCATTGTACAAGATGATTTTAATGAGAAGGTAAATCTTTTGGTCAGAAGGAGTTACGAAAGTGTAAATAGTTTTGAGCGATTTCTTAT
>PSF43
ATGTCCTATTTTCATAACAAGTTGGAGTAGGTTCTGCTCCTTGGACTCCATGAGTTCTATATAGTGTGTAGTTTATTGCAGGTTCTGCTAACACGACAAAACAGAGTTGGAGTTTCCCATAATATTAAGGGAGAAGAACGTCAAAGGTTAAAAAAGATTGCAGAGACGTTGCAGCCTCCAAATTTTGGTTTGACAGTGCGAACAGCTGCTTATGGTCACTCTTATGAGGAACTTCAGAAAGATCTGACAGGGTTGATGGAAACCTGGAGAGAGATTGTTGAACATGCAAAATCGGCTGTCTTGGCTGCAGAAAAGGGTGTTAAAGGTGCAATTCCAGTACTTTTGCATAGGGCTATGGGCCAAACACGCTCTGTTGTACAAGATTATTTTAATGAAGAGGTAAAACAATTTGATTGAATTGATTCATAACATCTTAAGTATTTCAAACAATCTGTCAA
>PTA0
ATCACATTTTATCATAAGAAGTCGTAGTAGCTTCTGCTCCTTGGGTTCCATGATTCTTATATTGTGTGTAGTTTATTGTAGGTTTTGTTACCACGAAGTAACAAAATTGGAGTTTCCAATAATATCAAGGGAGATGAACGTAAAAGGTTACGTTTGGTTGCAAAGATGTTGCAGCCTCCAGATTTCGGATTGACAGTGCGAACAGCTGCTGAGGGCCATTCTTATGAGGAACTTCAAAAAGATCTGACAGGGTTGATCGAAACCTGGAAGGAGATTGTTGAACATGCAAAATCGGCTATCTTGGCTGCAGAAAAAGGTGTTAAAGGTGCAATTCCAGTACTTTTGCACAGGGCTATGGGCCAAACACACTCTGTTGTACAAGATTATTTTAATGAAAAGGTAAAACATTT-GATTGAATTGGTTTATAGCATCTTAAATATCTCAAACAATCTATCAA
>RC54
ATGTCCTATTTTCATAACAAGTTGGACTAGGTTCTGCTCCTTGGATTCCATGAGTTTTATATATTGTGTAGTTTATTGCAGGTTCTGCTAACACGAAAAAACAGAGTTGGAGTTTCCCATAATATTAAGGGAGAAGAACGTAAAAGGTTAAAAAAGATTGCAGAGATGTTGCAGCCTCCAGATTTTGGTTTGACAGTGCGAACAGCTGCTTATGGTCACTCTTATGAGGAACTTCAGAAAGATCTGACAGGGTTGATGGAAACCTGGAGAGAGATTGTTGAACATGCAAAATCGGCTGTCTTGGCTGCAGGAAAGGGTGTTAAAGGTGCAATTCCAGTACTTTTGCATAGGGCTATGGGCCAAACACGCTCTGTTGTACAAGATTATTTTAATGAAGAGGTAAAACAATTTGATTGAACTGGTTCATAACATCTTAAGTATTTCAAACAATCTGTCAA
>RR55
ATGTCCTATTTTCATAACAAGTTGGACTAGGTTCTGCTCCTTGGATTCCATGAGTTTTATATAGTGTGTAGTTTATTGCAGGTTCTGCTAACACGAAAAAACAGAGTTGGAGTTTCCCATAATATTAAGGGAGAAGAACGTAAAAGGTTAAAAAAGATTGCAGAGATGTTGCAGCCTCCAGATTTTGGTTTGACAGTGCGAACAGCTGCTTATGGTCACTCTTATGAGGAACTTCAGAAAGATCTGACAGGGTTGATGGAAACCTGGAGAGAGATTGTTGAACATGCAAAATCGGCTGTCTTGGCTGCAGAAAAGGGTGTTAAAGGTGCAATTCCAGTACTTTTGCATAGGGCTATGGGCCAAACACGCTCTGTTGTACAAGATTATTTTAATGAAGAGGTAAAACAATTTGAATGAACTGGTTCATAACATCTTAAGTATTTCAAACAATCTGTCAA
>SC0
ATCACTTCTTTTCATAAGAAGTTGGAGTAGCTTCTGCTCCCTGGATTCCATGAGTCTTATATTGTGTGTAGTTTATTGCAGGTTCTGTCAACACGAAGAAACAAAGTTGGTGTTTCCCAAAATATTAAGGGAGCTGAACGTGAAAGGTTAAGAAAGATTGCAAAGAAGTTGCAGCCTCCAGATTTTGGTTTGACAGTGCGTACAGCTGCTGATGGTCACTCTTATGAGGAACTTCAGAAAGATTTGACAGGGTTGATGGAAACCTGGAGAGAGATTGTTGAACATGCAAAATCGGCTGTCTTGGCTGCAGAAAAGGGTGTTAAAGGTGCAATTCCAGTACTTTTGCATACGGCTATGGGCCAAACACGCTCTGTTGTACAAGATTATTTTAATGAAAAGGTAAAACAATTTGATTGAATTGGTTTATAACATCTC---AAGTTT-----ATCTATCAA
>SE46
AGATTGTGAAAGCCTGGTAGTATGAGATTTATTTGTAACCCTACATACTGTTAAGATTCCATGAGATATATCTGTTGCCAGGTATTGGCACCTCGATTTAATATAGTTGGAGTTTCCAGAAAAATATCAGGGGTTGAACGTACAAGGCTAAAACTCATTGCAAAGACACTGCAGCCTCCGGGTTTTGGCTTGACCGTGCGGACAGTTGCTGCTGGTCACTCATTTGAGGAACTTCAGAAGGATTTGACAGGACTGTTGGAAACCTGGAAGGAAATTGTTGAACATGCAAAATCTGCTGTCCTGGCTGCAGAAGAGGGAGTCGAAGGTGCAGTTCCAGTGATTTTGCATAGAGCTATGGGACAAACACTCTCTGTTGTACAAGACTCATTTAATGAAAAGGTAGGATCTTCTTTTATCTGTGATACTAAGGAATTTTGTGTGACTGAAGGATTGTGAAA
>SG23
ACAAATAAATTTTTCTAAAATAAAAAAGGTGGGCATATTCCTGCGTTCCATCGGTCTTACAGTGTGTGTATCTGATTTCAGGCACTATTACCAGGAAATCACACAGTTGCAGTTTCTCAGAAGATAGGAGGACTTGAACGCAAAAGGTTAATACAGATTGCAGAGACACTGAAGCCTATTGACTGTGGTTTGATTGTGCGGACAGTTGCTGCTGGTCACTGTTATGAGGAACTTCTTAAAGATTTCACAGGGTTGATTGAAACCTGGAAAGAGATAGTCACATGTGCAAAATCTGCGAGCCTAGCTGCAAAAGAGGGCATTGAAGGTGCAGTTCCAGTAATTTTACATAGGGCTATGGGCCAAACACTTTCTGTTGTACAAGATTATTTTAATGATGAGGTAAAACTTCTGATTTTGCCTGGCTATATAAATCTGCAGTTTTCAGAGTTATTTGTTAA
>SS22
ACAAAGATCATAGTTCAAGTTTCAAAGAGGACCTTGGTAGCAAGTAACTACATCCTTCTCTCAA----CAGTAGATTTTGGGCACTATTACCAGGAAGTCACACAGTTGTAGTTTCTCAGAAGATAGGAGGACTTGAACGCAAAAGGTTAATACAGATTGCAGAGACACTGAAGCCTATTGACTGTGGTTTGATTGTAAGGACAATTGCTGCTGGTCACTATTATAAGGAACTTCTTAAAGATTTCACAGGGTTGATGGAAACCAGGAAAGAGATAGTCACATGTGCAAAATCTGCGAGCCTAGCTGCAAAAGAGGGTGTTGAAGGTGCAGTTCCAGTAATTTTACATAGGGCTATGGGCCAAACACTTTCTGTTGTACAAGATTATTTTAATGATGAGGTCCAAAGAATGGTAGATCTTCATGAGACTAGTTATAGAGTTTCTCCTAGTCTTGTCAG
>SV36
ACAGACAAATTATTTTCTACTTAAGAATGGACATAACCTCCCAGGTTCCATCAGTCTTATGTATGTATTATCTGATTGCAGGTACTATTACCCCTAAGAAGCACAGTTTCAGTTTCCCTAAAGATATCAAGTGGTGAACGTACAAGGTTAAGGCAGATTGCAAAGACATTGCAGCCTCCAGACTGTGGTTTGATTGTGCGGACAGTTGCTGCTGGTCACTCTTTTGAGGAACTTCTGAAAGATTTGACAAGATTGATCGAAACCTGGAAAGAGATAGTTGAATGTGCAAATTCCGCTGTCCTTGCTGTAGAAGAGGGTGTTGAAGGAGCAGTTCCTGTAATTTTGCACAGGGCTATGGGTCAAACACTCTCTGTTGTACAAAATTATTTTAATGAAGAGGTAATGCTTTTGATTTTACTTGTTTATGAACATCTGAAGTATTCCAAGCGATTTGTTAA
>TA17
---------------------AAAAATGGTTGTACGTTGCTTGGATTCTGTCGGTCTTATATTGTGTGTATCTGATTTCAGGCACTTTTCCCGGGAGGTAATATGGTTGCAGTTTCTCAGAAGATAGTTGGACTTGAACGCAAAAGGCTAGCACAGATTGCACAGACATTGAAGCCTTCTGACTTTGGTTTGATTGTGCGGACTGTTGCTGCTGGTCACTCTTATGAGGAACTTTGTAAAGATTTCACAAGGTTGATGGAAACGTGGAAAGAGATAGTCACACGTGCAAAATCAGCAAGTGTAGCTGCAGCAGAGGGTGTTGAAGGTGCTGTACCAGTAATTTTACATAGGGCTATGGGCCAGACACTTTCTGTTGTACAAAATTATTTTAACGAAGAGGTAAAATTACTTATTTTGCCTGGTTACTAAAATCTGAAGTATCAAATGTTATTTGGTAA
>TB39
ACGGCTGAATTGTTCTACAATTGAGAAGGTGGGCATGATTCCGGATTCTATCGGACTTATACTGCATGTATCTGATTGCAGGTACTATTACCTGGAAGTAACATAGTTGGAGTTTCCCATAAGATAGCAGGAGTTGAACGTAAAAGGTTAATACAGATTGCAGAGACATTGAAGCCTTTTGACTGTGGTTTGACTGTGAGAACAGTTGCTGCTGGTCACTCTTATGAAAAACTTCTGAAAGATTTGACAGGATTGATGGAAACCTGGAAAGAGATAATCAAATGTGCAAAATCTGCTATCCTAGCTGCAGAAGAGGGCACTGAAGGTGCAGTTCCAGTAATTTTACATAGGGCTATGGGTCAAACACTTTCTGTTGTACAAAATTATTTTAATGAAGAGGTAAATTTTTTAATTTTGCCCGTTTTTAAAATATAAAAGTATTCTAAGGGATTTGTTAA
>TC31
TTTTTATGTAGGTTTGTTCAGTATAGTCGAGTTTGAATTTTGAGTTTGAATTGTTGCTTCATTTTGTTCATTTACTTACAGGTACTGTTGACACAAAGTAAAGTGGTTGGAGTTTCAAGAAATGTATCAGGACCTGAACGCACAAGGTTAAAACTTATTGCAAAGACGTTACAGCCTCCTAGTGTTGGTTTGACTGTGCGGACAGTTGCTGCGGGTCATTCTTTTGAGGAACTTCAGAAGGATCTAACAAAATTGTTGGAAACTTGGAAAGAGATAGTTGAACAGGCAAAATCTGCTTTTCTAGCAGCACAAGAGGGAGTTGAAGGTGCAGTTCCAGTAATCTTGCATAGAGCTATGGGTCAAACACTCGCCATTGTACAAGATGCTTTTAATGAGAAGGTAAATCTTTTGGTTGGAGGGACTTACGAATATGTAAATAATTTTGAGCGATTTCTTAA
>TN1
ATGGATAAATTAATCTATAATCAAGAAGGTGGGCATGACCCTGGGCTCCATGGATCTTATATTATGTGTATCTGACTGCAGGTACTATCACCTGGAAGTAACATGGTTGGAGTTTCCCAAAAGATAACAGGAGTTGAACGTAAAAGGTTAATACAGATTGCAGAGACACTGAAGCCTTATGATTGTGGTTTGACTGTGCGGACAGTTGCTGCTGGTCGGTCTTATGAGGAACTTCTTAAAGATTTGACAGGGTTGATGGAAACTTGGAAAGAGATAGTAAAATGTGCAAAATCTGCTATCCTAGCTGCAAAAGAGGGTGTTGAAGGTGCAGCTCCAGTAATCTTACATAGGGCTATGGGTCAAACACTTTCTGTTGTACAAAATTATTTTAATGAAGAGGTAAATTTTCTTATTTTGCTAGGTTATGAAAACCTAAAATATTCCGAGTAATTTGTTAA
>TO14
GCAAACAGATTCATAAATAGCTGAATATCAAACAGAAGAGTAATTCAGCAGTGATAAGTTTAGATGTTTATCTGATTTCAGGCACTGTTGCCAGGAGGTAACACAGTTGGTGTTTCTCAGAAGATATATGGACTTAAGCGCAAAAGGTTAACACAGATTGGTCAGACATTGAAGCCTTCTGAATGTGGTTTGATTATGCGGACTGTTGCTGCTTGTCACTCTTATGAGATACTTCTTAAAGATTTCACATGGTTGATGGAAACATGGAATAAGATAGTCACATGTTCAAAATCTGCAAGTCTAGCTGCAACAAAGGGTGTTGAAGGTGCAGTTCCAGTAATTTTACATAGGGCTATGGGCCAAACACTTTCTGTTGTACAAAATTATTTTAATGAAGAGGTAGAATTTCTAATGGAACTTGGTTTACAAACACTGACAATTAAAGCTGTGCAAGTCAC
>TPL03
ATGTCCTATTTTCATAACAAGTTGGAGTAGGTTCTGCTCCTTGGATTCCATGAGTTCTATATAGTGTGTAGTTTATTGCAGGTTCTGCTAACACGAAAAAACAGAGTCGGAGTTTCCCATAATATTAAGGGAGAAGAACGTAAAAGGTTAAAAAAGATTGCAGAGACGTTGCAGCCTCCAGATTTTGGTTTGACAGTGCGAACAGCTGCTTATGGTCACTCTTATGAGGAACTTCAGAAAGATCTGACAGGGTTGATGGAAACCTGGAGAGAGATTGTTGAACATGCAAAATCGGCTGTCTTGGCTGCAGAAAAGGGTGTTAAAGGTGCAATTCCAGTACTTTTGCATAGGGCTATGGGCCAAACACGCTCTGTTGTACAAGATTATTTTAATGAAGAGGTAAAACAATTTGATTGAACTGATTCATAACATCTTAAGTATTTCAAACAATCTGTCAA
>WN5
ATTACCCTTTGTTGTAAAAAGCCGAAGTAATGTTTGGTC--CATAATTTCCTTATTACATGAAGAATTTATCTGATTGCAGGTACTATTACCTCGAAGTAACAGAGTTGGAGTTTCCCAAAGCATAAAAGGAAATGAACGTAAAAGATTAAAAGAGATTGCAAAAATGCTGCAGCAACAAGGTTTTGGTTTGACACTGCGGACAGCTGCTGATGGTCATTCTTATGAGGAACTTCAGAAAGATTTGACAGGATTGATGGAAACCTGGAAAGACATAGTTGAACATGCGAAAGCTGCTGTTATTGCTGCAGAAAAGGGTGTTGAAGGCGCAGTTCCAGTACTTTTGCATAGAGCCATGGGTCAAACACGATCTGTTGTACAAGATTATTTTAATGAAAAGGTATGATTATTTCTTTTGATTGCTTATGAACATCTAAAGAAGTTTACCAAATGTGTCAA
>WS10
ACAAATAATTTTTTTCAAAATAAAAATGGTGGCATGTTGCCTGGTTTTCATCGGTCTTATGTTGTGTGAATGTGATTTCAGGTACTATTCCCGGGAAGTAACACTTTTGGAGTATCTCAGAAGATAGCAGGACCTGAACGCAAAAGGTTAACTCATATTGCACAGGGACTGAAGCCTTCTGACTATGGTTTGATTGTGCGGACTGGTGCTGTTGGTCACTCTTATGAGGAACTTTACAAAGATTTGACAGGATTGATGGAAACTTGGGAAGGGATAGACACATGTGCAAAATCTGCAAGACAAGCTGCATCGGAGGGTGTTGAAGATGCAGTTCCAGTACTTTTACATAGGGCTACAGCCCAAACACTTTATGTTGTACAAAATTTTTTTAATGAAAAGGTAAAATTTCTGGTTTTGCCTGGTTATTAAAATTTGAAATATCTAATGCTATCTGTTAA
>WW11
ACAAATAATTTTTTTCAAAATAAAAATGGTGGCATGTTGCCTGGTTTTCATCGGTCTTATGTTGTGTGAATGTGATTTCAGGTACTATTCCCGGGAAGTAACACTTTTGGAGTATCTCAGAAGATAGCAGGACCTGAACGCAAAAGGTTAACTCATATTGCACAGGGACTGAAGCCTTCTGACTATGGTTTGATTGTGCGGACTGGTGCTGTTGGTCACTCTTATGAGGAACTTTACAAAGATTTGACAGGATTGATGGAAACTTGGGAAGGGATAGACACATGTGCAAAATCTGCAAGACAAGCTGCATCGGAGGGTGTTGAAGATGCAGTTCCAGTACTTTTACATAGGGCTACAGCCCAAACACTTTATGTTGTACAAAATTTTTTTAATGAAAAGGTAAAATTTCTGGTTTTGCCTGGTTATTAAAATTTGAAATATCTAATGCTATCTGTTAA
