# Supplementary material for: Development of a Target Enrichment Probe Set for Conifer (REMcon)
Source: Biology (Basel). 2024 May 22;13(6):361. doi: 10.3390/biology13060361 (PMC11200496; doi:10.3390/biology13060361)
Supplement: Supplementary file 1 [file biology-13-00361-s001.zip › biology-2960267-supplementary/Sup data/secapr_alignments_paralogs/95.fasta]

>AA3
GTATCCTCTCTCATTATATCCACTGTGTATATGTCAGACTAGAGACACTAAATCACAGATCTGCCTGAGGAAGAAAAATGAAGTATATACTCATTGTGTATATTGTATGTGCCATGCAGGGTAAAAGGTCCAGCATTGCAGAGGCCAAAAAGGCTGTTCACATTCCGGACGAGCTAGACGATGTGGTGGATGACGAAGAAGACGAGGCATGGAAAGAATGGGGGAAACGCAAATCCAAGCCCCCACCGTTTGACCCACCTCCGGATTTCACCGGGATGGACCCTTCGCAGATGCAGGCCGAGATGCTGAAGAGACATTTTGGCCCCTCCATTGGATTTGTTAAGCTGCGCCTCGATGTGCCTCGTACAAAGGTATATATGTTATGTACACAAAGTATATGTTTTATATGGCAAACTACGCATTAGATGTCTCTTCCATTGAATGAATTCTAGGTGT-------------------------------------------------------------------------------
>AA60
---------------------------------------------------------------------------------------------------------------------------------CCAATATTGCAGAGGCC---AAGAAGGTTTCAATTCCAGACGAGCTAGACGACGTGGTAGATGATGAAGAAGATGAAGAGTGGAAAGAATGGGGCAAACCCAAGCGAAAAATCGAACCATTTGACCCGCCGCCAGATCTCACGGGTATGGACCCTTCTAAGATTCAGGCTGAGATGTTGAAGAGACATTCTGGCCCTTCAATTGGTTTTGTCAAGCTTCGCCTTGATGTGCCTCGCACAAGGGTATGCATATTATACACGCAAATATTGTGTTAGGGTTCTAGTCCAAGGATTGAATTCTTGAT-----TGGTTGCAGAAAAGTTTTTGCTAGTCGTATAATTGAAGCGCATTATATATAGCTAATAGCTTGGTGATTGG--------------------------
>AAR4
GTATCCTCTCTCATTATATCCACTGTTTATATGTCAGACTGGAGACACTAAATCACAGATCTGCCTGAGGAAGAAAAATGAAGTATATACTCATTGTGTATATTGTATGTGCCATGCAGGGTAAAAGGTCCAGCATTGCAGAGGCCAAAAAGGCTGTTCACATTCCGGACGAGCTAGACGATGTGGTGGATGACGAAGAAGACGAGGCATGGAAAGAATGGGGGAAACGCAAATCCAAGCCCCCCCCGTTTGACCCACCTCCGGATTTCACCGGGATGGACCCTTCGCAGATGCAGGCCGAGATGCTGAAGAGACATTTTGGCCCCTCCATTGGATTTGTTAAGCTGCGCCTCGATGTGCCTCGTACAAAGGTATATATGTTATGTACACAAAGTATATGTTTTATATGGCAAACTACGCATTAGATTTCTATTCCATTGATTGAATTCTAGGTGTATATGTAGGATCTACTCGAGTGATTGTGTTAGTACAAATTACACATTATTTGAAGATCAGCATGTAGGTTCTGTTACCT
>AF1
TCCATTCCGGCGTTTATATACCC-TCTTGCGGAGACGTCAGTTTCACGTGCATCCAAGATACATCCAAACGAAGAATATGAAGTATATACACATTGTGTATATATCACTTCTACTCTGCGGTCTTGTCTCTCAGCAAGCTGAGGCCAAGAAGGCTGTCCACGTTCCAGACGAGCTTGACGATGTGGTTGATGACGAAGAAGATGATGCCTGGAAAGAATGGGGAAAACCCAAATCTAAGACCCCACCCTTTGATCCACCCCCAGATTTCACAGACATGGATCCGTCCCAGATCCAGGCCGAGATGCTAAAGAGACATTTTGGCCCCTCCATTGGGTTCGTCAAGCTTGTCCTCGACGTGCCTAGGATAAGGGTATGTATTTAATATTCAAAGTATATGTTTTGGATTTCCAATCTACTGATTGAATTCTATGTGTATATGTACACTCATAGTATGATTTTGGATTTCTAGTTGAGTGTTTGAATATTTCTGTGAGAATATATAAACACACATGCAAGGAGTACTAATCATGATTT
>AH26
TGTCACATGAGCTAACTAACAGCGTGG-ATATATCAATATCGTGAGCTGACACGATAGATCTGTTACCCGAGCGACAATGAAACTCTTATGGATTGTGTATCTATCACTGCTGCTGACCATACAAGTCAAGAATGTTGCAGAGGCGAAGAAGGCGATCCACATCCCAGACGAGCTAGACGATGTGGTTGATGATGAAGAAGACGAAGAATGGAAAGAATGGGGAAAGCCCAAATCAAAGAGCCCACCATTTGACCCTCCTCCGGATATCACAGGGATGGATCCTTCTCAGATCCAGTCCGAGATGCTCCAGAGACATGTTGGCCCTTCTATTGGCTTTGTCAAGTTACGGTTAGACGTGCCTCGTACACAGGTATAGATATTACAGACGGATTATATGATCTAGTCCTAGTTTATGGGATTGTAAACAAGGGTATGTGTATATGTACATTAAGTATGATCTCGTCCAGTGATTGGGTTCTAGTTTATTGATTGAGAACTCATAGAACGCCCATTGATTGAGGTTCAGCATAGGGG
>AME1
-------------------------GGTATATGTCAGAGTGGAGACACTAAATCGCAGGTCTGCCAAAGGAAGAAAGATGAAGTATATACTCATTGTGTATATATTATGTGCCATGCAGGGTAAACGGTCCAGCTTTGCAGAGGCCAAAAAGGCTGTTCACATTCCGGACGAGCTAGACGATGTGGTGGATGACGAAGAAGACGAGGCATGGAAAGAATGGGGGAAACGCAAATCCAAGCCCCCACCGTTTGACCCACCTCCGGATTTCAGCGGGATGGACCCTTCGCAGATGCAGGCCGAGATGCTGAAGAGACATTTTGGCCCCTCCATTGGATTTGTTAAGCTGCGCCTCGATGTGCCTCGTACAAAGGTATATATGTTATATATACAAAGTATATGTTCTA-----------ACGCCTTAGATTTCTATTCCATTGATTGAATTCTAGATG--------------------------------------------------------------------------------
>AP25
TGTCACATGAGCTAACTAACAGCGTGG-ATATATCAATATCGTGAGCTGACACGATAGATCTGTTACCCGAGCGACAATGAAACTCTTATGGATTGTGTATCTATCACTGCTGCTGTCCATACAAGTCAAGAATGTTGCAGAGGCGAAGAAGGCGATCCACATCCCAGACGAGCTAGACGATGTGGTTGATGATGAAGAAGACGAAGAATGGAAAGAATGGGGAAAGCCCAAATCAAAGAGCCCACCATTTGACCCTCCTCCGGATATCACAGGGATGGATCCTTCTCAGATCCAGTCCGAGATGCTCCAGAGACATGTTGGCCCTTCTATTGGCTTTGTCAAGTTACGGTTAGACGTGCCTCGTACACAGGTATAGATATTACAGACGGATTATATGATCTAGTCCCAGTTTATGGGATTGTAAACAAGGGTATGTGTATATGTACATTAAGTATGATCTCGTCCAGTGATTGGGTTCTAGTTTATTGATTGAGAACTCATAGAACGCCCATTGATTGAGGTTCAGCATAGGGG
>APA47
TTATTCCCACGCAATGTATCTACCCTCTGCGTAGATGTCAGTTTCATGTGCATACAAGATATATCTATATGAACAAGATGAGGTATATACACATTGTGTATATATCATTTCTACTCTGCGGTCTCGTCTCTCAGCAAGGCGAGGCCAAGAAGACTGTCCACGTTCCAGACGAGCTTGACGATGTGGTTGATGACGAAGAAGATGATGCCTGGAAAGAATGGGGAAAACCCAAATCTAGAACCCCACCCTTTGATCCACCCCCAGATTTCACAGACATGGATCCCTCCCAGATCCAGGCCGAGATGTTTAAGAGACATTTTGGCCCCTCCATTGGCTTCGTCAAGCTTGTTCTCGACGTGCCTCGCAGAAGGGTATGCATTTAATACTCAAAGTATATGTTTTGGATTTCCAAACCACTGATTGAATTCTATCTGTGTATATGCACTCAAAGTATGATTTTGGATTTCTAGTTGAGTGTTTGAATCTTTCTGTGAGAATATATAAACACACATGGAAGAAGTGCTTGATTTCAGGC
>AS57
CCCCAAAGTTGATTCTTTAATACACACTGTGTATGTGCCGGGGAAGAACAAATCGCTGATTTGTCAGAGAAACAAAGATGAAGTTTATACTCATTGTGTATATCTTATCATTACTGACCCTGCAGAAGAGCAATGTTGCAGAGGCCTTGAAGAAGGTCCACATTCCAGACGAGCTAGACGATGTGGTAGATGACGAAGAAGATGAAGAATGGAAAGAATGGGGAAAACCCAAGCCAAAAATCCAACCGTTTGACCCACCACCAGACATGACCGGTATGGAACCTTCTCAGATCCAGGCTGAGATGTTTAAGAGACATTCCGGCCCCTCAATTGGTTTTGTCAAGCTTCGCCTTGATGAGCCTCGCACAAGGGTATGAACATTATACACTCAAAGAATGTTCTAGGCTTCTAGTCCAACTATTGAATTCATGATTTGTATAGTTACACAATTGGTTCTTCTGGTCATTTAATTGAATTATTGATTTTATAGTTACCCAATTGGTTCTTCTAGTCCAACGATTGAATTCTTGATTGT
>ASA51
---------------------------------------------------------------------------------------------TTGTGTATATATCATTCCTACTCTGCAGTCTCGTCCTTCAGCAAGCCGAGGCGAAGAAGGCTCTCCACATTCCCGACGAGCTTGATGATGTGGTTGATGACGAAGAAGATGATGCCTGGAAAGAATGGGGAAAATCCAAACCGAAAACCCCACCCTTTGATCCACCCTCAGATCTCACAGACATGGATCCCGCGCAGATTCAGGCCGAGATGCTAAAGAGGCATTTTGGCCCCTCCATTGGGTTCGTCAAGCTTGATCTCGGCGTGTCTCGCAGAAGGGTATGCATTTAATGCTCAAAGTACATGTTTTGGATTTCCAGTCCACCCATTGAATTCTCTCTGTGTATATACACACAAAGTATATTTTTGGATTTATAGTTGAG------------------------------------------------------------
>CB35
TATCAGTTGATCTATGTAACAGCGTGG-ACATATCGTTATGATGAGGTGACGCTATAGATCTGCTCCGCGGACGACAATGAAAATTGTACTGATTGTGTATATATCACTGCTGCTGACCATACAAGTCAAGAATGTTGCAGAGGCGAAGAAGGCTATCCACATTCCAGACGAGCTAGACGATGTGGTTGATGATGAAGAAGACGAAGAGTGGAAAGAATGGGGAAAGCCCAAATCAAAAAGCCCACCATTTGACCCTCCTCCGGATATCACAGGGATGGATCCTTCTCAGATCCAGTCCGAGATGCTCCAGAGACATATTGGCCCTTCTATTGGCTTTGTCAAGTTACGGCTAGATGTGCCTCGAACAAAGGTATGCATATTACACACGGAGTATATGACATAGTCCTAG-TTTATGGATTGTAAACAGTGGTATGTGTATATGTACATTAAGTATGATCTCGTCCAGTGATTGGGTTCTAGTTTATTTACTGAGAACTCATAGATTGCACATTGATGGAGGTTCGGCATA----
>CD18
--------------------------------------------------AACCGCTGATCTGTCAGAGAAAGAAAGATGAAGCTTGTATACATCGTTTACATCTTATCATTACTGATCCTGCAGAAGCGCAATATTGTAGAGGCC---AAGAAGGTTTCAGTTCCAGACGAGCTGGACGATGTGGTAGATGACGAAGAAGATGAAGATTGGAAAGACTGGGGAAAACCCAAGCCAAAAATCCAACCGTTTGACCCACCGCCAGACATCACCGGCATGGATCCTTCTCAGATCCAGGCTGAGATGTTGAAGAGACATTCCGGCCCCTCAATTGGTTTTGTCAAGCTTCGCCTTGATGTGCCTCGCACGAGGGTATGCATATTATAAACGCTAAGAATGTTCTAGGCTTCTAGTTCAAGGATTGAATTTTTGATTTGTATGTTTACCCAATAG-----------------------------------------------------------------------------------
>CDE34
TATCAGTTGATCTATGTAACAGCGTGG-ATATATCGTTATGATGAGGTGACGCTATAGATCTGCTCCGCGGACGACAATGAAAATTGTACTGATTGTGTATATATCACTGCTGCTGACCATACGAGTCAAGAATGTTGCAGTGGCGAAGAAGGCTATCCACATTCCAGACGAGCTAGACGATGTGGTTGATGATGAAGAAGACGAAGAGTGGAAAGAATGGGGAAAGCCCAAATCAAAAAGCCCACCATTTGACCCTCCTCCGGATATCACAGGGATGGATCCTTCTCAGATCCAGTCCGAGATGCTCCAGAGACATATTGGCCCTTCTATTGGCTTTGTCAAGTTACGGCTAGATGTGCCTCGAACAAAGGTATGCATATTACACACGGAGTATATGACATAGTCCTAG-TTTATGGATTGTAAACAGTGGTATGTGTATATGTACATTCAGTATGATCTCGTCCAGTGATTGGGTTCTAGTTTATTTACTGAGAACTCATAGATTGCACATTGATGGAGGTTCGGCATAGGGG
>CF38
TGCCATGCTGATGTCTTATACCCACTGTGTATATATGCCAATAACAAATAAATCACTGATCTGCTAGAGAAATGAAGATGAAGTCCATAATTTTTGTGTATATATTCTTGTTACTGAACCTGCATAAGTCTAATATTGTTGAGGCCAAGAAGGTTGTCCGCGTTACAGACGACCTAGATGATGTGGTAGATAATGAAGAAGACGAAGAATGGAAAGAGTGGGGGAAACCCAAGTCCAAAACCCCACCATTTGACCCACCTCCAGATTTCACTGGCATGGACCCTTCTCGGATCCAGGCTGAGATGTTGAAGAGGCATTTTGGCCCCTCCATTGGTTTTGTCAAGCTTCGACTTGACATGCCTCGTACAAGGGTATGTATGTTATACACACTTAGTATATTCTAGATTAG--TGATTGAATTCTATCTGTGTATATATGTGAACGGAGTAGACTAGTGATTGAATTTTATCTGTGTATATATGTGA-----------ACGGAGTAGGTTCTATTAGTACAGTGATAAATTCCAGAA
>CH19
-CCCAGAGCTGAACCTTAAATACCGAGTGCGTG----------GAAAACGAATCGCTGATCTGTCAGAGAAAGAAAGATGAAGTTTATATACATTGTCTACATCTTATCATTACTGATCCTGCAGAAGACCAATATCATAGAGGCC---AAGAAGGTTTCAGTTCCAGACGAGCTGGACGATGTGGTAGATGACGAAGAAGATGAAGATTGGAAAGACTGGGGAAAACCCAAGCCAAAAATCCAACCATTTGACCCACCGCCAGACATCACCGGCATGGATCCTTCTCAGATCCAGGCTGAGATGTTGAAGAGACATTCCGGCCCCTCAATTGGTTTTGTCAAGCTTCGCCTTGATGTGCCTCGCACGAGGGTATGCATATTATAAACGCAAAGAATGTTCTAGGCTTCTAGTTCAAGGATTGAATTCTTGATTTGTATGTTTACACAATAGGTTCTTCGAGTCCTGTAATTGAAGCCCATTTTTGATAGCTAGTAGCTTGGAGATTGGCAATTGGGCT----------------
>CHA37
TGCCATGCTGATGTCTTATACCCACTGTGTATATATGCCAATAACAAATAAATCACTGATCTGCTAGAGAAATGAAGATGAAGTCCATAATTTTTGTGTATATATTCTTGTTACTGAACCTGCATAAGTCTAATATTGTTGAGGCCAAGAAGGTTGTCCGCGTTACAGACGACCTAGATGATGTGGTAGATGATGAAGAAGACGAAGAATGGAAAGAGTGGGGGAAACCCAAGTCCAAAACCCCACCATTTGACCCACCTCCAGATTTCACTGGCATGGACCCTTCTCGGATCCAGGCTGAGATGTTGAAGAGGCATTTTGGCCCCTCCATTGGTTTTGTCAAGCTTCGACTTGACATGCCTCGTACAAGGGTATGTATGTTATACACACTTAGTATATTCTAGATTAG--TGATTGAATTCTATCTGTGCATATATGTGAACGGAGTAGACTAGTGATTGAATTTTATCTGTGTATATATGTGA-----------ACGGAGTAGGTTCTATTAGTACAGTGATAAATTCCAGAA
>CJ24
CCCCAAAGCTGATTCTTATATACCCACCATGTAAATGCCGGGGAAG-ACAAATCGCTGATCTGTCAGGGAAAGAAAGATGAAGTGTATACTCATCGTGTATGTCTTATCATTACTGAACCTGCAGAAGGCCAATATTGCAGAGGCCAAGAAGGTTGTTCACATTCCAGACGAGCTAGACGATGTGGTAGATGATGAAGAAGACGAAGAATGGAAAGAATGGGGGAAACCCAAGCCAAAAATCCAACCATTTGACCCACCGCCAGACTTTAACGGCATGGATCCTTCTCAGATCCAGGCTGAGATGTTGAAGAGACATTCTGGCCCCTCAATTGGTTTTGTCAAGCTTCGCCTTGATGTGCCTCGCATGAAGGTATGCATATTATACACGCAAAGAATGTCCTAGGCTTC--------------ATTTCTTGATTTGTATATTTGTACAATAGGTTCTTCTAGTCGCGTAATTGAAGCCCATAGCT--------------TGGAGATTGGCAATTGGGCTCTGTGTAATTTTAGAT
>CK7
CCACAAAGCTAATTCTTATATACCCACTGTGTATGTTCCGGGGTAG-ACAAATCGCTGATCTGTCAGAGAAACAAAGATGAAGTTTGTACACATTGTGTATATCTTATCATTACTGACCCTGCAGAAGACCAAGATTGCAGAGGCCAAGAAGGTTGTTCACATTCCAGACGAGCTGGACGATGTGGTAGATGACGAAGAAGATGATGAATGGAAAGAATGGGGAAAACCCAAATCAAAAATCCAACCATTTGACCCACCTCCAGATTTCACCGGCATGGATCCTTCTAAGATCCAGGCGGAGGTGTTGAAGAGACATTCTGGCCCCTCTATCGGATTTGTCAAGCTTCGCCTTGATGAGCCTCGCACAAGGGTATGTATATTATACATGCATAGAATGTTCTAGGCTTCTAGTCCAACGATTGAATCCTTGATTTGTATATTTACACAATAGGTTCTACTAGTCCTGTAATTGAATCCCATTATAGATAGCGCGTTGCTTGGAGATCG-CAAGTGGGCTCTATCTAATTATATTT
>CL6
CACCTCATTTGAAGCTCTACAAACAACAA------------------AAAAATTGTTGATCTGTTAGAGAAACAAAGATGAAGTTTATACTCATCATGTATATCTTATTATTACTAGCTCTGTAGAAGACCAATGTTATAGAGGCCAAGAAGGTTGTTCACATTCTAGATGAGCTAGATGATGTGGTAGATGATGATGAAGATGAAGGATGGAAAGAATGGGGAAAACCCAAATCAAAAATCCCACCACTTGACCCACCTCCAGATTTCACCGGCATGGATCCTTCTCGAATTCAGGTAGAGATGTTGAAGAGACATTCTAGCCCCTCTATCAGTTTTGTCAAGCTTCACCTTGATGTGCCTCACACAAGGGAAGAAGTGCCTGGGATAGCCAAGAAGT---------------------------------------GGACTTAACTGCTACGGACGTGATCTATTGAAGCAAAGTTTATGGCT---------------------------------------------GCGAT
>CM9
GACCTGAGCTGATTCTTA-CATTCTCCTTTGTATATGCCTGGGGAAAACGAATCACTGATCTGTCAGCAAAACAAAGATGAAGTTGATATGCATTGTCTACATCTTATCACTACTGATCCTGCAGAAAATCAATGTTGCAGAGGCC---AAGAAGGTTTCAATTCCAGACGAGCTAGACGATGTGGTAGATGACGAAGAAGATGAAGAGTGGAAAGAATGGGGAAAACCCAAGCGGCAAATCGAACCATTTGACCCGCCGCCAGATCTCACGGCCATGGATCCTTCTAAGATTCAGGCTGAGATGTTGAAGAGGCATTCTGGCCCTTCAATCGGTTTTGTCAAGCTTCGCCTTGATGTGCCTCGCACAAGGGTATGCATATTATACACGCAAATATTGTGTTAGGCTTCTAGACCAAGGATTGAATTCTTGAT-----TGGTTGCAGAATAGTTTTTGGTAGTCGTATAATTGAATCGTATTTTATATAGCTAATAGCTTGGTGATTGGCAATTGGGCTTTGTGTAATTATTGCT
>CO8
-------------------------TCCTTGTATATGCCTGGGGAAAACGAATCACTGATCTGTCAGCAAAACAAAGATGAAGTTAATATGCATTGTCTACATCTTATCACTGCTGATACTGCAGAAAACCAATATTGCAGAGGCC---AAGAAGGTTTCAATTCCAGACGAGCTAGACGATGTGGTAGATGACGAAGAAGATGAAGAGTGGAAAGAATGGGGAAAACCCAAGCGGAAAATCGAACCATTTGACCCGCCGCCAGATCTAACGGCCATGGATCCTTCTAAGATTCAGGCTGAGATGTTGAAAAGACATTCTGGCCCTTCAATTGGTTTTGTCAAGCTTCGCCTTGATGTGCCTCGCACAAGGGTATGCATATTATACACGCATATATTGTGTTAGGCCTCTAGTCCAAGGATTGAATTCTTGAT-----TGGCTGCAGAATAGTTTTTCCTAGTCGTATAATTGAAGCGCATTTTATATAGCTAATAGCTTGGTGATTGTAAATTGGGCTTTGTGTAACTACTGCT
>CP16
CCCCGGAGCTGAGTCTTAAATACCCAGTGTAT------------AAGACGAATCGCTGATCTGTCAGAGAAAGAAAGATGAAGTTTATATACATCGTCTATATCTTATCATTACTGACCCTGCAAAAGACCAATATTGCAGAGGCC---AAGAAGGTTTCAATTCCAGACGAGCTAGACGATGTGGTAGATGACGAAGAAGATGAAGAGTGGAAAGAATGGGGAAAGCCCAAGCCAAAAATCCAACCATTTGACCCACCGCCAGACATCACCGGCATGGATCCTTCTCAGATCCAGGCTGAGATGTTGAAGAGACATTCCGGCCCCTCAATTGGTTTTGTCAAACTTCGCCTTGATGTGCCTCGCACAAGGGTATGCATTTTATACACGCAAAGAAAGTTCTAGGCTTCTAGTCCAAGGATTGAATTCTTGATTTGTATGTTTACACAATAGGTTCTTCTAGACCTGTAA---AAGCCCATTTTAGATAGCCTATAGCTTGGAGATTGGCAATTGGGCTCTACGTAATTATAATT
>CP161
CCCCGGAGCTGAGTCTTAAATACCCAGTGTAT------------AAGACGAATCGCTGATCTGTCAGAGAAAGAAAGATGAAGTTTATATACATCGTCTATATCTTATCATTACTGACCCTGCAAAAGACCAATATTGCAGAGGCC---AAGAAGGTTTCAATTCCAGACGAGCTAGACGATGTGGTAGATGACGAAGAAGATGAAGAGTGGAAAGAATGGGGAAAGCCCAAGCCAAAAATCCAACCATTTGACCCACCGCCAGACATCACCGGCATGGATCCTTCTCAGATCCAGGCTGAGATGTTGAAGAGACATTCCGGCCCCTCAATTGGTTTTGTCAAACTTCGCCTTGATGTGCCTCGCACAAGGGTATGCATTTTATACACGCAAAGAAAGTTCTAGGCTTCTAGTCCAAGGATTGAATTCTTGATTTGTATGTTTACACAATAGGTTCTTCTAGACCTGTAA---AAGCCCATTTTAGATAGCCTATAGCTTGGAGATTGGCAATTGGGCTCTACGTAATTATAATT
>CR44
----------------------------GGACG-------------------AGATGCAG--------------AGGATGAGGACGATACTACTTGTATCTGTATTCGGGGTTTTGCAAGGGGGATGGATTTCTGTTGCAGAGGGTAAGAAGACAATCCATATTTCGGACGATCTGGACGACGTGGTGGACGATGAAGAAGACGATGCGTGGAAGCAATGGGGGAAGCCCAAACCCAAAGATCCGCCTTTTGACCCCCCTTCAGATATCACAGGCATGGATCCTTCTCAAATGCAGGCCGAAATGTTAAAGAGGCATTTTGGTCCATCCTTTGGTTTTGTCAAGCTACGTCTCGATGTACCTCGTACGAAGGTATGCATATGTCCATTGATTGG--------------------------------------------------------------AGTTCGGTAT---------------------------------------------------------------------
>CT15
CCCCGGAGCTGAGTCTTAAATACCCAGTGTAT------------AAGACGAATCGCTTATTTGTCAGAGAAAGAAAGATGAAGTTTATATACATTATCTACATCTTAATATTACTGACCCTGCAAAAGATCAATATTGCAGAGGCC---AAGAAGGTTTCAATTCCAGACGAGCTAGACGATGTGGTAGATGACGAAGAAGATGAGAAGTGGAAAGAATGGGGAAAACCCAAGCCAAAAATCCAACCATTTGACCCACCGCCAGACATCACCGGCATGGATCCTTCTCAGATCCAGGCTGAGATGTTGAAGAGACATTCCGGCCCCTCAATTGGTTTTGTCAAACTTCGTCTTGATGTGCCTCGCACAAGGGTATGCATTTTATACACGCAAAGAATGTTCTAGGCGTCTAGTCCAAGGATTGAATTCTTGATTTGTATGTTTACACAATAGGTTCTTCTAGTCCTGTAA---AAGCCCAATTTAGATAGCCAATAGCTTGGAGATTGTCAATTGGGCTCTATGTAACTATGAAT
>DA12
CACCTGAGCTGATTCTTA-TATACCCCTTTGTATATGCTTGGGGAAAACGAATCACTGATCTGTCAGAGAAACAAAGATGAAGTTAATATGCATTGTCTATATCCTATCATTACTGACTCTGCAGAAAACCAATATTGCAGAGGCC---AAGAAGGTTTCAATTCCAGACGACCTAGACAATGTGGTAGATGACGAAGAAGATGAAGAATGGAAAGAATGGGGAAAACCCAAGCGAAAAATCGAACCATTTGACCCACCGCCAGATTTCACCGGCGTGGATCCTTCTAAGATCCAGGCTGAGATGTTGAAGAGACATTCCGGCCCCTCAATTGGTTTTGTCAAGCTTCGCCTTGATGTGCCGCGCACAAAGGTATGCATATTATACACGCAAATAATGTGTTAGGCTTCTAGTCCAAGGATTGAATTCTTGAT-----TGGTTGCAGAATAGTTTTTGGCAGTCGTATAATAGAAGCGCATTATAGATAGCTAATAGCTTGGTGATTGGCAATTGGGCTTTGTGTAATTATTGTT
>DB53
TCTTTCCCGTCGTGTATATACTC-TCTTGCCGAAACGTCAGTTTCACGTGCATACAAGGCACATCCAAAAGAACAATATGAAGTATATATACATTGTGTATATCTCTCTTCTGCTCTGCTGCCTCGTCTCTCAGCAAGGCGAGGCCAAGAAGGCTGTCCACGTTCCAGACGAGCTTGACGATGTGGTTGATGACGAAGAAGATGATGCTTGGAAAGAATGGGGAAAACCCAAATCTAGAACACCACCCTTTGATCCACCCCCAGATTTCACAGATATGGATCCGTCGCAAATCCAGACCGAGATGCTAAAGAGACATTTTGGCCCCTCCATTGGTTTCGTCAAGCTTGTCCTCGACGTACCTAGGATGAGGGTATGCATTTAATATTCAAAGTAAACGTTTTGGATTTCCAATCCACTAGTTGAATTCTCTCTGTGTGTATCCACTTAAAATATGATTTTGGATTTCTAGTTCAGTGTTTGAATCTTTATGTGAAAATATACGAATATACATGAAAGAAGTACTATTCATGGTTT
>DC1
-----------------------------CCGAAACGTCAGTTTCACTTGCATACAAGGCACATCCAAAAGAACAATATGAAGTATATATACATTGTGTATATCTCTCTTCTGCTCTGCTGCCTCGTCTCTCAGCAAGGCGAGGCCAAGAAGGCTGTCCACGTTCCAGACGAGCTTGACGATGTGGTTGACGACGAAGAAGATGACGCTTGGAAAGAATGGGGAAAAGCCAAATCTAGAACACCACCCTTTGATCCACCCCCAGATTTCACAGATATGGATCCATCGCAAATCCAGACCGAGATGCTAAAGAGACATTTTGGCCCCTCCATTGGTTTCGTCAAGCTTGTCCTCGACGTACCTAGGATGAGGGTATGCATTTAATATTCAAAGTAAACGTTTTGGATTTCTAATCCACTAGTTGAATTCTCTGTGTGTGTATCCACTCAAAGTATGATTTTGGATTTCTAGTTCAGTGTTTG------------------------------------------------------
>DD1
------------------------TCTTGCGGAAATGTCAGTTTCACGTGCATACCAGGTACATCCAAATGTACAATATGAAGTATATACACATTGTGTATATATCACTTCTACTCTGCTGCCTCGTCTCTCAGCATGCCGAGGCCAAGAAGACTGTCCACGTTCCAGACGAGCTTGACGATGTGGTGGATGACGAAGAAGATGATGCGTGGAAAGAATGGGGAAAACCCAAATCTAAGACCCCACCTTTTGATCCACCCCCAGATTTCACAGACATGGATCCGTCCCAGATCCAGGCCGAGATGCTAAAAAGACATTTTGGTCCCTCCATTGGATTCGTCAAGCTTGTCCTCGACGTGCCTAGGATAAGGGTATGCATTTAATATTCGAAGTATATGTTTTGGATTTCCAACCCACTGATTGAATTTTATCTGTGTATGTGCACTCAAAGTATGGTTTTGGATTTCTAGTTGAGTGTTTGGATCTTTCAGTGAAAATATATCAACACATATGTAAGAAGTACTAGTCATGATTT
>DIM50
TCTCTTTTGGCGTGTATATACCCTCTTTGCGGAAATGTCAATTTCACGTGCATACCAGGTACATCCAAATGTACAATATGAAGTATATACACATTGTGTATATATCACTTCTACTCTGCTGCCTCGTCTCTCAGCATGCCGAGGCCAAGAAGACTGTCCACGTTCCAGACGAGCTTGACGATGTGGTGGATGACGAAGAAGATGATGCGTGGAAAGAATGGGGAAAACCCCAATCTAAGACCCCACCTTTTGATCCACCCCCAGATTTCACAGACATGGATCCGTCCCAGATCCAGGCCGAGATGCTAAAAAGACATTTTGGTCCCTCCATTGGATTCGTCAAGCTTGTCCTCGACGTGCCTAGGATAAGGGTATGCATTTAATATTCGAAGTATATGTTTTGGATTTCCAACCCACTGATTGAATTTTATCTGTGTATGTTCACTCAAAGAATGGTTTTGGATTTCTAGTTGAGTGTTTGGATCTTTCAGTGAAAATATATCAACACATATGTAAGAAGTACTAGTCATGATTT
>FC13
CACCTGAGCTGATTCTTA-TATGCCCCTTTGTATATGCTTGGGGAAAACGAATCACTGATCTGTCAGAGAAACAAAGATGAAGTTAATATGCATTGTCTATATCCTATCATTACTGACTCTGCAGGAAACCAATATTGCAGAGGCC---AAGAAGGTTTCAATTCCAGACGAGCTAGACGATGTGGTAGATGACGAAGAAGATGAAGAATGGAAAGAATGGGGAAAACCCAAGCGAAAAATCGAATCATTTGACCCACCGCCAGATTTCACCGGCGTGGATCCTTCTAAGATCCAGGCTGAGATGTTGAAGAGACATTCCGGCCCCTCAATTGGTTTTGTCAAGCTTCGCCTTGATGTGCCTCGCACAAGGGTATGCATATTATACACGCAAATAATGTGTTAGGCTTCTAGTCCAAGGATTGAATTCTTGAT-----AGGTTGCAGAATAGTTTTTTGTAGTCGTATAATTGAAGCACATTATAGATAGCTAATAGCTTAGTGATTGGCAATTGGGCTTTGTGTAATTATTGTT
>FTS1
------------------------------------------------------------------AAATGAAGAATATGAAGTATATACACATTGTGTATATCTCTCTTATACTCTGCTGCCTCGTCTCTCAGCAAGCCGAGGCCAAGAAGGCTGTCCACGTTCCAGACGAGCTCGACGATGTGGTTGATGACGAAGAAGATGATGCCTGGAAAGAATGGGGAAAACCCAAATCTGGAACACCACCCTTTGATCCACCCCCAGACTTCACAGATATGGATCCATCGCAGATCCAGGCCGAGATGCTGAAGAGACATTTTGGCCCCTCCATTGGTTTCGTCAAGCTTGTCCTCGACGTGCCTAGGATGAGGGTATGCATTTAATATTCAAAG-AAACGTTTTGGATTTCCAATCCACTAATTGAATTCTCTCTGTATATATCCACCCAAAGTATGATTTTGGATTTCTAGTTCAGTGTTTGAATCTTTACGTGAAAATATATTAATACACATGAAAAAAGTACTAGTCATGGTTT
>FTS2
TCTTTTCCGTCGTGTATATACTC-TCTTGCCGAGATGTCAGTTTCACGTGCATACAAGATACATCCAAATGAAGAGTATGAAGTATATACACATTGTGTATATCTCTCTTATACTCTGCTGCCTCGTCTCTCAGCAAGCCGAGGCCAAGAAGGCTGTCCACGTTCCAGACGAGCTCGACGATGTGGTTGATGACGAAGAAGATGATGCCTGGAAAGAATGGGGAAAACCCAAATCTGGAACACCACCCTTTGATCCACCCCCAGACTTCACAGATATGGATCCATCGCAGATCCAGGCCGAGATGCTGAAGAGACATTTTGGCCCCTCCATTGGTTTCGTCAAGCTTGTCCTCGACGTGCCTAGGATGAGGGTATGCATTTAATATTCAAAG-AAACGTTTTGGATTTCCAATCCACTAATTGAATTCTCTCTGTATATATCCACCCAAAGTATGATTTTGGATTTCTAGTTCAGTGTTTGAATCTTTATGTGAAAATATACGAATACACATGAAAGAAGTACTAGTCATGGTTT
>GG1
ATTCAGACCTCATTGCACCGGTGCCCACATGTACCCCACAACAATTTAAGTCCTTCGTATCTATGTTGAGGATGAAGACGAAGGTAATCCTGCTTGTGCATGTATTAGCGGTGTTACAAGGGAAAGAGTTTAGTCTGGCAGAGGCCAAGAAAAAGCTGCACATTACGGATGATCTAGACGATGTGGTGGATGATGAAGAAGATGATGCATGGAAAGAATGGGGAAAGCCCAAATCCAAAAACCCACCTTTTGATCCACCTCCAGACATCACAGACATAGATCCTTCTCAGATCCAGACAGAGATGTTGAAGAGGCATTTTGGTCCATCAATTGGTTTTGTAAAGCTACGTCTGGATGTGCCCCGTACAAAGGTATGCATATGCCCATTGGTTGAAGACTCGTATATGGTCTGTATATGTGCATTCGTTGAAACCT---GTCATATAGGTCGTATATACATGGACCATTGGTTGAAGCTTACAAAA-TGGTCTGTATTTATATGGAGAGTTTATCTGTTGAAGCTTAGTTTAGGGT
>HB41
TGCTGTCATTGTTTTATGCACCTGTCATTGTTGGAATCTGCTTTCAAGGACGGCTGAACCTCGTTCTGTTAGATAGCAATGTGTGTATACACATTGTGTATATATCATTCCTACTCTGCGGTCTCGTCTTTCAGCAAGCCGAGCCCAAGAAAAGACTGCACATTCCAGACGAGCTTGATGATGTGGTTGATGACGAAGAAGATGATGCCTGGAAAGAATGGGGAAAACTCAAATCGAAAACCCCACCCTTTGATCCGCCTCCAGATTTCACAGAGGTGCATCCATCCCGGATCCAGCAAGAGATGCTAAAGAGGCATTCTGGCCCCTCCATTGGGTTCGTCAAGCTTGTCCTAGACATGCCTCGCACAAGGGTACGCATTTAATTCTCAAAGTATATGTTTTGGATTTAG-AGTTGAGTGTATGAGAATATGTAAACACACATACAGGAAATACTATCATAGATTTCTAGGCAAGTGATTATCTGGCTATGCAGCTCAAGTATTGGGTTCCTAGTGATTGAATCCTAAATGGTAT
>JO20
CCCCAGAGCTGAACCTTAAGTACCGAGTGCGTG----------GAAAACGAATCGATGATCTATCAGAAAAAGAAAGATGAAGTTTATATACGTCGTCTACATCTTATCATTACTGATCCTGCAGAAGACCAATATTGTAGAGGCC---AAGAAGGTTTCGGTTCCAGACGAGCTTGACGATGTGGTAGATGACGAAGAAGATGAAGATTGGAAAGACTGGGGAAAACCCAAGCCAAAAATCCAACCATTTGACCCACCGCCAGACATCACCGGCATGGATCCTTCTCAGATCCAGGCTGAGATGTTGAAGAGACATTCCGGCCCCTCAATTGGTTTTGTCAAGCTTCGCCTCGATGTGCCTCGCACGAGGGTATGCATATTATAAACGCATAGAATGTTCTAGGCTTCTAGTTCAAGGATTGAATTCTTGATTTGTATGTTTACGCAATAGGTTCTTCGAGTCCTGTAATTGAAGACCATTTTTTATAGCTAGTAGCTTGGAGATTGGCAATTGGGCTCTTTGTAGTTATAATT
>JU21
CCCCAGAGCTGAACCTTAAATACCGAGTGCGTG----------GAAAACGAATCGATGATCTATCAGAGAAAGAAAGATGAAGTTTATATACATCGTCTACATCTTATCATTACTGATCCTGCAGAAGACCAATATTGTAGAGGCC---AAGAAGGTTTCGGTTCCAGACGAGCTGGACGATGTGGTAGATGACGAAGAAGATGAAGATTGGAAAGACTGGGGAAAACCCAAGCCAAAAATCCAACCATTTGACCCACCGCCAGACATCACCGGCATGGATCCTTCTCAGATCCAGGCTGAGATGTTGAAGAGACATTCCGGCCCCTCAATTGGTTTTGTCAAGCTTCGCCTCGATGTGCCTCGCACGAGGGTATGCATATTATAAACGCATAGAATGTTCTAGGCTTCTAGTTCAAGGATTGGATTCTTGATTTGTATGTTTACGCAATAGGTTCTTCGAGTCCTGTAATTGAAGCCCATTTTTGATAGCTAGTAGCTTGGAGATTGGCAATTGGGCTCTTTGTAGTTATAATT
>KE1
TGTCACATGAGCTATATAACAGCGCGG-ATATATCATCATGGTGAGGTGACACGATAGATCTGTTACGCCGATGACAATGAAACTGATACGGATTGTGTATCTATCACTGCTGCTGACCATAAAAGTCAAGAATGTTGCAGAGGCGAAGAAGGCGATCCACATCCCAGACGAGCTAGACGATGTGGTTGATGATGAAGAAGACGAAGAATGGAAAGAATGGGGAAAGCCCAAATCAAAGAGCCCACCATTTGACCCCCCGCCGGATATCACAGGGATGGATCCTTCTCAGATCCAGTCCGAGATGCTCCAGAGACATATTGGTCCTTCTATTGGCTTTGTAAAGTTACGGCTAGATGTGCCTCGTACAAAGGTATGGATATTACAGACGGATTATATGATCTAATCCCAGTTTAAGGGATTGTAAACAAGGGTATATGTACATGTACGTTGAGTATGATCTCGTCAAGTGATTGGGTTATAGTTTATTGACTGAGAACTCATAGATTACCCATTGATTTAGGTTC----------
>LF2
-------------CTGTATCCAATTCCTGTGTATATGTCGCCTTCACGTGCGTGCAAATCCAAGAAC-------AAGATGAAGAAGATACACATTGTGTATATGTCATTCATGCTCTTCGGCCTCGTCTTTCTGCAACTCGAGGCCAAGAAAGCTCTCCACATTCCGGACGAGCTTGATGATGTTGTTGATGACGAAGAAGATGATGTTTGGAAAGAATGGGGAAAACCCAAACCAAAAAATCCGCCTTTTGATCCTCCCCCAGATTTCACAGACATGCATCTCTCCGAGATGCAGGCCGAGATGCTGAAGAGACATTTTGGCCCCTCAATTGGCTTCGTCAAGCTTGTCCTCGACGTGCCTCGCCTAAGGGTATGTATTTAATCCTCAAAGTTTCTGTTTTGGATTTTCAGTACAGTGATTGAATTCTATCTGTGTATATACACACAAACACAAATATATGTTTTGGATT----------------------------------------------------------------
>MC0
---------------------CTACCCTGTGTCGATTTCAGTTTCACGTGCAAGCAGGATATATCTAAAAC---AAGATGAAGTGTATACACATTGTGTATATATTTTTACTGCTCTGCAGTCTCGTTTTTCAGCAAGCCGAGGCGAAGAAGGCACTCCACATTCCAGACGAGCTTGATGATGTGTTTGATGACGAAGAAGATGATACCTGGAAAGAATGGGGAAAACCCAAATCGAAAGCCCCACCCTTTGATCCACCACCAGATTTCACAGACTTGGATCCCTCCCAGATGCAGGCCGAGATGCTAAAGAGACATTCTGGCCCCTCCATTGGGTTCGTCAAGCTTGTCCTCGACGTGCCCCGCAGAAGGGTATGCATTTAATACTTAAAGTTTGTGTTTTGGATTTGGAGTCCACTGATTGAATTCTATCTGTATATATACACACAAAGTATATTTTTGGATTTCTAATTGAGTGTTTGAATGTTTTTGTTAGAGTATGTAAACACACATGGATGAAGTATTAGTCTTAATTT
>MT0
CACACGTCCATGCTTCTATCTACCATCTCTCAACATGTCCGTTTCACGTGCGTGCATACGAGATCCA-------AAGATGAAGTATATACACATTGTGTATACATCATTCCTACTCTGCGCTCTCGTCTCTCAGCAAGCCCAGGCCAAGAAGGCTGTCCACATTCCGGACGAGCTGGACGACGTGGTCGATGACGAAGAAGACGATGCGTGGAAGGAATGGGGGAAAGGCAGATCCACAACCCCACCCTTCGATCCTCCCCCTGATTTCACACACATGCATCCCTCCCAGATGCAGGCGGAGATGCTACAGAGACATTTTGGCCCCTCCATTGGCTTCGTCAAGCTTCTCCTCGGCGTGCCTCGCACAAGGGTATGCATTTCCAATCC---------------------------ACTGATTGAATTCAATCTGTGTGCATACACTCAAAGCATAATTTTGGATTTCTAGTTGAGTGTTTGAATCTTTCTATGAGAATATATAAACACACAGGCAAGAAGTACTAGTCATGATTT
>NN48
TCCTTTCCGGCGTTTATATACCC-TCTTGCGAGGACGTCAGTTTCACGTGCATC-------AGTCCAAATGAAGAAGATGAAGTATATACACATTGTGTATATATCACTTCTACTCTGCGGTCTCGTCTCTCGGCAAGCTGAGGCCAAGAAGGCTGTGCACGTTCCAGACGAGCTTGACGATGTGGTTGATGACGAAGAAGATGATGCCTGGAAAGAATGGGGAAAACCCAGATCTAAGACCCCACCCTTTGATCCACCCCCAGATTTCACAGACATGGATCCGTCCCAGATCCAGGCCGAGATGCTAAAGAGACATTTTGGCCCCTCCATTGGGTTCGTCAAGCTTGTCCTCGACGTGCCTAGGATAAGGGTATGTATTTAATATTCAAAGTATATGTTTTGGATTTCCAATCTACTGATTGAATTCTATGTGTATATGTACACTCATAGTATGATTTTGGATTTCTAGTTGAGTGT-------------------TATATAAACACACATGCAAGGAGTACTAATCATGATTC
>PA42
TCTTTTCATCGTA-TGTATCCACCCTCTGTGTAGATGTCAGTTTCACGTGCA----AGGTCTATCCAAATGGACCAGATGAAGTATATACACTTTGTGTATATATCATTCATACTCTGCAGTCTCGCCCTTCAGCAAGCGGAGGCGAAGAAGGCTCTCCACATTCCCGACGAGCTCGATGATGTGGTCGATGACGAAGAAGATGATGCCTGGAAAGAATGGGGAAAACCCAAACCGAAAACCCCGCCCTTTGATCCACCCTCAGATTTCACAGACATGGATCCCGCGCGGATCCAGGCCGAGATGCTGAAGAGACATTTTGGCCCCTCCATTGGGTTCGTCAAGCTTGTCCTCGACGTTCCTCGCAAAAGGGTATGCATTTAATACACAAAGTATATGTTTTGGATTTCCAGTCCACCCATTGAATTCTATCTGTGTATATACAAACAGAGTATGATTTTGGATTTATAGTTAAGTATTTGAATATTTTTGTGGGAATATGTAGACACACATTCACGAAATACTAGTCATAATTT
>PB33
GCCATCATGAAGCCGGTGGCAACGTTGTGAATTACTCCAGATCTTGGATGTGTTCCAGATGTGCAAATCTGTGGTATTTCTAGCAGATCGGTGGAGCTGAGACCTTGAGAGCAGTTTTTTTTAGTTGTTGGAATGCTGCAGAAGCGAAGAAGCCGATCCACATTTCAAACGAGCTAGACGATGT----------GAAGAAGACGAAGAATGGAAATAATGGGGCAAGCCCAAATCAAAAAGCCCACCATTTGACCACCCTCCGGATATCACAGGGATGGATCCTTCTCAGATCCACTCTGAGATGCTCAAGAGACATATTGGCCCTTCTTTTGGCTTTGTCAAGTTACGCTTAGATATGCCTCATACAAGGGATGAGGTGATTCAGATAGCGAAAAAGTG--------------------------------------GATGAATTTGCTGAGGATGGGTTCAATC---------------------------------------------------------------------
>PF1
-----------------------------------------------------------------------------------------------------------------------------------------------------------------------------------------------------------------------------GGAAAACCCTAATCCAGAGCGCCACCCTTCGATCCACCCCCAGATATGACAGACATGGATCCCTCCCAGATCCAGGCCGAGATGCTAAAGAGACATTTCGGCCCCTCCATTGGGTTCGTCAAGCTTATCCTCGACGTGCCTCGGACAAGGGTATGCATTTCATACTCCAACTATCTGTTTTCGATTTCCAATCCACTGACTGAGTTTTATCTGTGTATGTACACTCCAAGTGTTATTTTGGATATCTAGTTGAGTGTTTGAATCTTTCTGTGAGAATATATAAACACAGATGCAATAAGTACTAGTCATTATTT
>PG28
CGTAGTTCGCTGGCTTTGACACAACGATGTATATATATCGCACGAGCTGTCACCATAGATCTGCCACACAGACAACAATGAAAATCATACCCATTGTGTATATATTGCTGCTGCTGACCACAGTAGTCAAGAATGCTGCAGAAGCGAAAAAAACGATCCACATTCCAGACGAGCTAGACGATGTGGTTGATGATGAAGAAGACGAAGAATGGAAAGAGTGGGGAAAGCCCAAATCAAAAAGCCCACCATTTGACCCCCCTCCGGATATCACAGGGATGGATCCTTCTCAGATCCAGTCCGAGATGCTCCAGAGACATTTTGGCCCTTCTATTGGCTTTGTCAAGTTACGCCTAGATGTGCCTCGTACAAAGGTATGGATATTGCGCATGGACTATATGATTTAGTCCTAGTTTATGGGATTGTAAACAATGGGATGTGTATATATACATTAAGAATGTTCTCATCTAGTGTTTGGGTTCTAGTTTATTTACTGAGAACATATAGATTACCCATTGATTGAGGTTTTTATTGGGTG
>PH2
AGTCAAACGTCCATTGTATCTATCCTCTGTGTAGATGTCAGTTTCACGTGCATGCGAGAAATCTATCC------AAGATGAAGTATATACACATTGTGTATATATCATTTCTACTCTGCTGTCTCGTGTTTCAGCAGGCCGAGGCCAAGAAGGCTCTCCACGTTACAGACGAGCTTGACGATGTGGTTGACGACGAAGAAGATGAAGCGTGGAAAGAATGGGGAAAACCCAAATCCAGAGCCCCACCCTTCGATCCACCCCCAGATATGACAGACATGGATCCCTCCCAGATCCAGGCCGAGATGCTAAAGAGACATTTCGGCCCCTCCATTGGGTTCGTCAAGCTTATCCTCGACGTGCCTCGAACAAGGGTATGCATTTCATACTCCAACTATCTGTTTTCGATTTCCAATCCACTGACTGAGTTTTATCTGTGTATGTACACTCCAAGTGTTATTTTGGATATCTAGTTGAGTGTTTGAATCTTTCTGTGAGAATATATAAACACAGATGCAATAAGCACTAGTCATTATTT
>PM29
-----------------------------------------------------------------------ACAATGATGAAAGGCATAGTTATTGTGTATATATCACTGCTGCTCACCCTACAAAGCAAGGACGTTGCAGAGGCAAAGAAGGCGATCCACATTCCAGACGAGCTAGATGATATAGTCGATGATGAAGAAGACGAAGAATGGAAAGAATGGGGAAAGCCCAAATCAAAAAGCCCACCATTTGATCCCCCTCCAGATATCACAGGGATGGATCCTTCTCAGATCCAGTCGGAGATGCTTCAGAGACATTTTGGCCCTTCTATTGGTTTTGTCAAGTTACGCTTAGATGTGCCTCGTACAAAGGTATGGATATTAC-------------------------------------------------------------------------------------------------------------------------------------------------------
>PS27
CGTAGTTCGCTGGCTTTGACACAACGATCTATATATATCGCACGAGCTGTCACCATAGATCTGCCACACGGACAACAATGAAAATCATACCCATTGTGTATATATTGCTGCTGCTGACCACAGTAGTCAAGAATGCTGCAGAAGCGAAAAAAACGATCCACATTCCAGACGAGCTAGACGATGTGGTTGATGATGAAGAAGACGAAGAATGGAAAGAGTGGGGAAAGCCCAAATCAAAAAGCCCACCATTTGACCCCCCTCCGGATATCACAGGGATGGATCCTTCTCAGATCCAGTCCGAGATGCTCCAGAGACATTTTGGCCCTTCTATTGGTTTTGTCAAGTTACGCCTAGATGTGCCTCGTACAAAGGTATGGATATTGCGCATGGACTATATGATTTAGTCCTAGTTTATGGGATTGTAAACAATGGTATGTGAATATATACATTAAGAATGTGCTCATCTAGTGTTTGGGTTCTAGTTTATTTACTGAGAACATATAGATTACCCATTGATTGAGGTTTTTATTGGGTG
>PS30
TCTTTTTATCGCA-TGTAACCACCCTCTGTGTAGATGTCAGTTTCACGTGCA----AGGTCTATCTAAATGGACCAGATGAAGTATATACACATTGTGTATATATCATTCCTACTCTGCAGTCTCGCCCTCCAGCAAGCCGAGGCGAAGAAGGCTCTCCACATTCCCGACGAGCTCGATGATGTGGTTGATGACGAAGAAGATGATGCCTGGAAAGAATGGGGAAAACCCAAACCGAAAACCCCGCCCTTTGATCCACCCTCAGATTTCACAGACATGGATCCCACGCGGATCCAGGCCGAGATGCTAAAGAGACATTTTGGCCCCTCCATTGGGTTCGTCAAGCTTGTCCTCGACGTTCCTCGCAAAAGGGTATGCATTTAATACGCAAAGTATATGTTTTGGATTTCCAGTCCACCCACTGAATTCTATCTGTGTATATACAGTCAGAGTATAATTTTGGATTTATAGTTGAGTAGTTGAATATTTTTGTGGGAATATGTAGACACACAT-----------------------
>PSF43
TTTTCCGGCGTGTCTAGATTACCCTCTTGGGTAGACGTCAGATTCACGTGCATACAAGATACATCCAAATGAAGAATATGAAGTATATACACATTGTGTATATATCACTTCTACTCTGCGGTCTCGTCTCTCAGCAAGCCGAGGCCAAGAAGGCTTTCCACGTTCCAGACGAGCTTGACGATGTGGTTGATGACGAAGAAGATGATGCGTGGAAAGAATGGGGAAAACCCAAATCTAAGACCCCACCCTTCGATCCACCCCCAGATTTCACAGACATGGATCCGTCCCAGATCCAGGCCGAGATGCTAAAGAGACATTTTGGCCCCTCAATTGGGTTCGTCAAGCTTGTCCTCGACGTGCCTAGGATAAGGGTATGTATTTCATATTCAAAGTATATGGTTTGGAGGATTAGAGGCTACATAGGGAGAGGAAGAGGAAGGTGATGATGAGGAGGAAAATAAGATGTGTAAATGGAGGATCCACCG---TAGAAGGAGGAACATGATAGATGGGATATAACCATTGGGATTAAATT
>PTA0
ATGCATGGTTGCA-TGTAACCACCCACTCTATAGATGTCAGTTTCACGTGCGTGCAAGATATGTCTAAACGAACAAGATGAAGAATATACACATTGTGTATATATCATTAATACTCTGCGGTCTCATCTTTCTGCAAGCCGAAGCCAAGAAGGCTGTACACATTTCAGACGAGCTCGATGATGTGGTTGATAACGAAGAAGATGATGCCTGGAAAGAATGGGGGAAACCCAAACCCAAAACCCCGCCCTTCGATCCACCCCCAGATTTCATAGACATGGATCCATCCCGGATCCAGGCCGAAATGCTAAAGAGACATTTTGGCCCCTCCATTGGGTTCGTCAAGCTTTTTCTCAACGTGCCTCGCAGAAGGGTATGCATTTAATTCTCAAACTGTGTGTTTTAGATTTCTAGCCCACTGATTTAATTCTATCTGTATATATACACTCGAAGTATATTTTTGGATTTCTAATTGAGTGTTTGAATTTTTTTGTGAGAAAATATGAACATACATGC---------------------
>RC54
TCCTTTCCGGCGTGTATATACCC-TCTTGCGGAAACGTCCGTTTCACGTCCATACAAGATACATCCCAATTAAGAATATGAAGTTTATACACATTGTGTGTATAGCACTTCTACTCTGCGGTCTCGTCTCTCAGCAAGCCGAGGCCAAGAAGGCTGTTCACGTTCCAGACGAGCTTGACGATGTGGTTGATGACGAAGAAGATGATGCCTGGAAAGAATGGGGAAAACCCAAATCTAAGACCCCACCCTTTGATCCACCCCCAGATTTCACAGACATGGATCCGTCCCAGATCCAGGCTGAGATGCTAAAGAGACATTTTGGCCCCTCCATTGGGTTCGTCAAGCTTGTCCTCGGCGTGCCTAGGATAAGGGTAGGCATTTAATACTCAAAGTATATGTTTTGGATTTCCAATCTACTGATTGAATTCTATGTGTGTATGTACACTCAAAGGATGATTTTGGATTTCTAGTTGAGAGTTTGAATATTTCTGTGAGAATATATAAACATAGATACAAGGAGTACTAGTCA------
>RR55
-----------------------------------------------------------------------------------------------------------------------------GTCTCTCAGCAAGCCGAGGCCAAGAAGGCTGTTCACGTTCCAGACGAGCTTGACGATGTGATTGATGACGAAGAAGATGATGCCTGGAAAGAATGGGGAAAACCCAAATCTAAGACCCCACTCTTTGATCCACCCCCAGATTTCACAGACATGGATCCGTCCCAGATCCAGGCCGAGATGCTAAAGAGACATTTTGGCCCCTCCATTGGGTTCGTCAAGCTTGTCCTCGACGTGCCTAGGATAAGGGTAGGCATTTAATACTCAAAGTATATGTTTTGGATTTCCAATCTACTGATTGAATTCTGTGTGTGCATGTACACTCAAAGGATGATTTTGGATTTCTAGTTGAGAGTTTGAATATTTCTGTGAGAATATATAAACATAGATACAAGGAGTACTAGTCATGATTT
>SA1
GAATGAAGTGTATATCCCAATCCACCCTCTCTACATGTCAGTTTCAAGTGCAAGGTCTATCTATCTAAATGGACCAGATGAAGTGTATACACATTGTGTATATATCATTCCTACTCTGCAGTCTCGTCCTTCAGCAAGCCGAGGCGAAGAAGGCTCTCCACATTCCCGACGAGCTTGATGATGTGGTTGATGACGAAGAAGATGATGCCTGGAAAGAATGGGGAAAACCCAAACCCAAAACCCCGCCCTTTGATCCACCCTCAGATTTCACAGACATGGATCCCGCGCAGATGCAGGCCGAGATGCTAAAGAGACATTTTGGCCCCTCCATTGGGTTCGTCAAGCTTGTTCTCGGCGTGCCTCGCATAAGGGTATGCATTTAATACTCAAATTATATGTTTTGGATTTCCAGTCCACGCATTGAATTCTATGTGTGTA-ATACACGCAGAGTATGTTTTTGGATTTATAGTTGAGTGTTTGAATATTTTTGTGGGAGTATGT-AACACAAATTCAAAAAATACTAGTCATAATTT
>SC0
TTTCTGCATGTATATCTAGCTACCATTTGTGAAGAAGTCAGTTTCCGGTGCATACAAGATATATCT--------AAGATGAAGTTTATACACATTGTGTACATATCATTTCTACTCTGCAGTCTCTTCTTTCAGCAAGAGGAGGCCAAGAAGACTGTCCACGTTCCAGACGAGCTTGATGATGTGGTTGATGACGAAGAAGATGATGCGTGGAAGGAATGGGGAAAACCCAAATCAAAAAACCCATCTTTCGATCCACCCCCAGATTTCACAGACATGGATCCCTCCCAGATGCAGGCCGAGATGCTAAAAAGACATTTTGGCCCCTCTATTGGCTTTGTCAAGCTTCTCCTCGACGTGCCTCGCACAAAGGTATGCATTTAATACTCAAAGTATATGTTTTGGATTTCCAGTCCACTGATTGAATTCTATCTGGGTATATACACAAAAAGTACAT-------------------------------------------------------------------------------
>SG23
TCCCAAAGCTGGTTCTTATATACCTACTGTGCATTCATTGGGGGAAGACAAATCACTGATCTGTCAGAGAAACAAAGATGAAGTATATACTCATTGTGTATATCTTATTGTTACTGACCCTGCAGAAGAGCAATATTGCAGAGGCC---AAGAAGGTCCACATTCCGGACGAGCTAGACGATGTGGTAGATGACGAAGAAGATGAAGAATGGAAAGAATGGGGAAAACCCAAGGCAAAAATCGAACCGTTTGACCCACCGCCAGACTTCACCGATATGGATCCTTCTCAGATCCAGGCTGAGATGTTCAAGAGACATTCCGGCCCCTCAATTGGCTTCGTCAAGCTTCGCCTTGATGTGCCTCGCACAAGGGTATGCATATTATACACGCAAATATTGTCCTAGGCTTCTAGTCCAATGATTGAATTCTTGATTTGTATAATTACACAATAGGTTCTTCTAGTTATGTAATTGAACCCCATTATAGATAGCCCATTGCTTGGAGATCGGCAAGTCGACTTTATGTAATTATAGTT
>SS22
CCCTAAAGCTGGTTCTTA-TAACTTACTGTGTATTCGTTGGGGGAAGACAAATCACTGATCTGTCAGAGAAACAAAGATGAAGTATATACTCATTGTGTATATCTTATTGTTACTGACCCTGCAGAAGATCAATATTGCAGAGGCCAAGAAGAAGGTCCACATTCCGGACGAGCTAGACGATGTGGTAGATGACGAAGAAGATGAAGAATGGAAAGAATGGGGAAAACCCAAGGCAAAAATCGAACCGTTTGACCCACCCCCAGACTTCACCGATATGGATCCTTCTCAGATCCAGGCTGAGATGTTCAAGAGACATTCCGGCCCCTCAATTGGTTTCGTCAAACTTCGCCTTGATGTGCCTCGCACAAGGGTATGCATATTATACGCGCAAATAATGTTCTAGGCTTCTAGTCCGATGATTGAATTCTTGATTTGTATATTTACGCAATAGGTTCTTCTAGTCATGTAATTGAACCCCATTATAGATAGCCCATTGCTTGGAGATCGGCAAGTGGCTCTTATGTGATTATAGTT
>SV36
CGATGCAATCTTACCCAGTATATGTCAATTGTTACGGTGGGGACAAAATACATCACTGATCTGCCAGAAGAACGAAGATGAAGTTGATAATCACCGTGTATATATTGTGGTTGAAGCAGGGAAAGCAGTCCAATATTGCGGAGGCCAAGAAGGTTGTCCATATTTCAGACGAGCTAGATGATGTGGTAGACGATGAGGAAGATGAAGAATGGAAAGAATGGGGGAAACCCAAATCAAAATCCAAACCCTTTGATCCACCTCCAGATTTCACGGGGATGGATCCAACGCAGATCCAGGCCGAGATGTTAAAGAGACATTCTGGTCCCTCCATTGGGTTTGTCAAGCTCCGCCTTGATGTGCCTCGTACAAGGGTATGTCTATTACACACAGTACGTTCTAGTCCAGTGACATAAATATACATTGAATATATGCCTTGTACATACACACAGTTTTCCTGTCCAGTGGCACATATACATTGAATATATCTTCGTGTTTTACACAGTTCTTGGCCACTGATGATGATGAGGGTCAATAT
>TA17
-------------------------AGTGTGTG----------GAAAACGAATCGCTGATCTGTCAGAAAAAGAGAGATGGAGTTTATATACATTGTCTACATCTTATCACTCCTGATCCTGCAGAAAACCAATATTGTAGAGGCT---AAGAAGTTTTCAATTCCAGACGAGCTGGACGATGTGGTAGATGACGAAGAAGATGAAGAGTGGAAAGAATGGGGAAAACCCAAGCCAAAAATCCAACCATTTGACCCACCGCCAGACATCACGGGCATGGATCCTTCTCAGATCCAGGCTGAGATGTTGAAGAGACATTCCGGCCCCTCAATTGGTTTTGTCAAGCTTCGCCTTGATGTGCCTCGCACAAGGGTATGCATATTATAAACGCAAAGAATGTTCTAGGCTTCTAGTCCAAGGATTGAATTCTTGGTTTATATGTTTACACAATAGGTTCTTCTGGTCCTGTAATTGAAGCCCATTTTAGATAGCTAGTAGGTTGGAGATTGGCAATTGGGTTTT-TGTAGTTATAATT
>TB39
TCTCTTTGTTGCTCCATTTATAATCAATGTGTATATGTCAAAATCAAACATATTACCGATCTGCCATA-GAACGAATATGAAGTTCAGACTCACTGTGTATATATTATTGTTATTGATCCTGAAGAAGGTCAATATTGTTGATGCCAAGAAGCCTGTCCGCATTACAGACGACCTAGACGATGTGGTAGATGATGAAGAAGATGAAGAATGGAAAGAATGGGGGAAACCGAAGACAAAAATCCCACCATTTGACCCACCTCCAGATATCACTGACATGGATCCTTCTCGAATCCAGGCTGAGATGTTGAAGAGACATTATGGCCCCTCCATTGGTTTTGTTAAGCTTCGCCTTGATGTGCCTCGTACAAGGGTACGTATATCGCAAATAGTAAATGTAATTGAATTCCGT-ATATATGTGCACAGAGTAGGTTCTTTTAGTCCAAACATTAAATCCTAGAGCAGATAACCCATTGCTTGCAGACAACAGCCCTTTGACGAAATCTCAGTTTTTTAATTGACATTTGGCGTAATAA
>TC31
-----------CTATCTAGCAGCGTGG-ATATATCGTTATGGTGAGATGACACGGTAGATCTGTTGCG--GACGACAATGAAGCTCATACAGATTGTGTATATATCACTGCTTCTGACCATACAATTCAAGAATGTTGCAGAGGCGAAGAAAGCGATCCACATTTCAGACGAGTTAGACGATGTGGTTGATGACGAAGAAGACGAAGAATGGAAAGAATGGGGAAAGCCCAAATCAAAAAGCCCACCATTTGACCCCCCTCCGGACATCACAGGGATGGATCCTTCTCAGATCCAGTCCGAGATGCTCCAGAGACATATGGGTCCTTCTATTGGCTTTGTCAAGTTACGGCTAGATGTGCCTCGTACAAAGGTATTGGTATTACAGA--GATTATATGATCTAGTCCTGG-----------------------------------------------------------------------------------------------------------------------------
>TN1
TTTCCATAGCTCCTTACCGGCTGCCATTATGTATATGTCAAGAACACGTAAATCAATGATCTGCCAGAGAAACGAAGATGAAGCTCATATTCATTGTATATATATTGT---TAGTGACCCTACAGAAGTCCAATAATGTTGAGGCCAAAAAGGTTGTCCGCGTTCCAGACGAGCTGGATGATGTGGTAGACGACGAAGAAGATGAAGAATGGAAAGAATGGGGGAAACCCAAGTCCAAAATCCCACCATTTGATCCACCTCCAGATTTCACTGGCATGGATCCTTCTCGGATCCAGGCTGAGATGTTGAAGAGACATTTTGGCCCCTCCATTGGTTTTGTCAAGCTTCGCCTTGATGTGCCTCGTACAAGGGTATGTATACCACACACAGTTATTCTAGACCAGTGATTGTGTATACATGCACAGAGTAGGTTCTGCTTGTCCAGTGATCGAATCATAGTATAGATAGCCCATTGCTTGGAGACCAGAACGTGAGCTCTCTGTTTCACTTTTTTGATTGACATTTGTTGTAGCAT
>TO14
CCCCTGAGCTGAGTCTTAAATACCCAGTGTGTG----------TAAGACGAATTGCTGATCTGTCAGAGAAGGAAAGATGAAGTTTATATACATTGTCTACATGTTATCATTACTTATCCTGCAGAAGATCGATATTGCAGAGGCC---AAGAAGGTTTCAATTCCAGACGAGCTAGACGATGTGGTAGATGACGAAGAAGATGAAGAGTGGAAAGAATGGGGAAAACCCAAGCCAAAAATCGAACCATTTGACCCACCGCCAGACTTTATCGGCATGGATCCTTCTCAGATCCAGGCTGAGATGTTGAAGAGACATTCTGGCCCCTCAATTGGTTTTGTCAAGCTTCGCCTTGATGTGCCTCGCACAAGGGTATGCATATTATATACGTAATGAGTGTTCTAGTCTTCTAGTCCAAGGATTGAATTCTTGATTTGTATGTTTACACAATAGTTTCTTCTAGTCCTGTAATTGAAGCCCATTATAGATAGCCAATAGCTTGGAGATTGGCAATTGGGCTCTATGTAATTATAATT
>TPL03
-----------------------------------------------------------------------------------------------------------------------------------------------------------------------------------------GTTGATGAAGAAGAAGATGATGCGTGGAAAGAATGGGGAAAACCCAAATCTAAGACCCCACCCTTTGATCCACCCCCAGATTTCACAGACATGGATCCGTCCCAGATCCAGGCCGAAATGCTAAAGAGACATTTTGGCCCCTCAATTGGGTTCGTCAAGCTTGTCCTCGACGTGCCTAGGATAAGGGTATGTATTTCATATTCAAAGTATATGTTTTGGATTTCCAAGCCACTGATTGAATTCTATCTGTGTATGTACACTCAAAGCATGATTTTGGATTTATAGTTGAGTGTTTGAATATTTCTGTGAGAAT-------------------------------------
>WN5
----------------------------AG-----------------CTAAATCACAGATCTGCCAGAGGAAGAAAGATGAAGTATATACTCATTGTGTATATAGTATGTGCCATGCAGGGTAAACGGTCCAGCATTGCAGAGGCCAAAAAGGCTGTTCACATTCCAGACGAGCTAGACGATGTGGTGGATGACGAAGAAGACGAGGCATGGAAAGAATGGGGGAAACGCAAATCCAAGCCCCCACCGTTTGACCCACCTCCGGATTTCACCGGGATGGACCCTTCGCAGATGCAGGCCGAGATGCTGAAGAGACATTTTGGTCCCTCCATTGGATTTGTTAAGCTGCGCCTCGATGTGCCTCGTACAAAGGTATATATGTTATACAC--AAAGTATATGTTTTA-----------ACGCCTTAGATTTCTATTCCATTGATTGAATTCTAGGTGTATGTATTGATTGAATTCCAGTGATTGTGTTAGTACACATTACACATTATTTGAAGATCAGCATGTAGGTTCTGTTACCT
>WS10
CACCTGAGCTGATTCTAATTATGCCCCTTTGTATTTACTGGGAGAAAACGAATCACTGATCTGTCAGAGAAACAAAGATGAAGTTAATATGTATTGTCTATACCCTATCATTACTGACCCTGCAGCAAACCAATATTGCAGAGGCC---AAGAAGGTTTCAATTCCAGACGAGCTAGACGATGTGGTAGATGACGAAGAAGATGAAGAATGGAAAGAATGGGGAAAACCCAAGCGAAAAATCGAACCATTTGAACCACCGCCAGATTTCACCGGCATGGATCCTTCTAAGATCCAGACTGAGATGTTGAAGAGACATTCCGGCCCCTCAATCGGTTTTGTCAAGCTTCGCCTTGATGTGCCTCGCACAAGGGTATGCATATTATACACGCAAATAATGTGTTAGGCTTCTGGTCCAAGGATTGAAATCTTGAT-----TGGTTGCAGAATAGGTTTTGGTAGTCGTATAATTAAAGCGCATTATAGATAGCTAGTAGCTTGGTGATTGACAATTGGGCTTTGTGTATATATTGTT
>WW11
------AGCTGATTCTAATTATGCCCCTTTGTATTTACTGGGAGAAAACGAATCACTGATCTGTCAGAGAAACAAAGATGAAGTTAATATGTATTGTCTATACCCTATCATTACTGACCCTGCAGCAAACCAATATTGCAGAGGCC---AAGAAGGTTTCAATTCCAGACGAGCTAGACGATGTGGTAGATGACGAAGAAGATGAAGAATGGAAAGAATGGGGAAAACCCAAGCGAAAAATCGAACCATTTGAACCACCGCCAGATTTCACCGGCATGGATCCTTCTAAGATCCAGACTGAGATGTTGAAGAGACATTCCGGCCCCTCAATCGGTTTTGTCAAGCTTCGCCTTGATGTGCCTCGCACAAGGGTATGCATATTATACACGCAAATAATGTGTTAGGCTTCTGGTCCAAGGATTGAAATCTTGAT-----TGGTTGCAGAATAGGTTTTGGTAGTCGTATAATTAAAGCGCATTATAGATAGCTAGTAGCTTGGTGATTGACAATTGGGCTTTGT------------
