# Supplementary material for: Development of a Target Enrichment Probe Set for Conifer (REMcon)
Source: Biology (Basel). 2024 May 22;13(6):361. doi: 10.3390/biology13060361 (PMC11200496; doi:10.3390/biology13060361)
Supplement: Supplementary file 1 [file biology-13-00361-s001.zip › biology-2960267-supplementary/Sup data/secapr_alignments_paralogs/96.fasta]

>AA3
---------------------------------------------------------------------------------------CATCTCTGGACTAGAAAAAGTAATCGAAAAATAGAGAACCATAAATCTCCACTGGATAGGTTCGGAATTTGGGATCGTGTTCAACAGATGAATCTTCCATGGAAC------CCATTCAAAAATGCAGAAACAGAAGAGTTTGAAATAGTGGGATCTGGATGTGTTATTCCTAAATTCAAACCTTACATGGCCAAGATACCTTGGCATTCAGGTCCTAGAGCTTTTCTTTCTCAGATGTTTCCTCGGTATGGTAACTACTGTGGACCAAATTGGTCCAGTGGAAAGGACGGCGGTGCTCTTATCTGGGATAAAAAACCAATTGATTGGCTAGACTATTGCTGTTACTGTCATGATGTTGGTTATGACACACATGATCAAGCAGATATGTTGAAGGCAGATCTTGCTTTTCTTGAATGCTTGGAGAAGAATCAGACAATGACTAATGGGAATTCCCATATAGCTGAGACATACAGATTAATGTGTATAAAAGGTAGAGTTTTTCCTCTGTTCTTGCATAAGTTCCTTTTTCTTTAAGCTTAAAATATACATATATAAACAAACAC-TGTAATTTCTTGACCGGCTAGAAATGTTTGGATCTTGAAGCAGGTCTTAAGACAATCCTTATACCTTATCGAAAGCAGCTTTTGAAGCAGATGGATGTAAAAGGAATTTTGGCTAGTAAAATT
>AA60
---------------------------------------------------------------------------------------CATGTCTAGACTAGAAAAAGCAATGGA---ATAGAGAACAATAACCCTTTACAGGATCTGTTGAAAGTGTGGGAGAATGTCCAGCAAATAAAACTTCCATGGAATGCTAAACAAACCACAAATACTGAAACAAATCAGCTTGAAACCCTGGAATCTGGATGTACTGTTCCTAAATTCACCCCTTACATGGCCAGCGTACCTTGGCATACAGGTCCTAGAGCTTTTCTTTCTCAGATGTTTCCTCGGTACGGTAATTATTGTGGACCAAACTGGTCCAGTGGGAAAGATCATGGTGGTTTCCTCTGGGATAAAAAACCGATTGATTGGCTAGACTATTGCTGTTACTGTCATGATATTGGCTATGACACACATGATCAAGCTGAAATGTTGAAAGCAGATCTCGCTTTTCTTGACTGCTTGGAAAAATCTTGGGTGTCAAAGAATAAGTTTCCTCGTGCAGCTGAAGCATACAGATCAATGTGTATAACAGGTATCTCTTCCA--------TCTATGGGAT-TTCTTTTCATT--AGGTAAAACTTGCAGCTATCAATAAAACTATGTAATTTCCTGATTGGATAGATATGTTTGGATTTTGAAACAGGTCTTAAGACAGTACTTATACCCTACCGTAAACAGCTT------------------------------------------
>AAR4
---------CGGTTACAAGACAGGTCTTTGCAAGACAATTTTTGTTTGGAAAGTTTTCTGGCGCAAAAATCAAATTGAAGCAGCAAGCATCTCTGGACTAGAAAAAGTAATCGAAAAATAGAGAACCATAAATCTCCACTGGATAGGTTCGGAATTTGGGATCATGTTCAACAGATGAATCTTCCATGGAAC------CCATTCAAAAATGCAGAAACAGAAGAGTTTGAAATAGTGGGATCTGGATGTGTTATTCCTAAATTCAAACCTTACATGGCCAAGATACCTTGGCATTCAGGTCCTAGAGCTTTTCTTTCGCAGATGTTTCCTCGGTATGGTAACTACTGTGGACCAAATTGGTCCAGTGGAAAGGACGGCGGTGCTCTTATCTGGGATAAAAAACCAATTGATTGGCTAGACTATTGCTGTTACTGTCATGATGTTGGTTATGACACACATGATCAAGCAGATATGTTGAAGGCAGATCTTGCTTTTCTTGAATGCTTGGAGAAGAATCAGACAATGACTAATGGGAATTCCCATATAGCTGAGGCATACAGATTAATGTGTATAAAAGGTAGAGCTTTTCCTCTGTTCTTGCATAAGTTCCTTTTTCTTTAAGCTTAAAATATACATATATAAACAAACAC-TGTAATTTCTTGACCGGCTAGAAATGTTTGGATCTTGAAGCAGGTCTTAAGACAATCCTTATACCTTATCGAAAGCAGCTTTTGAAGCAGATGGATGTAAAAGGAATTTTGGCTAGTAAAATT
>AF1
AAAGGAAAAACAGAGATTGGCGAGCCATTCCAAGATAGGTCTCTTCAAGAAATGTTTGGTGCTTGGAAATTGAACTGGAAAAGAAATGAAATTGAAACCGCAA---GCATACTACAAGCAGAGAAGAATAAGCCTTACCAAGATCTGTTCAGAATTTGGCGACGTATCCAACA---TAGTTTACCCTGGAAT------CAATCCAAAAACAAGGAAACAGATGAGTTTGAAATATTGGAATCTGGGTGTGCTATTCCTAAATTCACTCCATACATGGCCAAGATACCTTGGCATACTGGAGCTAGAGCTTTTCTTTCTCAGTTATTTCCTCGATATGGCAACTATTGTGGACCGAATTGGTCCAGCGGAAAGAACCAAGGTGCTCTTCTCTGGGACAAAAAGCCAATTGATTTTCTAGATTATTGTTGTTTCTGCCATGATATTGGTTATGACACACATGATCAAGCAGAACTGCTGAAAGCAGATCTTGCTTTTCTCGAATGCTTGGGAAAAACACAAATAGCAAAGAATGGGAATTCTCATTTAGCTGAAGCATACAGGTCAATGTGCATAACAGGTAAAGATTTTTCCTTATCTTTTGGCTAAAGTTTTGTTTTTTGTAGCTTAAATATACAAATACCAACCAATATGTGTAAGTCTTTTGACTCGCTAAAGATGTTTCTACTTCAAGCAGGTCTGAAGACAGTCCTTATACCTTATAGGCAGCAGCTTTTGAAGCAGATGCATGCACAACGCCTATTGGCCAGTAAAATG
>AG2
---GGAAAAACAGAGATTGGCGAGCCATTCCAAGATAGGTCTCTTCAAGAAATGTTTGGTTCTTGGAAATTGAACTGGAAAAGAAATGAAATTGAAACCGCAA---GCATACTACAAGCAGAGAAGAATAAGCCTTACCAAGATCTGTTCAGAATTTGGCGACATATCCAACA---TAGTTTACCTTGGAAT------CAATCCAAAAACAAGGAAACAGATGAGTTTGAAATATTGGAATCTGGGTGTGCTATTCCTAAATTCACTCCATACATGGCCAAGATACCTTGGCATACTGGAGCTAGAGCTTTTCTTTCTCAGTTATTTCCTCGATATGGCAACTATTGTGGACCGAATTGGTCCAGCGGAAAGAACCAAGGTGCTCTTCTCTGGGACAAAAAGCCAATTGATTTTCTAGATTATTGTTGTTTCTGCCATGATATTGGTTATGACACACATGATCAAGCAGAACTGCTGAAAGCAGATCTTGCTTTTCTCGAATGCTTGGGAAAAACACAAATAGCAAAGAATGGGAATTCTCATTTAGCTGAAGCATACAGGTCAATGTGCATAACAGGTAAAGATTTTTCCTTATCTTTTGGCTAAAGTTTTGTTTTTTGTAGCTTAAATATACAAATACCAACCAATATGTGTAAGTCTTTTGACTCGCTAAAGATGTTTCTACTTCAAGCAGGTCTGAAGACAGTCCTTATACCTTATAGGCAGCAGCTTTTGAAGCAGATGCATGCACAACGCATATTGGCCAGTAAAATT
>AH26
TGGGTAAAAGAAAATAGCAGCAAGCCTCCACAGAAAAGGTTTAGTTTGGGAACATTTTTGGCAGATACATCAAATTGAAACTGACTCCATCCCTACGCTAGAGAGCATCACGGAAGAATAAAGAACAGAGAGCCTCAGAAAGACAGGCTTGGGATTTGGGAACATATTCAGGAGATGAGTCTTCCATGGAATGCTAAACAAGCCAGAAAGGTGGAATCAAAACAGCTTGAAGTAGTAGATTCTGAATTTTCCATGTCTTCATTCACACCTTACATGGCCAAACTACCCTGGCATGGAGGTCCCAGAGCATTTCTGTCACAACTGTTTCCTCGTTATGGTAACTATTGTGGGCCGAATTGGTCAAGTGGGAAGGACCGAGGTGATCTTCTCTGGGACAGGAAACCAATTGATTGGTTGGACTATTGCTGTTATTGTCATGATATTGGTTATGATACACATGATCAAGCTGAGATGTTGAAAGCAGATATTGCTTTTCTTGAATGCTTGGAGAAAACTCGGATGAAGACAAAAGGAAATCCTCGCATTGCCGAAGCTTACATATCAATGTGTCTGACAGGTAG-TTTTTTCCCCTTGTCCTTGCAGTAAGTTCTATTCTAT-----------------------------------------------------------------------------------------------------------------------------------------------------------
>AME1
---------------------------------------------------------------------------------------CATTTCTGGACTAGAAAAAGTAATCGAAAAATAGAGAACCATGAGTCTCCAGTGGATAGGTTCGGAATTTGGGATCGTATTCAACAGATGAATCTTCCATGGAAC------CCATTCAAAAATGCAGAAACAGAAGAGTTTGAAATAGTGGGATCTGGATGTGTTATTCCTAAATTCAAACCTTACATAGCCAAGATACCTTGGCATACAGGTCCTAGAGCTTTTCTTTCTCAGATGTTTCCTCGGTATGGTAACTATTGTGGACCAAATTGGTCCAGTGGAAAGCAAGGCGGTGCTCTTATCTGGGACAAAAAACCAATTGATTGGCTAGACTATTGCTGTTACTGTCATGATATTGGTTATGACACACATGATCAAGCAGAGATGTTGAAGGCAGATCTTGCTTTTCTTGAATGCTTGGAGAAGAACCAGACAATGAATAATGGGAATTCCCATATAGCTGAGGCATACAGATTAATGTGTCTAAGAGGTAGAGCTTTTCCTCTGTTCTCACATAAGTTCCTTTTTCTTTAAGCTTAAAATATGCATATATAAACAAACAC-TGTAATTTCTTGACCAGCTAGAAATGTTTGGATCTTGAAGCAGGTCTTAA-------------------------------------------------------------------------
>AP25
TGGGTAAAAGAAAATAGCAGCAAGCCTCCACAGAAAAGGTTTAGTTTGGGAACATTTTTGGCAGATACATCAAATTGAAACTGACACCATCCCTAAGCTAGAGAACATCACGGAAGAATAAAGAACAGAGAGCCTCAGAAAGACAGGCTTGGGATTTGGGAACATATTCAGGAGATGAGTCTTCCATGGAATGCTAAACAAGCCAGAAAGGTGGAATCAAAACAGCTTGAAGTAGTAGATTCTGAATTTTCCATGTCTTCATTCACACCTTACATGGCCAAACTACCCTGGCATGGAGGTCCCAGAGCATTTCTGTCACAACTGTTTCCTCGTTATGGTAACTATTGTGGGCCGAATTGGTCAAGTGGGAAGGACCGAGGTGATCTTCTCTGGGACAGGAAACCAATTGATTGGTTGGACTATTGCTGTTATTGTCATGATATTGGTTATGATACACATGATCAAGCTGAGATGTTGAAAGCAGATATTGCTTTTCTTGAATGCTTGGAGAAAACTCGGATGAAGACAAAAGGGAATCCTCGCATTGCCGAAGCTTACATATCAATGTGTCTGACAGGTAG-TTTTTTTCCCTTGTCTTTGCAGTAAGTTCTGTTCTATAATCTAAAGTGTTTCAT-GTCCAACAAAAACCTTCAATAATCTTTGCAACAACTGTCACCTGAAAGGTGGTCATAATGGGTTCATATCACCTAGATTAGGTAAGTTTGGTGATTTGCATTTGAAGTGCATTCTCCAACTTTTAAAGCCTTGATGT
>APA47
-----------------------------------------------------GTTTGGTGTTTGGAAATTGAACTGGAAAAGAAATGAAATTGAAATCGCAA---ACACTATACAACCAGAGGAGAATAAGACTTACCAAGATCTGTTCAGAAATTGGCAACATATCCAGCA---TAGTTTACCGTGGAAT------CAATCCAAAAACAAGGAAACAGATGAGTTTGAAATATTGGAATCTGGGTGTGCTATTCCTAAATTCACTCCATACATGGCCAAGATACCTTGGCATACCGGAGCTAGAGCTTTTCTTTCTCAGTTATTTCCTCGATATGGCAACTATTGTGGACCAAATTGGTCCAGCGGAAAGAACCAAGGTGCTCTTATCTGGAACAAAAAGCCAATTGATTTTCTAGATTATTGTTGTTTCTGCCATGATATTGGTTATGACACACACGATCAAGCAGAATTGCTGAAAGCAGATCTTGCTTTTCTTGAATGCTTGGGAAAAACACAGATAGCAAAGAATTGGAATTCCCGTTTAGCTGAAGCATACAGGTCAATGTGCATAACAGGTAAAGATTTTTCCTCATCTTTTGGCTAAAGTTTT-CTTTTTCTAGCTCAAATACACAAATACCAACCAATATCTGTAATTTTTTTGACTTGCTAAAGATGTTTCTACTTCAACCAGGTCTGAAGACAGTCCTTATACCTTATAGGCAGCAGCTTTTGAAGCAGATGCATGCACAGCGTATTTTGGCCAGTAAAATT
>AS57
------------------------------------------------------------------------------------------------------------------------------------------------------AGAATTTGGGAAAATGTCCAGCAAATAAAACTTCCATGGGATGCTAAACAAGCCAAAAATACTGAAATAAATGAGTTTGAAACTCTGGAATCTGGATGTACTATTCCTAAATTCACCCCTTACATGGCCACCATACCTTGGCATACAGGTTCTAGGGCTTTTCTTTCTCAGATGTTTCCTCGGTATGGCAATTATTGTGGACCAAACTGGTCCAGTGGGAAAGATGGAGGTGGTCTTTTCTGGGATAAAAAACCGATTGATTGGCTAGACTATTGTTGTTACTGTCATGATATTGGCTATGACACACATGATCAAGCTGACATGTTGAAAGCAGATATCACTTTTCTTGAATGCTTGGAAAAATCTTGGGTGCCAAATAATAGGTTTCCTCGTGCAGCTGAAGCATACAGATCGATGTGTATAACAGGTATTTCTTCCA--------TCTATTGGCTATTCTTTTCCTT-AGGTTAAAAAATGCAGCTACCAACAAAACCACGTAATTTCCTGACTGGCTAGAGATGTTTGGATCTTGAAACAGGT------------------------------------------------------------------------------
>ASA51
-------------------------------------------------------------------------------------------------------------------------------ATAAGCCTTACCAACATATGTTCAGAATTTGGCAACATATCGAGCA---CAGTCTCCCATGGAAT------CAATCCAAAAACAGAGAAACAGATGAGTTTGAAGTATTAGAATCTGGGTGTGCTATTCCTAAATTCACTCCATACATGGCCAAGATACCTTGGCATACTGGACCTAGAGCTTTTCTTTCTCAGATATTTCCTCGGTATGGCAACTATTGTGGACCAAATTGGTCCAGTGGCAAGAACCAAGGTGATCTTCTCTGGGACAAAAAGCCAATTGATTTGCTAGATTATTGTTGTTTCTGTCATGATATTGGTTATGATACACACAATCAAGCAGAACTGTTGAAAGCAGATCTTGCTTTTCTTGAATGCTTGTTAAAAACACGAATGGTGAAGAATGGTAATTCCCGTTTAGCTGAAGCATACAGGTCAATGTGCATAACAGGTAAAGCTTTATCCTTATCTTTCGGCTAAAG-----TTTTTTTTAGTTTAAATATACAAATACCAACCAATACCTGTAATTTTTTTGACTGGTTAAAGATGTTTCTACTTCAAACAGGCCTGAAGACTGTCCTTATACCTTATAGGCAGCAGCTTTTGAAGCAGATGCATGCACAACGT------------------
>CB35
TGGGTAAAAGAAAATAGCAGCAAGCCTCCACAGACAAGGTTCAGTATGGGAACATATTTGGCAGATACATCAAATTGAAACTGACACCATCCCTAGACCAGAGAACATCACGGAAGAACAAAGAACAGCAAGCCTCGGAAAGACAGGCTTGGGGTTTGGGAACATATCCAGGGGATGAGTCTTCCATGGAACACTAAACAAGCCAGAAAGGTGGAATCAAAACAGCTTGAAGTAGTAGATTCTGAATTTTCCATGCCTTCATTCACACCTTACATGGCCAAGCTACCTTGGCATAGAGGTCCCAGAGCATTTCTTTCACAGCTGTTTCCTCGTTATGGTAACTATTGTGGGCCGAATTGGTCAAGTGGGAAGGACCGCGGTGATCTTTTCTGGGACAAGAAACCAATTGATTGGTTGGACTATTGCTGTTATTGCCATGATATCGGTTACGACACACATGATCAAGCTGAGATGTTGAAAGCAGATATTGCTTTTCTTGAATGCTTGGAGAAAAATCAGACGAAGACAAAAGGAAATCCTCTTATTGCAGAAGCTTACATATCAATGTGTATAACAGGTAGCTTTTTTTTCCCTTGTCGTGCAGTGAGTTCTGTTCTATAATCTGAAGTATTACATAGTCCAACAAAAACCTTCAATAATCTTTGCAACAACTGTCACATGAATGGTAGTCATAATGTGTT------------CATATGTAAGTATGGTGATTTGCGTTTGAAGTGCATTGTCCAACTTTTGAAGCCTTGATGT
>CD18
--------------------------------------------------------------------------------------------------------------------GATAGAGAACAATAAGCCTCTACAGGATCTGTTGAGAGTTTGGGAAAATGTCCAGCAAATAAAACTTCCATGGAATGTTAAACAGGCTAAAAATGCTGAAACAAATAAGCTTGAAACACTGGAATCTGGATGTACTGTTCCTAAATTCACCCCTTACATGGCCAGCATACCTTGGCATACAGGTCCTAGGGCTTTTCTTTCTCAGATGTTTCCTCGGTATGGTAATTATTGTGGACCTAACTGGTCCGGCGGGAAAGATAATGGTGGTCTTCTCTGGGATAAAAAACCGATTGATTGGCTAGACTATTGCTGTTACTGTCATGATATTGGCTATGACACACATGATCAAGCTGACATGCTGAAAGCAGATATCACTTTTCTTGAATGCTTGGAAAAATCTTGGGTGTCAAAGAATAAGTTTCCTCGTGCAGCCGAAGCCTATAGATCAATGTGTATAACAGGTATTTCTTCCA--------TCTATTAGATGTTCTTTTCATC-AGGTTAAAAAATGCAGCTAC--------------------------------------------------------------------------------------------------------------------------------------
>CDE34
TGGGTAAAAGAAAATAGCAGCAAGCCTCCACAGACAAGGTTCAGTTTGGGAACATATTTGGCAGATACATCAAATTGAAACTGACACCATCCCTAGACCAGAGAACATCACGGAAGAACAAAGAACAGCAAGCCTCAGAAAGACAGGCTTGGGGTTTGGGAACATATCCAGGGGATGAGTCTTCCATGGAACACTAAACAAGCCAGGAAGGTGGAATCAAAACAGCTTGAAGTAGTAGATTCTGAATTTTCCATGCCTTCATTCACACCTTACATGGCCAAGCTACCTTGGCATAGAGGTCCCAGAGCATTTCTTTCACAGCTGTTTCCTCGTTATGGTAACTATTGTGGGCCGAATTGGTCAAGTGGGAAGGACCGCGGTGATCTTTTCTGGGACAAGAAACCAATTGATTGGTTGGACTATTGCTGTTATTGCCATGATATCGGTTACGACACACATGATCAAGCTGAGATGTTGAAAGCAGATATTGCTTTTCTTGAATGCTTGGAGAAAAATCAGACGAAGACAAAAGGAAATCCTCTTATTGCAGAAGCTTACATATCAATGTGTATAACAGGTAGCTTTTTTTTCCCTTGTCGTGCAGTGAGTTCTGTTCTATAATCTGAAGTATTACATAGTCCAACAAAAACCTTCAATAATCTTTGCAACAACTGTCACATGAATGGTAGTCATAATGTGTT------------CATATGTAAGTATGGTGATTTGCGTTTGAAGTGCATTGTCCAACTTTTGAAGCCTTGATGT
>CF38
------------------------------------------------------------------AAAGCAAAATGAAACCACAAGCATCTCTGGACCAGAAAAGATAACGGAAAAATAGAGAACAATATGCTTCGGCAGAATATGTTCAGAATGTGGGAACATATCCAGCAGATGAATCTTCCATGGAATGCTAAACAAGCTGAAAATGCAAAAACAAATGAGTTTGAAACAGTTGGATCTGGATGTGCTATTCCTAAATTCACCCCTTACATGGCCAGCATACCTTGGCATACAGGTCCTAGGGCTTTCCTTTCTCAGATATTTCCTCGGTACGGTAACTATTGTGGACCAAATTGGTCCAGTGGGAAGGACCAAGGCCATCTTCTTTGGGACAAAGAACCAATTGATTCGCTAGACTATTGCTGTTACTGTCATGATATTGGATATGATACACATGATCAAGGTGAGATGTTGAAAGCAGATATTGCTTTTCTTGAATGCTTGGAGAAAACTTGGGTGTCAAATACCGAGAATTCTCGTGCAGCTGAAGCATACAGATCAATGTGTATAACAGGTAGTGTTTTGT---TTTCATCTATTGCTAGTTATTTTTCATTAGATTAAAAAATACAGACACCAACAAAACCATGTAATTTCTTAACTGGCTAGAGTTGTTTGAATCTCAAAGCAGGTCTTAAGACAGTCCTTATACCTTATCGGCAGCAGCTTTTGAAGCAGATACATTCAAAGTATA-----------------
>CH19
------------------ATGAAGGCTCTGAATGACAGGTTTTGTCTGGAATGTTTTTTGGCAGATAAATCAAAATGAAACTGCGAGCAACTCTGGAGTAGAAAAA--AATGGAATGACAGAGAACAATAAGCTTCTACAGGATCCATTGAGAGTTTGGGAAAATGTCCAGCAAATATAACTTCCATGGAATGTTAAACAAGCTAAAAATGTTGAAACAAATAAGCTTGAAACACTGGAATCTGGATGTACTGTTCCTAAATTCACCCCTTACATGGCCAGCATACCTTGGCATACAGGTTCTAGGGCTTTTCTTTCTCAGATGTTTCCTCGGTATGGTAATTATTGTGGACCCAACTGGTCCAGTGGGAAAGATAATGGTGGCCTTCTCTGGGATAAAAAACCCATTGATTGGCTAGACTATTGCTGTTACTGTCATGATATTGGCTATGACACACATGATCAAGCTGACATGCTGAAAGCAGATATCACTTTTCTTGAATGCTTGGAAAAATCTTGGGTGTCAAAGAATAAGTTTCCTCGTGCAGCCGAAGCCTATAGATCAATGTGTATAACAGGTATTTCTTCCA--------TCTATTAGATGTTCTTTTCATT-AGGTTAAAAAATGCAGCTACCTACAAAACCATGTAATTTCCTGACTAGTTAGAGATG------TCTTGGAACAGGTCTTAAGACAGTACTTATACCCTACCGGCAGCAGCTT------------------------------------------
>CHA37
AATAAAAAAATAGAGAACAAGAAGCCGCTGCAGGACTGGTTTTGTTTGGAAAGTTTTATGGCAGATAAAGCAAAATGAAACCACAAGCATCTCTGGACGAGAAAAGATAACAGAAAAGTAGAGAACAATATGCTTCGGCAGAATATGTTCAGAATGTGGGAACATATCCAGCAGATGAATCTTCCATGGAATGCTAAACAAGCTGAAAATGCAAAAACAAATGAGTTTGAAACAGTTGGATCTGGATGTGCTATTCCTAAATTCACCCCTTACATGGCCAGCATACCTTGGCATACAGGTCCTAGGGCTTTCCTTTCTCAGATATTTCCTCGGTACGGTAACTATTGTGGACCAAATTGGTCCAGTGGGAAGGACCAAGGCCATCTTCTTTGGGACAAAGAACCAATTGATTCGCTAGACTATTGCTGTTACTGTCATGATATTGGATACGATACACATGATCAAGGTGAGATGTTGAAAGCAGATATTACTTTTCTTGAATGCTTGGAGAAAACCTGGGTGTCGAATACCGAGAATTCTCGTGCAGCTGAAGCATACAGATCAATGTGTATAACAGGTAGTGTTTTGT---TTTCATCTATTGCTAGTTATTTTTCATTAGATTAAAAAATACAGACACCAACAAAACCATGTAATTGCTTAACTGGCTAGAGTTGTTTGAATCTCAAAGCAGGTCTTAAGACAGTCCTTATACCTTATCGGCAGCAGCTTTTGAAGCAGATACATGCAAAGTATATTTTGGCCAGTAAAATT
>CJ24
AAAGAAAAATTAGAGACCATGAAGCCTCTGAGTGACAGGTTTTGTCTGGAAAGCTTTTTGGCAGATAAATCAAAATGGAACTGCGAGCATCTCTGGACTAGAAAAAGCAATGAATTAATAGAGAACAATAAACCTCTACAGGATCTGTTAATAATTTGGGAAAATGTTCAACAAATAAAACTTCCATGGAATGCTAAACAAGCCACAAATACTGAAACAAATGAGCTTGAAACACTGGAATCTGGATGTACTATTCCTAAATTCACCCCTTACATGGCCACCGTACCTTGGCATACAGGTCCTAGGGCTTTTCTTTCTCAGATGTTTCCTCGGTATGGTAATTATTGTGGACCAAACTGGTCCAGTGGGAAAGATCAAGGTGGTCTTCTGTGGGATAAAAAACCGATTGATTGGCTAGACTATTGCTGTTACTGTCATGATATTGGCTATGATACACATGATCAAGCTGACATGTTGAAAGCAGATATCACTTTTCTTGAGTGCTTGGAAAAATCTTGGGGGTCAAATAATAAGATTTCTCGTGCAGCTGAAGCTTACAGATCAATGTGTATAACAGGTATTTCTTCCA--------GCTATTGGCTATTCTTTCCATT-ACATTATAAAATGCAGCTAACAACAAAACCATGTAATTTCCTGACTGGCTAGAGATGTTTGGATCTTGAAACAGGTCTTCAGACAGTACTTATACCCTACCGGAAGCAGCTTTTAAATCAAATGCATGCAAAACGTGTTTTGGCCCTTAAAGTT
>CK7
-------------------------------------------------------------CAGATAAATCAACATGAAATTGCAAGCATCTCTGGGCCAGAAAAAGCAATGGAATAATAGAGAACAATAAGCCTCAACAGGATCTGTTGAGAATTTGGGAAAATGTCCAGCAGATGAAACTTCCATGGAATGCTAAACAAGTGAAAAATACTGAAACAAATGAGCTTGAAACTCTGGAATCTGGATGTACTATTCCTAAATTCACCCCTTACATGGCCAGCATACCTTGGCATACAGGTTCTAGGGCTTTTCTTTCTCGGATGTTTCCTCGGTATGGTAATTATTGTGGACCAAACTGGTCCAGCGGGACAGATCGAGGTGGTCTTCTCTGGGATAAAAAGCCAATTGATTGGTTAGATTATTGTTGTTACTGTCATGATATTGGCTATGACACACATGATCAAGCTGAGATGTTGAAAGCAGATATCACTTTTCTTGAATGCTTGGAAAAAACTTGGGTGTCAAATAATAGGATTTCTCGTGCAGCTGAAGCATACAGATCAATGTGTATAACAGGTATTTTTTTCA--------TCAATTGGCTCTTCTATTCATT-AGGTTAAAAAATGCAGTTACCAACAAAACCACGTAATTTCCTGACTGGCTGGGGATGTTTGGATCATGAAACAGGTCTTAAGACAGTACTTATACCCTACCGGAAGCAGCTTTTAGAGCAAATGCATGCAAAACGTATTTTGGCCCTTAAAATT
>CL6
-----------------------------------CAGGTTTTGTCTGGAAAGCTTTCAGGCAGATAAATCAAAATGAAATTGCAAGCATCTCTGGGCCAGAAAAAGCAATGGAATAATAGAGAACAATAAGCCTCGACAGGATCTGTTGAGAATTTGGGAAAATGTCCAGCAGATGAAACTTCCATGGAATGCTAAACAAGTGAAAAATACTGAAACAAATGAGCTTGAAACTCTGGAATCTGGATGTACTATTCCTAAATTCACCCCTTACATGGCCAGCATACCTTGGCATACAGGTTCTAGGGCTTTTCTTTCTCGGATGTTTCCTCGGTATGGTAATTATTGTGGACCAAACTGGTCCAGCGGGACAGATCGAGGTGGTCTTCTCTGGGATAAAAAGCCAATTGATTGGTTAGATTATTGTTGTTACTGTCATGATATTGGCTATGACACACATGATCAAGCTGAGATGTTGAAAGCAGATATCACTTTTCTTGAATGCTTGGAAAAAACTTGGGTGTCAAATAATAGGATTTCTCGTGCAGCTGAAGCATACAGATCAATGTGTATAACAGGTATTTTTTTCA--------TCGATTGGCTATTCTATTCATT-AGGTTAAAAAATGCAGTTACCAACAAAACCACGTAATTTCCTGACTGGCTGGGGATGTTTGGATCATGAAACAGGTCTTAAGACAGTACTTATACCCTACCGGAAGCAGCTTTTAGAGCAAATGCATGCAAAACGTATTTTGGCCCTTAAAATT
>CM9
AAGGAAAATCTAGAGACCATGAAACCCCTGAATGAGAGGTTCTGTCTGGAGTTTTTTTTGGCAGATAAATCAAAGTGGAACTGCTAGCATCTCTAGACTAGAAAAAGCAATGGAATCATAGAGAACAATAACCCTTTACAGGATCTGTTGAAAGTGTGGGAAAATGTCCAGCAAATAAAACTTCCATGGAATGCTAAACAGACCACAAATACTGAAACAAATCAGCTTGAAACCCTGGAATCTGGATGTACTGTTCCTAAATTCACCCCTTACATGGCCAGCATACCTTGGCATACAGGTCCTAGGGCTTTTCTTTCTCAGATGTTTCCTCGGTATGGTAATTATTGTGGACCAAACTGGTCCAGTGGGAAAGATCAAGGTGGTTTCCTCTGGGATAAAAAACCGATTGATTGGCTAGACTATTGCTGTTACTGTCATGATATTGGCTATGACACACATGATCAAGCTGAAATGTTGAAAGCAGATATTGCTTTCCTTGAATGCTTGGAAAAATCTTGGGTGTCAAAGAATAAGTTTCCTCATGCAGCCGAAGCATACAGATCAATGTGTATAACAGGTATCTCTTCCA--------TCTATTGGATATTCTTTTCATT--AGGTAAAACTTGCAGCTATCAACAAAACTATGTAATTTCCTGATTG----TAGATGTTTGGATTTTGAAACAGGTCTTAAGACAGTACTTATACCCTACCGTAAACAGCTTATACAACAAATGCATGCAAAACGTATACTGGCCCCTAA----
>CO8
AATGAAAATCTAGAGACCATGAAACCCCTGATTGAGAGGTTCTGTCTGGAAATTTTTTTGGCAGATAAATCAAAGTGGAACTGGTAGCATCTCTAGACTAGAAAAAGCAATGGAATCATCGAGAACAATAACCCTTTACATGATCTGTTGAAAGTGTGGGAAAATGTCCAACAAATAAAACTTCCATGGAATGCTAAACAGACCACAAATACTGAAACAAATCAGCTTGAAACCCTGGAATCTGGATGTACTGTTCCTAAATTCACCCCTTACATGGCCAGCATACCTTGGCATACAGGTCATAGGGCTTTTCTTTCTCAGATGTTTCCTCGGTATGGTAATTATTGTGGACCAAACTGGTCCAGTGGGAAAGATCACGGTGGTTTCCTCTGGGATAAAAAACCAATTGATTGGCTAGATTACTGTTGTTACTGTCATGATATTGGCTATGACACACATGATCAAGCTGAAATGTTGAAAGCAGATATCAGATTTCTTGAATGCTTGGAAAAATCGTGGGTGTCAAAGAATAAGTTTCCTCGTGCAGCCGAAGCATACAGATCAATGTGTATAACAGGTATCTCTTCCA--------TCTATTGGATATTCTTTTCATT--AGGTAAAACTTGCAGCTATCAACAAAACTATGTAATTTTCTGATTGGTTAGAGATGTTTGGATTTTGAAACAGGTCTTAAGACAGTACTTATGCCCTAC------------------------------------------------------
>CP16
AAAGAAAAATTAGAAACCTTGAAGCCTCTGAATGACAGGTTTTGTCTGGAAAGTTTTTTGGCAGATAAATCAAAATGGAACTGCAAGCATCTCTGGAGTAGAAAAAGCAATGGAATGATAGAGAACAATAAGCCTCTACAGGATCTGTTGAGAGTTTGGGAAAATGTCCAGCGAATAAAACTTCCATGGAATGTTAAACAAGTCACAAATGCTGAAACAAATAAGCTTGAAACACTGGAATCTGGATGTACTATTCCTAAATTCACCCCTTACGTGGCCAGCGTACATTGGCATACAGGTCCTAGGGCTTTTCTTTCTCAGATGTTTCCTCGGTATGGTAATTATTGTGGACCAAACTGGTCCAGTGGGAAAGATCAAGGCGGTCTTCTCTGGGATAAAAAACCGATTGATTGGTTAGACTATTGCTGTTACTGTCATGATATTGGCTATGACACACATGATCAAGCTGACATGTTGAAAGCAGATATCACTTTCCTTGAATGCTTGGAAAAATCTTGGGTGTCAAATAATAAGTTTCCTCGTGCAGCCGAAGCGTACAGATCAATGTGTATAACAGGTATTTCTTCCG--------TCTATTAGGTATTCTTTTCATT-AGGTTAAAAATTCAAGCTACCAACAAAATCATGTAATTTCCTGACTGGGTAGGGATGTTTTGATCTTGAAACAGGTCTTAAGACGGTACTTATACCCTACCGGCAGCAGCTTTTAAAGCAAATGCATGCAAAACGTATTTTGGCCCTTAAAACT
>CP161
AAAGAAAAATTAGAAACCTTGAAGCCTCTGAATGACAGGTTTTGTCTGGAAAGTTTTTTGGCAGATAAATCAAAATGGAACTGCAAGCATCTCTGGAGTAGAAAAAGCAATGGAATGATAGAGAACAATAAGCCTCTACAGGATCTGTTGAGAGTTTGGGAAAATGTCCAGCGAATAAAACTTCCATGGAATGTTAAACAAGTCACAAATGCTGAAACAAATAAGCTTGAAACACTGGAATCTGGATGTACTATTCCTAAATTCACCCCTTACGTGGCCAGCGTACATTGGCATACAGGTCCTAGGGCTTTTCTTTCTCAGATGTTTCCTCGGTATGGTAATTATTGTGGACCAAACTGGTCCAGTGGGAAAGATCAAGGCGGTCTTCTCTGGGATAAAAAACCGATTGATTGGTTAGACTATTGCTGTTACTGTCATGATATTGGCTATGACACACATGATCAAGCTGACATGTTGAAAGCAGATATCACTTTCCTTGAATGCTTGGAAAAATCTTGGGTGTCAAATAATAAGTTTCCTCGTGCAGCCGAAGCGTACAGATCAATGTGTATAACAGGTATTTCTTCCG--------TCTATTAGGTATTCTTTTCATT-AGGTTAAAAATTCAAGCTACCAACAAAATCATGTAATTTCCTGACTGGGTAGGGATGTTTTGATCTTGAAACAGGTCTTAAGACGGTACTTATACCCTACCGGCAGCAGCTTTTAAAGCAAATGCATGCAAAACGTATTTTGGCCCTTAAAACT
>CR44
----------------------------------------------------------------------AAGGTTAAGACAGCCAGTATCCCTAGGTCAGACAACATCGTCAAAAAACGGCGATCGGTAAATTTCACCAAGCTGGACCAGGAATTTGGGAACAGATCTGCAAGATGAATCTTCCATGGAATTCTAAACAAGCCAAAAAGGCAAATGAAAACGAGCATGAAATAGTAGAAGCTGGATGTGCTATTCCTTCGTTCACACCTTACATGGCCAAGATACCTTGGCATACAGGAGCCAGAGCTTTTCTTTCTCAGCTGTTTCCTCGGTATGGTAACTATTGTGGGCCAAACTGGTCAAGCGGGAAGGACCGTGGTGCTCTTCTGTGGGACAAGAGACCGATCGATCAGCTAGATTTCTGCTGTTACTGGCATGATATTGGTTATGACACACATGATCAGGCAGAAATGTTGAAAGCAGATATTGCTTTTCTTGATTGCTTGGAGAGAACTCGTATTACGCCCAAGGGAAATCCCCGTGTGGCTGAAGCTTATAGATCAATGTGTATAGCAGGTATTTTTTGTTTGTATTTCTTTATTTTTCCTTCAAAGGTCTGTTTTATTATTTAAAGAACCACATTAACAAAATCTTGCACCATTCATGGCTATTTCTTTTACCCAAGAAAATGTGATCCTGATGAGATGTACACTATCTAGAT----------------------------------------------------
>CT15
ATTAGTTCAAGTGTATTGCTAGTGCCTCTGAATGACAGTTTTTGTCTGGAAAGTTTTTTGGCAGATAAATCAAAATGGAACTGCGGGCATCTCTGGAGTAGAAAAAGCAATGGAATGATAGAGAACAAAAAGCCTCTACAGGATCTGTTGAGAGTTTGGGAAAATGTCCAGCAAATAAAACTTCCATGGAATGTTAAACAAGCCACAAATGCTGAAACAAATAAGCTTGAAACACTGGAATCTGGATGTACTATTCCTAAATTCTCCCCTTACATGGCCAGCGTACATTGGCATGCAGGTCCTAGGGCTTTTCTTTCTCAGATGTTTCCTCGGTATGGTAATTATTGTGGACCTAACTGGTCCAGTGGGAAAGATCAAGGTAGTCTTCTCTGGGATAAAAAACCGATTGATTGGCTAGACTATTGCTGTTACTGTCATGATATTGGCTATGACACACATGATCAAGCTGACATGTTGAAAGCAGATATCACTTTTCTTGAATGCTTGGAAAAATCTTGGGTGTCAAATAATAAGTTTCCTCGTGCAGCTGAAGCATACAGATCAATGTGTATAACAGGTATTTCTTCCG--------TCTATTAGGTATTCTTTCCATT-AGGTTAAAAATTCCAGCTACCAACAAAATCATGTAATTTCCTGACTGGGTAGGGATGTTTTGATCTTGAAACAGGTCTTAAGAAGGTACTTATACCCTACCGGCAGCAGCTTTTAAAGCAAATGCATGCAAGACGTATTTTGGCCCTTAAAACT
>DA12
------------------------CCCCTGAATGACAGGTTTTGCGTGGAAAGTTTTTTGGCAGATAAATCAAAGTGGAACTGCTAGCATCTCTAGACTAGAAAAAGCAACGGAATTATAGAGAACAATAACCCTTTACAGGATCTGTTGAAAGTTTGGGAAAATGTCCAGCAAATAAAACTTTCATGGAATGCTAACCAAGCAACAAATACTGAAGCAAATCAGCTTGAAACACTGGAATCTGGATGTACTGTTCCTAAATTCACCCCTTACATGGCCAGCATACCTTGGCATACAGGTCCTAGGGCTTTTCTTTCTCAGATGTTTCCTCGGTATGGTAATTATTGTGGACCAAACTGGTCCAGTGCGAAAGATCAAGGTGCTCTCCTCTGGGATAAAAAACCGATTGATTGGCTAGACTATTGCTGTTACTGTCATGATATTGGCTATGACACACATGATCAAGCTGACATGTTGAAAGCAGATATCACTTTTCTTGAATGCTTGGAAAAATCTTGGGTGTCAAAGAACAAGTTTCCTCGTGCAGCCGAAGCATACAGATCAATGTGTATAACAGGTATCTCTTCCA--------TCTATTGGACATTCTTTTCATT--AGGTAAAAATTGCAGCTACCAACAAAACTATGTAATTTCCTGACTGGATAGATATGTTTGGATTTTGAAACAGGTCTTAAGACAGTACTTATACCCTACCGGAAACAGCTTATACAGCAAATGCATGCAAAACGTATGTTGGCCCTTAAAACT
>DB53
------------------GGCAAGCCATCACAAGATAGGTCTCTTCAAGAAATGTTTGGTGCTTGGAAATGGAACTGGAAAAGAAATGAAATTGAAACCACAA---GCACACTACGAGCAGAGAAGAATTGGCCGTACCAAGAACTGATGAGAATTTGGCAACATATCCAACA---TAGTTTACAATGGAAT------CAATCCAAAGAGAAGGAAACAGATGAGTTTGAAATATTGGAATCTGGGTATGCTATTCCTAAATTCACTCCATATATGGCCAAAATACCTTGGCATACTGGAGCTAGAGCTTTTCTTTCTCAGTTATTTCCTCGATATGGCAACTATTGTGGACCAAATTGGTCCAGCGGAAAGAACCAAGGTGCTCTTCTCTGGGACAAAAAGCCAATTGATTTTCTAGATTATTGTTGTTTTTGCCATGATATTGGGTATGACACACACGATCAAGGAGAACTGCTGAAAGCAGATCTTGCTTTTCTTGAATGCTTGGAAAAAACACAAATAGTGAAGAATGGCAATTTCCGTGTAGCTGAAGCATACCGGTCAATGTGCATTATGGGTAAAGATTTTCCCTTATCGTTTGGCTAAAGATTTGTGTTTTCTACCTTAAATATACAAATACAAGCCAATATGTGTAATTTTTTTACTTTGCTAAAGATGCTTTTACTTCAAGCAGGTCTGAAGACAGTCCTTATACCTTATAGGCAGCAGCTTTTGAAGCAGATACATG--------------------------
>DC1
AAAGGAAACACGGAGATTGGCAAGCCATCACAAGATAGGTCTCTTCAAGAAATTTTTGGTGCTTGGAAATGGAACTGGAAAAGAAATGAAATTGAAACCACAA---GCACACTACGAGCAGAGAAGAATTGGCCGTACCAAGAACTGATGAGAATTTGGCAACATATCCAACA---TAGTTTACCATGGAAT------CAATCCGAAAAGAAGGAAACAGATGAGTTTGAAATATTGGAATCTGGGTATGCTATTCCTAAATTCACTCCATACATGGCCAAAATACCTTGGCATACTGGAGCTAGAGCTTTTCTTTCTCAGTTATTTCCTCGATATGGCAACTATTGTGGACCAAATTGGTCGAGCGGAAAGAACCAAGGTGCTCTTCTCTGGGACAAAAAGCCAATTGATTTTCTAGATTATTGTTGTTTCTGCCATGATATTGGGTATGACACACACTATCAAGGAGAACTGCTGAAAGCAGATCTTGCTTTTCTTGAATGCTTGGGAAAAACACAAATAGTGAAGAATGGCAATTTCCGTGTAGCTGAAGCATACCGGTCAATGTGCATTATGGGTAAAGATTTTCCCTTATCGTTTGGCTAAAGATTTGTGTTTTCTAGCTTAAATATACAAATACAAGCCAATATGTGTAATTTTCTTACTTTGCTAAAGATGCTTTTACTTCAAGCAGGTCTGAAGACAGTCCT----------------------------------------------------------------
>DD1
AAAGGAAACACAGAGATTGGCAAGCCATCACAAGATAGGTCTCATCAAGAAATGTTTGGTGCTTGGAAATTGAACTGGAAAAGAAATAAAATTGAAACCACAA---GCACGCTACAAGCAGAGAAGAATAAGCCTTACCAGGATCTGTTGAGAATTTGGCAACATATCCAGCA---TAGTTTACCGTGGAAT------CAATCCAAAAACAAGGAAACAGATGAGTTTGAAATATTGGAATCTGGGTGTGCTATTCCTAAATTCACTCCATACATGGCTACGATACCTTGGCATACTGGAGCTAGAGCTTTTCTTTCTCAGTTATTTCCTCGATATGGCAACTATTGTGGACCAAATTGGTCCAGCGGAAAGAACCAAGGTGCTCTTCTCTGGGACAAAAAGCCAATTGATTTTCTAGATTATTGTTGTTTCTGCCATGATATTGGTTATGACACACACGATCAAGGAGAACTGATGAAAGCAGATCTTGCTTTTCTTGAATGCTTGGGAAAATCACAAATAGTGAAGAATGGGAATTCCAGTTTAGCTGAAGCATACAGGTCAATGTGCATAATAGGTAAAGATTTTTCCTTATCTTTTGGCTAAAGTTTTGTTTTTTCTAGCTTAAATATACAAATACCAACCAATACGTGAA-TTTTTTTGACTTGCTAAAAATGTTTCTACTTCAAGCAGGTCTGAAGACAGTCCTTAT-------------------------------------------------------------
>DIM50
AAAGGAAACACAGAGATTGGCAAGCCATCACAAGATAGGTCTCATCAAGAAATGTTTGGTGCTTGGAAATTGAACTGGAAAAGAAATGAAATTGAAATCACAA---GCACGCTACAAGCAGAGAAGAATAAACCTTACCAGGATCTGTTGAGAATTTTGCAACATATCCAGCA---TAATTTACCGTGGAAT------CAATCCAAACACAAGGAAACAGATGAGTTTGAAATATTGGAATCTGGGTGTGCGATTCCTAAATTCACTCCATACATGGCTACGATACCTTGGCATACTGGAGCTAGAGCTTTTCTTTCTCAGTTATTTCCTCGATATGGCAACTATTGTGGACCAAATTGGTCCAGCGGAAAGAACCAAGGTGCTCTTCTCTGGGACAAAAAGCCAATTGATTTTCTAGATTATTGTTGTTTCTGCCATGATATTGGTTATGACTCACACGATCAAGGAGAACTGCTGAAAGCAGATCTTGCTTTTCTTGAATGCTTGGGAAAATCACAAATAGTGAAGAATGGGAATTCCAGTTTAGCTGAAGCATACAGGTCAATGTGCATAATAGGTAAAGATTTTTCCTTATCTTTTGGCTAAAGTTTTGATTTTTCTAGCTTAAATATACAAATACCAACCAATAAGTGTA-TTTTTTTGACTTGCTAAAGATGTTTCTACTTCAAGCAGGTCTGAAGACAGTCCTTATACCTTATAGGCAGCAGCTTTTGAAGCAGATGCATGCACAACGTATACTGACCAGTAAAATT
>EN45
--------------------------------------------------------------------------------------------------------------------------------------------------------------------------------------------------------------------------------------AATGGTAGAGTCTGGATGTGCTATTCCTTCGTTCACACCTTACATAGCCAAGATACCTTGGCATACAGGAGCCAGAGCTTTTCTTTCTCAGCTGTTTCCTCGGTATGGTAACTACTGCGGACCTAATTGGTCGAGCGGGAAGGACAGAGGTGCCCTTCTGTGGGACAAGAGACCAATTGACCAGCTAGACTTCTGCTGTTACTGCCATGATATTGGTTATGACACACATGATCAGGCCGAGATGTTGAAAGCAGATATTGCTTTTCTTGATTGTTTGGAGAGAACTCGCATCAACCCCAAGGGAAATCCCCGTGTGGCTGAAGCTTACAAAGCAATGTGTATAGCAGGTATTTGTTTCT--------TCTTCCAAAGTTTTA--------TTTTATTAATTGAAAGAATTAATTACATAGATATACAATAGAAAAAAGGGAGTGAAAAACTAC-------------------------------------------------------------------------------------------
>FC13
---------------------AAGCCCCAGAATGACAGGTTTTGCGTGGAAAGTTTTTTGGCGGATAAATCAAAGTGGAACTGCTAGCATCTCTAGACTAGAAAAAGCAACGGAATTATAGAGAACAATAACCCTTTACAGGATCTGTTGAAAGTTTGGGAAAATGTCCAGAAAATAAAACTTTCATGGAATGCTAAACAAGCAACAAATACTGAAACAAATCAGCTTGAAACACTGGAATCTGGATGTACTGTTCCTAAATTCACCCCTTACATGGCCAGCATACCTTGGCATACAGGTCCTAGGGCTTTTCTTTCTCAGATGTTTCCTCGGTATGGTAATTATTGTGGACCAAACTGGTCCAGTGCGAAAGATCAAGGTGCTCTCCTCTGGGATAAAAAACCGATTGATTGGCTAGACTATTGCTGTTACTGTCATGATATTGGCTATGACACACATGATCAAGCTGACATGTTGAAAGCAGATATCACTTTTCTTGAATGCTTGGAAAAAACTTGGGTGTCAAAGAACAAGTTTCCTCGTGCAGCTGAAGCATACAGATCAATGTGTATAACAGGTATCTCTTCCA--------TCTATTGGACATTCTTTTCATT--AGGTAAAAATTGCAGCTACCAACAAAACTATGTAATTTCCTGACTGGATAGATATGTTTGGATTTTGAAACAGGTCTTAAGACAGTACTTATACCCTACCGGAAACAGCTTATACAGCAAATGCATGCAAAACGTATGTTGGCCCTTAAAACT
>FTS1
---------------------------------GATAGGTCTCTTCAAGAAATGTTTGGTGCTTGGAAATTGAACTGGAAAAGAAATGAAATTGAAACCGCAA---GCACACTACGAGCAGAGAAAAATAAGCCTTACCAAGAACTGATGAGAATTTGGCAACATATCCAGCA---TAGTTTACCGTGGAAT------CAATCCAAAAAGAAGGAAACAGATGAGTTTGAAATATTGGAATCTGGGTATGCTATTCCTAAATTCACTCCGTACATGGCCAAGATACCTTGGCATACTGGAGCTAGAGCTTTTCTTTCTCAGTTATTTCCTCGATATGGCAACTATTGTGGACCAAATTGGTCCAGCGGAAAGAACCAAGGTGCTCTTCTCTGGGACAAAAAGCCAATTGATTTTCTAGATTATTGTTGTTTCTGCCATGATATTGGGTATGACACACACGATCAAGCAGAACTGCTGAAAGCAGATCTTGCTTTTCTTGAATGCTTGGGAAAAACACAAATAGTGAAGAATGGCAATTCCGGTGTAGCTGAAGCATACATGTCAATGTGCATAATAGGTAAAGATGTTCCCTTATCTTTTGGCTAAAGATTTGTGTTTTCTAGCTTAAATATACAAATACAAACCAATGTGTAAT-TTTTTTGACTTTGCTAAAGATGCTTCTACTTCAAGCAGGTCTGAAGACAGTCCTTATACCTTATAGGCAGC-----------------------------------------------
>FTS2
AAAGGAAACACGGAGATTGGCAAACCATCACAAGATAGGTCTCTTCAAGAAATGTTTGGTGCTTGGAAATTGAACTGGAAAAGAAATGAAATTGAAACCGCAA---GCACACTACGAGCAGAGAAAAATAAGCCTTACCAAGAACTGATGAGAATTTGGCAACATATCCAGCA---TAGTTTACCGTGGAAT------CAATCCAAAAAGAAGGAAACAGATGAGTTTGAAATATTGGAATCTGGGTATGCTATTCCTAAATTCACTCCGTACATGGCCAAGATACCTTGGCATACTGGAGCTAGAGCTTTTCTTTCTCAGTTATTTCCTCGATATGGCAACTATTGTGGACCAAATTGGTCCAGCGGAAAGAACCAAGGTGCTCTTCTCTGGGACAAAAAGCCAATTGATTTTCTAGATTATTGTTGTTTCTGCCATGATATTGGGTATGACACACACGATCAAGCAGAACTGCTGAAAGCAGATCTTGCTTTTCTTGAATGCTTGGGAAAAACACAAATAGTGAAGAATGGCAATTCCGGTGTAGCTGAAGCATACATGTCAATGTGCATAATAGGTAAAGATGTTCCCTTATCTTTTGGCTAAAGATTTGTGTTTTCTAGCTTAAATATACAAATACAAACCAATGTGTAAT-TTTTTTGACTTTGCTAAAGATGCTTCTACTTCAAGCAGGTCTGAAGACAGTCCTTATACCTTATAGGCAGCAGCTTTTGAAGCAGATACATGCACAGCGTATATTGGCCAGTAAAATT
>GG1
---------------------------------------------------------------------------------------------------------------GGAAAAACAGAGACCAGTAAGCCTCACCGAGATAGGTTTGGAATTTGGGATCATATCCAGCAGATAAATCTGCCATGGAATACTAAACAAGCCAAAAAGACAAACGCAAATGAGCTTGAAATAGTAGAATCTGGATGTGCTATACCTTCATTCACACCTTATATGGCCAAAATACCATGGCATACGGGAGCAAGAGCTTTTCTCTCTCAGATGTTTCCTCGGTATGGTAACTACTGTGGGCCAAATTGGTCGAGCGGGAAGGACCGAGGTGGTCTTCTCTGGGACAAAAAACCGATTGATTGGCTGGATTTTTGCTGTTACTGCCATGATATTGGCTATGATACACATGACCAGGCCGAGATGTTGAAAGCAGATATTGCTTTTCTTGAATGCTTGGAGAAAATTCGTATGCCTCCCAAGGGGAATCCTCAAGTGGCTGAAGCTTACAAATCAATGTGTATAGCAGGTAGGTTATTTTAGCAAAAGCTTTGTTCTATTAATTCCAGGTACTTCTTAAATAAAAAAATTGCATCGTTCATGGCCACACCTTTCACCCATAAATGATCATGATGAAGTATGCACCACCTAGGGTGGATAAAAGTTGCTATCCTTTAAATTTTTAATCTGTAAGTTTCAATACTGCAATTCTTGACTTGCCGGAGA
>HB41
AAAGGAAAAACAGAGATTGGCAAGCCATTACAAGATAGGTCTTTACAAGAAATGATTAGTGCTTGGAAATTTAACTGGAAAAGAAATGAAATTGAAACTGCAA---GCATGCTACAACCAGAGAAGAAGAAGCCTTACCAAGATCTGTTCAGAATTTGGCAACATCTCCAGCA---TAGTTTCCCATGGAAT------CAATCCAAAAACAAGGAAACAGATGAGTTTGAAATGTTGGAATCTGGGTGTGCTATTCCTAAATTCACTCCATACATGGCCAAGGTACCTTGGCATAGTGGATCTAGAGCTTTTCTTTCTCAGTTATTTCCTCGGTATGGCAATTATTGTGGACCGAATTGGTCAAGTGGAAAGAACGAAGGTGCTCTTCTCTGGGACAAAAAACCAATTGATTTGCTAGATTATTGTTGTTTCTGCCATGATATTGGTTATGACACACACGACCAAGCAGAATTGCTGAAAGCGGATCTTGCTTTTCTTGAATGCTTGTTAAAAACACAGACGGTGAAGAATGGGAATTCCCGTTTAGCTGTAGCGTACAGGTCAATGTGCATAACAGGTAAAACTTTTTCTTAATCTTTTGGCAAAAGTTT--TGTTTTTAAGCTTGAATATGCAAATACCTACCAATATCTGTAATTTTTTTGACTGGCTAAAGACGTTTCAACTTCAATCAGGTCTGACGGTAGGCCTTATACCTTATAGGCAGCAGCTTTTGAAGCAGATGCATGTACAAAGTATTTTGGCCAGTAAAATT
>JO20
--------------------------------TGACAGGTTTTGTCTGGAATGTTTTTTGGCAGATAAATCAAAATGAAACTGCGAGCAACTCTGGAGTAGAAAAA--AATGGAATGATAGAGAACATTAAGCCTCTACAGGATCTGTTGAGAGTTTGGGAAAATGTCCAGCAAATAAAACTTCCATGGAATGTTAAACAAGCTAAAAATGCTGAAACAAATAAGCTTGAAACACTGGAATCTGGATGTACTGTTCCTAAATTCACCCCTTACATGGCCAGCATACCTTGGCATAAAGGTCCTAGGGCTTTTCTTTCTCAGATGTTTCCTCGGTATGGTAATTATTGTGGACCTAACTGGTCCAGTGGGAAAGATAATGGTGGTCTTCTCTGGGATAAAAAACCGATTGATTGGCTAGACTATTGCTGTTACTGTCATGATATTGGCTATGACACACATGATCAAGCTGACATGCTGAAAGCAGATATCACTTTTCTTGAATGCTTAGAAAAATCTTGGGTGTCAAAGAATAAGTTTCCTCGTGCAGCTGAAGCCTATAGATCAATGTGTATAACAGGTATTTCTTCCA--------TCTATTAGATGTTTATTTCATT-AGGTTAAAAATTGCAGCTACCTACAAAATCATGTAATTTCCTGACTAGTTAGAGATG------TCTTGGAACAGGTCTTAAGACAGTACTTATACCCTACCGGCAGCAGCTTTTAAAGCAAATGCATACAAAC---------------------
>JU21
AAAGGAAAATTAGAGACTATGAAGTCTCTGAATGACAGGTTTTGTCTGGAATGTTTTTTGGCAGATAAATCAAAATGAAACTGCGAGCAACTCTGGAGTAGAAAAA--AATGGAAGGATAGAGAACATTAAGCCTCTACAGGATCTGTTGAGAGTTTGGGAAAATGTCCAGCAAATAAAACTTCCATGGAATGTTAAACAAGCTAAAAATGCTGAAACAAATAAGCTTGAAACACTGGAATCTGGATGTACTGTTCCTAAATTCACCCCTTACATGGCCAGCATACCTTGGCATACAGGTCCTAGGGCTTTTCTTTCTCAGATGTTTCCTCGGTATGGTAATTATTGTGGACCTAACTGGTCCAGTGGGAAAGAAAATGGTGGTCTTCTCTGGGATAAAAAACCGATTGATTGGCTAGACTATTGCTGTTACTGTCATGATATTGGCTATGACACACATGATCAAGCTGACATGCTGAAAGCAGATATCACTTTTCTTGAATGCTTAGAAAAATCTTGGGTGTCAAAGAATAAGTTTCCTCGTGCAGCTGAAGCCTATAGATCAATGTGTATAACAGGTATTTCTTCCA--------TCTATTAGATGTTTATTTCATT-AGGTTAAAAATTGCAGCTACCTACAAAATCATGTAATTTCCTGACTAGTTAGAGATG------TCTTGGAACAGGTCTTAAGACAGTACTTATACCCTACCGGCAGCAGCTTTTAAAGCAAATGCATA--------------------------
>KE1
---------------------------------------------------------TTGGTAGATACATCAAATTGAAACTGACACCATCCCTAGGCTAGAGAGCATCACGGAAGAATAAAGAACAGAGAGCCTCAGAAAGACAGGCTTGGGATTTGGGAACATATCCAGGGGATGAGTCTTCCATGGAATGCTAAACAAGCCAGAAAGGTGGAATCAAAACAGCTTGAAGTAGTAGATTCTGAATTTTCCATGCCTTCATTCACACCTTACATGGCCAAACTGCCTTGGCATAGAGGTCCCAGAGCATTTCTTTCACAACTGTTTCCTCGTTATGGTAATTATTGTGGGCCGAATTGGTCAAGTGGGAAGGACCGAGGTGCTCTTCTCTGGGACAAGAAACCAATTGATTGGTTGGACTATTGCTGTTATTGCCATGATATTGGTTACGATACACATGATCAAGCTGAGATGTTGAAAGCAGATATTGCTTTTCTTGAATGCTTGGAGAAAACTCGGATGAAGACAAAAGGAAATCCTGGCATTGCCGAAGCTTACATATCAATGTGTATAACAGGTAG-TTTTTTTCCCTTGTCTTTGCAGTAAGATCTGTTCTATAATCTGAAGTGTTACAT-GTCCAACAAAAACCTTCAATAATCTTTGCAACAACTGTCACCTGAAAGGTAGTCATAATGGGTTCATATCACCTAGATTAAGTAAGTATGGTGATTTGCATTTGGAGTGCATTCTCCAACTTTTTAAGCCTCGATGT
>LF2
--------------GATTGGCAAGACATCACAAGAGAGGTCTCTTCAAGTAATGTTTGGTGCTTGGAAAGTTATCTGGAAAAGAAATGAAATTGAAACCGCAA---GCACGCGTCAACCAGAGAAGAGTAAGCCTTACCAAGATCTGTTCAGAATTTGGCAACATATCCAGCA---TAGTTTCCCAGGGAAT------CAATCCAAAAGCACGGAA-CAGATGAGTTTGAAATATTGGAGTCTGGGTGTGCCATTCCTAAATTCACTCCATACATGGCCAAGATACCTTGGCATACTGGACCTAGAGCTTTTCTTTCTCAGTTATTTCCTCGATATGGCAACTATTGTGGACCAAATTAGTCCAGTGGAAAGGCCCAAGGTGATCTTCTCTGGGAAAAAAAGCCAATTGATGTGGTAGATTATTGTTGTTTTTGCCATGATATTGGTTATGACACACACGATCAAGCAGAACTGCTGAAAGCAGATCTTTCTTTTCTTGAATGCTTGGAAAAAACACAAATGGGGAAGAATGGGAATTCCCGTTTAGCTGAAGCATACAGGTCAATGTGCATAACAGGTAAAGCTTTTTCCTTATCTTTTGGCTAAAGTTTT-GTTTTTTAAGCTGAAATATACAAATACCAACCAATACCTGTGACGGATTTGACTGGCTAAAGATGTTTCTACTTCAAGCAGG-------------------------------------------------------------------------------
>MC0
--------------CATTGGCAAGCCATCACAAGATAGGCCTCTTCAAGAAATGTTTGGTGCTTGGAAATTTAACTGGAAAAGAGACGAAATTGAAACTTCAA---GCATATTACAACCAGACAAGAATAAGCCTTACCAGGATCTGTTCAGATTTTGGCAGCATATCCAGCA---TAGTTTCTCATGGAAT------CAATCCAAAAACAAGGAAACAGATGAGTTTGAAATATTGGAATCTGGGTGTGCTATTCCTAAATTCACTCCATACATGGCCAAGATACCTTGGCATACTGGACCTAGAGCTTTTCTCTCTCAGTTATTTCCTCGGTACGGCAACTATTGTGGACCAAATTGGTCCAGTGGAAAGAACCAAGGTGCTCTTCTCTGGGACAAAAAGCCAATTGATTTGCTAGATTATTGTTGTTTTCGCCATGATATTGGCTATGATACACACGATCAAGCAGAACTGCTGAAAGCAGATCTTGCTTTTCTTGAATGCTTGTTAAAATCACAAAAGGTGAAGAATGGAAATTCCCGTTTAGCTGAAGCATACAGGTCAATGTGCATAACAGGTAAAACTCCTTCCTTATCTGTTGGCTAAGGTTTT-GTTTTGTTAGCTTAAATATACAAATACCAACCAACACCTGTAATTTCTTTGACTGGTTAAAGATGTTTTTATGTCAAGCAGGTCTCAAGACAGTCCTTATACCTTATAGGCAGCAGCTTTTGAACCAGATGCATGCACAGCGTATTCTGGCCAGTAAAATT
>MT0
ACAGGAAAAACAGAGATTGGCAAGCCATCACAAGATGGTTCTCTTCAAGAGATGTTCGGTGCTTGGAAATTGAACTGGAAAAGAAATGAAATTGAAACTGCGA---GCATGCTACAACCAGAAAAGAATAAGCCTTACCAAGATCTGTTCAGAATTTGGCAACAGATCCAGCA---TAGTTTCCCATGGAAT------CAATCCAAAAACAAGGAAACAGATGAGTTTGAGATATTGGAATCTGGGTGTGCTATTCCCAAATTCACTCCATATATGGCCAAGATACCTTGGCATACTGGACCTAGAGCTTTTCTTTCTCAGTTATTTCCTCGATATGGCAACTATTGTGGACCAAATTGGTCCAGCGGAAAGAACCAAGGTGCTCTTCTGTGGGACAAAAAGCCAATTGATTTTTTAGATTATTGTTGTTTCTGCCATGATATTGGATATGACACACACGATCAAGCAGAACTGCTGAAAGCAGATCTTGCTTTTCTTGAATGCTTGGGAAAATCACAATCAGTGAAGAATGGGAATTCTCATTTAGCTGAAGCATACAGGTCAATGTGCATAACAGGTAAAGATTTCTCCTTATCTTTTGCTTAAAGTT---TTTTTTTTAGCTTAAATAGACAAATACCAAACAATACCTGTAATTTGTTTTT-------------------------------------------------------------------------------------------------------------
>NN48
-------AAACAGAGATTGGCGAGCCATTCCAAGATAGGTCTCTTCAAGAAATGTTTGGTGCTTGGAAATTGAACTGGAAAAGTAATGAAATTGAAACCGCAA---GCATACTACAAGCAGAGAAGAATAAGCCTTACCAAGATCTGTTCAGAATTTGGCGACATATCCAACA---TAAGTTACCTTGGAAT------CAATCCAAAAACAAGGAAACAGATGAGTTTGAAATATTGGAATCTGGGTGTGCTATTCCTAAATTCACTCCATACATGGCCAAGATACCTTGGCATACTGGAGCTAGAGCTTTTCTTTCTCAGTTATTTCCTCGATATGGCAACTATTGTGGACCGAATTGGTCCAGCGGAAAGAACCAAGGTGCTCTTCTCTGGGACAAAAAGCCAATTGATTTTCTAGATTATTGTTGTTTCTGCCATGATATTGGTTATGACACACATCATCAAGCAGAACTGCTGAAAGCAGATCTTGCTTTTCTTGAATGCTTGGGAAAAACACAAATAGCAAAGAATGGGAATTCTCTTTTAGCTGAAGCATACAGGTCAATGTGCATAACAGGTAAAGATTTTTCCTTATCTTTTGGCTAAAGTTTTGTTTTGTGTAGCTTAAATATACAAATACCAACCAATATGTGTAAGTCTTTTGACTCGCTAAAGATGTTTCTACTTCAAGCAGGTCTGAAGACAGTCCTTATACCTTATAGGCAGCAGCTTTTGAAGCAGATGCATGCACAACGCATATTGGCCAGTAAAATT
>PA42
AAAGGAAAAACAGAGATTGGCAAGCCATCACAAGATAGGTCTCTTCAAGAAATGTTTGGTGCTTGGAAATTAAACTGGAAAAGAAATGAAATTGACACCGCAA---GCATACAACAAGCAGAGAAGAATAAGCCTTACCAAGATATGTTCAGAATTTGGCAACATATCCAGCA---GAGTCTCCCATGGAAT------CAATCCAAAAACAAGGAAACAGATGAGTTTGAAATATTAGAATCTGGGTGTGTTATTCCTAAATTCACTCCATACATGGCCAAGATACCTTGGCATACTGGACCTAGAGCTTTTCTTTCTCAGATATTTCCTCGGTATGGCAACTATTGTGGACCAAATTGGTCCAGTGGAAAGAACCAAGGTGCTCTTCTCTGGGACAAAAAGCCAATTGATTTGCTAGATTATTGTTGTTTCTGCCATGATATTGGTTATGACACGCACGATCAAGCAGAACTGTTGAAAGCAGATCTTGCTTTTCTTGAATGCTTGTTAAAAACACAAATGGTGAAGAATGGGAATTTCCGTTTAGCTGAAGCATACAGGTCAATGTGCATAACAGGTAAAGCTTTTTCCTTATCTTTTGGCTAAAGT----TTTTTTTTAGCTTAAATATACAAATACCAACCAATACCTGTAATTTTTTTGACTGGCTAAAGATGTTTCTACTTCAAGCAGGCCTGAAGACAGTCCTTATACCTTATAGGCAGCAGCTTTTGAAGCAGATGCATGCACAGCGTATCTTGGCCAGTAAAATT
>PB33
TCGGTAAAAGAAAATAGCAGCAAGCCACCACAGAAAAAAATTAGTTTGGGAACATTTTTGGCAGATACCTCAAATCGAAACTGACACCATCCCTAGGCCAGAGAGCGTCATGGAAGAACAAAGAACAGCAGACCTCAGAAGGATAGGCTTGGGATCTGGGAACATATTCAAGGGATGAGTCATCCATGGAACGCTAAACACGCCAGAAAGGTGGAATTAAAACAACCTGAAGTAGTAGATTCAGAATTTTCTATGCCTCCATTCACACCTTACATGGCCAAGCTACCATGGCATAGAGGTCCCAGAGCATTTCTTTCACAACTGTTTCCTCGTTATGGTAACTATTGTGGGCCGAATTGGTCAAGTGGGAAGGACCGAGGTGATCTTCTTTGGAACAAGAAACCAATTGATTGGTTGGACTATTGCTGTTATTGCCATGATATGGGTTATGATACACATGATCAAGCTGAGATGTTGAAAGCAGATACTGCTTTTCTTGAATGCTTGGAGAAAACTCAGATGAAGACAAAAGGAAATCCTCTCATTGCTGAAGCTTACATAACAATGTGTATAACAGGTAGTCTTTTTTTTCTCTTCTTTGCAATAGGTTCTGTTCTCTAATATGAT-----TAATAGTCCAACAAAAACCTTCGATAATCTTTGCAACAACTATAA-CCTAAAAATAGTCATCATGGGTTCATACCACCTAGATTAGTTAAACATGGTGATTTGAATTTGAATTGCATTCTCCAACTTTTAAATCCTTAAAT-
>PF1
AAAGGAAAAACAGAGATTGGCAAGCCATTGCAAGATAGGTCTCTTCAAGAAATGTTTGGTGTTTGGAAATTGAACTGGAACAGAAATGAAATTGAAACCCCAA---GCGTACTACAACCAGAGAAGAAAAAGCCTTACGAAGATCTGTTCAGAATTTGGCAACATATCCAGCA---TAGTCTGCCGTGGAAT------CAATCCAAAAGCAAGGAAACAGATGAGTTTGAAATATTGGAATCTGGGTGTGCTATTCCTAAATTTACTCCATACATGTCCAAGATACCTTGGCATACTGGACCTAGAGCTTTTCTTTCTCAGTTATTTCCTCGATATGGCAACTATTGTGGACCAAATTGGTCCAGCGGAAAGAACCAAGGTGCTCTTCTCTGGGACAAAAAGCCGATTGATTTGCTAGATTATTGTTGTTTCTGCCATGATATTGGTTATGACACACACGATCAAGCAGAACTGCTGAAAGCAGATCTTGCTTTTCTTGAATGCTTGGGAAAAATAAAAATAGTGGAGAATGGGAATTCCCGTTTAGCTGAAGCATACAGGTCAATCTGCATAAAAGGTAAAGATTTTTCCTGATCTTTTCGCTAAAGGTTT-CTTTTTCTAGCTTAAATGCACAAATACCAACCAATATCTGTAATTTTTTTGACTTGCTAAAGATGTTTCTACTTCAAGCAGGTCTGAAGACGATCCTTATACCCTATAGACAGCAACTTTTGAGGCAGATGAATGCACAGCGTATTTTGGCC---------
>PFM1
AAGGGAAAAGCAGAGATTGGCAAGCCATCACAAGATAGGTCTCTTCAAGAAATGTTTGGTGCTTGGAAATTAAACTGGAAAAGAAATGAAACTGAAACTGCAA---GCATAAAACAACCAGAGAAGAATAAGCCTTACCAACATATGTTCAGAATTTGGCAACATATCGAGCA---CAGTCTCCCATGGAAT------CAATCCAAAAACAGAGAAACAGATGAGTTTGAAGTATTAGAATCTGGGTGTGCTATTCCTAAATTCACTCCATACATGGCCAAGATACCTTGGCATACTGGACCTAGAGCTTTTCTTTCTCAGATATTTCCTCGGTATGGCAACTATTGTGGACCAAATTGGTCCAGTGGCAAGAACCAAGGTGATCTTCTCTGGGACAAAAAGCCAATTGATTTGCTAGATTATTGTTGTTTCTGTCATGATATTGGTTATGATACACACAATCAAGCAGAACTGTTGAAAGCAGATCTTGCTTTTCTTGAATGCTTGTTAAAAACACGAATGGTGAAGAATGGTAATTCCCGTTTAGCTGAAGCATACAGGTCAATGTGCATAACAGGTAAAGCTTTATCCTTATCTTTCGGCTAAAG-----TTTTTTTTAGTTTAAATATACAAATACCAACCAATACCTGTAATTTTTTTGACTGGTTAAAGATGTTTCTACTTCAAACAGTCCTGAAGACTGTCCTTATAC-----------------------------------------------------------
>PG28
TGGGTAAAAGAAAATAGCAGCAAGCCTCCACAGAAAAGGTTTAGTTTGGGAACATTTTTGGCAGATACATCAAATCGAAAATGACACCATCCCTAGGCCAGAGAGCATCATGGAAGAACAAAGAACAGAAAACCTCAGAAAGGTAGGCTTGGGATTTGGGAACATATCCAGGGGATGAGTCTTCCATGGAACGCTAAACAAGCCAGAAAGGTGGAATTGAAACAGCTTGAAGTAGTAGATTCAGAATTTTCCATGCCATCATTCACACCTTACATGGCTAAGCTACCTTGGCATAGAGGTCCCAGAGCATTTCTTTCACAACTGTTTCCTCGTTATGGTAACTATTGTGGGCCGAATTGGTCAAGTGGGAAGGACCGAGGTGCTCTTCTCTGGGACAAGAAACCAATTGATTGGTTGGACTATTGCTGTTATTGCCATGATATTGGTTATGATACACATGATCAAGCTGAGATGTTGAAAGCAGATATTGCTTTTCTTGAATGCTTGGAGAAAACTCAGATGAAGACAAAAGGAAATCTTCTCATTGCCGAATCTTACATATCAATGTGTATAACAGGTAGCTTTTCCCCCCTTGTCTTTGCAATAAGTTCTGTTCTATAATCTGAAGTATTACATAGTCCCACAAAAACCTTGAATAATCTTTGCAACAACTGTCGCCTGAAAGGTAGTCATCATGGTTC-GTATCATTTAGATTAGATAAGCACGGTGATTTTTGTTTGAAGTTCATTCTCCAACTTTTAAATCCTTGATGT
>PH2
AAAGGAAAAACAGAGATTGGCAAGCCATTGCAAGATAGGTCTCTTCAAGAAATGCTTGGTGTTTGGAAATTGAACTGGAACAGAAATGAAATTGAAACCCCAA---GCGTACTACAACCAGAGAAGAAAAAGCCTTACGAAGATCTGTTCAGAATTTGGCAACATATCCAGCA---TAGTCTGCCGTGGAAT------CAATCCAAAAGCAAGGAAACAGATGAGTTTGAAATATTGGAATCTGGGTGTGCTATTCCTAAATTTACTCCATACATGTCCAAGATACCTTGGCATACTGGACCTAGAGCTTTTCTTTCTCAGTTATTTCCTCGATATGGCAACTATTGTGGACCAAATTGGTCCAGCGGAAAGAACCAAGGTGCTCTTCTCTGGGACAAAAAGCCGATTGATTTGCTAGATTATTGTTGTTTCTGCCATGATATTGGTTATGACACACACGATCAAGCAGAACTGCTGAAAGCAGATCTTGCTTTTCTTGAATGCTTGGGAAAAATAAAAATAGTGGAGAATGGGAATTCCCGTTTAGCTGAAGCATATAGGTCAATCTGCATAAAAGGTAAAGATTTTTCCTGATCTTTTCGCTAAAGGTTT-CTTTTTCTAGCTTAAATGCACAAATACCAACCAATATCTGTAATTTTTTTGACTTGCTAAAGATGTTTCTACTTCAAGCAGGTCTGAAGACGATCCTTATACCCTATAGAC--------------------------------------------------
>PM29
TGGGTAAAAGAAAATAGCAGCAAACTTCCACAGAAAAGGTTCGGTTTGGGGACATTTTTGGCAGATGCATCAAATCGAAACCGATACCATCCCTAGGCCAGAGAGCATCATGGAAGAACAAAGAACAGCAAGCCTCAGAAAGACAGGTTCGGGATTTGGGATCATATCCAGGGGACAAGTCTTCCATGGAATGCTAAACGAACCAGAAAGGTGGAATCAAAGCAGCTTGATGTAGTAGATTCAGAACTTTCCATGCCTTCGTTCACACCTTACATGGCCAAGCTACCTTGGCATAGTGGTCCCAGAGCATTTCTTTCACAGCTGTTTCCTCGTTATGGTAACTATTGTGGGCCAAATTGGTCTAGTGGGAAGGACCAGGGTGCTCTTCTCTGGGATAAGAAACCAATTGATTGGTTGGACTATTGCTGTTATTGCCATGACATCGGTTATGATACACATGAGCAGGCTGAGATGTTGAAAGCAGATATTGCTTTTCTTGAATGCTTGGAGAAAACTCACATGAAGACAAAAGGAAATCCTCTCATTGCCGAAGCTTACATATCAATGTGTATAACAGGTATCTTTTTTTCCCTTATCTTTCCAATAAGTTCTGTTCTATAATCTGAAGTATTACATAGTCCAACAAAAACCTTCAATAATATTTGTAACAACTGTCACCTGAAAGGTAGTTATCATGGGTT---ATCACCTAGATTAGTTAAGCACGGTGATT-----------TGCATCCTTTAACTTTTGAAGCCTTGATAT
>PS27
TGGGTAAAAGAAAATAGCAGCAAGCCTCCACAGAAAAGGTTTAGTTTGGGAACATTTTTGGCAGATACATCAAATCGAAAATGACACCATCCCTAAGCCAGAGAGCATCATGGAAGAATAAAGAACAGAAAACCTCAGAAAGGTAGGCTTGGGATTTGGGAACATATCCAGGGGATGAGTCTTCCATGGAACGCTAAACAAGCCAGAAAGGTGGAATTGAAACAGCTTGAAGTAGTAGATTCAGAATTTTCCATGCCATCATTCACACCTTACATGGCTAAGCTACCTTGGCATAGAGGTCCCAGAGCATTTCTTTCACAACTGTTTCCTCGTTATGGTAACTATTGTGGGCCGAATTGGTCAAGTGGGAAGGACCGAGGTGCTCTTCTCTGGGACAAGAAACCAATTGATTGGTTGGACTATTGCTGTTATTGCCATGATATTGGTTATGATACACATGATCAAGCTGAGATGTTGAAAGCAGATATTGCTTTTCTTGAATGCTTGGAGAAAACTCAGATGAAGACAAAAGGAAATCCTCTCATTGCCGAATCTTACATATCAATGTGTATAACAGGTAGCTTTTCCCCCCTTGTCTTTGCAATAAGTTCTGTTCTATAATCTGAAGTATTACATAGTCCCACAAAAACCTTGAATAATCTTTGCAACAACTGTCGCCTGAAAGGTAGTCATCATGGTTC-GTATCATTTAGATTAGATAAGCACGGTGATTTTTGTTTGAAGTTCATTCTCCAACTTTTAAATCCTAGATGT
>PS30
AAAGGAAAAACAGAGATTGGCAAGCCATCACAAGACAGGTCTCTTCAAGAAATGTTTGGTGCTTGGAAATTAAACTGGAAAAGAAATGAATTTGACACCGCAA---GCATACAACAAGCAGAGAAGAATAAGCCTTACCAAGATATGTTCAGAATTTGGCAACATATCCAGCA---GAGTCTCCCATGGAAT------CAATCCAAAAACAAGGAAACAGATGAGTTTGAAATATTAGAATCTGGGTGTGTTATTCCTAAATTCACTCCATACATGGCCAAGATACCTTGGCATACTGGACCAAGAGCTTTTCTTTCTCAGATATTTCCTCGGTATGGCAACTATTGTGGACCAAATTGGTCCAGTGGAAAGAACCAAGGTGCTCTTCTCTGGGACAAAAAGCCAATTGATTTGCTAGATTATTGTTGTTTCTGCCATGATATTGGATATGACACACACGATCAAGCAGAACTGTTGAAAGCAGATCTTGCTTTTCTTGAATGCTTGTTAAAAACACAAATGGTGAAGAATGGGAATTTCGGTTTAGCTGAAGCATACAGGTCAATGTGCATAACAGGTAAAGCTTTTTCCTTATCTTTTGGCTAAGGT----TTTTTTTTAGCTTAAATATACAAATACCAACCAATACCTGTAAGTCTTTTGACTGGCTAAAGATGTTTCTACTTCAAGCAGGCCTGAAGACAGTCCTTATACCTTACAGGCAGCAGCTTTTGAAGCAGATGCATGCACAGCGTATCTTGGCCAGTAAAATT
>PSF43
AAAGGAATAACAGAGATTAGCAAGCCATTCCAAGATAGGTCTCTTCAAGAAATGTTTGGTTCTTGGAAATTGAACTGGAAAAGAAATGAAATTGAAGCCGCAA---GCATACTACAAGCAGAGAAGAATAAGCCTTACCAAGATCTGTTCAGAATTTGGCAACATATCCAGCA---GAGTTTACCGTGGAAT------CAATCGAAAAACAAGGAAGCAGATGAGTTTGAAATATTGGAATCTGGGTGTGCTATTCCTAAATTCACTCCATACATGGCCAAGATACCTTGGCATACTGGAGCTAGAGCTTTTCTTTCTCAGTTATTTCCTCGATATGGCAACTATTGTGGACCAAATTGGTCCAGCGGAAAGAACCAAGGTGCTCTTCTCTGGGACAAAAAGCCAATTGATTTTCTAGATTATTGTTGTTTCTGCCATGATATTGGTTATGACACACATGATCAAGCAGAACTGCTGAAAGCAGATCTTGCTTTTCTTGAATGCTTGGGAAAAACACAAATAGCAAAGAATGGTAATTCTCGTTTAGCTGAAGCATACAGGTCAATGTGCATAACAGGTAAATATTTTCCCTTATCTTTTGGCTAAGGTTTTGTTTTTTCTAGCTTAAATATGCAACTACCAACCAATACGGGTAAGTTTTTTTTCTTGCTAAAGATGTTTCTACTTCAAGCAGGTCTAAAGACAGTCCTTATACCTTATAGGCGGCAGCTTTTGAAGCAGATTTATGCACAACGTATATTGGCCAGTAAAATT
>PTA0
AAAGGAAAAACAGAGATTGGCAAACCATCACAAGATAGGTCTCTTCAAGACATGTTTGGTGCTTGGAAATTTAACAGGAAAAGAAATGAAATTGAAACCTCAA---GCATACTACGACCAGAGAAGAATAAGCCTCACCAAGATCTGCTCAGAATTTGGCAACATATCCAACA---TAGTTTCCCATGGAAT------CAATCCAAAAACAAGAAAACAGATGAGTTTGAAATATTGGAATCTGGGTGTGTTATTCCTAAATTCACTCCATACGTGTGCAAGATACCTTGGCATACTGGACCTAGAGCTTTTCTTTCTCAGTTATTTCCTCGATATGGCAACTATTGTGGACCAAATTGGTCCAGTGGTAAGAACCAAGGTGCTCACCTGTGGGACAAAAAGCCAATTGATTTGCTCGATTATTGTTGTTATCGCCATGATATTGGTTATGACACACACGATCAAGCAGAACTGCTGAAAGCAGATCTTGCTTTTCTTGAATGCTTGTTAAAAACACAAATGGCGAAGAATGGGAATTCCCGTCAAGCTGAAGCATACAGGTCAATGTGCATAACAGGTAAAGATTTTTCCTAATCATTTGGCTAAAGTTTT-GTATTTTAAGCTTAAATATACAAATACCAACCAATGCCTGTAATTGTTTTGACTGGCTAAAAATGTTTCTACTTCAA------------------------------------------------------------------------------------
>RC54
-----------------------------------------------------------------GACAGTGAACTGGAAAAGAAATGAAATTGAAACCGCAA---GCATCCTACAAGCAGAGAAGAATAAGCCTTACCAAGATCTGTTCAGAATTTGGCGACATATCCAGCA---TAGCTTACCTTGGAAT------CAATCCAAAAACAAGGAAACAGATGAGTTTGAAATATTGGAATCTGGGTGTGCTATTCCTAAATTCACTCCTTACATGGCCAAGATAGCTTGGCATACTGGAGCTAGAGCTTTTCTTTCTCAGTTATTTCCTCGATATGGCAACTATTGTGGACCAAATTGGTCCAGCGGAAAGAACCAAGGTGCTCTTCTCTGGGACAAAAAGCCAATTGATTATCTAGATTATTGTTGTTTCTGCCATGATATTGGTTATGACACACACAATCAAGCAGAACTGCTGAAAGCAGATCTTGCTTTTCTTGAATGCTTGGGAAAAACACAAATAGTGAAGAATGGGAATTCCCGTTTAGCTGAAGCATACAGGTCAATGTGCATAACAGGTAAAGATTTTT-----TCTTTTGGCTAAAGTTTTGTTTTTTCTAGCTTAAATATACAAATACCAACCAATACGTGTAAGTTTTTTGACTTGCTAAAGATGTTTCTACTTCAAGCAGGTCTGAAGACAGTCCTTATACCTTATAGGCAGCAGCTTTTGAAGCAGATGCATGCGCAGCGTATATTG------------
>RR55
-------------------------------------------TTCAAGAAATGTTTGGTGCTTGGACATTGAACTGGAAAAGAAATGAAATTGAAACCGCAA---GCATACTACAAGCAAAGAAGAATAAGCCTTACCAAGATCTGTTCAGAATTTGGCGACATATCCAGCA---TAGCTTACCTTGGAAT------CAATCCAAAAACAAGGAAACAGATGAGTTTGAAATATTGGAATCTGGGTGTGCTATTCCTAAATTCACTCCTTACATGGCCAAGATAGCTTGGCATACTGGAGCTAGAGCTTTTCTTTCTCAGTTATTTCCTCGATATGGCAACTATTGTGGACCAAATTGGTCCAGCGGAAAGAACCAAGGTGCTCTTCTCTGGGACAAAAAGCCAATTGATTATCTAGATTATTGTTGTTTTTGCCATGATATTGGTTATGACACACACGATCAAGCAGAACTGCTGAAAGCAGATCTTGCTTTTCTTGAATGCTTGGGAAAAACACAAATAGTGAAGAATGGGAATTCCCGTTTAGCTGAAGCATACAGGTCAATGTGCATAACAGGTAAAGATTTTT-----TCTTTTGGCTAAAGTTTTGTTTTTTCTAGCTTAAATATACAAATACCAACCAATACGTGTAAGTTTTTTGACTTGCTAAAGATGTTTCTACTT---------------------------------------------------------------------------------------
>SA1
AAAGGAAAAACAGAGATTGGCAAGCCATCACAAGATAGGTCTCTTCAAGAAATGTTTGGTGCTTGGAAATTAAACTGGAAAAGAAATGAAATTGAAACTGCAA---GCATACAACAACCAGAGAAGAATAAGCCTTACCAAGATATGTTCAGAATTTGGCAGCATATCCAGCA---CAGACTCCCATGGAAT------CAATCCAAAAACAAGGGAACAGATGAGTTTGAAATATTAGAATCTGGGTGTGCTATTCCTAAATTCACTCCATACATGGCCAAGATACCTTGGCATACTGGACCTAGAGCTTTTCTTTCTCAGATATTTCCTCGGTATGGCAATTATTGTGGGCCAAATTGGTCCAGTGGAAAGAACCAAGGTGATCTTCTCTGGGACAAAAAGCCAATTGATTTGCTAGATTATTGTTGTTTCTGCCATGATACTGGTTATGACACACACGATCAAGCAGAACTGTTGAAAGCAGATCTTGCTTTTCTTGAATGCTTGTTAAAAACACAAATGATGAAGAATGGGACTTCCCGTTTAGGTGAAGCATACAGGTCAATGTGCATAACAGGTAACACTTTTTCCTTATCTTTTGGCTAAAGT----TTTTTTTTAGCTTAAATATACAAATACCAACCAATACCTCTACTTTTTTTGGCTAGCTAAAGATGTTTCTACTTCAAGCAGGCCTGAAGACAGTCCTTATACCTTATAGGCAGCAGCTTTTGAAGCAGATGCATGCACAACGTATCTTGGCCAGCAAAATT
>SC0
AAAGGAAAAACAGAGATTGGCAAGCCATCGCAAAATAGGTCTCTTCAAGAAATGTTTGGTGCTTGGAAATTTGTTTGGAAAAGAAATGCAATTGAAACCACAA---GCATACTACAACCAAAGAAGAATAAGCCCCACCAAGATCTGTTCAGAGTTTGGCAACACATCCAGCG---TAGTTTCCCATGGAAT------CAATCCAAAAACAAGGAAACAAATGAGTTTGAAATATTGGAATCCGGGTGTGCTATTCCTAAATTCACTCCATACATGGCCAAGATACCTTGGCACAATGGACCTAGAGCTTTTCTTTCTCAGTTATTTCCTCGATATGGCAACTATTGTGGACCAAATTGGTCCAGTGGAAAGGACCAAGGTGATCTTCTTTGGGACAAAAAGCCAATTGATTTGCTAGATTATTGTTGTTTCTGTCATGATATCGGTTATGACTCACACAATCAAGCAGAACTGCTGAAAGCAGATCTTGCCTTTCTTGAATGCTTGGAAAAAAGTAAAACACAAATGGTGAAAAA----------------------------------------------------------------------------AGGGAATTCCCGCT----------------------------------------------------------------------------------------------------------------------------------------------------
>SE46
--------------------------------------------------------------------------------------------------------------------------------------------------------------------------------------------------------------------------------------------------------------TCCTTCGTTCACACCTTACATGGCAAAGATACCTTGGCATACGGGAGCCAGAGCTTTTCTTTCTCAGCTGTTTCCCCGATATGGTAACTACTGCGGACCTAATTGGTCTAGTGGAAAGGACAGAGGTGTCCTTCTCTGGGACAAGAGACCGATTGATCAGCTAGACTTCTGTTGCTACTGGCATGATATTGGGTATGACACACATGATCAGGCCGAGATGCTGAAAGCAGATATTGCTTTTCTTGGTTGTTTGGAGAGAACTCGCATAAACCCCAAGGGAAATCCCCGTGTGGCTGAAGCTTACAAAGCAATGTGTATAGCAGGTATTTGTTTCT--------TCTTCCAAAGT----------------------------------------------------------------------------------------------------------------------------------------------------------------------
>SG23
AAAGAAAAAATAGAGATCAAGAAGCCTCTAGATGACAGGTTTTGTCTGGAAAGTTTTTTGGCAGATAAATCAAAATGAAAGTGCGAGCATCTCTGGACCAGAAAAAGCAATGGAATAATAGAGAACAATAAGCCTCGACAGGATCTGTTGAGAATTTGGGAAAATGTCCAGCAAATAAAACTTCCATGGAATGCTAAACAAGCCAAAAATACTGAAACAAATGAGCTTGAAACACTGGAATCTGGATGTACTATTCCTAAATTCACCCCTTACATGGCCAGTGTACCATGGCATACAGGTCCTAGGGCTTTTCTTTCTCAGGTGTTTCCTCGGTATGGTAATTATTGTGGACCAAACTGGTCCAGTGGGAAAGATCAAGGTGGTCTTCTCTGGGACAAAAAACCAATTGATTGGCTAGACTATTGCTGTTACTGTCATGATATTGGCTATGACACACATGATCAAGCTGACATGTTGAAAGCAGATATTGCTTTTCTTGAATGCTTGGAAAAATCTTGGGTGTCAAATAATAGGTTTTCTCGTGCAGCCGAAGCATACAGATCAATGTGTATAACAGGTAATTCTTCCA--------TCTATTGGCTATTCTTTTCATT-AGGTTAAAAAATGCAGCTACCAACAAAACCACGTAATTTCCTGACTGGCTAGAGATGTTTGGATCTTGAAACAGGTCTTAAGACAGTACTTATACCCTATCGGAAGCAGCTTTTACAGCAAATGCATGCAAAACGTATTTTGGCCCTTAAAATT
>SS22
-------AAATAGAGATCAAGAAGCCTCTAGATGACAGGTTTTGTCTGGAAAGTTTTTTGGCAGATAAATCAAAATGAAACTGCGAGCATCTCTGGACCAGAAAAAGCAATGGAATAATAGAGAACAATAAGCCTCGACAGGATCTGTTGAGAATTTGGGAAAATGTCCAGCAAATAAAACTTCCGTGGATTGCTAAACAAGCCAAAAATACTGAAACAAATGAGCTTGAAACACTGGAATCTGGATGTACTATTCCTAAATTCACCCCTTACATGGCCAGTGTACCATGGCATACAGGTCCTAGGGCCTTTCTTTCTCAGATCTTTCCTCGGTATGGTAATTATTGTGGACCAAACTGGTCCAGTGGGAAAGATCAAGGTGGTCTTCTCTGGGACAAAAAACCAATTGATTGGCTAGACTATTGCTGTTACTGTCATGATATTGGCTATGACACACATGATCAAGCTGACTTGTTGAAAGCAGATATTGCTTTTCTTGAATGCTTGGAAAAATCTTGGGTGTCAAATAATAGGTTTTCTCGTGCAGCCGAAGCATACAGATCAATGTGTATAACAGGTAATTCTTCCA--------TCTATTGGCTATTCTTTTCATT-AGGTTAAAAAATGCAGCTACCAACAAAACTACGTAATTTCCTGACTGGCTAAAGTTGTTTGGATCTTGAAACAGGTCTTAAGACAGTACTTATACCCTATCGGAAGCAGCTTTTAAATCAAATGCATGCAAAACGTATTTTGGTCCTTAAAATT
>SV36
AACGGTAAGCTGCTACAGGACAGGTCTTCTGAAGATAGGTTCTGTTTGGAATGTTTTCTGGAAGATAAATCAAACTGAAACCACAACCATCTGTGGACCAGAGAAGATAATGGGAAAACAGAGACCAGTAAGCCTCGACAGGATAGGTTCGGAATTTGGGAACACATCCAACAGATGAATCTTCCATGGAATGCTAAACAAGCGAAAATTGTGGAAACAAATGAGCTTGAAATAGTGGCACCTGGATTGGGTAACCCTAAATTCACACCTTACATGGCCAAGGTACCTTGGCATTCAGGTCATAGAGCTTTTCTTTCTCAATTGTTTCCTCGATATGGAAACTATTGTGGACCAAATTGGTCCAGTGGGAAGAACCAAGGTTCTCTTTTCTGGGATAAAAAACCAATTGATTGCTTAGACTATTGCTGTTACTGTCATGATATTGGTTATGACACCCATGATCAAGCTGATATGTTAAAAGCAGATATTGCTTTTCTTGAATGCTTGGAGAAAACTAGGATGACAAATAATGGGAATTCTCGTGTAGCTGAAGCATACATATCGATGTGTGTAACAGGTAGAGTTTTTTCCCCCTCTTTTGGCATAAGTTCTGTTTTTATTAGCTTAACAATACAGATACCAATAAAATCCTATAATTTCTTACGGGCTAAAGACAGTTTGAATCTTGAAGCAGGTCTTAAGACAGTCCTTATACCTTATAGGAAGCAGCTTTTGAAGCAGATGCATGCGGACCGTATTTTTGCTAGTAAGATT
>TA17
-------------------------------ATGATAGGTTTTGTCTGGAATGTTTTTTGGCAGATAAATCAAAATGGAACTGCGAGCGACTCTGGAGTAGAAAAA--AATGGAATGATAGAGAACAAGAAGCCTCTACAGGATGTGTTGAGAGTTTGGGAAAATGTCCAGCAAATAAAATTTCCATGGAATGTTAAACAAGCTAAAAATGCTGAAACAAATAAGCTTGAAACACTGGAATCTGGATGCACTGTTCCTAAATTCACCCCTTACATGGCCAGCATACCTTGGCATACAGGTCCTAGGGCTTTTCTTTCTCAGATGTTTCCTCGGTATGGTAATTATTGTGGACCAAACTGGTCCAGTGGGAAAGATAATGGTGGTCTTCTCTGGGATAAAAAACCAATTGATTGGCTAGACTATTGCTGTTACTGTCATGATATTGGCTATGATACACATGATCAAGCTGACATGTTGAAAGCAGATATCACTTTTCTCGAATGCTTGGAAAAATCTTGGGTGTCAAAGAATAAGTTTCCTCGTGCAGCCGAAGCCTATAGATCAATGTGTATAACAGGTATTTCTTCCA--------TCTATTAGATATTCTTTTCATT-GAGTTGAAAAATGCAGCTACCATTAAAACCATGTA-TTTCCTAACTGAGAAGAGATG------TCTTGGAACAGGTCTTAAGACAGTACTTATACCCTACCGGCAGCAGCTTTTAAAGCAAATGCATGC-------------------------
>TB39
------------------------------------------------GAATGTTTTCTGGCAGATAAACAAAAATGAAACCATAAGCATCTCTGGACCAGAAAAAATAATGGAAAAATAGAGAAAAATAAGCCTAGACCGAATAAGTTCAGAATGTTAGAACATATCCAGCAGATGAATCTTCCATGGAATGCTAAACAAGCCAAAAATGTGGAAACAAACGAGCTTGAAATAGTGGGATCTGGGTATGCTATTCCTAAATTCACGCCTTACAAGGCCAGCTTACCTTGGCATACAGGTCCTAGGGCTTTCCTTTCTCGGATGTTTCCTCGGTATGGTAACTATTGCGGACCAAATTGGTCAAGTGCAAAGGACGGAGGCGGTCTTCTCTGGGACAAAAAACCAATTGATTTGCTAGACCATTGCTGTTACTGTCATGATATTGGCTATGATACACATGATCAAGGCGAGATGTTGAAAGCGGATATTGCTTTTCTTGAATGCTTGGAAAAAACTCGGGTGTTGAATAATGCGAATTCTCGTGCAGCTGAAGCATACAGATCAATGTGTATAACAGGTAGTTTTTTTT--CCCCCATCTATTGCCAGTTCTTTTTCATTAGATCAAAAAATACAGATACCA--AAAACCATTTCATTTCTTGACTGGCTAGAGATGTTTG---------------------------------------------------------------------------------------------
>TC31
TGGGTAAATGAAAATAGCAGCAAGTCCCCACAGAAAAGGTTTAGTTTGGGAACATTTTTGGCGGATACATCAAATTGAAACTGTTACCATCCCTAGGCTAGAGAGCATCACGGAAGAACAAAGAACATAGAGCCTCAGAAAGACAGGCTTGGGATTTGGGAACAAATACAGGGGATGAGTTTTCCATGGAACACTAAACAAGCCAGGAAGGTGAACTCAAAACAGTTTGAAATAGTAGATTCTGAATTTTCCATGCCTTCATTCACACCTTACATGGCCAAATTACCTTGGCATAAAGGTCCCAGAGCATTTCTTTCACAGCTGTTTCCTCGTTATGGTAACTATTGTGGGCCGAATTGGTCAAGTGGGAAGGATCAAGGAGGCCTTCTTTGGGACAAGAAACCAATTGATTGGTTGGACTATTGCTGTTATTGCCATGATATTGGTTACGATACACATGATCAAGCTGAGATGTTGAAAGCAGACATTGCTTTTCTTGAATGCTTGGAGAAAACTCGGATGAAGACAAAAGGAAATCCTCGCATTGCCGAAGCTTATATATCAATGTGTATGACAGGTA--TTTTTTCCCCTTGTCTTTGCAGTAAGTTCTGTTCTATAATCTGACGTATTACATAGTCCAAAAAAAACCTTCAATAATCTCTGCAACAATTGTCACCAGAAAGGTAGTCATAATGGGTTCATATCACCTGGATTAGGTAGGTATGGTGATTTGTATTCGAAGTGCATTCTCCAACTTTT-------------
>TN1
-------------AGAACAAGAAGGCGCTGCAGGACAGGTTTTGTTTGGAAAGTTTTATGGCAGATAAATCAAAGCGAAACCGCATGCATCTCTGTTCCAGAAAAGATAACAGAAAAATAGAGAACAATAAGCCGCGGCTGAATATGTTCACACTGTGGGAACACATCCAGCAGATCAATCTTCCATGGAATAATAAACAAGCCAAAAATGTAGAAACGAATGAGCTTGAAAAAGTGGGATCTGGATGTGCTATTCCTAAGTTTACCCCTTACATGGCCAGCATACCTTGGCATACAGGTCCTAGGGCTTTCCTTTCTCAGATATTTCCTCGGTATGGTAATTATTGTGGACCAAATTGGTCTAGTGGGAAGGACCGAGGTAGTCTTCTCTGGGACAGAGCACCAATTGATTTTCTAGACCATTGCTGCTACTGTCATGATATTGGCTATGATACACATGATCAAGGTGAGATGTTGAAAGCGGACATTTCTTTTCTTGAATGCTTGGAGAAAACTTGGGCGTCGAATAATGGAAATTCTCGTGCAGCTGAAGCATACAGATCAATTTACATTGCAGGTAGTGTTTTTT---TTTCATCTATTGCCAGTTCTTTTTCATTAGATAAAAAGATAAAGATACCAACAAAACCATGTAATTTCTTGACTGGCTAGAGATGTTTGGATTTTGAAGCAGGTCTTAAGACAGTCCTTATACCTTATCGGAAGCAGCTATTGAAGCAGATGCATGCAAAGTATATTTTGGCCAGTAAAATT
>TO14
AAAGAAAAATTAGAGACCATGAAGCCTCTGAATGACAGGTTTTATCTGGAAAGTTTTTTGGCAGATAAATCAAAAAGGAACTGCAAGCATATCTGGAGTAGAAAAAGCAATGGAATGATAAAGAACAATAAGCCTCTACAGGATCTGTTGAGAGTTTGGGAAAATGTTCAGCAAATAAAACTTTCATGGAATGTTAAACAAGCCA------------CAAATAAGCTTGAAACACTGGAATCTGGATGTACTATTCCTAAATTCACCCCTTACATGGCCAGCGTACCTTGGCATACAGGTCCTAGGGCTTTTCTTTCTCAGATATTTCCTCGGTATGGTAATTATTGTGGACCAAACTGGTCCAGTGGGAAAGAAGGAGGTGGTCTTCTCTGGGATAAAAAACCGATTGATTGGCTAGACTATTGCTGTTACTGTCATGATATTGGCTATGACACACATGATCAAGCTGACATGTTGAAAGCAGATATCACTTTTCTTGAATGCTTGGAAAAATCTTGGGTGTCAAACAATAAGTTTCCTCGTGCAGCCGAAGCATACAGATCAATGTGTATATCAGGTATTTCTTTCA--------TCTATTAGGTATTCTTTTCTTT-AGGTTAAAAAATGCAGTTATCAACAAAACCATGTAATTTCCTGACTGGGTAGAGATGTTTGGATCTTGGAACAGGTCTTAAGACAGTAATCATACCCTACCGGCAGCAGCTTTTAAAGCAAATGCACACAAAACGTATTTTAGCCCTTAAAATT
>TPL03
AAAGGAAAAACAGAGATTAGCAAATCATTCCAAGATAGGTCTCTTCAAGAAATGTTTGGTGCTTGGAAATTGAACTGGAAAAGAAATGAAATTGAAGCCGCAA---GCATACTACAAGCAGAGAAGAATAAGCCTTACCAAGATCTGTTCAGAATTTGGCAACATATCCAGCA---GAGTTTACGGTGGAAT------CAATCCAAAAACAAGGAAACAGATGAGTTTGAAATATTGGAATCTGGGTGTGCTATTCCTAAATTCACTCCATACATGGCCAAGATACCTTGGCATACTGGAGCTAGAGCTTTTCTTTCTCAGTTATTTCCTCGATATGGCAACTATTGTGGACCAAATTGGTCCAGCGGAAAGAACCAAGGTGCTCTTCTCTGGGACAAAAAGCCAATTGATTTTCTAGATTATTGTTGTTTCTGCCATGATATTGGTTATGACACACACGATCAAGCAGAACTGCTGAAAGCAGATCTTGCTTTTCTTGAATGCTTGGGAAAAACACAAATAGCAAAGAATGGGAATTCCCGTTTAGCTGAAGCATACAGGTCAATGTGCATAACAGGTAAAGATTTTTCCTTATCTTTTGGCTTAAGTTTTGTTTTTTCTAGCTTATACATACAAATACCAACCAATACGTGTAAGTTTTTTGACTTGCTAAAGATGTTTCTACTTCAAGCAGGTCTGAAGACAGTCCTTATACCTTATAGGCAGCAGCTTTTGAATCAGATTTATGCACAACGTATATTGGCCAGTAAAATT
>WN5
AAAATCAAGCTGTTACAAGACAGGTCTTCGCAAGACAATTTTTGTTTGGAAAGTTTTCTGGCGCAAAAATCAAATTGAAGCAGCAAGCATCTCTGGACTAGAAAAAGTAATAAAAAAATAGAGAACCATGAGTCTCCACTGGATAGGTTCGGAATTTGGGGTCGTGTTCAACAGATGAATCTTCCATGGAAC------CCATTCAAAAATGCAGAAACAGAAGAGTTTGAAATAGTGGGATCTGGATGTGTTATTCCTAAATTCAAACCTTACATGGCCAAGATACCTTGGCATACAGGTCCTAGAGCTTTTCTTTCCCAGATGTTTCCTCGGTATGGTAACTATTGTGGACCAAATTGGTCCAGTGGAAAGCAAGGCGGTGCTCTTATCTGGGACAAAAAACCAATTGATTGGCTAGACTATTGCTGTTACTGTCATGATGTTGGTTATGACACACATGATCAAGCAGAGATGTTGAAGGCAGATCTTGCTTTTCTTGAATGCTTGGAGAAGAATCAGACAATGAATAATGGGAATTCCCATATAGCTGAGGCATACAGATTAATGTGTATAAAAGGTAGAGCTTTTCCTCTGTTCTCGCATAAGTTCCTTTTTCTTTAAGCTTAAATTATACATATATAAACAAACAC-TGTAATTTCTTGACCAGCTAGAAATGTTTGGATCTTGAAGCAGGTCTTAAGACAATGCTTATACCTTATCGGAAGCAGCTTTTGAAGCAGATGCATGTAAAAGGAATTTTGGCTAGTAAAATT
>WS10
AAAGAAAAACTAGAGACCACAAAGCCCCTGAATGACGGGTTTTGTGTGGAAAGTTTTTTGGCAGATAAATCAAAGTGGAACTGCTAGCATCTCTAGACTAGAAAAAGCAACGGAATTATAGAGAACAATAACACTTTACAGGATCTGTTGAAAGTTTGGGAAAATGTCCAGCAAATAAAACTTCCATGGAATGCTAAACAAGCTACAAATACTGAAACAAATCAGCTTGAAACACTGGAATCTGGATGTACTGTTCCTAAATTCACCCCTTACATGGCCAGCATTCCTTGGCATACAGGTCCTAGGGCTTTTCTTTCTCAGATGTTTCCTCGGTATGGTAATTATTGTGGACCAAACTGGTCCAGTGGGAAAGATCAAGGTGGTTTCCTCTGGGATAAAAAACCGATCGATTGGCTAGACTATTGCTGTTACTGTCATGATATTGGCTATGACACACATGATCAAGCTGACATGTTGAAAGCAGATATCACTTTTCTTGAATGCTTGGAAAAATCTTGGGTCTCAAAGAACAAGTTTCCTCGTGCAGCCGAAGCATACAGATCAATGTGTATAACAGGTATCTCTTCCA--------TCTATTGGATATTCTTTTCATTAAAAATAAAAATTGCAGCTACCAACAAAACTATGTAATTTCCTGACTGGATAGAGATGTTTGGATTTTGAAACAGGTCTCAAGACAGTACTTATACCCTACCGGAAACAGCTTATACAGCAAATGCATGCAAAACGTATGGTGGCCCTTAAAATT
>WW11
-------------------------------------------------------------------------------------------------------------ACGGAATTATAGAGAACAATAACACTTTACAGGATCTGTTGAAAGTTTGGGAAAATGTCCAGCAAATAAAACTTCCATGGAATGCTAAACAAGCTACAAATACTGAAACAAATCAGCTTGAAACACTGGAATCTGGATGTACTGTTCCTAAATTCACCCCTTACATGGCCAGCATTCCTTGGCATACAGGTCCTAGGGCTTTTCTTTCTCAGATGTTTCCTCGGTATGGTAATTATTGTGGACCAAACTGGTCCAGTGGGAAAGATCAAGGTGGTTTCCTCTGGGATAAAAAACCGATCGATTGGCTAGACTATTGCTGTTACTGTCATGATATTGGCTATGACACACATGATCAAGCTGACATGTTGAAAGCAGATATCACTTTTCTTGAATGCTTGGAAAAATCTTGGGTCTCAAAGAACAAGTTTCCTCGTGCAGCCGAAGCATACAGATCAATGTGTATAACAGGTATCTCTTCCA--------TCTATTGGATATTCTTTTCATTAAAAATAAAAATTGCAGCTACCAACAAAACTATGTAA----------------------------------------------------------------------------------------------------------------------
