# Supplementary material for: Development of a Target Enrichment Probe Set for Conifer (REMcon)
Source: Biology (Basel). 2024 May 22;13(6):361. doi: 10.3390/biology13060361 (PMC11200496; doi:10.3390/biology13060361)
Supplement: Supplementary file 1 [file biology-13-00361-s001.zip › biology-2960267-supplementary/Sup data/secapr_alignments_paralogs/97.fasta]

>AA3
------------------------------------------------------------------------------------------------------------------------------------------------------------------------------------------------------------------------------------------------------------------------------------------------------------------------------------------------------------------------------------------------------------------------------------------------------------------------------------------------------------------------------------------------------------------------------------------------------------------------------------ATTGTTGTTTTGTAGGTATGTTTATGC-ATCCCCTCTCTTTCCTTACCCCTGAAGAATGAATATAAAG-ACGACAAAACTCTTAAAACATCCAGACATACATACTGAACATTCTTTATGATATTGCATGCAAAGCAATTGAAGAATTCTCATACAAAGAACCTTGCTTGCAGAGACAAGAATTGCTTGCTGAGATCACCTACTATGAAACCATACACATGTAATGAGGAACGAGAGTTTGCTATGACCATTCCAATTTCTGTTTTTGAACCAACTCGTCAATATGCTGCAATGCTTGGACCAGTCCAGAATTTCAAAGACTGTTTGCATCAAAACTCTAAGTATGAAACTTCATTCATCAGAGGGCAGTCTTGGAATTCTTTTAAAATAGCTGAATTTGGTACTCGAAGGTTTGGGCAGCCTGCATCTCATTTCAGTCCAGAGCCTTTTAGATGGTCTACTTGTCGGAAGTTTTCAGCAGCACAAGTGGGGGGGAAGAAATCACAGGCTACACTTTTGTATCTTCTTGCACTGGTAGTTGCAATGGTGGGTTCCACTTATGCTGCAGTTCCTCTGTATCGGAAGTTCTGCCAAGCTACAGGATATGGTGGCACCATTCAGAGACGTGAGGTAAAATA-TGTGCAAGATACCAATCTGTAGAGCTTCCACCAT----TTTTTTCATACATATGGATGCCAAAGAAGGCATGTTGGAGGTTTGTAATTTATGACTTGCATTTTTGGCAAACTTTGCTGGGCAGGAGTTATAGTTGCATAGC-TTTCTTGTTTTCCTGAATCA-TTTC-TATTTGTTGTGACAAGGTCTGAGTGTCTGCAGACTGTTGAGGAGAAAATTGCCCGACATGCGCAAGAAGGCACCAAAACATCAC------------------------------------------------------------------------------------------------------------------------------------------------------------------------------------------------------------------------------------------------------------------------------------------------------------------------------
>AA60
---------------------------------------------------------------------------------------------------------------------------------------------------------------------------------------------------------------------------------------------------------------------------------------------------------------------------------------------------------------------------------------------------------------------------------------------------------------------------------------------------------------------------------------------------------------------------------------------------------------------------------------------------------------------------------------------------------------------------------------------------------------------------------------------------------------------------------------------------------------------------------------TGATCACTCCCACTTGTGTTACTGAAGGAGCTCGTCAATATCCTTTTATGCTTGGATCAGTTTTGAAATTCGAAGAGTCTCTGTATAAAAAGTGCAATTATAGAACTCTATCCAGGATGACACAACCATGGACTTCATGTAAAGTGGCTGCATATAGTACTCAAAGG---------------------------TCAGATACTAGCAAAGGGTCT------CAGAAGTTATTAGCAGGCCAATCTGGTGGTAATAAATCACAAGCTACACTCCTCTATCTCCTTGCACTGGTTGTGGCAATGGTGGGTTCCACTTATGCTGCAGTTCCTCTGTATCGGAAGTTTTGCCAAGCAACAGGATATGGTGGCACTGTCCAGAGGCGCGAGGTAAGATT-TAGCACATAT-TGAATATGTAGGTATCATGCATTTGTAATTTCTGCACTGCATGAATGTTGTACTTGGCAAGTTGGATCTTGTAGTTTTA-------CAACTTTGGCAAAATGAATTGGGGAAGAATTCTTGTTGAATAGA-TTTCTTGTCTTCCTGAAGTA-TGTT-TATTTGTCGTGACAAGGTCTGAGTCTCTGCAGACTGTTGAGG------------------------------------------------------------------------------------------------------------------------------------------------------------------------------------------------------------------------------------------------------------------------------------------------------------------------------------------------------------------------
>AAR4
--------------------------------------------------------------------------------------------------------------------------------------------------------------------------------------------------------------------------------------------------------------------------------------------------------------------------------------------------------------------------------------------------------------------------------------------------------------------------------------------------------------------------------------------------------------------------------------------------------------------------------------------TTTGTAGGTATGTTTATGC-ATCCCCTCTCTTTCCTTACCCCTGAAGAATGAATATAAAG-ACGACAAAACTCGTAAAACATCCAGACATACATACTGAACATTCTTTATGATATTGCATGCAAAGCAATTGAAGAATTCTCATACAAAGAACCTTGCTTGCAGAGACAAGAATTGCTTGCTGAGATCACCTACTATGAAACCATACACATGTAATGAGGAACGAGAGTTTGCTATGACCATTCCAATTTCTGTTTTTGAACCAACTCGTCAATATGCTGCAATGCTTGGACCAGTCCAGAATTTCAAAGACTGTTTGCATCAAAACTCTAAGTATGAAACTTCATTCATCAGAGGGCAGTCTTGGAATTCTTTTAAAATAGCTGAATTTGGTACTCGAAGGTTTGGGCAGCCTGCATCTCATTTCAGTCCAGAGCCTTTTAGATGGTCTACTTGTCGGAAGTTTTCAGCAGCACAAGTGGGGGGGAAGAAATCACAGGCTACACTTTTGTATCTTCTTGCACTGGTAGTTGCAATGGTGGGTTCCACTTATGCTGCAGTTCCTCTGTATCGGAAGTTCTGCCAAGCTACAGGATATGGTGGCACCATTCAGAGACGTGAGGTAAAATA-TGTGCAAGATACCAATCTGTAGAGCTTCCACCAT----TTTTTTCATACATATGGATGCCAAAGAAGGCATGTTGGAGGTTTGTAATTTATGACTTGCATTTTTGGCAAACTTTGCTGGGCAGGAGTTATAGTTGCATAGC-TTTCTTGTTTTCCTGAATCA-TTTC-TATTTGTTGTGACAAGGTCTGAGTGTCTGCAGACTGTTGAGGAGAAAATTGCCCGACATGCGCAAGAAGGCACCAAAACATCACGGTATGTGACAAGAAAGTTGTTTGTATTTCG-----------------------------------------------------------------------------------------------------------------------------------------------------------------------------------------------------------------------------------------------------------------------------------------------
>AF1
---------------------------------------------------------------------------------------------------------------------------------------------------------------------------------------------------------------------------------------------------------------------------------------------------GAGCATTTTTTTTCTGCACATTACCTTGAAATTTTACATAGTTCTCAT---------------------------------TCCAACTTTGCATGTT-CCATAATTATTTTCCAAGGGACTCACATTTCAT-----------------------------------------------------------------------------------------------------------ATTCAAAGATGTATCATGATATGAGATGATTGATTTGAATCTAAAAATGGTGTTTTTCTTCATTTTGTTTG--ATAAGTTATGGTTATTGTTTTATGGTTATCTTTATCC-ATCCTCACTTCTTTTC-------------ACAAGAAGAATTGCTCTTGAAGCGTCCACACAATGACACATGCATACTGAGCATTCTTTAGAGTATCATGTGCAACGTAGTTGAGGAATACTTATGCTCAGATCCTTGCTTTCAGCAACAGGAATTGCTTGGTGAAATTACAAACTGTAAAACCGTATGCATATCATCAGCAAGGAGAGTTGGCTATGGCCATTTCAATTTCTGTTTCAGAACCGAGTCGGCAATATGCCTCATTGCTTGGATCATTGCAGAAATTCAAAGCATGTTCGTATCAAAATTCCAAATATAAAACTTCATTCTGCAGAGCACAAACATGGAATTCGGTTAAAATAGCTGAATTCAGTACTCAAGTGTTTGTAAAGTCTGCATCTCAATTCCGCCCAGATACTTTCAGAGGATATACATACAGGCAATTTTCAGCAAGCCAAGCAGAAGGAAAGAAATCGCAGGCTACACTTCTGTATCTTCTTGCACTGGTAGTTGCAATGGTGGGTTCCACTTACGCTGCCGTTCCTCTGTATCGAAAATTCTGCCAAGCTACAGGCTACGGTGGCACTGTTCAGAGACGAGAGGTAGGATA-TCTGTTTGATACCAGTCTGTGGGGCATAATATG------TTTTTCATGCTTATGCAAGGCATGTTGGAGATTGTAATGCT--ATAATTTATTAGTTTCATACTCAGAAAACTGCTTTTGGGAGAAGTTACAGC---ATGGC-TTTCTTGCCTTCCTGAAGCA-TTGC-TATTTGTTGTGACAAGGTCTGAGTGTCTGCAGACTGTTGAGGAGAAAATTGCACGACATGCACAAGAAGGCACTAAAACCTCACGGTATGTGACAATAAATTTGTCTTCATTTTATTTGTTTTGCTAATGTAATTGATCTAATCTTCAAAGTGAATGAAAA------TGGATTGTACATATTTTGTTTTTTTTTTTCCCTCTTCCAGTACATTCAATCTGATTCTGCACCATCATTTAGTAATTTACCATAGTGGTGTTGTTTC-----------TTTTAGGTATTGTGCCAAAGAAAGTTATTTGAGAGA-------------------------------------------------------------------------------------------
>AG2
----------------------------------------------------------------------------------------------------------------------------------------------------------------------------------------------------------------------------------------------------------------------------------------------------------------------------------------------------------------------------------------------------------------------------------------------------------------------------------------------------------------------------------------------------------------------------------------------------------------------------------------------------------------------------------CATGAAGAATTGAAAGATGAATTGCTCTTGAAGCATCTACGCAATGACACATGCATACTGAGCATTCTTTAGAGTATCATGTGTAACGTAGTTGAGGAATACTAATGCTAAAATCCTTGCTTTCAGCAACAGGAATTGCTTGGTGAAATTACAAACTATGAAACCGTATGTATATCATCAGCAAGGAGATTTGGCTATGGCCACTTCAATTTCTGTTTCAGAACCGAGTCAGCAATATGCCTCATTGCTTGGATCATTGCAGAAATTCAAAGCATTTTTATATCAAAACTCCAAATATAAAACTTCATTCTGCAGAGCACAAACATGGAATTCGGTTAAAGTAGCTAAATTCAGTACACAAGTGTTTCAAAAATCTGCATCTCAATTCCGCCCAGATACTTTCAGAGGATATAAATACAGGCAATTTTCAGCAAGCCAAGCAGAAGGCAAGAAATCGCAGGCTACACTTCTGTATCTTCTTGCACTGGTAGTTGCAATGGTGGGTTCCACTTATTCTGCTGTTCCTCTGTATCGAAAATTCTGCCAAGCTACAGGATATGGTGGCACTGTTCAGAGACGAGAGGTAGGATA-TCTGTAGGATACCAGTCTGTGTGGCTTAACAT-------TTTATCATGCTTATGCAAGGAACGTTGGAGATTGTAATGCT--ATAATTTATTAGTTTCATATTCAGAAAACTGCTTTTGGGAGAAGTTACAGC---ATGGC-TTTCTTGCCTTCCTGAA---------------------------------------------------------------------------------------------------------------------------------------------------------------------------------------------------------------------------------------------------------------------------------------------------------------------------------------------------------------------------------------------------------------------------
>AH26
TAGAGGAAAGAACAAAGAGCCTAATATAGACATTTGGCTGCTTGTTTATGTGTGACAATCGTGTTCTGTTAAGAAACATCCCTGAAATTTGACCCTAGCTTGCACCTTGTTTTAGATTGTTTTGTTATATCATAGGATTTGAAATCGGAATCCACTAATTATTCCTTTTGGCATAAAATAATGACTTCAATAAGATAGAATAGCCGTAGGTTTGGTACTTTTTTGTAGTTCTCACTTCATACTTCTTGATGGTTGGTGGGCAGGAATTCACCCGGAGAAAAAAATGGCTTGCTTAAGCAGGAATAAGCAGGCTACTTCTGTACTTTGGGGAATGGCTAAAAACTGCAGTAATAATCGGCCATTCAAGAATCTCCTCGAACTGCAAGTGAGGTAAGTCCTCTTGTATTTAAATTTGATTATCTTCCTAATCCTGATTAGTGAAAGCATCTTGTACATCCTCTGGAAATTCTTCCTTTTAACAAACTGATTTTTAGCAATTAGGTTAAAATTCAGTCTCTATAGTTAAAACCCGGACTCTTTTGTGCCTGGTAGATAGTACTTTATGGAAATAAAGAAAGGAATGATGTTAAAGTTATAAACACATATAATGATGATGGTATCATGGAGGACTCAGAAAATGATAATTCTGGATTTTGAACTGAAGAACAAAATAAACATGGCCTTCTAGAGCA-TTGAAACATATTAACATTAACATGCTGGCATTTTTATAACACAT---GAGAAGAAACCAATGAATGCTTACATTCAAAGATTTCTTTGCAGGAACGAGAATTCTTTTTTGAGATTGCAAACCGTGAAACCATACACATATCATCAGCCAGGAGAGTTTGCTATGACCATGCCCAGGATCACTTCAGGACGAACTCAACAATCTATTTTAATGCTTGGATCAGTCCAGAAGTTGAAAGAAAGTTTGTATGGAAGTTCTAAATATAAGAATTTATTCAACAGACCACATCCTTGGAGCTCATGTAAAATAGCTGAATTCAGTACTCAGAAGTTTGGAAAATCTGTACCTCAAGTTAGTCGACAGACTATTGGAGGGTCTGTTTCCCAGAAGTTTTCAACAGGCCAAGCTGCTGGTGACAAATCGCAGGCCACACTTTTGTATCTTCTTGCACTGGTAGTTGCGATGGTGGGTTCTTCCTATGCAGCAGTACCTCTTTATCGGAAGTTCTGCCAAGCTACAGGATATGGTGGCACTGTTCAACGGCGCGAGGTGTGATA-TTTCAAAGCTATTTGATCTGTAGTTTTGAAAAATTTATGATTTATACATGCATGTGAGCTGAACAATGCATATTGGAGACAGGAAATCTATTGTTGACAGCTTTGGC-TGCCATTTTAGGGGTAGTGGTTATTTTGCACACCTTTCTTGTCTTCCTGAAGCATTTTTATTCTTTTTGTGACAAGGTTTGAGTCTCTGCAGACTGTTGAGGAGAAAATTGCTCGGCATACACAAGAAGGCACCAAAACATCACGGTATCTATGGAGAGATTGCCCTACATTTTATGTTTTTCAATACTAGAGTTGGAGATCACTTTTTAACTTATACTCCAA-----------------------------------------------------------------------------------------------------------------------------------------------------------------------------------------------------------------------------------------------
>AME1
--------------------------------------------------------------------------------------------------------------------------------------------------------------------------------------------------------------------------------------------------------------------------------------------------------------------------------------------------------------------------------------------------------------------------------------------------------------------------------------------------------------------------------------------------------TGTTCGTCTTTGATTCACTGACTGTTTCATAGTTCATGTTCAACATGTTTAGAACATTATCATCATCATCATCCTTATTGTTGTTTTGTAGGTATGTTTATGC-ATCCGCTCTCTTTCCTTACCCCTGAAGAATGAATATAAAG-ACGACAAAACTTGTAAAGCATCCAGACATACATACTGAACATTCTTTATAATATTGCATGCAAAGCAATTGAAGAATTCTCATACAAAGAACCTTGCTTGCAGAGACAAGAATTGCTTGCTGGGATTACCTACTATGAAACCATACACATGTAATGAGGAACGAGAGTTTGCTATGACCATTCCAATTTCTGTTTTTGAACCAACTTGCCAATATGCTGCAATGATTGGACCAGTCCAGAATTGCAAAGACTGTTTGCATCAAAACTCTAAATGTGAAACTTCATTCATCAGAGGGCAGTCTTGGAGTTCTTTTAAAATAGCTGAATTTGGTACTCAAAGGTTTGGGAAGCCTGCATCTCATTTCAGTCCAGAGCCTTTTAGATGGTCTACTTGTCGGAAGTTTTCAGCAACACAAGTGGGGGGAAAGAAATCACAGGCTACACTTCTGTATCTTCTTGCACTGGTAGTTGCAATGGTGGGTTCCACTTACGCTGCAGTTCCTCTGTATCGGAAGTTCTGCCAAGCTACAGGATATGGTGGCACCATTCAGCGACGTGAGGTAAAATA-TGTGCAAGACAACAAACTGTAGAGCTTCCACCAT----TTTTTTCATACACATGGATGCCAAAGAAGGCATGTTGGAGGT----------------------------------------------------------------------------------------------------------------------------------------------------------------------------------------------------------------------------------------------------------------------------------------------------------------------------------------------------------------------------------------------------------------------------------------------------------------------------------------------------------
>AP25
TAGAGGAAAGAACAAAGAGCCTAATATAGACATTTGGCTGCTTGTTTATGTGTGACAATCGTGTTCTGTTAAGAAACATCCCTGAAATTTGACCCTATCTTGCACCTTGTTTTAGATTGTTTTGTTATATCATAGGATTTGAAATCGGAATCCACTAATTATTCCTTTTGGCATAAAACAATGACTTCAATAAGATAGAAATGCCGTAGGTTTGGTAC---TTTGTAGTTCTCACTTCATACTTCTTGATGGTTGGAGGGCAGGAATTCACCCGGAGAAAAAAATGGCTTGCTTAAGCAGGAATAAGCAGGCTACTTCTGTACTTTGGGGAATGGCTAAAAACTGCAGTAATAATCGGCCATTCAAGAATCTCCTCGAACTGCAAGTGAGGTAAGTCCTCTTGTATTTAAATTTGATTATCTTCCTAATCCTGATTAGTGAAAGCATCTTGTACATCCTCTGGAAATTCTTCCTTTTAACAAACTGATTTTTAGCAATTAGGTTAAAATTCAGTCTCTATAGTTAAAACCCGGACTCTTTTGTGCCTGGTAGATAGTACTTTATGGAAATAAAGAAAGGAATGATGTTAAAGTTATAAACACATATAATGATGATGGTATCATGGAGGACTCAGAAAATGATAATTTTGGATTTTGAACTGAAGAACAAAATTAACATGGCCTTCTAGAGCA-TTGAAACATATTAACATTAACATGCTGGCATTTTTATAACACAT---GAGAAGAAATCAATGAATGCTTACATTCAAAGATTTCTTTGCAGGAACGAGAATTCTTTTTTGAGATTGCAAACCGTGAAACCATACACATATCATCAGCCAGGAGAGTTTGCTATGACCATGCCCAGGATCACTTCAGGACGAACTCAACAATCTATTTTAATGCTTGGATCAGTCCAGAAGTTGAAAGAAAGTTTGTATGGAAGTTCTAAATATAAGAATTTATTCAACAGACCACATCCTTGGAGATCATGTAAAATAGCTGAATTCAGTACTCAGAAGTTTGGAAAATCTGTACCTCAAGTTAGTCGACAGACTATTGGAGGGTCTGTTTCCCAGAAGTTTTCAACAGGCCAAGCTGCTGGTGACAAATCGCAGGCCACACTTTTGTATCTTCTTGCACTGGTAGTTGCGATGGTGGGTTCTTCCTATGCAGCAGTACCTCTTTATCGGAAGTTCTGCCAAGCTACAGGATATGGTGGCACTGTTCAACGGCGTGAGGTGTGATA-TTTCAAAGCTATTTGATCTGTAGTTTTGAAAAATTTATGATTTATAGATGCATGTGAGCTGAACAAGGCATATTGGAGACCGGAAATCTATTGTTGACAGCTTTGGC-TGCCATTTTAGGGGTAGTGGTTATTTTGCACACCTTTCTTGTCTTCCTGAAGCATTTTTATTTTTTTTGTGACAAGGTTTGAGTCTCTGCAGACTGTTGAGGAGAAAATTGCTCGGCATACACAAGAAGGCACCAAAACATCACGGTACCTATGGAGAGATTGCCCTACATTTTATGTTTTTCAATACTAGAGTTGGAGATCACTTTTTAACTTATACTCCAATAATAGT--CTTCTATAAATGAAAATAAATTGTTCATGTATTG-AAACTTGGTTCTGATT-TCTGACATTGTAAAGTTAGTAT-TTTTGTTATAGCATGGTATGG---TTTCTTTTATGTATTATCCTAAAGTACAGAATTTGGACCATTAATGGCAATATATACTACAAATTG-----------------------------------------------------------------
>APA47
--------------------------------------------------------------------------------------------------------------------------------------------------------------------------------------------------------------------------------------------------------------------------------------------------------------------------------------------------------------------------------------------------------------TTTTCTAAGGGACTCACATTTCAT-----------------------------------------------------------------------------------------------------------ATTCAAAGATGTATCATGATATGAGATGATTCATTTGAATCTAAAAGTGGTGTTTTTCTTCATTTTGTTTG--ATAGGTTGTGGTTATTGTTTTACAGTAATCTTTATGC-ATTCTCACATCCGTTCCACATGAAGAATTGAAAGATGAATTGCTCTTGAAGAATCCACACAATTACACATGCATACTGAGCATTCTTTAGAGTATCATGTGCAGAGTAGTTGATGAATGCTAATACTCAGATCCTTGCTTTCAGCAACAGGAATTGCTTGGTGAAATTACGAACTATGAAACCGTATGCATATCATCAGCAAGGAGAGTTGGCTATGGCCATGTCAATTTCTGTTTCAGAACCGAGTCGGCAATATGCCCCATTGCTTGGATCATTGCAGAAATTCAAAGCATGTTTGTATCAACATTCCAAATATAAAACTTCATTCTGCAGAGCACAATCATGGAATTCGGTTAAAATAGCTGAATTCAGTACACAAGTGTTTGAAAAGTCTACATCTCAATTCCGCCCAGATACTCTCAGAGGATATACATACAGGAAATTCTCAGCAAGCCAAGCAGAAGGAAAGAAATCACAGGCTACACTTCTGTATCTTCTTGCACTGGTAGTTGCAATGGTGGGTTCCACGTACGCTGCTGTTCCTCTGTATCGAAAATTCTGCCAAGCTACAGGATATGGTGGCACTGTTCAGAGACGAGAGGTAGGATA-TCAGTAGGATACCTGTCTGTGGGGCTTTACATT------TTGTTCATGCTTAAGCAAGGCATGTTAGAGATTGCAATGCT--ATAATTTGTTAGTTTCATACTCAGAAAACTGCTTTTGGGAGAAGTTACAGC---ATGGC-TTTCTTGCCTTCCTGAAGCA-TTGC-TATTTGTTGTGACAAGGTCTGAGTGTCTGCAGACTGTTGAGGAGAAAATTGCACGACATGCACAAGAAGGCACTGAAACCTCACGGTACGTGACAATAGATATGTCTTCATTTTATTTATTTTGCTAATGTAATTTATCTAATCTTCAAAGTGAATGAAAA------TGGATTCTACATTTT----------------------------------------------------------------------------------------------------------------------------------------------------------------------------------------------------------------------------
>AS57
--------------------------------------------------------------------------------------------------------------------------------------------------------------------------------------------------------------------------------------------------------------------------------------------------------------------------------------------------------------------------------------------------------------------------------------------------------------------------------------------------------------------------------------------------------------------------------------------------------------------------------------------------------------------------------------------------------------------------------------------------------------------------------------------------AATCCTTCTTGCAGGACTGAACATTATTTCATGAGATTACAGACTATGAAACTATACACATATCATCAGGCAGGAAAAGTGTCTATGATCACTCCCACTCGTGTTCCTGAAGGAGCTCGTCAATATCCTTTAATGCTTGGATCAGTTTGGAAATTCAATGAGTGTCTGTATGAACATTCCAATTATAAAACTTCATTCAGAATGACACAGCCTTGGAATTCATGTAAAGTAGCTGCATTTAGTACTCAAAGG---------------------------TCAGCTACTATGAAAGGATCT------CAGAAGTTATCAGCAGGCCAAGCTGGGGGTAATAAATCACAGGCTACACTCCTGTATCTTCTTGCACTGGTAGTGGCAATGGTGGGTTCCACTTATGCTGCAGTTCCTCTGTATCGGAAGTTTTGCCAAGCTACCGGATATGGTGGCACTATTCAGAGGCGCGAGGTAAGATT-TAGCGTATATACCAGTATGTAGGTTGCATACATTTGTAACTTGTGCTCTGCATGAATGTTGTACATGGCAAGTTGGATCTTCTAATTTTACTAGTTGCCGCTTTGGCAAAAGGATTTGGGGAGGGATTCTTGTTGAATGGA-TTTCTTGTCTTCCTGAAGTA-TGTT-CATTTGTTGTGACAAGGTCTGAGTCTCTGCAGACTGTTGAGGAAAAAATTGCTCGACATGCAGAAGGAGGCACCAAAACATCACGGTATGTG--GAGAGATTTTTTTGGATTTCAGTTTGTTTGTCATTAGGAAGCTTTGATG-ATAAAGGCTTCTATTAATG--AAAAAATTCTATGT-------------------------------------------------------------------------------------------------------------------------------------------------------------------------------------------------------------------------------
>CB35
-------------------------------------------------------------------------------------------------------------------------------------------------------------------------------------------------------------------------------------------------------------------------------------------------------------------------------------------------------------------------------------------------------------------------------------------------------------------------------------------------------------------------------------------------------------------------------------------------------------------------------------------------------------------------------------------------------------------------------------TTAACATGCTGTCATTTTTTAAACATATA-TCAGATGAAGTTGATGAACGCTTACATTTCAAAGATTTTTTGCAGGAATGAGGATTCTTTGTTGAGATTGCAAACAGCAAAACCAT------ATCATCAGGCACGAGAATGTACTATGACCATGCCCATGAACACTTCAGGACGAACTCAACAATCTATTTTAGTGCCTAGATCAGTCCAGAAATTGAAAGAACGTTTGTATGGAAGTTATAAGTATAATAATTTATTCAACAGACCACATCCTTGGAATTCAAGTAAAATAGCTGAATTCAGTACTCAGAAGTTTGGAAATTCTGTACCTCAACTTAGTCGACAGACTATTGGAGGTTCTGTTTCACAGAAGTTTTCAACAGGCCAAGCTACGGGTGACAAATCGCAGGCCACACTTTTGTATCTTCTTGCACTGGTAGTTGCGATGGTGGGTTCTTCCTATGCAGCAGTTCCTCTTTATCGGAAGTTCTGCCAAGCTACAGGATATGGTGGCACTGTTCAACGGCGTGAGGTGTGATA-TCTCAAAGCTATTCAATCTGTAGTTTTGATAGAT--GAGATTTATACCTGCATGTGTGCTGAACAAGGCATGTTGGAAATGGGAAATCTATTGTTGATAGCTTTAGC-TGCCAGTTTAGGGGTAGTGGTTAATTTGCACACCTTTTTTGTCTTCCTGAAGCATTTTTATTTTTTTTGTGACAAGGTTTGAGTCTCTGCAGACTGTTGAGGAGAAAATTGCTCGGCATGCACAAGAAGGCACCAAAACATCACGGTATCTATGGAGAAATTGCTCTACATTTTATGTTTCTCAAGACTAGAGTTGCAGATGACTTTTTAACTTATACTCCAATGATAGAGGCTTCTATAATTGCAAATAAATTGTTCCTTTATTG-AAACTCGGTTCTGAA--TCTGACTTTGTATAGTTAGTAT-ATTTGTTTTTTTTCGAAGGA---------------------------------------------------------------------------------------------------------------------------------------
>CD18
---------------------------------------------------------------------------------------------------------------------------------------------------------------------------------------------------------------------------------------------------------------------------------------------------------------------------------------------------------------------------------------------------------------------------------------------------------------------------------------------------------------------------------------------------------------------------------------------------------------------------------------------------------------------------------------------------------------------------------------------------------------------------------------------------------------------------------------------------------ACACATATCATCAGACAGGAAAGTTTGCTATGATCACTCCCACTCATGTTCTTGGAGGAACTTTTCAGTATCCTTTAATGCTTGGATCAGTTTTGAAATACAAAGAGTTTCTGTATGAAACCTCCAATTATAAAACTTCATTCAGAATGACACAACCTTGGAATTCATGTAAAGTGGCTCCATTTAGTACTCAAAGG---------------------------TCAGATACTATTAAAGGGTCT------CAGAAGTTATTGGCACACCAAGCTGGTGGCAAAAAATCACAAGCTACACTCCTGTATCTTCTTGCATTGGTTGTGGCAATGGTGGGTTCCACTTATGCTGCTGTTCCTCTGTATCGGAAGTTTTGCCAAGCTACAGGATATGGTGGCACCGTCCAGAGGCGTGAGGTAAGTTTTTATCATATATACGAGTTTTTACGTATCATGCATTTGTAATTTCTGCACTGCATGAAT--------------GTTGGATCTTCTAATTTTACTAGTTGCAGCTTTGGCAAAATGAATTTGGGAAGGATTCTTGTTGAAAGGA-TTTCTTGTCT----------------------------------------------------------------------------------------------------------------------------------------------------------------------------------------------------------------------------------------------------------------------------------------------------------------------------------------------------------------------------------------------------------------------------------
>CDE34
--------------------------------------------------------------------------------------------------------------------------------------------------------------------------------------------------------------------------------------------------------------------------------------------------------------------------------------------------------------------------------------------------------------------------------------------------------------------------------------------------------------------------------------------------------------------------------------------------------------------------------------------------------------------------------------------------------CCTTTGAGAGCA-TCGAAACATATTAACGTTAACATGCTGTCATTTTTTAAACATATA-TCAGATGAAGTTGATGAACGCTTACAT-TCAAAGATTTTTTGCAGGAATGAGAATTCTTTGTTGAGATTGCAAACAGCAAAACCAT------ATCATCAGGCACGAGAATGTACTATGACCATGCCCATGAACACTTCAGGACGAACTCAACATTCTATTTTAGTGCCTAGATCAGTCCAGAAATTGAAAGAATGTTTGTATGGAAGTTATAAGTATAATAATTTATTCAACAGACCACATCCTTGGAATTCAAGTAAAATAGCTGAATTCAGTACTCAGAAGTTTGGAAATTCTGTACCTCAACTTAGTCGACAGACTATTGGAGGTTCTGTTTCACAGAAGTTTTCAACAGGCCAAGCTACGGGTGACAAATCGCAGGCCACACTTTTGTATCTTCTTGCACTGGTAGTTGCGATGGTGGGTTCTTCCTATGCAGCAGTTCCTCTTTATCGGAAGTTCTGCCAAGCTACAGGATATGGTGGCACTGTTCAACGGCGTGAGGTGTGATA-TCTCGAAGCTATTCAATCTGTAGTTTTGATAGAT--GAGATTTATACCTGCATGTGTGCTGAACAAGGCATGTTGGAAATGGGAAATCTATTGTTGATAGCTTTAGC-TGCCAGTTTAGGGGTAGTGGTTAATTTGCACACCTTTTTTGTCTTCCTGAAGCATTTTTATTTTTTTTGTGACAAGGTTTGAGTCTCTGCAGACTGTTGAGGAGAAAATTGCTCGGCATGCACAAGAAGGCACCAAAACATCACGGTATCTATGGAGAAATTGCTCTACATTTTATGTTTCTCAAGACTAGAGTTGCAGATGACTTTTTAACTTATACTCCAATGATAGAGGCTTCTATAATTGCAAATAAATTGTTCCTTTATTG-AAACTCGGTTCTGAA--TCTGACTTTGTATAGTTAGTAT-ATTTGTTTTTTTTCCAAGGAA---AAAAATCATTATATTCCAGAAAAAAGAGAA-----------------------------------------------------------------------------------------------------
>CF38
-----------------------------------------------------------------------------------------------------------------------------------------------------------------------------------------------------------------------------------------------------------------------------------------------------------------------------------------------------------------------------------------------------------------------------------------------------------------------------------------------------------------------------------------------------------------------------------------------------------------------------------------------------GTTTGACGGT-ATTATGGTGGATTTAA-------------------------A----------TATTGGGACTTTCTAAAGTTGAACTGAGCATTCCTTACGGCATTGCATATGAAGGAAATGAAGA---CTCATATTTAGAACCTTTCTTGCAGGAATGATAATTGTTTGATGAGATTAAAGGCTATGAAACCACACACATATCATCATGCAGAAGAGATGATTATGATCACTCCCACTCGTGTGCCAAAACCAACTCGTCAATATGCCTTATTATTTAGATCAGTTTGGAAATTCAAAGAGTGTTTGTATGAAAGTTCCAATTATAAAACTTCATTCAGCACAACACAACCTTGGAATTCATTTAAAGTAGCTGCATTTAGTACTCAAAGGTTTGAGAAGCCTGTATCTCAATTCAAATCAGATACTATGAGAGGGTCT------TATAAGTTACCAGCAGGCCCAGCTGGGGGTAAGAAATCACAGGCTACACTTCTGTATCTTCTTGCACTGGTAGTTGCAATGGTGGGTTCCACTTATGCTGCAGTTCCTCTGTATCGGAAGTTCTGCCAAGCTACAGGATATGGTGGCACTGTTCAGAGGCGTGAGGTAATATA-TATTAAAGATACGAATATGTAGGCTTCATACATG--TGTTTTGCATACTGCATGAATGC-------------------------------------------------------------------------------------------------------------------------------------------------------------------------------------------------------------------------------------------------------------------------------------------------------------------------------------------------------------------------------------------------------------------------------------------------------------------------------------------------------------------------------
>CH19
--------------------------------------------------------------------------------------------------------------------------------------------------------------------------------------------------------------------------------------------------------------------------------------------------------------------------------------------------------------------------------------------------------------------------------------------------------------------------------------------------------------------------------------------------------------------------------------------------------------------------------------------------------------------------------------------------------------------------------------------------------------------------------------------------------------------------------------------------------------------------------------------------------------GTAGGAACTTCTCAGTATCCTTTAATGCTTGGATCAGTTTTGAAATACAAAGCGTTTCTGTATGAAACCTCCAATTATAAAACTTCATTCAGGATGACACAACCTTGGAATTCATGTAAAGTGGCTCCATTTAGTACTCAAAGG---------------------------TCAGATGCTATTGAAGGGTCT------CAGAAGTTATCAGCACGCGAAGTTGGTGGTAAAAAATCACAAGCTACACTCCTGTATCTTCTTGCACTGGTTGTGGCAATGGTGGGTTCCACTTATGCTGCAGTTCCTCTGTATCGGAAGTTTTGCCAAGCTACAGGATATGGTGGCACTGTCCAGAGGCGTGAGGTAAATTTTTAGCATATATACGAGTTTGTACATATCATGCATTTGTAATTTCTGCACTGCATGAAT--------------GTTGGATCTTCTAATTTTTCTAGTTGCAGCTTTGACAAAATGAATTCGGGAAGGATTCTTGTTGAAAGGA-TTTTTTGTCTTCCTGAATTA-TGTT-CATTTGTTGTGACAAGGTCTGAGTCTCTGCAGACTGTTGAGGAAAAAATTGCGCGGCATGCAGAAGGAGGGACCAAAACATCACGGTATGTG--GAGAGAGTTGTTTGGATTTCACTTTTTTTGTCATGAGAAAG-TTTGATG-ATAGAGGCTTCTATTCATG---AAATTTCTTACTTGTTTCCTGTGTGTTTACCTCACTTT---CAGCATGAAGCTGCTTTTGCTTTGTGAAATTTACAAGTTCAGTTTAAAAACTTAATACTCTCATTTCTTTTAAGGTATTGCACTAGACAATACCATT--------------------------------------------------------------------------------------------------
>CHA37
-------------------------------------------------------------------------------------------------------------------------------------------------------------------------------------------------------------------------------------------------------------------------------------------------------------------------------------------------------------------------------------------------------------------------------------------------------------------------------------------------------------------------------------------------------------------------------------CTCTGTTTCCCATTCCCCCTACTTTTGATGTTTTG--TATTTTTGGGAACAAAGTGCTGAATATGTTTGACGGT-ATTATGGTGGATTTAA-------------------------A----------TATTGGGACTTTTTAAAGTTGAACTGAGCATTCCTTACGGCATTGCATATGAAGGAAATGAAGA---CTCATATTTAGAACCTTTCTTGCAGGAATGATAATTGTTTGATGAGATTAAAGGCTATGAAACCACACACATATCATCATGCAGAAGAGATGATTATGATCACTCCCACTCGTGTGCCAAAACCAACTCGTCAATATGCCTTATTATTTAGATCAGTTTGGAAATTCAAAGAGTGTTTGTATGAAAGTTCCAATTATAAAACTTCATTCAGCACAACACAACCTTGGAATTCATTTAAAGTAGCTGCATTTAGTACTCAAAGGTTTGAGAAGCCTGTATCTCAATTCAAATTAGATACTATGAGAGGGTCT------TATAAGTTACCAGCAGGCCCAGCTGGGGGTAAGAAATCACAGGCTACACTTCTGTATCTTCTTGCACTGGTAGTTGCAATGGTGGGTTCCACTTATGCTGCAGTTCCTCTGTATCGGAAGTTCTGCCAAGCTACAGGATATGGTGGCACTGTTCAGAGGCGTGAGGTAATATA-TATTAAAGATACGAATATGTAGGCTTCATACATG--TGTTTTGCATACTGCATGAATGCTGTA--AATCATGTTGGAGCTTTTAATTTTATTAGTTGCAGCTTTGGCAAACTAATTTGGGGAGGGATTATTGTTGAATAGC-ATTCTTGTCTTCCTGAAGCT-TTTT-CATCTGTTGTGACAAGGTCTGAGTCTCTGCAGACTGTTGAGGAAAAAATCGCTCGACATGCACAAGGAGGCACCAAAACATCACGGTATGTA--AAGAAAGTTGTTAGGATTTCAGTTTTTTCTGTGTTAGAAAGATTTGATG-ATAGAGGCTTCTATTCATGAAAATAAATTCTACATGTTTTATCTACTTTTATCTCACTTT---CAGAACGTTGAATCTGATTTTTGCATTGCTATTTTGGTAATTTC-------------------------------------------------------------------------------------------------------------------------------------------------------
>CJ24
----------------------------------------------------------------------------------------------------------------------------------------------------------------------------------------------------------------------------------------------------------------------------------------------------------------------------------------------------------------------------------------------------------------------------------------------------------------------------------------------------------------------------------------------------ATTTGATGGGGAATCCATTTCTTGTACTTCTCTTACTGTTTTCCATTACCCTTGCTTTTGATATTTTG--TAGTTTCAGTAACAAAGTATTGAATATGTTTGAGGGT-ATTATGGTTGATCTAAAAACAATGGAATTATTTGGAAGAAATACAAA-ATTACGCTTGAAGCATTTACAGTTGAATTAAGTGTTCCTTATAGCATTGTGTGCAAAGTAGATGAAGA---CTCATAATTATGATCCCTCTTGCAGGAATGAACATTATTTGATGAGATTACAGACAATGAAACTATACACATACCATCAGACAGGAAAGTTCGCTATGATCACTCCCACTCGTGTTCCTGAAGGAACTCATAAATATCCTTTAATGCTTGGATCAGTTTTGAAATTCAAAGAGTCTCTGTATGAAAGTTCCAATTATAGAACTTCATTCAGGATGAGACAATCTTGGAATTCATGTAAAGTAGCTGGATTTAGTACTCAGAGG---------------------------TCAGATACTATTAAAGGGTCT------CAGAAGTTATCAGCAGGCCAAGCTGGCAGTAATAAATCACAAGCTACACTCCTATATCTTCTTGCACTGGTTGTGGCAATGGTGGGTTCCACTTACGCTGCAGTTCCTCTGTATCGGAAGTTTTGCCAAGCTACGGGATATGGTGGCACCATTCAGAGGCGTGAGGTAAGATT-TAGCATATATACCAGTATGTAGGTATCATGAATTCGTAATTTCAGTATTGCATGAATGTTGTACATGACAAGTTGGATCTTCTAGTTTTACCAATTGCAGTTTTGGCAAAATGATTTGGGGAGGGATTCTTGTTGAATGGA-TTTCTTGTCTTCCTGAAGTA-TGTT-CATTTGTTGTGACAAGGTCTGAGTCTCTGCAGACTGTTGAGGAAAAAATTGCGCGGCATGTGGAAGGAGGCACCAAAACATCACGGTATGTG--GAGAGAGTTGTTTGAATTTCTTTTTTTTTGTCATTAGAAAGCTTTGACG-ATAGATGCTTCTATTAATG--AAAAAATTCTACATGTTTCCTGTGTGTTTACCTCACTTT---CAGCATGAAGCTGCTTTTGCTTTGT--------------------------------------------------------------------------------------------------------------------------------------------------------------------------
>CK7
--------------------------------------------------------------------------------------------------------------------------------------------------------------------------------------------------------------------------------------------------------------------------------------------------------------------------------------------------------------------------------------------------------------------------------------------------------------------------------------------------------------------------------------------------------------------------------------------------------------------------------------CAAAGTATTGAATATGTTTGAGGGT-ATTAGGGTTGATTTAA---------AATTATTTGGAAGAATACAAAA-ATTACTCTTGAAGTATTTAAAGTTGAACCGAGTGTTCCTTACAGCATTGCATACAAATTAGTTGAAGG---CTAATAATTAGAATCCTTCTTGCAGGAATGAAAATTATTTGATGAGATTACAGACTGGGAAACCATACACATATCATCAGGCAGGAAAGTTGGCTATGATTGCTCCCACTCATGTTCCTGAACCAATTCGTCAATATCCTTTAATGCTTGGATCAGTTTGGAAATTCAAAGAATGTCTGTATGAAAAATCCAATTATAAATCTTCATTCAGGATGACACAACCTTGGAATTCATGTAAAGTAGCTGCATTTAGTACTCAAAGG---------------------------TCAGATACTATGAAAGGGTCT------CAGAAGTTATCAGCAGTCCAAGCTGGGGGTAATAAATCACAAGCTACGCTCCTGTATCTTCTTGCACTGGTAGTGGCAATGGTGGGTTCCACTTATGCTGCAGTTCCTCTGTATCGGAAGTTTTGCCAAGCTACAGGATATGGTGGCACTATTCAGAGGCGTGAGGTAAGATT-TAGCATATATACCAGTATGTAGGTTTCATGCATTTGTAATTTCTGCACTGCATGAATGTTGTACATGGCAAGTTGGATCTTCTAATTTAACTAGTTGCAGCTTTGGCAAAATGATTTGGGGAGGGATTATTGTTGAATGGA-TTTCTTGTCTTCCTGAAGTA-TTTT-CATTTGTTGTGACAAGGTCTGAGTCTCTGCAGACTGTTGAGGAAAAAATTGCTCGACATGCAGAAGGAGGCACCAAAACATCACGGTATGTG--GAGAGAGTTGTTTGGATTTCAGTTTTTTCATCATTATAAATCTTTGATG-ATAGAGGCTTTTATTAGTG--GAAAAATTCTACATATTTCATCTGTGTTTACCTTGCTTT---CAGCATGAAGCTGCTTTTGCTTTGTGAAA----------------------------------------------------------------------------------------------------------------------------------------------------------------------
>CL6
-----------------------------------------------------------------------------------------------------------------------------------------------------------------------------------------------------------------------------------------------------------------------------------------------------------------------------------------------------------------------------------------------------------------------------------------------------------------------------------------------------------------------------------------------------------------------------------------------------------------------------------------------------------------------------------------------------------------------------------------------------CTTACAGCATTGCATACAAATTAGTTGAAGG---CTAATAATTAGAATCCTTCTTGCAGGAATGAAAATTATTTGATGAGATTACAGACTGGGAAACCATACACATATCATCAGGCAGGAAAGTTGGCTATGATTGCTCCCACTCATGTTCCTGAACCAATTCGTCAATATCCTTTAATGCTTGGATCAGTTTGGAAATTCAAAGAATGTCTGTATGAAAATTCCAATTATAAATCTTCATTCAGGATGACACAACCTTGGAATTCATGTAAAGTAGCTGCATTTAGTACTCAAAGG---------------------------TCAGATACTATGAAAGGGTCT------CAGAAGTTATCAGCAGTCCAAGCTGGGGGTAATAAATCACAAGCTACGCTCCTGTATCTTCTTGCACTGGTAGTGGCAATGGTGGGTTCCACTTATGCTGCAGTTCCTTTGTATCGGAAGTTTTGCCAAGCTACAGGATATGGTGGCACTATTCAGAGGCGTGAGGTAAGATT-TAGCATATATACCAGTATGTAGGTTTCATGCATTTGTAATTTCTGCACTGCATGAATGTTGTACATGGCAAGTTGGATCTTCTAATTTAACTAGTTGCAGCTTTGGCAAAATGATTTGGGGAGGGATTATTGTTGAATGGA-TTTCTTGTCTTCCTGAAGTA-TTTT-CATTTGTTGTGACAAGGTCTGAGTCTCTGCAGACTGTTGAGGAAAAAATTGCTCGACATGCAGAAGGAGGCACCAAAACATCACGGTATGTG--GAGAGAGTTGTTTGGATTTCAGTTTTTTCATCATTATAAATCTTTGATG-ATAGAGGCTTTTATTAGTG--GAAAAATTCTACATATTTCATCTGTGTTTACCTTGCTTT---CAGCATGAAGCTGCTTTTGCTTTGTGAAATTTGCAAGTTCAG-TTTTAAATCTAATGCTATCATTTCTTTTTAGGTATTGCATTAAAGAATATGATTTCAAAAAA-TTGAAGTAAAACTGGAAAT----------------------------------------------------------------------
>CM9
-------------------------------------------------------------------------------------------------------------------------------------------------------------------------------------------------------------------------------------------------------------------------------------------------------------------------------------------------------------------------------------------------------------------------------------------------------------------------------------------------------------------------------------------------------------------------------------------------------------------------------------------------------------AT-TTACTCATAAATCTTG-------------------------------------------------TAAAGCTGATTTTAGTTTTTCTTATAGCATTGTGTACAAAGTAGATGAGGA---CTCATAATTATCACCACTCTTGCAGGAATGAACATTTTTTGATGAGATTTCAGACAATGAAACCGTACACATATCATCACACAACAAAGCTTTGTGTGATCACTCCCACTTGTGTTACTGAAGGAGCTCGTCAGTATCCTTTTATGCTTGGATCAGTTTTGAAATTCGAAGAGTCTCTGTATAAAAATTGCAATTATAGAACTCTATTCAGGATGACACAACCATGGAATTCATGTAAAGTGGCTGCATATAGTACTCAAAGG---------------------------TCAGATACTAGTAAAGGGTCT------CAGAAGTTATTAGCAGGCCAACCTGGTGGTAATAAATCACAAGCTACACTCCTGTATCTCCTTGCACTGGTTGTGGCAATGGTGGGTTCCACTTATGCTGCAGTTCCTCTGTATCGGAAGTTTTGCCAAGCAACAGGATATGGTGGCACTGTCCAGAGGCGTGAGGTAAGATT-TAGCACATAT-TGAATATGTAGGTATCATGCATTTGTAATTTCTGCACTGCATGAATGTTGTACTTAGTGAGTTGGATCTTGTAATTTTA-------CAACTTTGGCAAAATGAATTGGGGAAGAATTCTTGTTGAATAGA-TTTCTTGTCTTCCTGAAGTA-CGTT-CATTTGTCGTGACAAGGTCTGAGTCTCTGCAGACTGTTGAGGAAAAAATTGCACGGCATGTGGAAGGAGGCACCAAGACATCACGGTATGTG--GAGAGAGTTGTTTGGATTTCACTTTTTCAGTCATTAGAAAGCTCTGATAAGACACAGCTTCTACTAATG--AAAACATTATACATGT--CCGGTGTGTTTATCTTA-CTT---CAGTTTGAAGTTTCTTTTGCTTT----------------------------------------------------------------------------------------------------------------------------------------------------------------------------
>CO8
------------------------------------------------------------------------------------------------------------------------------------------------------------------------------------------------------------------------------------------------------------------------------------------------------------------------------------------------------------------------------------------------------------------------------------------------------------------------------------------------------------------------------------------------------------------------------------------------------------------------------------------------------------------------------------------------------------------------------------------------------------------------------------------------AGCATGTAATATGGAGGAATGAACATTTTTTGATGAGATTTCAGACAATGAAACCGTACACATATCATCACACAACAAAGCTTTGTGTGATCACTCCCACTTGTGTTACTGAAGAAGCTCGTCAATATCCTTTTATGCTTGGATCAGTTTGGAAATGTGAAGAGTCTTTGTATAAAAATTGCAATTATAGAACTCTATTCATGATGACACAACCATGGAATTCATGTAAAGTGGCTGCATATAGTACTCAAAGG---------------------------TCAGATACTAGTAAAGGGTCT------CAAAAGTTATTAGCAGGCCAATCTGGTGGTAATAAATCACAAGCTACACTCCTGTATCTCCTTGCGCTGGTTGTGGCAATGGTGGGTTCCACTTATGTTGCAGTTCCTTTGTATCGGAAGTTTTGCCAAGCAACAGGATATGGTGGCACTGTCCAGAGGCGTGAGACTGTTGAGAAAAAAAAATTGCACAACATTTATATTTAGTGAAGTCTTCAACATTTCAAATCAGACGCAAACATGAATATATATGACTC--AAAAAGTAACGCGGTCAGATGGTGCATATCGTGGTAATAAGAATGTGCAAA--GACGTT-AGTAAAGTCTACGGGTTAAG-GAAG-GTGGTGCAAGTCCCTTGTCACAGTATCTTGTTGTTCTGCAGCAAAGGTCATGCAAAGGAAAGATTACAATGATGGAGTCTCTGCCCTCTCAAATGAGAATGTTATTATTATTAGCGACCTTCTATCGACCTTGTATAGATTCTCTTAGCAGAATCCACGAATA--GGAAAATGAGATACAAGTTGAAGAAG-------------------------------------------------------------------------------------------------------------------------------------------------------------------------------------------------------------------
>CP16
-------------------------------------------------------------------------------------------------------------------------------------------------------------------------------------------------------------------------------------------------------------------------------------------------------------------------------------------------------------------------------------------------------------------------------------------------------------------------------------------------------------------------------------------------------------------------------------------------------TGCTTTGTATTTTTTTG--TAGCTTGAGTAACATAGTATTGAATATGTTTGAGGGT-ATTACAGTTGATCGAA-AACAACAAAATTATTCAGAAGAATATAATTTTTTAATCTTGAAGCATTTAAAGCTGAATTGAGTGTTCTTTATAGCATTGTGTACAAAGTAGATGAAGA---CTCATAATTAG-ATCCCTCTTGCAGGAATGGACATTGTTTGATGAGATTACAGACAATGAAAACGTACACATATCATCAGACAGGAAAGTTTGCAATGATCACCCCCACTCGTGTTCTTGAAGGAACTTGTCAGTATCCTTTAATGCTTGGATCAGTTTTGAAATACAAAGAGTCTCTGTATAAAACCTCCAATTATAAAACTTCATTCAGGACGACACAACCTTGGAATTCATGTAAAGTGGCTTCATTTAGTACTCAAAGG---------------------------TCAGATACTATTAAAGGGTCT------CAGAAGTTATCAGCAGGCCAAGCTGGTGGTAATAAATCACAAGCTACACTCCTGTATCTTCTTGCACTGGTTGTGGCAATGGTGGGTTCCACTTACGCTGCAGTTCCTCTGTATCGAAAGTTTTGTCAAGCTACAGGATATGGTGGCACCGTCCAGAGGCGTGAGGTAAGGTT-TAGCATATATACGAGTTTCTAGGTATCATGCATTTGTAATTTCTGCACTGAATGAAT--------------GTTGGATCTTCTAATTTTACTAGTTGCAGCTTTGGCAAAATGAATTGGGGAAGGATTCTTGTTGAAAGGA-TTTCTTGTCTTCCTGAAGTA-TGTT-CATTTGTTGTGACAAGGTCTGAGTCTCTGCAGACTGTTGAGGAAAAAATTGCACGGCATGCGGAAGGAGGGACCAAAACATCACGGTATATGGAGAGAGAGTTGTTTGGATTTCACTTTTTCTTTCATTAGAAAGCTTTGATG-ATAGATGCTTCTATTCATG--AAAAAATTCTACATGTTTCCTGTGTGTTTACCTCACTTT---CAGCATGAAGCTGCTTTTGCTTTGTGAAATTTCCAAGCTCAGTTTAAAAAATCAATACTGTCATTTCTTTTTAAGTATTGCACTAGACAATACTATTGAAAAAAT----ACGTGAAACTGGAATTAGTTTCCTATTAGACCGAATTGATTCTGAAGTTCAGAAAGGCCAATGCCATCCAATTTTAAGATAAATAT
>CP161
-------------------------------------------------------------------------------------------------------------------------------------------------------------------------------------------------------------------------------------------------------------------------------------------------------------------------------------------------------------------------------------------------------------------------------------------------------------------------------------------------------------------------------------------------------------------------------------------------------TGCTTTGTATTTTTTTG--TAGCTTGAGTAACATAGTATTGAATATGTTTGAGGGT-ATTACAGTTGATCGAA-AACAACAAAATTATTCAGAAGAATATAATTTTTTAATCTTGAAGCATTTAAAGCTGAATTGAGTGTTCTTTATAGCATTGTGTACAAAGTAGATGAAGA---CTCATAATTAG-ATCCCTCTTGCAGGAATGGACATTGTTTGATGAGATTACAGACAATGAAAACGTACACATATCATCAGACAGGAAAGTTTGCAATGATCACCCCCACTCGTGTTCTTGAAGGAACTTGTCAGTATCCTTTAATGCTTGGATCAGTTTTGAAATACAAAGAGTCTCTGTATAAAACCTCCAATTATAAAACTTCATTCAGGACGACACAACCTTGGAATTCATGTAAAGTGGCTTCATTTAGTACTCAAAGG---------------------------TCAGATACTATTAAAGGGTCT------CAGAAGTTATCAGCAGGCCAAGCTGGTGGTAATAAATCACAAGCTACACTCCTGTATCTTCTTGCACTGGTTGTGGCAATGGTGGGTTCCACTTACGCTGCAGTTCCTCTGTATCGAAAGTTTTGTCAAGCTACAGGATATGGTGGCACCGTCCAGAGGCGTGAGGTAAGGTT-TAGCATATATACGAGTTTCTAGGTATCATGCATTTGTAATTTCTGCACTGAATGAAT--------------GTTGGATCTTCTAATTTTACTAGTTGCAGCTTTGGCAAAATGAATTGGGGAAGGATTCTTGTTGAAAGGA-TTTCTTGTCTTCCTGAAGTA-TGTT-CATTTGTTGTGACAAGGTCTGAGTCTCTGCAGACTGTTGAGGAAAAAATTGCACGGCATGCGGAAGGAGGGACCAAAACATCACGGTATATGGAGAGAGAGTTGTTTGGATTTCACTTTTTCTTTCATTAGAAAGCTTTGATG-ATAGATGCTTCTATTCATG--AAAAAATTCTACATGTTTCCTGTGTGTTTACCTCACTTT---CAGCATGAAGCTGCTTTTGCTTTGTGAAATTTCCAAGCTCAGTTTAAAAAATCAATACTGTCATTTCTTTTTAAGTATTGCACTAGACAATACTATTGAAAAAAT----ACGTGAAACTGGAATTAGTTTCCTATTAGACCGAATTGATTCTGAAGTTCAGAAAGGCCAATGCCATCCAATTTTAAGATAAATAT
>CR44
------------------------------------------------------------------------------------------------------------------------------------------------------------------------------------------------------------------------------------------------------------------------------------------------------------------------------------------------------------------------------------------------------------------------------------------------------------------------------------------------------------------------------------------------------------------------------------------------------------------------------------------------------------------------------------------------------------------------------------------------------------------------------------------------------------GCGGTCTGCATCTCAGTTCAGTCAGAGTATGAGAGAACCAACTTTTTAGAAGTTTGCAGTTCGCCAAGCTGGGGGTGATAATTCACAGGCC----------------------------------------ATACTCTTGTATCTTGTTGCATTGGTAGTTGCGATGGCGAGGTATACTTATGCAGTTATTCCTCTATATCGAAAGTTCTACCAAGTTATATGGTATGGTGGCACCGTTCAA------------------------AGGCATGAGACTATTAAGGAG---------AAAATTGCTTAACATGTTCAAGAAGGCACCGACACATCAAGGGAACTAGTTGTTCAGTTCAATGCAGATGTTGTTGATGGTATG----CCGTGCAAATTCATTCCTTCTCAGAGAGAGGTAAGGGTGAAACTGTGAGAGAGCACACTTGCATTTTACACTGCAGAGAATCTTA-GCTCAAAACCCATAACTAGAGTTTCTACATATAATGTCACTCCAATGAAGGTTGTTATTTACTTCAATAAAATTCAATGC-----TTCTATTTCGAGGAGCAACGCCTACTCCCTGGTGAGAAGATTGATATGCCTATT---TTTTCTATGTTGATCCAGAG-TTTG-AAATAAACCTAAAAATGGATGGGATTAATAACATGATTTTACCATATACTTTCTTCAAAGTAGAAGATGATGATGTAGTGATGTGGTCTCAAATGATAGGGTAACGTTGGGAACTATGCCCAAGTGCTCGAAGAAGCTACTATAGGAGAGACCAAGTAGTA------AATACT-------------------------------------------------------------------------------------------------------------------------------------------------------------------------------------------------------------------------------------
>CT15
----------------------------------------------------------------------------------------------------------------------------------------------------------------------------------------------------------------------------------------------------------------------------------------------------------------------------------------------------------------------------------------------------------------------------------------------------------------------------------------------------------------------------------------------------------------------------------------------------------------------TG--TAGCTTGAGTATCATAGTATTGAATATGTGTGAGGGT-ATTACAGTTGATCTAA-AACAACGAAATTATTTGGAAGAATATAAATTTTTAATCTTGAAGCATTTAAAGCTGAATTGAGTGTTCTTTATAGCATTGCGTACAAAGTAGATGGAGA---CTCATATTTAT-ATCCCTCTTGCAGGAATGGACATTGTTTGATGAGATTACAGACAATGAAAATGTACACATATCATCAGACAGGAAAGTTTGCTATGATCACTCCCACTCGTGTTCTTGAAGGAACTTGTCAGTATCCTTTAATGCTTGGATCTGTTTTGAAATACAAAGAGTCTCTGTATGAAACCTCCAATTATAAAACCTCATTCAGGATGACACAACCTTGGAATTCATGTAAAGTGGCTTCATTTAGTACTCAAAGG---------------------------TCAGATACTATTAAAGGGTCT------CAGAAGTTATCAGCAGGCCAAGCTGGTGGTAATAAATCACAAGCGACACTCCTGTATCTTCTTGCACTGGTTGTGGCAATGGTGGGTTCCACTTACGCTGCAGTTCCTCTGTATCGAAAGTTTTGTCAAGCTACAGGATATGGTGGTACTGTCCAGAGGCGTGAGGTAAAGTT-TAGCATGTATACGAGTTTGTGGGTATCATGCATTTGTAATTTCTGCACTGAATGAAT--------------ATTGGATCTTCTAATTTTACTAGTTGCAGCTTTGATAAAATGAATTGGGGAAGGATTCTTGTTGAAAGGA-TTTCTTGTCTTCCTGAAGTA-TGTT-TATTTGTTGTGACAAGGTCTGAGTCTCTGCAGACTGTTGAGGAAAAAATTGCGCGGCATGTGGAAGGAGGGACCAAAACATCACGGTATGTGGAGAGAGAGTTGTTTGGATTTCACTTTTTCTTTCATTAGAAAGCTTTGATG-GTAGAGGCTTCTATTCATG--AAAAAATTCTACATGTTTCCTGTGTGTTTACCTCACTTT---CAGCATGAATCTG--------------------------------------------------------------------------------------------------------------------------------------------------------------------------------------
>DA12
--------------------------------------------------------------------------------------------------------------------------------------------------------------------------------------------------------------------------------------------------------------------------------------------------------------------------------------------------------------------------------------------------------------------------------------------------------------------------------------------------------------------------------------------------------------------------------------------------------------------------------------------------------------------------ATCTTA-------------------------------------------------TAAAGCTGAATTTAGTATTCCTCATAGCATTGTGTACAAAGTAGATGAAGA---CTCATAATTATCATCACTCTTGCAGGAATGAACATTTTTTGATGAGATTTCAGACAATGAAACCATACACATATCATCAGACAGCAAAATTTTCTATGATCACTCCCACTCGTGTTACTGAAGGAGCTTGTCAGTATCCTTTAATGCTTGGATCAGTTTTGAAATTCAAAGAGTCTCTGTATGAAAATTGCAATTATAAAACTCTATTCA------CACAACCTTGGAATTCATGTAAAGTGGCTGCATATAGTACTCAAAGG---------------------------TCAGACACTATTAAAGGGTCT------CAGAAGTTATCAGCAGGCCAAGCTGGTGGTAATAAATCACAAGCTACACTCCTGTATCTTCTTGCACTGGTTGTGGCAATGGTGGGTTCCACTTACGCTGCAGTTCCTCTGTATCGGAAGTTTTGCCAAGCGACAGGATATGGTGGCACTGTCCAGAGGCGTGAGGTAAGATT-TAACATATATGCGAATATGTATGTATCATGCATTTGTAATTTCTGCACTGCATGAATGTTGTACTTGGCAAGTTGGATCTTGTAATTTTA-------CAACTTTGGCAAAATGAATTGGGGAAGAATTCTTGTTGAATAGA-TTTCTTGTCTTCCTGAAGTA-TGTT-CATTTGTTGTGACAAGGTCTGAGTCTCTGCAGACTGTTGAGGAAAAAATTGTGCGGCATGCGGAAGGAGGCACCAAAACATCACGGTATGTG--GAGAGAGTTGTTTGAATTTCACTTTTTCTGTCACTAGAAAGCTTTGATGACACACAGCTTCTATT--------AGT----------------------------------------------------------------------------------------------------------------------------------------------------------------------------------------------------------------------------------------
>DB53
--------------------------------------------------------------------------------------------------------------------------------------------------------------------------------------------------------------------------------------------------------------------------------------------------------------------------------------------------------------------------------------------------------TAATTACTTTCCAAGTGACTCACATTTCAT-----------------------------------------------------------------------------------------------------------ATTCGAAGATGTATCAAGATATGAGATGATTGATTTGAATCTAAA-ATGCTGTTTTTCTTCATTGTGTTTG----ATACGTTTGGTTTTGTTTTATAGTTATCTTAATGC-ATCCTCACTTCCTTTCCACATGAAGAATTGAAATATTAATTGCTCTTGAAGCATCCACACCATGACACATGCATACTGAGCATTCTTTAGAGTTTCATGTGCAATATAGTTGAGGAATAGTAATGCTTAGATCCTTGCTTTCAGCAACAGGAATTGCTTGGTGAAATTACAAACTTTGAAACCGCATGCATATCATCAGCAAGGAGAGTTGGGTATGGCCATTTCAATTTCAGTTTCAGAACCGAGTCGGCAATATGCCTCATTGCATGGATCATTGCAGAACTTCAAAGCATGTTTGCATCAAAATTCCAAATATAAAACTTCTATCTGTGGAGCACAAACATGGAATTCGGTTAGAATAGCTGAATTCAGTACACAAGTGTTTGAAAAATCTGCATGTAAATTCCGCCCAGATACTTTCAGAGGACACACATACAGGCAATTTTCAGCAAGCCAAGCAGAAGGAAATAAATCACAGGCTACACTTCTGTATCTTCTTGCACTGGTAGTTGCAATGGTGGGTTCCACTTACGCTGCTGTCCCTCTGTATCGAAAATTCTGCCAAGCTACAGGATATGGTGGCACTGTTCAGAGACGAGAGGTAGGATA-TCTGTAGGATACTGGTCTGTGGGGCTTAACATTT-----ATTTTCATGCTTATGCAAGGCATGTTGGAGATTGTAATGCT--ACAGTTTATTAGTTTCATGCTCAGAAAACTGCTTTTGGGAGAAGTAACAGC---ATGTC-TTTCTTGCCTTCCTGAAGCA-TTGC-TATTTGTTGTGACAAGGTCTGAGTGTCTGCAGACTGTTGAGGAGAAAATTGCACGACATGCACAAGAAGGGACTAAAACCTCACGGTACGTGACAATAGACTTGTCTTCATTTTATTTGTTTTGGTAATGTAATTGATCTAATGTGCAAAGTGAATGAGAA------TGGATTCTACATATCTTGTTTTTCCC-----------------------------------------------------------------------------------------------------------------------------------------------------------------------------------------------------------------
>DC1
------------------------------------------------------------------------------------------------------------------------------------------------------------------------------------------------------------------------------------------------------------------------------------------------------------------------------------------------------------------------------------------------------------TACTTTCCAAGTGACTCACATTTCAT-----------------------------------------------------------------------------------------------------------ATTTGAAGATGTATCAAGATATGAGATGATTGATTTGAATCTAAA-ATGCTGTTTTTCTTCATTGTGTTTG----ATACGTTTGTTTTTGTTTTATAGTTATCTTTATGC-ATCCTCACTTCCTTTCCACATGAAGAATTGAAATATGAATTGCTCTTGAAGCAACCACACCATGACACATGCATAGTGAGCATTCTTTAGAGTTTCATGTGCAATATAGTTGAGGAATACTAATGCTCAGATCCTTGCTTTCAGCAACAGGAATTGCTTGGTGAAATTACAAACTTTGAAACCGCATGCATATCATCAGCAAGGAGAGTTGGGTATGGCCATTTCAATTTCAGTTTCAGAACCGAGTCGGCAATATGCGTCATTGCATGGATCATTGCAGAAATTCAAAGCATGTTTGCATCAAAATTCCAAATATAAAACTTCTATCTGTGGAGCACAAACATGGAATTCGGTTAGAATAGCTGAATTCAGTACACAAGTGTTCGAAAAATCTGCATCTAAATTCCGCCCAGATACTTTCAGAGGACACACATACAGGCAATTTTCAGCAAGCCAAGCAGAAGTAAATAAATCACAGGCTACACTTCTGTATCTTCTTGCACTGGTAGTTGCAATGGTGGGTTCCACTTACGCTGCTGTCCCTCTCTATCGAAAATTCTGCCAAGCTACAGGATATGGTGGCACTGTTCAGAGACGAGAGGTAGGATA-TCTGTAGGATACCGGTCTGTGGGGCTTAACATTT-----ATTTTCATGCTTATGCAAGGCATGTTGGAGATTGTAATGGT--ACAGTTTACTAGTTTCATGCTTACAAAACTGCTTTTGGGAGAAGTAACAGC---ATGGC-TTTCTTGCCTTCCTGAAGCA-TTGC-TATTTGTTGTGACAAGGTCTGAGTGTCTGCAGACTGTTGAGGAGAAAATTGCACGACATGCACAAGAAGGCACTAAAACCTCACGGTACGTGACAATAGACTTGTCTTCATTTTATTTGTTTTGGTAATGTAATTGATCTAATGTGCAAAGTGAATGAGAA------TGGATTCTACATATCTTGTTTTTCCCTCCCTCTTCC--AGTACATTCAATCTGATTCTGCACCGTCATTTAGTAATTTACCATAGTGGTGTTGTTTA-----------TTTTAGGCATTGTGCCAAAGAAAGTTATTTGAGATACA---CACAAAAATAGGAAAAA-TGTTTTGTTACACTATGTTATTTATGTATTTATTGAATTCTATAACCAATGTGCGTAAACTATTGTGA
>DD1
---------------------------------------------------------------------------------------------------------------------------------------------------------------------------------------------------------------------------------------------------------------------------------------------------------------------------------------------------------------------------------------------------------------------------------------------------------------------------------------------------------------------------------------------------------------------------------------------------------------------------------------------------------------------CACTTCCTTTCCACGTGAAGAATTGAAAGATAAATTGCTCTTGAAGCATCCACACAATGACACATGCATACTAAGCATTCTTTAGAGTATCATGTGCAGCGTAGTTGACGAATACTAATGCTTAGATCCTTGCTTTCAGCAACAGTAATCGCTTGGTGAAATTACAAACAATGAAACCGTATGCATATTATCGGCAAGGAGAGTTGGCTATGGCCATTTCAATTTCTGTTTCAGAACCAAATCAGAAATATGTCTCATTGCTTGGATCATTGCAGAAATTCAAAGCATGTTTGCATCAAAATTCCAAATATAAAACTTCGTTCTGTAAAGCACAAACATGGAATTCGGTTAAAATAGCTGAATTCAGTACACAAGTGTTCAAAAAGTCTGCATCTCAATTCCGCCCAGATACTTTCAGAGGATATACATACAGGCAATTTTCAGCAAGCCAAGCAGAAGGAAAGAAATCGCAGGCTACACTTCTGTATCTTCTTGCACTGGTAGTTGCAATGGTGGGTTCCACTTACGCTGCTGTTCCTCTGTATCGAAAATTCTGCCAAGCTACAGGATATGGTGGCACTGTTCAGAGACGAGAGGTAGGATA-TCTGTAGGGTACCAGTCTGTGGGGCTTAACGTTT----TTTTTTCATGCTTATGCAAGGCATGTTGGAGATTGTAATGCT--ATAATCTATTAGTTTCATACTCCGAAAACTGCTTTTGGGAGAAGTTACAGC---ATGGC-TTTCTTGCCTTCCTGAAGCA-TTGC-TATTTGTTGTGACAAGGTCTGAGTGTCTGCAGACTGTTGAGGAGAAAATTGCACGACATGCACAAGAAGGCACTAAAACCTCACGGTACATGACAATGGATTTATCTTCATTTTGTTTTTTTTGTTAATGTAGTTGATCTAATGTGCAAAGTGAATGAAAA------TGGATTCTACATATTTTGTTTTTCCCTCTTTTA------GTACATTCAATCTGATTCTGCACCATCATTTAGTAATTTACCATAGTGGTGTTGTTTA-----------TTTTAGGTATTGTGCCAACG-----------------------------------------------------------------------------------------------------------
>DIM50
----------------------------------------------------------------------------------------------------------------------------------------------------------------------------------------------------------------------------------------------------------------------------------------------------------------------------------------------------------------------------------------------------------------------------------------------------------------------------------------------------------------------------------------------------------------------------------------------------------------------------------------------------------------------------------------------------------------------------------------------------------------------------------------------------------------------------------------------------------------------------------------------------------------------------------------------------------------------------------------------------------------------------------------AGCTGAATTCAGTACACAAGTGTTCAAAAAGTCTGCATCTCAATTCCGCCCAGATACTTTCAGAGGATATACATACAGGCAATTTTCAGCAAGCCAAGCAGAAGGAAAGAAATCGCAGGCTACACTTCTGTATCTTCTTGCACTGGTAATTGCAATGGTGGGTTCCACTTACGCTGCTGTTCCTCTGTATCGAAAATTCTGCCAAGCTACAGGATATGGTGGCACTGTTCAGAGACGAGAGGTAGGATA-TCTGTAGGGTACCATTCTGTAGGGCTTAACGTTT----TTTTTTCATGCTTATGCAAGGCATGTTGGAGATTGTAATGCT--ATAATCTATTAGTTTCATACTCCGAAAACTGCTTTTGGGAGAAGTTACAGC---ATGGC-TTTCTTGCCTTCCTGAAGTA-TTGC-TATTTGTTG---------------------------------------------------------------------------------------------------------------------------------------------------------------------------------------------------------------------------------------------------------------------------------------------------------------------------------------------------------------------------------------------------------
>EN45
----------------------------------------------------------------------------------------------------------------------------------------------------------------------------------------------------------------------------------------------------------------------------------------------------------------------------------------------------------------------------------------------------------------------------------------------------------------------------------------------------------------------------------------------------------------------------------------------------------------------------------------------------------------------------------------------------------------------------------------------------------------------------------------------------------------------------------------------------------------------------------------------------------------------------------------------------------------------------------------------------ACTGATCAGAGCACAACCCTGGAATCAATGTAGAATATGTGAATTTAGTACACAAAAGTTTGAACGGTCTGTACCTCAGTTCAG---GCAGAGTACAAGAGGACCTACTTTCCAGAAGCTTGCAGTCCACCAAGCTGGGGGTGACAAATCACAGGCCACACTCTTGTATCTTGTTGCATTGGTAGTTGCGATGGTGGGGTCTACTTATGCAGCTGTTCCTCTGTATCGAAAGTTCTGCCAAGCTACAGGGTATGGTGGTACTGTTCAAAGGCGCGAGGTAAGATA-ATTCAAAGTTACAAACCAGTAGGCTTCGTATATA---ATTGTTATGCATGAATGAACACTATCCCAGGCATGTAGGAGATGGTAAATCTACTTGGTTTAGCATTCACTGATTTTTCTTTTGGGGTGGGGTGTATTTTTGTTTTTTCTCGTCTTCCTGAAGCA-TTTT-CATTTTTTGTGACAAGACCT--CTCTCTGCAGACTGTTGAGGAGAAAATTGCTCGACATGCACAAGAAGGCACTGACACATCAAGGTATGTAGGGAGAGAATGGTTTGAAACTTGGACTTAGTGTTTCTTGACATTGGTACTCATCTCATGTCTCAAGTTG------TTATGTTTGTATC------------------------------------------------------------------------------------------------------------------------------------------------------------------------------------------------------------------------------
>FC13
---------------------------------------------------------------------------------------------------------------------------------------------------------------------------------------------------------------------------------------------------------------------------------------------------------------------------------------------------------------------------------------------------------------------------------------------------------------------------------------------------------------------------------------------------------------------------------------------------------------------------------------------------------------------------------------------------------------------------------------------------------------------------------------------------------------GGAATGAAATTTTTTTGATGAGATTTCAGACAATGAAACCGTACACATATCATCAGACAGCAAAGTTTTCTATGATCACTTCCACTCGTGTTACTGAAGGAGCTTGTCAGCATCATTTAATGCTTGGATCGGTTTTGAAATTCAAAGAGTCTCTGTATGAAAATTGCAATTATTTCACTCTATTCAGGATGACACAACCTTGGTATTCATGTAAAGTGGCTGCATATAGTACTCATAGG---------------------------TCAGATAGTATTAAAGGGTCT------CAGAAGTTATCAGCAGGCCAAGCTGGTGGTAATAAATCACAAGCTACACTCCTGTATCTTCTTGCACTGGTTGTGGCAATGGTGGGTTCCACTTACGCTGCAGTTCCTCTGTATCGGAAGTTTTGCCAAGCGACAGGATATGGTGGCACTGTCCAGAGGCGTGAGGTAAGAAT-TAACATATATGCGAATATGTATGTATCATGCATTTGTAATTTCTGCACTGGATGAATGTTGTACTTGGCAAGTTGGATCTTGTAATTTTA-------CAACTTTGGCAAAATGAATTGGGGAAGAATTCTTGTTGAATAGA-TTTCTTGTCTTCCTGAAGTA-TGTT-CATTTGTTGTGACAAGGTCTGAGTCTCTGCAGACTGTTGAGGAAAAAATTGTGCGGCATGCGGAAGGAGGCACCAAAACATCACGGTATGTG--GAGAGAGTTGTTTGAATTTCACTTTTTCTGTCACTAGAAAGCTTTGATG--ACACAGCTTCTATTAATG--AAAAAATTATACATGTCCCCTGTGTGTTTATCTCA-TTT---CAGTATGAAGTT---------------------------------------------------------------------------------------------------------------------------------------------------------------------------------------
>FTS1
-----------------------------------------------------------------------------------------------------------------------------------------------------------------------------------------------------------------------------------------------------------------------------------------------------------------------------------------------------------------------------------------------------------------------------------------------------------------------------------------------------------------------------------------------------------------------------------------------------------------------------------------------ATGGTTATCTTTATGC-ATCCTTACTTCCTTTCCACATGAAGAATTGAAATATGAATTGCTCTTGAAGCATCCACACCATGACACATGCATACTGAGCATTCTTTAGAGTTTCATGTGCAATGTCGTTGAGGAATACTAATGCTCAGATCCTTGCTTTCAGCAACAGGAATTGCTTGGTGAAATTACAAACTTTGAAACCGCATGCATATCATCAGCAAGGAGAGTTGGGTATGGCCATTTCAATTTCAGTTTCAGAACCGAGTCGGCAATATGCC------------TCATTGCAGAAATTCAAAGCATGTTTGCATCAAAATTCCAAATATAAAACTTCTTTCTGTGGAGCACAAACATGGAATTCGGTTAGAATAGCTGAATTCAGTACACAACTGTTCGAAAAATCTGCATCTAAATTCCGCCCAGATACTTTCAGAGGACACACATACAGGCAATTTGCAGCAAGCCAAGCAGAAGGAAAGAAATCGCAGGCTACACTTCTGTATCTTCTTGCACTGGTAGTTGCAATGGTGGGTTCCACTTACGCTGCTGTCCCTCTGTATCGAAAATTCTGCCAAGCTACAGGATATGGTGGCACTGTTCAGAGACGAGAGGTAGGATA-TCTGTAGGATACCGGTCTGTGAGGCTTAGCATTT-----ATTTTCATGCTTATGCAAGGCATGTTGGAGATTGTAATGCT--ACAATTTATTAGTTTCATGCTCAGAAAACTGCTTTTGGGAGAAGTAACAGC---ATGGC-TTTCTTGCCTTCCTGAAGCA-TTGC-TATTTGTTGTGACAAGGTCTGAGTGTCTGCAGACTGTTGAGGAGAAAATTGCACGACATGCACAAGAAGGCACTAAAACCTCACGGTACGTGACAATAGATTTGTCTTCATTTTATTTGTTTTGGTAATGTAATTGATCTAATGTGCAAAGTGAATGAAAA------TGGATTCTACATATCTTGTTTTTCCCTCCCTCTTCC--AGTACATTCAATCTGATTCTGCACCGTCATTTAGTAATTTACCATAGTGGTGTTGTTTA-----------TTTTAGGCATA--------------------------------------------------------------------------------------------------------------------
>FTS2
-----------------------------------------------------------------------------------------------------------------------------------------------------------------------------------------------------------------------------------------------------------------------------------------------------------------------------------------------------------------------------------------------------------------------------------------------------------------------------------------------------------------------------------------------------------------------------------------CTAAAAATGCTGTTTTTCTTAATTGTATTTG----ATACGTTTGGTTTTGTTTTATGGTTATCTTTATGC-ATCCTTACTTCCTTTCCACATGAAGAATTGAAATATGAATTGCTCTTGAAGCATCCACACCATGACACATGCATACTGAGCATTCTTTAGAGTTTCATGTGCAATGTCGTTGAGGAATACTAATGCTCAGATCCTTGCTTTCAGCAACAGGAATTACTTGGTGAAATTACAAACTTTGAAACCGCATGCATATCATCAGCAAGGAGAGTTGGGTATGGCCATTTCAATTTCAGTTTCAGAACCGAGTCGGCAATATGCC------------TCATTGCAGAAATTCAAAGCATGTTTGCATCAAAATTCCAAATATAAAACTTCTTTCTGTGGAGCACAAACATGGAATTCGGTTAGAATAGCTGAATTCAGTACACAACTGTTCGAAAAATCTGCATCTAAATTCCGCCCAGATACTTTCAGAGGACACACATACAGGCAATTTGCAGCAAGCCAAGCAGAAGGAAAGAAATCGCAGGCTACACTTCTGTATCTTCTTGCACTGGTAGTTGCAATGGTGGGTTCCACTTACGCTGCTGTCCCTCTGTATCGAAAATTCTGCCAAGCTACAGGATATGGTGGCACTGTTCAGAGACGAGAGGTAGGATA-TCTGTAGGATACCGGTCTGTGAGGCTTAGCATTT-----ATTTTCATGCTTATGCAAGGCATGTTGGAGATTGTAATGCT--ACAATTTATTAGTTTCATGCTCAGAAAACTGCTTTTGGGAGAAGTAACAGC---ATGGC-TTTCTTGCCTTCCTGAAGCA-TTGC-TATTTGTTGTGACAAGGTCTGAGTGTCTGCAGACTGTTGAGGAGAAAATTGCACGACATGCACAAGAAGGCACTAAAACCTCACGGTACGTGACAATAGATTTGTCTTCATTTTATTTGTTTTGGTAATGTAATTGATCTAATGTGCAAAGTGAATGAAAA------TGGATTCTACATATCTTGTTTTTCCCTCCCTCTTCC--AGTACATTCAATCTGATTCTGCACCGTCATTTAGTAATTTACCATAGTGGTGTTGTTTA-----------TTTTAGGCATAGTGCCAAAGAAAGTTAT---------------------------------------------------------------------------------------------------
>GG1
-----------------------------------------------------------------------------------------------------------------------------------------------------------------------------------------------------------------------------------------------------------------------------------------------------------------------------------------------------------------------------------------------------------------------------------------------------------------------------------------------------------------------------------------------------------------------------------------------------------------------------------------------------------------------------------------------------------------------------------------------------------------------------------------------------------------------------------------------------------------------------------------------------------------------------------------------------------------------------------------TCAAAGACTTCATTTACCAGAGCACAGTCCTGGAATCTATGTAAAATATCTGAATTCAGCACGCAAAAGTTTGAGAAGTCTATCCCTCAATTCAGTCCACAGACTGCGAGGGGTTCTAGTTTTCAGAGACTTGCAGTCCGCCAAGCTGGGGGTGACAAGTCACAGGCCACACTTTTGTATCTTGTTGCATTGGTGGTTGCTATGGTGGGAGCCACTTATTCAGCAGTACCTCTGTATCGAAAGTTCTGCCAAGCTACAGGATATGGTGGCACTGTTCAAAGGCGCGAGGTAGGCTA-AGTAAAAGTTTCAGACCTATAGGCTTCATGCATA-GGTATTTTATGCATCCAAGGACATTGAGCAAGGCATGTTGGAAACAATAAATCAACTTGCTGCAGCGTTGGC----TGATTTATGGGGAGGGCTTTGTTGCATATTTTATCTTGTCTTCCTGAAGCA-TTTTTCATTTCGTATGACAAGGCCTGAGTCTCTGCAGACTGTTGAGGAAAAAATTGCTCGGCATGCAGAAGAGGGCACCAACACATCGAGGTATAATTGGTTAAAACAATTTGAACTTTGGATTCAGC--------------------------------------------ATG----------------------------------------------------------------------------------------------------------------------------------------------------------------------------------------------------------------------------------------
>HB41
-----------------------------------------------------------------------------------------------------------------------------------------------------------------------------------------------------------------------------------------------------------------------------------------------------------------------------------------------------------------------------------------------------------------------------ACATTTCAT-----------------------------------------------------------------------------------------------------------ATTTAAAGATGTATCATATTATGAGATGATTGATTTGAATTTAAAAATGGTGTTTATCTTCATTTTGTTTG--ATAGGTAATGGTTATTTTTGTATAGTTATCTTTATGC-ATCCTCAGTTCCTTTCCACATGAAGAATTGAAAGATGAATTGCTCTTGAAGAATCTACACAATGACACATGTATACTGAGCATTCTTTAGAGTGTCATGCGCAAAGTAGTTGAGGAATACTGATACTGAAAACTTTGCTTTAAGTAACAGGAATTGCTTGGTGAGATTACAAACTATGAAACCTTATTCATATCATCAGCAAGGAGAGTTGGCTATGACCATTTCAACTTCTGTTTCAGAACCAAGTCGGCAATATGTCTCATTGCTTGGATCATTGCAGAAATTCAAAGCATGTTTGTATCAAAATTCGAAATCTAAAACTTCATTCTGCAGAGCACAAACATGGAATTCGGTTAAAATGGCTGAATTCAGTACTCAAGTGTTTCAAAAGTCTGCATCTCAATTCCGCCCAGATACTTTCAGAGGGTATACATGCAGGCAATTTTCAGCAAGCCAAGCAGAAGGAAAGAAATCACAGGCTACACTTCTGTATCTTCTTGCACTGGTTGTTGCAATGTTGGGTTCCACTTATGCTGCAGTTCCTCTGTATCGAAAATTCTGCCAAGCTACAGGATATGGTGGCACTGTTCAGAGACGAGAGGTAGGATA------------CCAGTCTGTAGGGCTTAACATAT-----TTTTTCATGCTTATGCAAGGCATGTTGGAAATTGTAATGTT--ATAATTTATTAGTTTCATTCTCAGAAAACTGCTTTTGGGAGACGTTACAGC---CTGGC-TTTTTTGTTTTCCTGAAGCA-TTGG-TATTTGTTGTGACAAGGTCTGAGTTTCTGCAGACTGTTGAGGAGAAAATTGCTCGACATGCACAAGAAGGCACTAATACCTCACGGTAGGTGATAATAGATTTGTCTTCATTTTATTAGTTTTACTAATGTAATTGATATAATGTGCAAAGT--ATGAAAA------TGGATTCTACATATTTTTTTTGTATTTTTCTGTCTTCTAGTACATTCAATATGATTCTGCACCATCATTTAGTAATTTACAATAGTGGTGATTTTTA-----------TTTTAGGTATTGTTCCAGAGAAATTTATATGAGATAAA---CACAAAAATAGGGAAAAATGTTCTGTTACAGTATGTTA------------------------------------------------
>JO20
----------------------------------------------------------------------------------------------------------------------------------------------------------------------------------------------------------------------------------------------------------------------------------------------------------------------------------------------------------------------------------------------------------------------------------------------------------------------------------------------------------------------------------------------------------------------------------------------------------------------------------------------TGAATATGTTTGATGGT-ATTACAGTCGATCTAAAAAGAATGAAATTATTTGGAAGAAAATAAAATTTTAATCTTGAAGTATTTAAAGCTGAATTTAACATTATTTATAGCATTGTGTACAAAGTAGATGAAGA---GTCGTTATTAA-ATCCCTCTTGCAGGAATGAACATTGTTTCATGAGATTACAGACAATGAAACTGTACACATATCACCAGACAGGACAATTTGCTATGATCACTCCCACTCATGTTCTTGGAGGAACTTGTCAGTATCCTTTAATGCTTGGATCAGTTTTGAAATACAAAGTGTTTCTGTATGAAACCTCCAATTATAAAACTTCGTTCAGGATGACACAACCTTGGAATTCATGTAAAGTGGCTCCATTTAGTACTCAAAGG---------------------------TCAGATGCTATTAAAGGGTCT------CAGAAGTTATCAGCACGCGAAGTTGGTGGTAAAAAATCACAAGCTACACTCCTGTATCTTCTTGCACTGGTTGTGGCAATGGTGGGTTCCACTTATGCTGCAGTTCCTCTGTATCGGAAGTTTTGCCAAGCTACAGGATATGGTGGCACTGTCCAGAGGCGTGAGGTAAGTTTTTAGCATATATTCGAGTTTGTACATATCATGCATTTGTAATTTCTGCACTGCATGAAT--------------GTTGGATCTTCTAATTTTTCTAGTTGCAGCTTTGATAAAATGAATTCGGGAAGGATTCTTGTTGAAAGGA-TTTTTTGTCTTCCTGAAGTA-TGTT-CATTTGTTGTGACAAGGTCTGAGTCTCTGCAGACTGTTGAGGAAAAAATTGCGCGGCATGCAGGAGGAGGGACCAAAACATCACGGTATGTG--GAGAGAGTTGTTTGGATTTCACTTTTTTTGTCATGAGAAAGCTTTGATG-ATAGAGGCTTCTATTCATG---AATTTTTTTACTTCTTTCC-------------------------------------------------------------------------------------------------------------------------------------------------------------------------------------------------------------------------
>JU21
--------------------------------------------------------------------------------------------------------------------------------------------------------------------------------------------------------------------------------------------------------------------------------------------------------------------------------------------------------------------------------------------------------------------------------------------------------------------------------------------------------------------------------------------------------------------------------------ACTGTTTTCCATTGCCCTTGCTTTGGATATTTTG--TAGCATGAGTAACATGGTATTGAATATGTTTGATGGT-ATTACAGTTGATCTAAAAAGAATGAAATTATTTGGAAGAATATAAAATTTTAATCTTGAAGTATTTAAAGCTGAATTTAACATTATTTATAGCATTGCGTACAAAGTAGATGAAGA---GTCGTTATTAA-ATCCCTCTTGCAGGAATGAACATTGTTTCATGAGATTACAGACAATGAAACTGTACACATATCACCAGACAGGACAATTTGCTATGATCACTCCCACTCATGTTCTTGGAGGAACTTGTCAGTATCCTTTAATGCTTGGATCAGTTTTGAAATACAAAGTGTTTCTGTATGAAACCTCCAATTATAAAACTTCGTTCAGGATGACACAACCTTGGAATTCATGTAAAGTGGCTCCATTTAGTACTCGAAGG---------------------------TCAGATGCTATTAAAGGGTCT------CAGAAGTTATCAGCACGCGAAGTTGGTGGTAAAAAATCACAAGCGACACTCCTGTATCTTCTTGCGCTTGTTGTGGCAATGGTGGGTTCCACTTATGCTGCAGTTCCTCTGTATCGGAAGTTTTGCCAAGCTACAGGATATGGTGGCACTGTCCAGAGGCGTGAGGTAAGTTTTTAGCATATATTCGAGTTTGTACATATCATGCATTTGTAATTTCTGCACTGCATGAAT--------------GTTGGATCTTCTAATTTTTCTAGTTGCAGCTTTGACAAAATGAATTTGGGAAGGATTCTTGTTGAAAGGA-TTTTTTGTCTTCCTGAAGTA-TGTT-CATTTGTTGTGACAAGGTCTGAGTCTCTGCAGACTGTTGAGGAAAAAATTGCGCGGCATGCAGAAGGAGGGACCAAAACATCACGGTATGTG--GAGAGAGTTGTTTGGATTTCACTTTTTTTGTCATGAGAAAGCTTTGATG-ATAGAGGCTTCTATTCATG---AAATTTTTTACTTCTTTCCTGTGTGTTTACCACACTTT---CAGCATGAAGCTGCTTTTTCTTTGTGAAATTTACAAGTTCAGTTTAAAAACTTAATACTCTCATTTCTTTTAAGGTATTGCACTAG-------------------------------------------------------------------------------------------------------------
>KE1
----------------------------------------------------------------------------------------------------------------------------------------------------------------------------------------------------------------------------------------------------------------------------------------------------------------------------------------------------------------------------------------------------------------------------------------------------------------------------------------------------------------------------------------------------------------------------------------------------------------------------------------------------------------ATAATTATTGATTTTGAACTGAAGAACAAAATAAACATGGCCTTTTAGAGCA-TTGAAACATATTAACATTAACATGCTGGTATTTTTAAAACATATA-CGAGAAGAAACCGACGAATGCTTACATTCAAATATTTCTTTGCAGGAACGAGAATTCTTTGTGGAGATTGCAAACCATGAAACCATACACATATCATCAGGCAGGAGAGTTTGCTATGACAATGCCCATGAACACTTCAGGACGAACTCAACAATCTATTTTAGTGCTTGGATCAGTCCAGAAATTGAAAGAAAGTTTGTATGGAAGTTCTAAATATAGGAATTTATTCAACAGACCACATCCTTGGAATTCATGTAAAATAGCTGAATTCAGTACTCAGAAGTTTGGAAAATCTGTATCTCAAGTTAGTCGACAAACTATTGGAGGGTCTGTTTCCCAGAAGTTTTCAACAGGCCAAGCTGCTGGTGACAAATCGCAGGCCACACTTTTGTATCTTCTTGCACTGGTAGTTGCGATGGTGGGTTCTTCCTATGCAGCAGTACCTCTTTATCGGAAGTTCTGTCAAGCTACAGGATATGGTGGCACTGTTCAACGGCGTGAGGTGTGATA-TCTCAAAGCTATTCGATCTGTAGTTTTGATAGATTTATGATTTATACATGCATGTGTGCTGAACAAGGCATATCGGAGATGGGAAATCTATTGTTGACAGCTTTGGC-TGCCATTTTGGGAGTAGTAGTTATTTTGCACACTTTTCTTGTCTTCCTGAAGCA-TTTTATTTTTTTTGTGACAAGGTTTGAGTCTCTGCAGACTGTTGAGGAGAAAATTGCTCGGCATGCACAAGAAGGCACCAAAACATCACGGTATCTATGGAGAGATTGCCGTACATTTTATGTTTCTCAATACTAGAGTTGGAGATCACTTTTTAACTTATACTCCAATAATAGAGGCTTCTATAAATGT-------------------------------------------------------------------------------------------------------------------------------------------------------------------------------------------------------------------------
>MC0
--------------------------------------------------------------------------------------------------------------------------------------------------------------------------------------------------------------------------------------------------------------------------------------------------------------------------------------------------------------------------------------------------------------------------------------------------------------------------------------------------------------------------------------------------------------------------------GTCCTACATTTAATGGTGTTTCTTCATTTTGTTTGCTAGGTTATGGTTATTGTTTTATACTTTATAGTTATCTTTATGC-ATCCTTTCTTACTTTCCACATGAGGAATTGAAAGATGAGCTGCTCTTGAAGCATCTACACA-----TGACACATGTTGAGCATTCTTTAGAGTATAAAACT--------TCATTGAATACTGATACTCAGAACCTTGCTTTCAGCAACAGGAATCGCTTGGTGAGATTACAAACTATGAAACCTTATGCATATCATCAGCAAGGAGAGTTGGCTATGACCATTTCAATATCTGTTTCAGAACCAAGTCGGCAATATGGC------------TCATTGCATAAATTCAAAGCATGTTTGTATCAAAATTCCAAATATAAAACTTCATTCTGCAGAGCGCAAACATGGAATTCGGTTAAAATAGCTGAATTCAGTACTCAAGTGTTTGAAAAGTCAGCATCTCAATTCCGCCCAGATGCTTTCAGAGGGTATACAAGCAGGCAGTTTTCAGCAAGCCAAGCAGGAGTAAAGAAATCACAGGCCACGCTTCTGTATCTTCTTGCACTGGTAGTTGCAATGGTGGGTTCCACTTATGCTGCAGTTCCTCTGTATCGAAAATTCTGCCAAGCTACAGGATATGGTGGCACCGTTCAGAGACGAGAGGTAGGATA-GCTCTAAGATATCAGCTTGGGGGTCTTAACATTT--TTTTTTTCATGCTTTTTGCTAGGCATGTTGGAGATTGTTATCTT--ATAATTTATTATTTTCATACTCATAAAACTGCTTTTGGGAGAAGATACAGC---ATGGC-TTTCTTGTCTTCCTGAAGCA-TTAC-CATTTTTTGTGACAAGGTCTAAGTGTCTGCAGACTGTTGAGGAGAAAATTGCTCGACATGCACAAGAAGGTACTAAAACCTCACGGTACGTGACAGTAGATTTGTCTTCATTTTATTTGTTTAAGTAATGTAATTGATCAAATGTGCAAAGTGAATGAAAA------TGGATTCTATATATTTTGTTTCTATTTTTCTGTCTTCGAGTACATTCAATCTGATTCTGCACCATCATTTAGTAATTTTCCGTAGTGTTGTT-----------------------------------------------------------------------------------------------------------------------------------------------
>MT0
-------------------------------------------------------------------------------------------------------------------------------------------------------------------------------------------------------------------------------------------------------------------------------------------------------------------------------------------------------------------------------------------------------------------------------------------------------------------------------------------------------------------------------------------------AAAATGGTGTTTTTCTTCATTTTGTGTGATACGTTGTTGTTATTGTTTTATAGTTATCTTTATGCATCCTC---ACTTCTTTTCCACATGAAGAATTGAAATATGAATTTCATCCTCACTTCTTTTCCACATGAAGAATTGAAATATGAATTTCTCTTGAAGCATCCACACAATGACACATGCATACTGAACATTCTTTAGAGTATCATGTGCAACGTAGTTGAGGAATACTGATACTCAGAACCTTGCTTTCAGCAACAGGAATTGTTTGGTGAAACTCCAAACTATGAAACCGTATGCATATCATCAGCAAGGAGAGTTGGCTATGACCATTTCAATTTCTGTTTCAGAACCGAGTCGGCAATATGCCTCATTGCTTGGATCATTGCCAAAATTCAAAACATGTTTGTATAAAAATTCCAAATATAAAACTTCATTCTGCAGAGCACAAACATGGAATTCGGTTAAAATAGCTGAATTCAGTACGCAAGTGTTTGAAAAGTCTGCATCTCAATTCCGCCCAGATACTTTCAGAGGGTATGCATACAGGCAATTTTCAGCAAGCCAAGCAGAAGGAAAGAAATCACAGGCTACACTTTTGTATCTTCTTGCACTGGTAGTTGCAATGGTGGGTTCCACGTATGCTGCTGTTCCTTTGTATCGAAAATTCTGCCAAGCTACAGGATATGGTGGCACTGTTCAGAGACGAGAGGTAGGATA-TCTTTAGGATACCAGTCTGTGGGGCTTCACAATA----TTTTTTCATGCTTATGCAAGGCATGTTGGAGATTGTAATGCT--ATAATTTATTAGTTTCGTACTCAGAAAACTGCTTTTGGGAGAAGTTACAGC---ATGTC-TCTCTTGCCTTCCTGAAGCA-TTGC-TATTTGTTATGACAAGGTCTGAGTGTCTGCAGACTGTTGAGGAGAAAATTGCTCGACATGCACAAGAAGGCACTAAAACCTCACGGTAAGTGACAATAGATTTGTATTCATTTTATTTGCTTTGCTAATGTAATTGATCTAATGTGCAAAGTGAATGAAAA------TAGATTCTACATATTTTATTTTCATTTTTCCCTCTTCTAGTACATTCATTCTGATTCTGCACCATCATTTAGTAATTTACCATAGTGGTGTCGTTTA-----------TTTTAGGTATTGTGCCAAAGAAAGTTATTTGAGATAGA---CACAGAAATAGGAAAAAATGTTCTG-------------------------------------------------------------
>NN48
------------------------------------------------------------------------------------------------------------------------------------------------------------------------------------------------------------------------------------------------------------------------------------------------------------------------------------------------------------------------------------------------------------------------------------------------------------------------------------------------------------------------------------------------------------------------------------------------------------------------------GTTACGGTTATTGTTTTATAGTTATCTTTATGC-ATCGTCACTTCCTTTCAACGTGAAGAATTGAAAGATGAATTGCTTTTGAAGCATCTACGCAATGAC----GCATACTGAGCATTCTTTAGAGTATCATGTGTAACGTAGTTGAGGAATACTAATGCTAAAATCCTCTCTTTCAGCAACAGGAATTGCTTGGTGAAATTACAAAC---------------------------------------TATGGCCATTTCAATTTCTGTTTCAGAACCGAGTCAGCAATATGCCTCATTGCTTGGATCATTGCAGAAATTCAAAGCATTTTTATATCAAAACTCCAAATATAAAACTTCATTCTGCAGAGCACAAACATGGAATTCGGTTAAAGTAGCTGAATTCAGTACACAAGTGTTTCAAAAATCTGCATCTCAATTCCACCCAGATACTTTCAGAGGATATAAATACAGGCAATTTTCAGCAAGCCAAGCAGAAGGCAAGAAATCGCAGGCTACACTTCTGTATCTTCTTGCACTGGTAGTTGCAATGGTGGGTTCCACTTATGCTGCTGTTCCTCTGTATCGAAAATTCTGCCAAGCTACAGGATATGGTGGCACTGTTCAGAGACGAGAGGTAGGATA-TCTGTAGGATACCAGTCTGTGTGGCTTAACAG-------TTTATCATGCTTATGCAAGGAACGTTGGTGATTG-----------------------------------------------------------------------------------------------------------------------------------------------------------------------------------------------------------------------------------------------------------------------------------------------------------------------------------------------------------------------------------------------------------------------------------------------------------------------------------------------------------------
>PA42
------------------------------------------------------------------------------------------------------------------------TCATATGCCCCATGCTATATATGAAATAAATATCTTGAATAT-----------------------------------------------------------------------------------------------------------ACTATAATAGAGGGAAGATATAGGGAATGATACTTGCACTTACCTTTTTCTAGATTGAGCTTGCAAATGAAG---------------------------ATTTATGAGTTTGAATTACTAGAATCTTACTCAGGCATGGATCATACACGATCC-----------------------------------------------------------------------------------------------------------ATATAAGGCTTCATTTTGATATGATATGATTGATTTGAATTTAAAAATGGTGTATTTCTTCAAGTTGTTTG--ATAGGTTATGGTTATTGTTTTATAGTTATCTTTATGC-ATTCTCACTTCTTTTCCACATGAAGAATTGGAAGATGAATTGCTCTTGAAGCATCTACACAATGACACATGCATACTGAGCATTCTTTAGAGTGTCATGTGCAAAGTAGTTGAGGAATACTGATATTTAGAACCTTGCTTTCAGCAACAGGAATTGCTTGGTGAGATTACAAACTCTGAAACCTTATGCATATCATCAGCAAGGAGAGTTGGCTACGACCATTTCAATTTCTGTTTCAGAACCAAGTCGGCAATATGCC------------TCATTGCAGAATTTCAAAGCATGCTTGTCTCAAAATTCCAAATATAAAACTTCATTCTGCAGAGCACAAACATGGAATTCGGTTAAAATAGCTGAATTCAGTACTCAAATATTTGAAAAGTCCATATCTCAATTCCGCCCACGTACTTTCAGAGGGTATACATACAGGCACTTTTCAGCAAGCCAAGCAGAAGGAAAGAAATCGCAGGCTATGCTTCTGTATCTTCTTGCACTGGTAGTTGCAATGGTGGGTTCCACTTATGCTGCAGTTCCTCTGTATCGAAAATTCTGCCAAGCTACCGGATATGGTGGCACTGTTCAGAGACGAGAGGTAGGATA-GCTGTAGGATAATAGTCTGTGGGGCTTAACATT------TTTTTCATGCTTACGCAACGCATGTTGGAGATTGTTATGTT--ATAATTTATTAGTTTCATACTC-------TGCTTTTGGGAGAAGATACAGC---AAGGC-TTTCTTGTCTTCCTGAAGCA-TTGC-CATTTGTTGTGACAAGGTCTGAGTGTCTGCAGACTGTTGAGGAGAAAATTGCTCGACATGCACAAGAAGGCACTAAAATTTCACGGTAAGTGATTATAGATTTGTCTTCATTTGATTTGTTTTACTAATGTAATTGATCTATTGTGCAAAGTGAATGAAAA------TGAATTCTACATTTTTTGTTTGCATTTTTCTGTCTTCTAGTACATTCAATCTGATTCTGCACCATCATTTAGTAATTTACAATAGTGA---TGTTTA-----------TTTTAGGTGTCGTGCCAAATAAAGTTATTCGAGATACA---AACAAAAATAAGAAAAAATGTCCTGTTACACT------------------------------------------------------
>PB33
--------------------------------------------------------------------------------------------------------------------------------------------------------------------------------------------------------------------------------------------------------------------------------------------------------------------------------------------------------------------------------------------------------------------------------------------------------------------------------------------------------------------------------------------------------ATTAATGCCAGGCTTTTTTGTGCCTGGTAGATAGTAAAAAAGGAATGACATTAAAGTTCCAAACGCATATGATTATGATGGTATCGTGGATGACTCGGACAGTGAAAATTGTAGATTTTGAACTG--GAACAAAATAGACATGGCCCTCTAGAGCA-TTTAAACGTATTAACATCAACATGCTGGTTTATTTTAAAACATA---TATGAGAAGGTGATGAATGCTTACGTCCTAAGTTTTCTTTGCAGGAATGAGAATTCTTTGTTGAGATTTCAAACCATAAAACAATACACATGTCATCAGGCAGGAGAGTTTGCTATGACCACGCCTATGAACACTTCAGTGCGAACACAACAGTCAGTTTTAGTGCTTGGATCAGTCCATAAGTTGAAAGTATGCTTGTATGGAAGTTCTAATTATAAGAATTTATTCAATGGTTTACATCCCTGGGATTCATGTAAAATAGCTCAATTCAGTACCCAGAAGTTTGGAAAAACTGTACCTCAAGTTAGTCAACAGACCATTCGAGGGTCATTTTCCAAAAAGTTTTCAACAAGCCAAGCTGCGGGTGACAAATCACAGGCCACACTTTTGTATCTTCTTGCACTGGTAGTTGCAATGGTGGGTTCTTCCTATGCAGCAGTTCCTCTTTATCGGAAGTTCTGCCAAGCTACAGGATATGGTGGCACTGTTCAAAGACGCGAGGTGTGATA-TCTCAAAGCTCTTTAATCTGTAGGTTTGATAGAT--TTGTGATTTATGTGCATGTGTGCTGAACAAGGCATGTCGGAAATGGGAATTTTATTGTTAACAGCTTTGGC-TGCCATTTTAGGGGTAGAGGTTATTTTGCACATCTTTCTTGTCTTTCTGAAGCA-TTTTTATTTTTTTGTGACAAGGTTTGAGTCTCTGCAGACTGTTGAGGAGAAAATTGCTCGGCATGCACAAGAAGGCACCAAAACATCACGGTATCTATGGCGAAACTGCTCTACATTTTATGTTTTGCAATACTAGAGTGGGAGTTGACTTATTAACGTTTACTCCAATGATAGAGGCTTCTGTGAATGTAAATAAATTGTTCCCTTAGGGCAAACTTGGTGCTTAATCTCTGACTTCATAAAGTTAGTTT-TTTGGTTATATCAGGGCATGG---TTTATTTTGTGT-----------------------------------------------------------------------------------------------------------------------
>PF1
----------------------------------------------------------------------------------------------------------------------------------------------------------------------------------------------------------------------------------------------------------------------------------------------------------------------------------------------------------------------------------------------------------------------------------------------------------------------------------------------------------------------------------------------------------------------CGAGATGATTGATTTGAATCTAAAAATGGTGTTTTTCTTCATTTTGTTTG--ATAGGTTATGGTTATTGTTTTATAGTTATCTTTATGC-ATCCTCACATCCTTTCCGCATGAAAAATTGACAGATGAATTTTTCTGGAAACATCCACACAATGACACATGCATACTAAGCATTCTTTAGAGTATCATGTGCAACGTAGTTGAGGAATACTAATACTCAGAATCTTGCTTTCAGCAACAGGAATTGCTTGGGGAAATTACAAACTATGAAACCATATGTATATCATCAGCAAGGAGAGTTGGCTATGACCGTTTCAATTTCTGTTTCAGAGCAGAGTCGGCAATATGCCTCATTGCTTGGATCATTGCAGAAATTCAAACCATGTTTGTATCAAAATTCCAAATATAAAACTTCATTATGTAGAGCACAAACATGGAATTCAGTTAAAAAAGCTGCATTCAGTACACAAGTTTTTGAAAAGTCTGCATCTCAATTCCGCCCAGATACTTTCAGAGGATATACATACAGGCAATTTTCAGCAAGCCAAGCAGAAGGAAAGAAATCACAGGCTACACTTCTGTATCTTCTTGCACTGGTAGTTGCAATGGTGGGTTCCACTTACGCTGCTGTTCCTCTGTATCGAAAATTCTGCCAAGCTACAGGATATGGTGGCACTGTTCAGAGACGAGAGGTATGATA------------CCAATCTGTGCGGCTTAATAT-------TTTTTTATGCTTATGCAAGGCATGTTGGAGATTGTAATGCT--ATAATTTATTAGTTTCATACTCAGAAAACTGCTTTTGGGAGAAGCTACAGC---ATGGC-TTTCTTGCCTTCCTGAAGCA-TTGC-TATTTGTTGTGACAAGGTCTGAGTGTCTGCAGACTGTTGAGGAGAAAATTGCTCGACATGCACAAGAAGGCACTAAAACCTCACGGTATGTGACAAAAGATTTGTCTTCATTTTATTTGTTTTGATAATGTAATTTATCTAATGTGCAAAGTGAATTAAAA------TGGATTCTACATATTTTGTTTTTATTTTTCCCTCTTCCAGGACATTCAATCTTATTCTTCACCATCATTTAGTAATTTACCATAGTGGTGCTGTTTA---------TTTTTTAGGTATTGTGCCAAAGAAAGCTATTTGAGATAGA---CCCAAAAATAGGAAAAAATGTTCTG-------------------------------------------------------------
>PFM1
----------------------------------------------------------------------------------------------------------------------------------------------------------------------------------------------------------------------------------------------------------------------------------------------------------------------------------------------------------------------------------------------------------------------------------------------------------------------------------------------------------------------------------------------------------------------------------------------------------------------------AGGTTATGGTTATTGTTTTATAGTTATCTTTATGC-ATTCTCACTTCTTTTCCACATGAAGAATTGAAAAATTAATTGCTCTTGAAGCATCTACACAATGACACATGTATACTGAGCATTCTTTAGAGTGTCATGTG-AAAGTAGTTGAGGAATACTGATACTCAGAACCTTGCTTTCAGCAACAGGAATTGCTTGGTGAGATCACAAACTATGAACCCTTATGCATATCATCAGCAAGGAGAGTTGGCTATGACCATTTCAATTTCTGTTTCAGAACCAAGTCAGCACTATGCCTCATTGCTTGGATCATTGCAGAAATTCAAAGCATGTTTGTCTCAAAATTCCAAATATAAAACTTCATTCTGCAGAGCACAAACATGGAATTCGGTTAAAATAGCTGAATTCAGTACTCAAATATTTGAAAAGTCTGCATCTCAATTCTGCCCACGTACTTTCAGAGGGTATACATGCAGGCAATTTTCAGCAAGCCAAGCAGAAGGAAAGAAATCACAGGCTATGCTTCTGTATCTTCTTGCACTGGTAGTTGCAATGGTGGGTTCCACTTATGCTGCAGTTCCTCTGTATCGAAAATTCTGCCAAGCTACAGGATATGGTGGAACTGTTCAGAGACGAGAGGTAGGATA-ACTGTAGGATAATAGACCGTGGAGCTTAACATTT-----TTTTTCATGCTTATGTAAGGCATGTTGGAGATTGTAATGTT--ATAATTTATTAGTTTCATACTCAGAAAACTGCTTTTAGGAGAATTTACAGC---ATGGC-TTTCTTGTCTTCCTGAAGCA-TTGC-CATTTGTTGTGACAAGGTCTGAGTGTCTGCAGACTGTTGAGGAGAAAATTGCTCGACATGCACAAGAAGGCACTAAAACCTCACGGTAAGTGA--ATAGATTTGTCTTCATTTTATTTGTTTTACTGATGTAATTGATCTATTGTGCAAAGCGAATGAAAA------TGAATTCTACATATT----------------------------------------------------------------------------------------------------------------------------------------------------------------------------------------------------------------------------
>PG28
GTCGTTGTTGACTATTTTTCTCTGAATCGTAATTTACTTTAGATCGTGATACCCAAGATCTTGTTCTGTTAAGAAACATCCTTGAAATTTGACCTTCGATTGCATCTTGTTTTAGATTGTTTTTTTATATCATAGGATTTGAAATCTGAATCCATTAATTATTTCCTTTGGAATAAAACAATGATCTCAATAAGATCAAATATCCCGAGGTTTGGTACTTTTTTGTAATTCTTACTGCATACTTCCTGATGGTTGGAGTGCAGGAATTCACTCGGACAAAATAATGGCTTGCTTAAGCAGGCATAAGCAGGCTACTTCCGTATTTTGGGGAATGGCTAAAAACTGCAGTAATCTTCGGCTATCCAAGAACCTCCTTGAACTGCAAATAAGGTAAGGCTTTTTGTATTTAAATTTGATTATCTTCCTAATCCCGATTAGTGAAAGCATCTTCTATATCCTCTGGGAATTCTTCATTCTAAGAAACTGTTTTTTGGCAATTAGGTTAAATTTCGCTTGTCAATAATCGCTTATTGTAATTAATGCCGGAACTTTTTTGTGTCTGGTAGATAGTAAGAAAGGAATGATATTAAAGTTCTAAACGCATATGATGATGATGGTATTGTGGAGAACTCGGACAATGAAAATTGCAGAAATTGAACTGAAGAACAAAATAAACACGGCCGTTTAGAGCA-TTTAAACATATTAACAGCAACATGCTGGTATCTTTAAAACATAT----ATGAGAAGTCAATGAACGCTTACATTCAAAGATTTTTTTGCAGGAATGAGAATTCTTTGTTGAGATTGCAAACCATGAAACCGTGCACATATCATCAGGCAGGAGAGTTTGCTATGACCATGCCCATGATCACTTCAGTACGAACTCAACAATCTATTTTAGTGCTTGGATCAGTCCAGAAGTTGAAAGAATGTTTGTATGGAAGTTCCAAATATAAGAATTTATTCAACAGATCACATCCTTGGAATTCATGTAAAATAGCTCAATTCAGTACTCATAAGTTTGGAAAATCTTTACCTCAAGTTAGTCGACAGACTATTCGAGGGTCTGTTTCCCAGAAGTTCTCAACAGGCCAAGCTGCGGGTGACAAATCACAGGCCACACTTTTGTATCTTCTTGCATTGGTAGTTGCAATGGTGGGTTCTTCCTACGCAGCAGTTCCTCTTTATCGGAAGTTCTGCCAAGCTACAGGATATGGTGGCACTGTTCAAAGGCGTGAGGTGTGATA-TCTTAAAGTTTTTCAATCTGTAGGTTTGATAGATTTGTGATTTATACATGCATGTGTGCTGAACAAGGCATGTCGGAAATGGGAAATCTATTGTTAACAGCTTTGGC-TGCCATTTTGGGGGTAGTGGTTATTTTGCACATCTTTCTTGTCTTCCTGAAGCA-TTTAATTTTTGTTGTGACAAGGTTTGAGTCTCTGCAGACTGTTGAGGAGAAAATTGCTCGGCATGCACAGGAAGGCACCAAAACATCACGGTATCTATGGAGAGACTGCTCTATATTTTATGTTTTTCAATACTAGACTTGGAGATGACTTTTTAACTTATACTCCAATGATAGAGGCTTCTATAAATGTAAATAAATTGTTCCTGCATGGCAAACTTGGTTCTGAATCTCTGACTTTGTAAAGTTAGTAT-TTTTGGTATAGCACTGTATGG---TTTATTTTGTGTATTATACTAAAGTACAGGATTCTTTATCTTGGACCACTAATGGCA--------------------------------------------------------------------------
>PH2
-----------------------------------------------------------------------------------------------------------------------------------------------------------------------------------------------------------------------------------------------------------------------------------------------------------------------------------------------------------------------------------------------------------------------------------------------------------------------------------------------------------------------------------------------------------------------------------TTGAATCTAAAAATGGTGTTTTTCTTCATTTTGTTTG--ATAGGTTATGGTTATTGTTTTATAGTTATCTTTATGC-ATCCTCACATCCTTTCCGCATGAAAAATTGACAGATGAATTTTTCTGGAAACATCCACACAATGACACATGCATACTAAGCATTCTTTAGAGTATCATGTGCAACATAGTTGAGGAATACTAATACTCAGAATCTTGCTTTCAGCAACAGGAATTGCTTGGGGAAATTACAAACTATGAAACCATATGTATATCATCAGCAAGGAGAGTTGGCTATGACCGTTTCAATTTCTGTTTCAGAGCAGACTCGGCAATATGCCTCATTGCTTGGATCATTGCAGAAATTCAAACCATGTTTGTATCAAAATTCCAAATATAAAACTTCATTATGTAGAGCACAAACATGGAACTCAGTTAAAATAGCTGCATTCAGTACACAAGTTTTTGAAAAGTCTGCATCTCAATTCCGCCCAGATACTTTCAGAGGATATACATACAGGCAATTTTCAGCAAGCCAAGCAGAAGGAAAGAAATCACAGGCTACACTTCTGTATCTTCTTGCACTGGTAGTTGCAATGGTGGGTTCCACTTACGCTGCTGTTCCTCTGTATCGAAAATTCTGCCAAGCTACAGGATATGGTGGCACTGTTCAGAGACGAGAGGTATGATA------------CCAATCTGTGCGGCTTAATAC-------TTTTTTATGCTTATGCAAGGCATGTTGGAGATTGTAATGCT--ATAATTTATTAGTTTCATACTCAGAAAACTGCTTTTGGGAGAAGCTACAGC---ATGGC-TTTCTTGCCTTCCTGAAGCA-TTGC-TATTTGTTGTGACAAGGTCTGAGTGTCTGCAGACTGTTGAGGAGAAAATTGCTCGACATGCACAAGAAGGCACTAAAACCTCACGGTATGTGACAAAAGATTTGTCTTCATTTTATTTGTTTTGATAATGTAATTTATCTAATGTGCAAAGTGAATTAAAA------TGGATTCTACATATTTTGTTTTTATTTTTCCCTCTTCCAGGACATTCAATCTTATTCTTCACCATCATTTAGTAATTTACCATAGTGGTGCTGTTTA---------TTTTTTAGGTATTGTGCCAAAGAAAGCTATTTGAGATAGA---CACAAAAATAGGAAAAAAT-------------------------------------------------------------------
>PM29
---------------------------------------------------------------------------------------------------------------------------AATATATTATAATTATTG----------------------------------------------------------------------------------------------------------------------------------------------------------------------------------------------------------------------------------------------------------------------------------------------------------------------------------------------------------------------------------------------------CCAGACTTTTTTGTGCCTGTTCGATAGTATTTTGTGAAAAGAAAGAAAGAAATGATATTAAAGTTCTAAAAGCATATGATGATGCTTGTATTGGAGGGGGCTCAGACACTGAAACTTGTAGATTTTGAACTGAAGAACAAAATAAACATGGCCTTTTAGTGCATTTTAAACATATTAACATTAAGTTGCTGGTATTTTTTAAACATTTAGCATTGAGAAGTCAACGAATGCTTACATTCAAAGATTTCTTTGCAGGAACGAGAATTCTTTGTTGAGAATGCAAACCATGAAACCATACACATATCATCAGGCAGGAGAGTTTGCTATGACCATGCCCATGAACACTTCAGTACGAACTCAACAATCTATTTTAGTGCTTGGATCAGTCCAGAAGTTGAAAGAATGTTTGTATGGAAATTCTAGATATAAGAATTTATTCAACAGATCACATCCTTGGAATTTGTGTAAAATAGCTGAATTCAGTAGTCAGAAGTTTGGAAAATCTATACCTCAAGTTAGTCGACAGACTATTGGAGGGTCTATTTCCCAGAAGTCCTCAACAGGTCAAACTGCGGGTGACAAATCGCAGGCCACACTTTTGTATCTTCTTGCACTGGTAGTTGCGATGGTGGGTTCTTCCTATGCAGCAGTTCCTCTTTATCGGAAGTTCTGCCAAGCTACAGGATATGGTGGCACTGTACAAAGGCGTGAGGTGTGATA-TCTCAAAGCTATTCTATCTGTAGGTTTGATAAATTTATGGTTTATACATGCATGTGTGCTGAACAAGGCATGTCAGAAATGGGAAATATATTGTTGACAGCTTTCAC-TGCCATTTTGTGGGTAGTAGTTATTCTGCACACCTTTTTTGTCTTCCTGAAGCA-TTTTATCTTTTTTGTGACAAGGTTTGAGTCTCTGCAGACTGTTGAGGAGAAAATTGCACGGCATACACAAGAAGGCACCAAAACATCACGGTATCTATGGGGAGACTGCTCTACATTTTATTTTTTTC-ATGCTAGAGTTGGAGATGACTTTTTTAACTTATATCCAATGATAGAGGCTTCCATAAATGTA-ATAAATTGTTCCTGCATGG----------------------------------------------------------------------------------------------------------------------------------------------------------------------------------------------------
>PS27
-------------------------------------------------------------------------------------------------------------------CTTGTTTTTCTATATCATAGGATTTGAAATTTGAATCCATTAATTATTTCCTTTGGAATAAAACAATGATCTCAATAAGATTAAATATCCCGAGGTTTGGTACTTTTTTGTAATTCTCACTGCATACTTCCTGATGGTTGGAGTGCAGGAATTCACTCGGACAAAATTATGGCTTGCTTAAGCAGGCATAAGCAGGCTACTTCCGTATTTTGGGGAATGGCTAAAAACTGCAGTAATCTTCGGCTATCCAAGAATCTCCTTGAACTGCAAGTAAGGTAAGGCTTTTTGTATTTAAATTTGATTATCTTCCTAATCCCGATTAGT------------------------------------------------------------------------------CAATAATCGCTTATTGTAATTAATGCCAGAACTTTTTTGTGCCTGGTAGATAGTAAGAAAGGAATGATATTAAAGTTCTAAACGCATATGATGATGATGGTATTGTGGAGAACTCGGACAATGAAAATTGCAGAAATTGAACTGAAGAACAAAATAAACATGGCCGTTTAGAGCA-TTTAAACATATTAACAGCAACATGCTGGTATCTTTAAAACATAT----ATGAGAAGTCAATGAACGCTTACATTCAAAGATTTCTTTGCAGGAATGAGAATTCTTTGTTGAGATTGCAAACCATGAAACCGTGCACATATCATCAGGCAGGAGAGTTTGCTATGACCATGCCCATGAACACTTCATTACCAACTCAACAATCTATTTTAGTGCTTGGATCAGTCCAGAAGTTGAAAGAATGTTTGTATGGAAGTTCCAAATATAAGAATTTATTCAACAGATCACATCCTTGGAATTCATGTAAAATAGCTCAATTCAGTACTCAGAAGTTTGGAAAATCTGTACCTCAAGTTAGTCGACAGACTATTCGAAGGTCTGTTTCCCAGAAGTTCTCAACAGGCCAAGCTGCGGGTGACAAATCACAGGCCACACTTTTGTATCTTCTTGCACTAGTAGTTGCGATGGTGGGTTCTTCCTACGCAGCAGTTCCTCTTTATCGGAAGTTCTGCCAAGCTACAGGATATGGTGGCACTGTTCAAAGGCGTGAGGTGTGATA-TCTTAAAGTTTTTCAATCTGTAGGTTTGATAGATTTGTGATTTATACATGCATGTGTGCTGAACAAGGCATGTCGGAAATGGGAAATCTATTGTTAACA----------GCCATTTTGGGGGTAGTGGTTATTTTGCACATCTTTCTTGTCTTCCTGAAGCA-TTTA-ATTTTTTTGTGACAAGGTTTGAGTCTCTGCAGACTGTTGAGGAGAAAATTGCTCGGCATGCACAGGAAGGCACCAAAACATCACGGTATCTATGGAGAGACTGCTCTAT-----------------------------------------------------------------------------------------------------------------------------------------------------------------------------------------------------------------------------------------------------------------------------------------------------
>PS30
--------------------------------------------------------------------------------------------------------------------------------------------------------------------------------------------------------------------------------------------------------------------------------------------------------------------------------------------------------------------------------------------------------------------------------------------------------------------------------------------------------------------------------------------------------------------------------------------------------------------------------------TATTGTTTTATAGTTATCTTTATGC-ATTCTCACTTCTTTTCCACATGAAGAATTGGAAGATGAATTGCTCTTGAAGCATCTACACAATGGCACATGCATACTGAGCATTCTTTAGAGTGTCATGTGCAAAGTAGTTGAGGAATACTGATATTCAGAACCTTGCTTTCAGCAACAGGAATTACTTGGTGAGATTACAAACTCTGAAACCTTATGCATATCATCAGCAAGGAGAGTTGGCTACAACCATTTCAATTTCTGTTTCAGAACCAATTCGGCAATATGCC------------TCATTGCAGAATTTCAAAGCATGTTTGTCTCAAAATTCCAAATATAAAACTTCATTCTGCAGAGCACAAACATGGAATTCGGTTAAAATAGCTGAATTCAGTACTCAAATATTTGAAAAGTCTGCATCTCAATTCTGCCCACGTACTTTCAGAGGGTATACATACAGACAATTTTCAGCAAGCCAAGCAGAAGGAAAGAAATCGCAGGCTATGCTTCTGTATCTTCTTGCACTGGTAGTTGCAATGGTGGGTTCCACTTATGCTGCAGTTCCTCTGTATCGAAAATTCTGCCAAGCTACCGGATATGGTGGCACTGTTCAGAGACGAGAGGTAGGATA-GCTGTAGGATAATAGTCTGTGGGGCTTAACATT------TTTTTCATGCTTATGCAAGGCATGTTGGAGATTGTTATGTT--ATAATTTATTAGTTTCATACTC-------TGCTTTTGGGAGAAGATACAGC---AAGGC-TTTCTTGTCTTCCTGAAGTA-TTGC-CATTTGTTGTGACAAGGTCTGAGTGTCTGCAGACTGTTGAGGAGAAAATTGCTCGACATGCACAAGAAGGCACTAAAACCTCACGGTAAGTGATTATAGATTTTTCTTCATTTGATTTTTTTTACTAATGTAATTGATCTATTGTGCAAAGTGAATGAAAA------TGGGTTCTACATATTTTGTTTGCATTTTTCTGTCTTCTAGTACATTCAATCTGATTCTGCACCATCATTTAGTAATTTACAATAGTGATGTTGTTTA-----------TTTTAGGTATTGTGCCAAAGAAAGTTATTCGAGATACA---AACAAAAATAAGAAAAAATGTCCTGTTACACTTAGTTA------------------------------------------------
>PSF43
--------------------------------------------------------------------------------------------------------------------------------------------------------------------------------------------------------------------------------------------------------------------------------------------------------------------------------------------------------------------------------------------------------------------------------------------------------------------------------------------------------------------------------------------------------------------------------------------------------------------------------------------------------------------TCACTTCCTTTCCACATGAAGAATTGAAAGATGAATTGCTCTTGAAGGATCCACACAATGACACATGCATACTGAGCATTCTGCAGAGTATCATGTGTAACGTAGTTGAGGAATACTAATGCTCAGATTCTTGCTTTTAGCAACAGGAATTGCTTGGTGAAATTACAAACTATGAAACCGTATGCATATCATCAGCAAGGAGATTTGGCTATGGCCATTTCAATTTCTGTTTCAGAACCGAGTCGGCAATATGCCTCATTGCTTGGATCATTGCAGAAATTCAAAGCATGTTTATATCAAAACTCCAAATATAAAACTTCATTCTGCAGAGCACAAACATGGAATTCGGTTAAAAGAGCTGAATTCAGTACACAAGTGTTTCAAAAATCTGCATCTCAATTCCGCCCAGATACTTTCAGAGGATATACATACAGGCAATTTTCAGCAAGCCAAGCAGAAGGCAAGAAATCACAGGCTACACTTCTGTATCTTCTTGCACTGGTAGTTGCAATGGTGGGTTCCACTTATGCTGCTGTTCCTCTGTATCGAAAATTCTGCCAAGCTACAGGATATGGTGGCACTGTTCAGAGACGAGAGGTAGGATA-TCTGTAGGATACCAGTCTGTGTGGCTTAACAT-------TTTTTCATGCTTATGCAAGGCACGTTGGAGATTGTAATGCT--ATAATTTATTAGTTTCATACTCAGAAAACTGCTTTTGGGAGAATTTACAGC---ATGGC-TTTCTTGCCTTCCTGAAGCA-TTGC-TATTTGTTGTGACAAGGTCTGAGTGTCTGCAGACTGTTGAGGAGAAAATTGCACGACATGCACAAGAAGGCACTAAAGCCTCACGGTATGTGACGATAGAT---------TTTTATTTGTTTTGCTAATGTAATTGATCTAATCTGCAAAGTGAATGAAAA------TGGAATGTACATATTTAGTTTTTATTTTTCGCTCTTC-AGTACATTCAATCTGATTCTGCACCATCATTTAGTAAT---------------------------------------------------------------------------------------------------------------------------------------------------------------
>PTA0
-------------------------------------------------------------------------------------------------------------------------------------------------------------------------------------------------------------------------------------------------------------------------------------------------------------------------------------------------------------------------------------------------------------------------------------------------------------------------------------------------------------------------------------------------------------ATCATGATATGAGATGATTTATTTGAATCTAAAAATAGTGTTTTTCTTCACTTCGTTTG--ATAGGTTATGGTTATTGTTTTATAGTTATCTTTATGC-ATCCTTACTTCCTTTCCTCATGAAGAATTGAAAGATGAATTGCTTTGGAACCAACTACGCAATGACACATGCATACTGAGCATTCTTTAGAGTATCATGTGTAAAGTAGTTTAGGAATACTGATACTTGGAACCTTGCTTTCAGCAACAGGAATTGCTTGGCGAGATTACAAACTATAAAACCTTATTTATATCATCAGCAAGGAGAGTTGGCTATCACCATTTCAATTTCTGCTTCAGAACCAAGTCAGCAATATGCCTCATTGCTTGGATCATTGCAGAAATTCAAAGCATGTTTGTATCAAAATTCCAAATATAAAACTTCATTCTGTAGAGCACAAACATGGAATTCGGTTAAAATAGCTGAATTCAGTACTCAAGTGTTTGAAAAGTCTGCATCTCAATTCCGCCCAGATACTTTCAGAGGCTATACATGCAGGCAATTTTCAGCAGGCCAAGCAGAAGGAAAAAAATCACAGGCTACGCTTTTGTATCTTCTTGCACTGGTAGTTGCAATGGTGGGTTCCACTTATGCTGCAGTTCCTCTGTATCGGAAATTCTGCCAAGCTACAGGATATGGTGGAACTGTTCAGAGACGAGAGGTAGGATAGCCTGTAGGATACCGTTCTGTCGGGCTTAACATTT----TTTTTTCATGTTTAAGCAAGGCATGTTGGAAATTGTAAAGTA--ATAATTTATTAGTTTCATACTCAGAAAACTTCTTTTGGGAGAAGCTACAGT---TTGGC-TTTCTTGTCTTCCTGA----------------------------------------------------------------------------------------------------------------------------------------------------------------------------------------------------------------------------------------------------------------------------------------------------------------------------------------------------------------------------------------------------------------------------
>RC54
-----------------------------------------------------------------------------------------------------------------------------------------------------------------------------------------------------------------------------------------------------------------------------------------------------------------------------------------------------------------------------------------------------------------------------------------------------------------------------------------------------------------------------------------------------------------------------------------------------------------------------GGTTATGGTTATTGTTTTATAGTTATCTTTATGC-ATCCTCACTTCCTTTCCACATGAAGAATTGAAAGATGAATTGCTCTTGAAGCATCCACACAATGACACATGCATACTGAGCATTCTTTAGAGTATCATGTGCAACGTAGTTGAGGAATACTAATGCTCAGATCCTTGCTCTCAGCAACAGGAATTGCTTGGTGAAATTACAAACTATGAAACCGTATGCATATCATCACCAAGGAGATTTGGCTATGGCCATTTCAATTTCTGTTTCAGAACCGAGTCGGCAATATACCTCATTGCTTGGATCATTGCAGAAATTCAAAGCATATTTAGATCAAAACTCCAAATATAAAACTTCATTCTGCAGAGCACAAACATGGAATTCGGTTAAAGTAGCTGAATTCAGTACACAAGTGTTTCAAAAATCTGCGTCTCAATTCCGCCCAGACACTTTCAGAGGATATACATACAGGCAATTTTCAGCAAGCCAAGCAGAAGGCAAGAAATCGCAGGCTACACTTCTGTATCTTCTTGCACTGGTAGTTGCTATGGTGGGCTCCACTTATGCTGCTGTTCCTCTGTATCGAAAATTCTGCCAAGCTACAGGATATGGTGGCACTGTTCAGAGACGAGAGGTAGGATA-TCTGTAGGATACCAGTCTGTGTGGCTTAACAT-------TTTTTCATGCTTATGCAAGGCACGTTGGAGATTGTAATGCT--ATAATTTATTAGTTTCATACTCAGAAAACTGCTTTTGGGAGAAGTTACAAC---ATGGC-TTTCTTGCCTTCCTGAAGCA-TTGC-TATTTGTTGTGACAAGGTCTGAGTGTCTGCAGACTGTTGAGGAGAAAATTGCACGACATGCACAAGAAGGCACTAAAACCTTACGGTATGTGACGATAGATTTGTCTTCATTTTATTTGTTTTGCTAATGTAATTGATCTAATCTGCAAAGTGAATGAAAA------TGAATTGTACATGTTTTGTTTTTAATTTTCTCTCTTC------------------------------------------------------------------------------------------------------------------------------------------------------------------------------------------------------
>RR55
-----------------------------------------------------------------------------------------------------------------------------------------------------------------------------------------------------------------------------------------------------------------------------------------------------------TGTTTCTGCACATTGCCTTGAAAATTTACTTAGTTCTCAT-----------------------------GTCTTTCAACTTTGCATGTTACCATAATTATTTTCTAAGCGACTCACATTTCAT-----------------------------------------------------------------------------------------------------------GTTCAAAGATGTATCATGATATGAGATGATTGGTTTGAATCTAAAAATGGTACTTTTCTTCATTTTGTTTG--ATAGGTTATGGTTATTGTTTTATAGTTATTTTTATGC-ATCCTCACTTCCTTTCCACATGAAGAATTGAAAGATGAATTGCTCTTGAAGCATCCACACAATGAAACATGCATACTGAGCATTCTTTAGAGTATCATGTGCAACGTAGTTGAGGAATACTAATGCTCAGATCCTTGCTCTCAGCAACAGGAATTGCTTGGTGAAATTACAAACTATGAAACCGTATGCATATCATCACCAAGGAGATTTGGCTATGGCCATTTCAATTTCTGTTTCAGAACCGAGTCGGCAATATACCTCATTGCTTGGATCATTGCAGAAATTCAAAGCATGTTTATATCAAAACTCCAAATATAAAACTTCATTCTGCAGGGCACAAACATGGAATTCTGTTAAAGGAGCTGAATTCAGTACACAAGTGTTTCAAAAATCTGCATCTCAATTCCGCCCAGACACTTTCAGAGGATATACATACAGGCAATTTTCAGCAAGCCAAGCAGAAGGCAAGAAATCGCAGGCTACACTTCTGTATCTTCTTGCACTGGTGGTTGCAATGGTGGGTTCCACTTATGCTGCTGTTCCTCTGTATCGAAAATTTTGCCAAGCTACAGGATATGGTGGCACTGTTCAGAGACGAGAGGTAGGATA-TCTGTAGGATGCCAGTCTGTGTGGGTTAACAT-------TTTTTCATGCTTATGCAAGGCACGTTGGAGATTGTAATGCT--ATAATTTATTAGTTTCATACTCAGAAAACTGCTTTTGGGAGAAGTTACAAC---ATGGC-TTT-----------------------------------------------------------------------------------------------------------------------------------------------------------------------------------------------------------------------------------------------------------------------------------------------------------------------------------------------------------------------------------------------------------------------------------------
>SA1
------------------------------------------------------------------------------------------------------------------------------------------------------------------------------------------------------------------------------------------------------------------------------------------------------------------------------------------------------------------------------------------CGTAGATGTTACCATAATGATTTCCTAAGGGTCCCACATTTCAT-----------------------------------------------------------------------------------------------------------ATTTAAAGATCTATCATGATATGATATGATTGATTTCAATTTAAAAATGGTGTATTTCTTCAGTTTGTTTG--ATAGGTTATGGTTATTGTTTCATAGTTATTTTTATGC-ATTCTCACTTCTTTTCTACAT---GAATTGAAAGATGAATTGCTCCTGAAGTGTCTACACAATGACACATGCATACTGAGCATTCTTTAGAGTGTCATGTGCAAAGTACTTGAGGAATACTGATATTCAGAACCTTGCTTTCAGTAACAGGAATTGCTTGGTGAGATTACAAACTATGAAACCCTATGCATATCATCAGCAAGGAGAGTTGGCTTCTACCATTTCAATTTCTGTTTCAGAACCAAGTCGGCAATATGCC------------TCATTGCAGAAATTCAAAGCATGTTTGTCTCAAAATTCCAAATATAAAACTTCATTTTGCAGAGCACAAACATGGAATTCGGTTAAAATAGCTGAATTCAGTACTCAAATATTTGAAAAGTCTGCATCTCAATTCTGCCCGTGTACTTTCAGAGGCTATACATGCAGGCAATTTTCAGCAAGCCAAGCAGAAGGAAAGAAATCACAGGCTATGCTTCTGTATCTTCTTGCACTGGTAGTTGCAATGGTGGGTTCCACTTATGCTGCAGTTCCTCTCTATCGAAAATTCTGCCAAGCTACAGGATATGGTGGCACTGTTCAGAGACGAGAGGTAGGATA-GCTGTAGGATAATATTCTGTGGGGCTTAACATT------TTTTTCGTGCTTTTGCAAGGCATGTTGGAGATTGTTAAGTT--ATAATTTATTAGTTTCATTCTC-------TGCTTTTGGGAGAAGATACAGC---ATGGT-TTTCTTGTCTTCCTGAAGCT-TTGC-CATTTGTTGTGACAAGGTCTGAGTGTCTGCAGACTGTTGAGGAGAAAATTGCTCGACATGCACAAGAAGGCACTAAAACCTCACGGTAAGTGACTATAGATTTGTCTTCATTTGATTTG-TTTACTAATGTAACTGATCTAGTGTGCAAAGTGAATGAAAA------TCAATTCTACATATTTTGTTTGCATTTTTCCATCTTAGAGTACATTCAATCTTATTCTGCTCCATCATTTTGTAATTTACAAATGTGTTGTTGTTTA-----------TTTTAGGTATTGTGCCAAAGAAAGTTATTTGAGATACA----AAAAAAAAAAGAAAAAATGTTCTGT------------------------------------------------------------
>SC0
----------------------------------------------------------------------------------------------------------------------------------------------------------------------------------------------------------------------------------------------------------------------------------------------------------------------------------------------------------------------------------------------------------------------------------------------------------------------------------------------------------------------------------------------------------------------------------------------------------------------------------------------------------------------------------------------------------------------------------GGTCTCACACTGCATATTCAAAGATGTGTCATGAT---------------------------------------------------------------------A----------------------------------------------------------------------------------------------------------------------------TGAGATGATTGATTTGAATCTAACAATTTTTGTTTTTCTTCATTTTGATAGGTTATGGTTATTGTTTTATAGTTATGTTTATGCATC-----------------TCAGTTCCACCCATATACTTTCAGAGGGTATACATACAGGCAATTTTTAGCAAGCAAAGCAGAAGGAAAGAAATCACAGGCTACACTTCTGTATCTTCTTGCATTGGTAGTTGCAATGGTGGGTTCCACTTATGTTGCAGTACCTCTGTATCAATTTTTTTACCAAGCTACAGGATATGGTGGCACTGTTCAGAGACGAGAGGTAGGATA-TCTGTAGGATACCAGTCTGTGGGGCTTAACATT------TTTTTCATGCTTATGCAAGTCATTTTAGAGATAGTTATCCT--ATAATTTGTTAGTTTCATACTCAGAAAACTGCTTTTGGGAAACGCTTTAGT---ATGGC-TTTCTTGCCTTCCTGAAGCA-TTGC-CATTTGTTGTGACAAGGTTTAAGTGTCTGCAGACT------------------CGACATGCACAAGAATGCACAAAAACCTTACGATATGTGATAATAGATTTTTCTTCAATTTATTTGTTTTATGAATGTAATTAATCTAATGTGCAAAGTGAATGAAAA------TGA----------------------------------------------------------------------------------------------------------------------------------------------------------------------------------------------------------------------------------------
>SE46
---------------------------------------------------------------------------------------------------------------------------------------------------------------------------------------------------------------------------------------------------------------------------------------------------------------------------------------------------------------------------------------------------------------------------------------------------------------------------------------------------------------------------------------------------------------------------------------------------------------------------------------------------------------------------------------------------------------------------------------------------------------------------------------------------------------------------------------------------------------------------------------------------------------------------------------------------TCTCAAAAATAAAAGAATATTTGTATGGAAGTTCTCCATATGAGAATTTATTGAACAAAGCACAACCCTGGAATCACTGTAAAATATGTGAATTTAGTACACAAAAGTCTGAACGGTCTGTACCTTTGTTCAG---GCAGAGTACAAGAGGACCTACTTTCCAGAAGCTTGCAGTTCACCAACCTGGGAGTGACAAATCACAGGCTACACTCTTGTATCTTGTTGCATTGGTAGTTGCGATGGTGGGGTCTACTTATGCAGCTGTTCCTCTGTATCGAAAGTTCTGCCAAGCTACAGGGTATGGTGGTACCGTTCAAAGGCGTGAGGTAAGTGG-ATTCAAAGTTTCAGAGTTTAGCATTTGCCGAGTT--------------------TGAGGGGTGTGGGGTATTTTGTATTT---------------------TTTTGG--------------------------------TTTTTTCGTGTCTTCCTGAAGCA-TTTT-CATTTTTTGTGACAAGACCC--GTCTCTGCAGACTGTTGAGGAGAAAATTGCTCGACATGCCCAAGAAGGCACTGACATATCAAGGTATGTA--GAGAGAACGGTTTGAAACTAGGACTTACTAATTCTTGACATTGGTACTCATCTCATGTCTCAAGCTGTTATGTTTGTATCATAAGAGAGTTATATAAAAGAAGGGCACT-------------------------------------------------------------------------------------------------------------------------------------------------------------------------------------------------------
>SG23
------------------------------------------------------------------------------------------------------------------------------------------------------------------------------------------------------------------------------------------------------------------------------------------------------------------------------------------------------------------------------------------------------------------------------------------------------------------------------------------------------------------------------------------------------------------------------------------------------------------------------------------------------------TCC-ATTACCCCTCCTTTAA-------------------------------------------------------------------------------------------------ATA---CTTATAATTATGATCGTTCTTGCAGGAATGAACATTATTTGATGAGATTACAGACAATGAAACTATACACATATCATCAGGCAGGAAAGCTTGCTCTGATCACTCCCACTCGTGTTCCTGAAGGAACTTGTCATTATCCTTTAATGCTTGGATCAGTTTTGAAATTTAAAAAGTCTCTGTATGAAAATTCCAATTATAATACTCCATTCAGGATGACACAACCTTGGAATTCATGTAAAGTAGCTGCATTTAGCACTCAAAGG---------------------------TCAGATACTGTTAAAGGGTCG------CAGAAGTTATCAGTAAGCCAAGCTGGGGGTGATAAATCACAAGCTATGCTCCTGTATCTTCTTGCACTGGTCGTGGCGATGGTGGGTTCCACTTATGCTGCAGTTCCTCTGTATCGGAAGTTTTGCCAAGCTACAGGATACGGTGGCACCATTCAGAGACGTGAGGTAAGATT-TAGCATATATACCAGTATGTAGGTTTAATGCATTTGTAATTTCTGCACTGCATGAATGTTGTACATGGCAAGTTGGATGCTTTAATTTTACTAGTTGAAGCTTTCACAAAATGATCTGGGGAGGGATTCTTGTTGAATGGA-TTTCTTGTCTTCCTGAAGTA-TGTT-CATTTGTTGTGACAAGGTCTGAGTCTCTGCAGACTGTTGAGGAAAAAATTGCTCGACATGCAGAAGGAGGCACCAAAACATCACGGTATGTG--GAGAGAGTTGTCTGGATTTCAGTTTTTTAGTCATTAGAAAGCTTTGATG-TTAGAGGCTTCTATTAATG--AAAAAGTTATATGTATTTCCTGTGTGTTTTCCTCACTTT---CAGCATGAAGCTGCTTTTGCTTTTTGAAATTTGCAAGTTCAG-TTTAAAAATTATTAAAATCTAATGCTGTCATTTCTTTTAGCAATT-----------------------------------------------------------------------------------------------------------
>SS22
---------------------------------------------------------------------------------------------------------------------------------------------------------------------------------------------------------------------------------------------------------------------------------------------------------------------------------------------------------------------------------------------------------------------------------------------------------------------------------------------------------------------------------------------------------------------------------------------------------------------------------TGTAACAAAGTATCGAATAT-TTTGAGCGT-ATTATGGCTAATCTAAAGACAATGGAATTATCTGGAAGAATTCAAAA-ATTGCTCTTGAAG----CAAAGTTGAACTGAGTGTTCCTTGTAGCATTGCATACAAAGTAAAT-GAAA---CTCATAATTATGATCCTTCTTGCAGGAATGAACATTATTTGATGAGATTACAGACAATGAAACTATACACATATCATCAGGCAGGAAAGTTTGCTCTGATCACTCCCACTCGTGTTCCTGAAGGAACTTGTCATTATCCTTTAATGCTTGGATCAGTTTTGAAATTCAAAAAGTCTCTGTATGAAAATTCCAATTATAAAACTTCATTCAGGATGACACAACCTTGGAATTCATATAAAGTAGCTGCATTTAGTACTCAAAGG---------------------------TCAGATACTATTAAAGGGTCG------CAGAAGTTATCAGCAGGCCAAGCTGGGGGTAAGAAATCACAAGCTATGCTCCTGTATCTTCTTGCACTGGTCGTGGCGATGGTGGGTTCCACTTATGCTGCAGTTCCTCTGTATCGGAAGTTTTGCCAAGCTACAGGATACGGTGGCACCATTCAGAGACGCGAGGTAAGATA-TAGCATATATACCAGTATCTAGGTTTAATGCATTTGTAATTTCTGCACTGCATGAATGTTGTACATGGAAAGTTGGATGTTTTAATTTTACTAGTGGCAGCTTTCACAAAATGATCTGGGGAGGGATTCTTGTTGAATGGA-TTTCTTGTCTTCCTGAAGTA-TGTT-CATTTGTTGTGACAAGGTCTGAGTCTCTGCAGACTGTTGAGGAAAAAATTGCTCGACATGCAGAAGGAGGCACCAAAACATCACGGTATGTG----GAGAGTTGTTTGGATTTCAGTTTTTTAGTCATTAGAAAGCTTTGATG-TTAGAGGCTTCTATTAATT--AAAAAGTTATATGTAATTCCTGTGTGTTTTCCTCACTTT---CAGCATGAAGATGCTTTTGCTTTGTGAAATTTGCAAGTTCAG-TTTAAAATCTAATGCTGTCATTTGTTTTTAGCAATTGCACTACAGAATACTATTAAAAAAAT--TGGAGTAAAACTGGAATTAATTTCTTATTAGACTTAATTGA-----------------------------------------------
>SV36
-------------------------------------------------------------------------------------------------------------------------------------------------------------------------------------------------------------------------------------------------------------------------------------------------------------------------------------------------------------------------------------------------------------------------------------------------------------------------------------------------------------------------------------------------------------------------------------------------------------------------------TTTACAGTATTATAGTGGATTTAAACATTGGA-ATTATTTGGATTAAAA-------------GTCAATTATAGAGAAATGATAAATGCTAAAAACATTTAAAGTTGAGCTTGGCATTCGTTACAGCATTGCTTGCAAAGCAGACAAAGAACTCATATACTGAAAACCTTTATTGCAGGAATGAAAATTATTTGTTGAGATTACAGACTGTGAGACCATATGCATATCATCAGGCAGGGAAGTTGGGTATGATCATTCCCGCTCGTGTCTCAGAACCAACTCAACAATATGCGTTAATACTTGGTCCTTTCTGGAAATTCAAAGACTGTTTGAATACCAGTTCCAAATATAAAACTTCATTAAGAAGAGAACAGCCATGGAACTCATTGAAAATAGCTGCATTTAGTACTCAAAGGATTGAAAAGACTGTATCTCAATCCAGCCCAGAGACTATCGGTGGGTCT------CCAAAGTTTTCAGCAGGCCATACTGGGGGTAAGAAGTCACAGGCTACGCTTCTGTATCTTCTTGCATTGGTAGTTGCAATGGTGGGTTCTACTTATGCTGCAGTGCCTCTATATCGGAAGTTCTGCCAAGCTACAGGATATGGTGGCACTGTTCAGAGGCGTGAGGTAAGATA-TTTCAAAGACACCACTATGTTGGCTTCATATTTGTATGTTTTGTGCATTGTATGGATGCTGAGCAAGGCATGTTGGAGCTTGTACTTTTATTAGTTACAGCATGGGAAAACTTTCCTGGGGAGTGATTATTGTTGGATAGATTTTTTTGTCTTCCTGAAGCA-TTTT-TATTTGTTGTGACAAGGTCTGAGTCTCTGCAGACTGTTGAGGAAAAAATTGCTCGACATGCACAAGAAGGCACCCAAACATCACGGTATGAG--GAGCAAATTGTTTGGATTTCAGTTTTTGCAGTATCAGGATTGATCTAAAAATAGAGGCTTCTATAAATGGCAAAAAGTTCTACATGTTTCATCCATGTTTCTCTCTCTTTC--AACATAGAGTCTGATTCTGCATTGCCAACTTTTTATGTTTAATATCTTGAACCTGATGCTCTTGTTTGTTTTGGGTATTGCACACTAATGAACATGATTTTTTTAATTGAAGCACAACAGGAAATGTTGTCCTACTAAACTATATTGTTTCTGAAGCTACTTAAATTTTGCATCTGGTGATGTGTTTATTATCAC
>TA17
--------------------------------------------------------------------------------------------------------------------------------------------------------------------------------------------------------------------------------------------------------------------------------------------------------------------------------------------------------------------------------------------------------------------------------------------------------------------------------------------------------------------------------------------------------------------------------------------------------------------------------------------ATTGAATATATTTGATGGC-ATTACTGTTGATCTAAAAAGAATGAAATTGTTTGGAAGAATATAAAATTTTAATATTGAAGCATTTAAAGCTGAATTGAGCA---------------GGTCCAAAATAGAGTAAGA---CTCATTATTAT-ATCCCTCTTGCAGGAATGAACATTGTTTGATGAGATTACAGACAATCAAACTGTACACATATCATCAGACAGGAAAGTTTGCTATGATCACTCCCACTCGTGTTCTTGGAGGAACTTGTCAGTATCCTTTACTGCTTGGATCAGTTTTGAAATACAAAGAGTTTCTGTATGAAACCTCCAATTATAAAACTTCATTCAGGATGACACAGCCTTGGAATTCGTGTAAAGTGGCTCCATTTAGTACTCAAAGG---------------------------TCAGATTCTATTAAAGAGTCT------CAGAAGTTATCAGCAGGCCAAGCTGGTGGTAAAAAATCACAAGCTACACTCTTGTATCTTCTTGCACTGGTGGTGGCAATGGTGGGTTCCACTTATGCTGCAGTTCCTCTCTATCGGAAGTTTTGCCAAGCTACAGGATATGGTGGCACTGTCCAGAGGCGTGAGGTAAGTTTTTAGCATATATATGAGTTTGTACATATCATGCATTTGTAATTTCTGCACTGCATGAAT--------------GTTGGATCTTCTAATTTTACTAGTTGCAGCTTTGGCAAAACGAATTGGGGAAGGATTTTTGTTGAAAGGA-TTTCTTGTCTTCCTGAAGAA-TGTT-CATTTTTTGTGACAAGGTCTGAGTCTCTGCAGACTGTTGAGGAAAAAATTGCGCGGCATGCAGGAGGAGGGACCAAGACATCACGGTATGTGGAGAGAGAGTTGTTTGGATTTCACTTTTTTTGTCATTAGAAAGCTTTGATG-ATAGAGGCTTCTATTCATG---AAAAGTTTTACATGTTTCCTGTGTGCATG---------------------------------------------------------------------------------------------------------------------------------------------------------------------------------------------------------------
>TB39
--------------------------------------------------------------------------------------------------------------------------------------------------------------------------------------------------------------------------------------------------------------------------------------------------------------------------------------------------------------------------------------------------------------------------------------------------------------------------------------------------------------------------------------------------------------------------------------------------------------------------------------------------TTTAAATATTGGA-ATTATTTGGTTGAGCA-------------------------GAAAGCTGTTACTCTTGAAGCATTTAAGCTTGAACTGACCATTCATTACAGCATTGCACATGAAATAGATGAGGA---CTCATATTTAGAACCTTTTTTGCAGGAATGATAATTGTATGACGAAGTTACAGACATTGAAACCATACACACATCGTCATGCAGGAGAGTTGGCTGTGATCACTCACACTTGTGTTCCAGAGCCAACTTGTCAATATGCCTTAATGCTTGGATCAGTTTTGAAATTCAAAGAGTGTTTGTATGAAAGTTCCAATTATAAAACTTCATTCAGCACAAGACAACCTTGGAATTCATTTAAAGTAGCTGCATTTAGTACTCAAAGT--------------------------------------------------------------------------------------------------------------------------------------------------------TTTGAGAAGTCTGTATCTCAATTCAAATCAGATCCTATGAAAGGGTCTCAGAAGTTATCAG---------------------------------------------------------------------------------------------------------------------------------------------------------------------------------------------------------------------------------------------------------------------------------------------------------------------------------------------------------------------------------------------------------------------------------------------------------------------------------------------------------------------------------------------------------------------------------------------------------
>TC31
GTTGTTGATTTTTTTTTCTTTCCGAATCACAATTTACTTAAGATCATGATACTCGAGATCTTGTTCTGTGAGGAAGCATCCTTGAAATTTAATCCTAGCTTGCATCTTGTTTTAGATTGTTTTGTTATATCATAGGATTTGAAATAGGAATACATTAACTATTCCTTCGGATATAAAACAATGACCTCAATAAGATAGAATATCCGGAGGTTTGGTACTTTTTTGTAATTCTCACTTTATACTTCTTGATGGTTGGAGTGCAGGATTTCACCCGGAGAAAACAATGGCTTGCTTAAGCAGGCATAAGCAGGCTACTTCTGTACTTTGGGGAATGGCTAAAAGCTGCAGCAACCTTCGGCTATTCAAGAATCTCCTTGAACTGCAAGTAAGGTAAGTGTTTCTACATTTAACTTTGATTATCTTCATAATCCTTATCAGTGAAAGCATCTGGTACATCCTGTGGGAATTCTTCATTTTAACAAACTATTTTTTGGCAATTAGGTTAGAATTCAACCTTTAGAGTTTAAATCCGGACTGTTTTCTGCCTTGTAGATAGTATTGTGTGGAAAGAAAGAAAGGAATGATGTTAAAATTATAAACACGGATGATGATGATGGTATCATGGAGGACTCAGACAATGGAAATTATAGATTTTGAACTGAATAACAAAATAAATATGGCCTTTTAGAGCA-TTGAAACATTTTAAGGTTACCATGCTGACATTTTTTAAATGTATA-TGAGAAGAAGCCGCTGAATGCTTACGTTCAAAGATTTCTTTGCAGGAACGAGAATTCTTTGTTGAAATTGCAAACCACGAAGCCATACACATATCATCAGGCAGGAGAGTTTGCTATGACCATGCCCATGAACACTTCAGGACAGGCTCAACAATCAATTTTAGTGCTTGGATCAGTCCAGAAGTTGAGAGAAAGTTTGTATGGAAGTTCTAAATATAGGAATTTATTCAACAGACCACATCCTTGGAATTCATGTAAAATAGCTGAATTCAGTACTCACAAGTTTGGAAAATCTGTATCTCAAGTTAATCGACAGACTATTGGAGGGTCTGTTTCCCAGAAGTTTTCAACAGGCCAAGCTGCCAGTGACAAATCGCAGGCCACACTTTTGTATCTTCTTGCACTGGTAGTTGCGATGGTGGGTTCTTCCTATGCAGCAGTTCCTCTTTATCGGAAGTTCTGCCAGGCTACAGGATATGGTGGCACTGTTCAAAGGCGCGAGGTGTGATA-TCTCAAAGCTATTCAATCTGTAGTTTTGATAGAATTATAATTTATATATGCATATGTGCTGAACAAGGCATGTTGGAGATGGGAAGTCTA-TATTGACAGCTTTGGC-TGCCATTTTTGGGGTAGTGGTTATTTTGCACACCTTTCTTGTTTTCCTGAAGCATTTTACTTTTTTTTGTGACAAGGTTTGAGTCTCTGCAGACTGTTGAGGAGAAAATTGCTCGGCATGCACAAGAAGGCACCAAAACATCACGGTATATATCGAGAGATTGCTCTACATTTTATGTTTCTGAATACTAGAGATGTAGACCACTTTTTAACTTATACTCCAATAATAGAGGCTTCTATAAATGGAAATAAATTGTTCCTGTATTG-AAATTTGGTTCTGAATCTCTGATGTTGTAAAGCTAGTATATTTTGTTATAGCCTGGCATGG---TTTCTTTTATGTATTATATTAAAGCACAGGATTCCT-----------------------------------------------------------------------------------------------
>TN1
---------------------------------------------------------------------------------------------------------------------------------------------------------------------------------------------------------------------------------------------------------------------------------------------------------------------------------------------------------------------------------------------------------------------------------------------------------------------------------------------------------------------------------------------------------------------------------------------CCCATTCGCCCTGCTTTTGACGTTTTG--TATTTTTAGCAACAAAGAATTGAATATGTTTGATGAT-ATTATGATGGATTTAA-------------------------ACATTGAAATTATTTGGAAAAATAGAAAGATGAACTAAGCATTCCTTAAGGAATTGCATACAAAGAAGATGAAGA---CTCATATTTAGAACCTTTCTTGCAGGAATGAAAATTGTTTGATGAGATTACAGACTATGAAACCATATGCATATCATCAGGCAGGAGAGTTGGCTATGATCACTCCCATTTGTGTTCCAGAACCAACTTGTCAATATGCCTTAATGCTTAGATCAGTTTGGAAATTCCAAGAGTGTTCTGATGAAAGTTCCAATTATAAAACTTCATCCTGCAGAGCACATCCTTGGAATTCATTTAAAGTAGCTGCATTTAGCAGTCAAAGGTTTGAGAATTCTGTATCTCAATTCAAGTCAGATACTATGAGAGGTTCA------CAGAAGTTATCAGCAAGCCGAGCTGGGGGTAGGAAATCACAGGCTACACTTCTGTATCTTCTTGCACTGGTAGTCGCAATGGTTGGTTCCACTTATGCTGCAGTTCCTCTGTATCGGAAGTTCTGTCAAGCTACAGGATATGGTGGCACTGTTCAGAGGCGCGAGGTAAGATA-TATCAAAGATACCAATATGTAGGCTTCATACGATGGCATTTTGTGCACTGCATGAATGTTATACAAGGAATGTTGGAGCTTCTAATAATATTAGTTGCTGCTTTGAAATCTAATTTGGGGAGGGATTATTGGTTGAATGGC-TTTCTTGTCTTCCTGAAGCA-TTTT-CATTTGTTGTGACAAGGTCTGAGTCTCTGCAGACTGTTGAGGAAAAAATTGCTCGACATGCAGAAGGAGGCACCAAAACATCTCGGTATGTG--GAGAGAGTTGTTTGAATTTTAGTTTTTTCGGTATTAGAAATCTTTGATT-AAATAGGCTTTTATTAATGAAAATAAATTGTACATACTTCACCTATGATTATCTCACTTTTGCTAAGTTGCTGGAAACGTTCCCTACATATCCCCTTAGAAACGCTTCCAAGGCAAAGCAGAGAACAAAATGCCAAGGAATTGTAGTGGAAGTGCTGGAAAATTCTGCATTCTTGTCAGAAACGTCCTGGAAAGCATTTCCAGCAGGTTTCCAGGTGTTTCGAACAGGTTTCTGGGCGTTTTCGGCAC----------
>TO14
--------------------------------------------------------------------------------------------------------------------------------------------------------------------------------------------------------------------------------------------------------------------------------------------------------------------------------------------------------------------------------------------------------------------------------------------------------------------------------------------------------------------------------------------------------------------------------------------------------------------------------------------------------------------------------------------------GAAGAATATAAAA-TTTACTCTTGAAGCATTTAAAGCTGAATTGAGCGTTCTTTATAGCATTGCGTACAAAGTAGATGAAGA---CTCATAATTATGGTCCCTCTTGCAGGAGTGAACATTATTTGATGAGATTACAGACAATGAAACTGTACACATATCATCCGACAGGAAAGTTTGCTACGATCACTCCCAGTCGTGTTCTTGAAGGAACTTGTCAGTATCCTTTAATGCTTGGATCAGTTTTAAAATACAAAGAGTCTCTGTATGAAGCCTCCAATTATAAAACTTCATTCAGGATGACACAACCTTGGAATTCTTGTAAAGTGGCTGCATTTAGTACTCAAAGG---------------------------TCAGATACTATTAAAGGATCT------CAGAAGTTATCAGCAGGCCAAGCTGGCGCTAATAAATCACAAGCTACACTCCTGTATCTTCTTGCACTAGTTGTGGCAATGGTGGGTTCCACTTATGCTGCAGTTCCTCTGTATCGGAAGTTTTGCCAAGCTACAGGATATGGTGGCACAGTCCAGAGGCGTGAGGTAAGGTT-TAGCATATATACAAGTTTGTA-GTATCATGCATTTGTAATTTCTGCACTGCATGAATGTTGTACATGGCAAGTTGGATCTTCTAACTTTACTAGTTGCAACTTTGGAAAAATCAATTGGGGGAGGATTCTTGTTGAAAGGA-TTTCTTGTCTTCCTGAAGTA-TGTT-TATTTGTTGTGACAAGGTCTGAGTCTCTGCAGACTGTTGAGGAAAAAATTGCGCGGCATGCGGAAGGAGGCACCAAAACATCACGGTATGTGGAGAGAGAGTTGTTTGGATTTCACTTTTTCTGTCATTAGAAAGATTTGATG-ATAGAGGTATAAATGA-------AAAATTCTACATGTTTCCTGTGTGTTTACCTCACTTT---CAGCATGAAGCTGCTTTTGCTTTGTGAAA-TTGCAAGTTCAGCTCAAAAAATTAATTCTGTCATTTCTTTTTAGGTATTGCACTA--------------------------------------------------------------------------------------------------------------
>TPL03
--------------------------------------------------------------------------------------------------------------------------------------------------------------------------------------------------------------------------------------------------------------------------------------------------------------------------------------------------------------------------------------------------------------------------------------------------------------------------------------------------------------------------------------------------------------------------------------------------------------------------------------------------------------------------------------------------------------------------------------------------------------------------------------------------------------------------------------------------------------------------------------------------ATTTCTGTTTCAGAACCGAGTCGGCAATATGCCTCATTGCTTGGATCATTGCAGAAATTCAAAGCATGTTTGTATCAAAATTCCAAATATACAACTTCATTCTGCAGAGCACAAACATGGAATTCGGTTAAAATAGCTGAATTCAGTACACAAGTGTTTGAAAAGTCTGCATCTCAATTCCGCCCAGATACTTTCAGAGGATATACATACAGGCAATTTTCAGCAAGCCAAGCAGAAGGGAAGAAATCGCAGGCTACACTTCTGTATCTTCTTGCACTGGTAGTTGCAATGGTGGGTTCCACTTATGCTGCCGTTCCTCTGTATCGAAAATTCTGCCAAGCTACAGGATATGGTGGCACTGTTCAGAGACGAGAGGTAGGATA-TCTGTAGGATACCAGTCTGTGGGGCATAACAT----------------------------------------------------------------------------------------------------------------------------------------------------------------------------------------------------------------------------------------------------------------------------------------------------------------------------------------------------------------------------------------------------------------------------------------------------------------------------------------------------------------------------------------------------------
>WN5
--------------------------------------------------------------------------------------------------------------------------------------------------------------------------------------------------------------------------------------------------------------------------------------------------------------------------------------------------------------------------------------------------------------------------------------------------------------------------------------------------------------------------------------------------------------------------------------AGTTCATGTTCAACATGTTTAGAACATTATCATCATCATCATCCTTATCGTTGTTTTGTAGGTATGTTTATGC-ATCCCCTCTCTTCCCTTAACCCTGAAGAATGAATATAAAG-ACGACAAAACTCGTAAAGCATCCAGACATACATTCTGAACATTCTTTATAATATTGCATGCAATGCAATTGAAGAATTCTCATAAAAAGAACTTTGCTTGCAGAGACAAGAATTGCTTGCTGAGATTATCTACTATGAAACCATATACATGTAATGAGGAACGAGAGTTTGCTATGACCATTCCAATTTCTGTTTTTGAACCAACTCGCCAATATGCTGCAATGCTTGGACCAGTCCAGAATTTCAAAGACTGTTTGCATCAAAACTCTAAGTATGGAACTTCATTCATCAGAGGGCAGTCTTGGAATTCTTTTAAAATAGCTGAATTTGGTACTCGAAGGTTTGGGAAGCCTGCATCTCATTTCAGTACAGATCCTTTTAGATGGTCTACTTGTCGGAAGTTTTCAGCAGCACAAGTGGGGGGAAAGAAATCACAGGCTACACTTCTGTATCTTCTTGCACTGGTAGTTGCAATGGTGGGTTCCACTTATGCTGCAGTTCCTCTGTATCGGAAGTTCTGCCAAGCTACAGGATATGGTGGCACCATTCAGAGACGTGAGGTAAAATA-TGTGCAAGATAACAAACTGTAGAGCTTCCACCAT----TTTTTTCATACACATGGATGCCAAAGAAGGCATTATGGAGGTTTGTAATTTATTACTTGCATTTTTGGCAAAATTTGCTGGGCAGGAGTTATAGT---ATAGC-TTTCTTGTCTTCCTGAATCA-TTTC-TATTTGTTGTGACAAGGTCTGAGTGTCTGCAGACTGTTGAGGAGAAAATTGCTCGACATGCGCACGAAGGCACCAAAACATCACGGTATGTGACAAGAAAGTTGTTTGTGTTTCGTTTCTTTCAATGCTGGAAATGATCTAA-------------------------ATG----------------------------------------------------------------------------------------------------------------------------------------------------------------------------------------------------------------------------------------
>WS10
------------------------------------------------------------------------------------------------------------------------------------------------------------------------------------------------------------------------------------------------------------------------------------------------------------------------------------------------------------------------------------------------------------------------------------------------------------------------------------------------------------------------------------------------------------------------------------------------------------------------------------------------------------------------------------------------------------------------------------------------------------------------------------------------------------------------------TGATGCGATTTCAGACAATGAAACCGTACACATATCATCAGACAGCAAAGTTTTCTATGTTCACTCCCACTCGTGTTACTGAAGGAGCTTGTCAGCATCATTTAATGCTTGGATCGGCTTTGAAATTCAAAGAGTCTCTGTATGAAAATTGCAATTATTTCACTCTATTGAGGATGACACAACCTTGGAATTCATGTAAAGTGGCTGCATATAGCACTCAAAGG---------------------------TCAGATACTTTTAAAGGGTCT------CAGAAGTTATCAGCAGGCCAAGCTGGTGGTGATAAATCACAAGCTACACTCCTGTATCTTCTTACACTGGTTGTGGCAATGGTGGGTTCCACTTACGCTGCAGTTCCTTTGTATCGGAAGTTTTGCCAAGCGACTGGATATGGTGGCACTGTCCAGAGGCGTGAGGTAAGATT-TAGCATATATGCGAATATGTATGTATCATGCATTTGTAATTTCTGCACTGCATGAATGTTGTACTTGGCAAGTTGGATCATG-AATTTTA-------CAACTTTGGCAAAATGAATTGGGGAAGAATTCTTGTTGAATAGA-TTTCTTGTCTTCCTGAAGTA-TGTC-CATTTGTTGTGACAAGGTCTGAGTCTCTGCAGACTGTTGAGGAAAAAATTGCGCGGCATGTGGAAGGAGGGACCAAGACATCACGGTATGTG--GAGAGAGTTGTTTGGA------TTTTTCTGTCACTTGAAAGCTTTGATGAGACACAGCTTCTATTAATT--AAAAAATTATACATGTCCCCTGTGTGTTTATCTCA-TTT---CAGTATGAAGTTGCTTTTGCTTTGTGAAATTTGCAAGTTCAGTTTTAAAAATCCATGCCATTATTTATTTTT---------------------------------------------------------------------------------------------------------------------------
>WW11
----------------------------------------------------------------------------------------------------------------------------------------------------------------------------------------------------------------------------------------------------------------------------------------------------------------------------------------------------------------------------------------------------------------------------------------------------------------------------------------------------------------------------------------------------------------------------------------------------------------------------------------------------------------TTACTCTTAACTCTTA-------------------------------------------------TAAAGCTGAATTTAGTATTCCTTAAAGCATTGTGTCCAAAGTAGATGGAGA---CTCGTAATTATGATCATTCTTGCAGGGATGAATTTTTTTTGATGCGATTTCAGACAATGAAACCGTACACATATCATCAGACAGCAAAGTTTTCTATGTTCACTCCCACTCGTGTTACTGAAGGAGCTTGTCAGCATCATTTAATGCTTGGATCGGCTTTGAAATTCAAAGAGTCTCTGTATGAAAATTGCAATTATTTCACTCTATTGAGGATGACACAACCTTGGAATTCATGTAAAGTGGCTGCATATAGCACTCAAAGG---------------------------TCAGATACTTTTAAAGGGTCT------CAGAAGTTATCAGCAGGCCAAGCTGGTGGTGATAAATCACAAGCTACACTCCTGTATCTTCTTACACTGGTTGTGGCAATGGTGGGTTCCACTTACGCTGCAGTTCCTTTGTATCGGAAGTTTTGCCAAGCGACTGGATATGGTGGCACTGTCCAGAGGCGTGAGGTAAGATT-TAGCATATATGCGAATATGTATGTATCATGCATTTGTAATTTCTGCACTGCATGAATGTTGTACTTGGCAAGTTGGATCATG-AATTTTA-------CAACTTTGGCAAAATGAATTGGGGAAGAATTCTTGTTGAATAGA-TTTCTTGTCTTCCTGAAGTA-TGTC-CATTTGTTGTGACAAGGTCTGAGTCTCTGCAGACTGTTGAGGAAAAAATTGCGCGGCATGTGGAAGGAGGGACCAAGACATCACGGTATGTG--GAGAGAGTTGTTTGGA------TTTTTCTGTCACTTGAAAGCTTTGATG-------------------------AC----------------------------------------------------------------------------------------------------------------------------------------------------------------------------------------------------------------------------------------
