# Supplementary material for: Development of a Target Enrichment Probe Set for Conifer (REMcon)
Source: Biology (Basel). 2024 May 22;13(6):361. doi: 10.3390/biology13060361 (PMC11200496; doi:10.3390/biology13060361)
Supplement: Supplementary file 1 [file biology-13-00361-s001.zip › biology-2960267-supplementary/Sup data/secapr_alignments_paralogs/98.fasta]

>AA60
ATGGAGGAAGAAGAGGATGTAGTGGCTGCAGTAGAACAAGTCTTCAAAGAATGGACACACAATTTCACTGAAGCTGTACGCCACGTTCAACTGATCAACCTGCGGCACCACCCTAAGCCAACAATCTACCCAGACTGAATGCAGCTGCGCAGGATTGTTTATCCACCCTGCGATCGGCACAATTAAGGTTGGATCTTCTTGCTCAACAGCAGCCTACCGAGCACCA-------------------------------------------------------------------
>AF1
ATGCAGGAAGAAGAGGATGTAGTGGCGGCGGTGGAGCAGGTGTTCAAGGACTGGGCTCACAATTTCAGCGAAGCCTCTCGCTATATTGAGGTCATCAAGTTGTGGGTCCACATCATGCCAACAATCTTCCCAGATTAAATGCAAATGTGCAGGATTGCCTCTCAGCATTGAGATCTGCGCAATTCCGCCTCGATCTCCTTGCGGAACAACAGCCCACTCATCACCAGATCGAATCCTGCCAACATACGCTTCAAGTATGGAAGGAACAGTACCAGAGGTGACCAATTCATTAC
>AG2
ATGCAGGAAGAAGAGGATGTAGTGGCGGCGGTGGAGCAGGTGTTCAAGGACTGGGCTCACAATTTCAGCGAAGCCTCTCGCTATATTGAGGTCATCAAGTTGTGGGTCCACATCATGCCAACAATCTTCCCAGATTAAATGCAAATGTGCAGGATTGCCTCTCAGCATTGAGATCTGCGCAATTCCGCCTCGATCTCCTTGCGGAACAACAGCCCACTCATCACCAGATCGAATCCTGCCAACATACGCTTCAAGTATGGAAGGAACAGTACCAGAGGTGACCAATTCATTAC
>AH26
ATGGCGGAGGAAGAGGACGTGGTACCTGCGGCAGAGCAAGTAATGAAAGAATGGACCGAAGCCTTCGACGAAGGCTGTTGACGCATTGAACCAATCGTCCTGCGGCATACCAGCAGGCCAGCAATCTTCCCAGGCTGAATGCCACGGTGCAGGACTGCCTTGTTAAAATGCGATCCGCGAAGTTACGCTTGGACCTCCTCACACAACAACAACCCACAGATGAGCAGATTGAATTGTAATGGAGGCGGCTGGTGCATAAGACATGGCTGGCTTGAATTTCCTGCATACGATAA
>AME1
----------------------------------------------------------------------------------------------------------------------------TCTTCCCAGGCTTAACGCAACCGCGCAAGACTGCCTGTCTGCACTGCGATCCGCGCAATATCGCCTTGACCTCCTCGCCCAACAACAGCCCACGGATCACCAGATCGAATCTTGTCAACATACCTTGCAAACATGGAAGGAACAGTATCAGAGGTTCGTAATCCTTGAA
>AP25
ATGGCGGAGGAAGAGGACGTGGTACCTGCTGCAGAGCAAGTAATGAAAGAATGGACCGAAGCCTTCGACGAAGGCTATCGGCGCGTTGAACCAATCGTCCTGCGGCATACCAGCAGGCCAGCAATCTTCCCAAGCTGAATGCCACGGTGCAAGACTGCCTTGCTAAAATGCGATCCGCGAAGTTACGCTTGGACCTCCTCGCACAACAACAACCCACAGATGAGCAGATTGAATCGTAATGGAGGCGGCTGGTGTATAAGACGTGGCTGGCTTGAATTTCCTGCATACGATAA
>AS57
ATGGAGGAAGAAGAAGATGTGGTAGCTGCAGTAGAACAAGTCTTGAAAGAATGGACACACGATTTCACAGAAGCTGTTCGCCACGTACAACTGATTGAATTGCGGCACTACCGTAAGCCAACAATCTGCCCAGGCTCAATGCAACCGCGCAGGATTGTTTATCTGCACTGCGATCAGCACAATTGAGGTTGGATATTCTTGCACAACAGCAGCCCACCGATCACCAGATCGATTCCTGCCAAAATACTCTGCAAGCGTGGAAGGATGAGTATCAGAGGTAGAC----------
>ASA51
ATGGAGGAAGAAGAGGATGTAGAAGCGGCGGTGGAGCAAGCCTTCAAGGACTGGTCTCACAATTTCAGCGAAGCCTCTCGCCATATTGAGCTTATCAAATTGTGGAACTACATCATGCCAACAATCTTCCCAGATTGAATGCAAGTGTGCAGGACTGCCTCTCGGCATTGAGATCTGCACAATTCCGCCTCGATCTCCTTGCGCAACAGCAGCCCACTCATCACCAGATCGAATCCTGCCAACATACACTTCAAATATGGAAAGAGCAGTACAGGAGGTGACCAATTAATTAT
>CB35
ATGGCGGAAGAGGAGGACGTGGTAGCTGCTGCGGAGCAAGTAATAAAAGAATGGACCGAAGCTTATGACGAAGGCTGCCAGCGCGTTCAATCAATCGAGCTGCGGCATCACAGTAGGCAAACAATCTTCCGAGACTCAATGCCACTGTGCAGGACTGCCTTGCTAAAATGCGATCAGCGAAGTTCCGCCTGGACCTCCTCGCACAGCAACAGCCCACAGACAAGCAGATTGAAGCCTGCCAGGCCACATTGGAGCAATGGAACAATCAGCACAAGACGTGGGTATTCTATTAT
>CD18
ATGGAGGACGAAGAAGATGTGGTGGCTGCAGTAGAACAAGTCTTGAAAGAATGGACACACAATTTTACAGAAGCTGTTCACCAGGCGCAACTGATCGACCTGCGGCATTACCGTAAGCCAACAATCTGCCCAGACTCAATGCAGCCGCGCAGGATTGTTTATCCGCACTGAGATCAGCACAATTGAGGTTGGATCTTCTTGCCCAACAGCAGCCCACCGATCACCAGATCGATTCCTGCCAAAATACTCTGCAAGCTTGGAAGGATGAGTATCAGAGGTAGGCCATTCTTATT
>CDE34
ATGGCGGAAGAGGAGGACGTGGTAGCTGCTGCGGAGCAAGTAATAAAAGAATGGACCGAAGCTTATGACGAAGGCTGCCGGCGCGTTCAATCAATCGAGCTGCGGCATCACAGTAGGCAAACAATCTTCCGAGACTCAATGCCACTGTGCAGGACTGCCTTGCTAAAATGCGATCAGCGAAGTTCCGCCTGGACCTCCTCGCACAGCAACAGCCCACAGACAAGCAGATTGAAGCCTGCCAGGCCACATTGGAGCAATGGAACAATCAGCACAAGACGTGGGTATTCTATTAT
>CF38
ATGGAGGAAGAAGAAGATGTGGTAGCAGCCGTAGAAGAAGTGTTCAAAGAATGGACACACCATTTCACAGAAGCCACAAACCATGTACGACTAATCAACCTGTGGCACTACTGTAGGCCAACAATCTCCCCAGACTAAATGCAACTGCACAAGATTGTTTATCCGCACTGCGATCTGCACAATTGAGGTTGGATCTACTTGCCCAACAACAGCCCACAGATCACCAGATCGAATCCTGCCAAAATACGCTACAAGCATGGAAGGACGAGTATCAGGGGTAGGCAATTGTTTTA
>CH19
ATGGAGGAAGAAGAGGATGTGGTAGCTGCAGTCGAACAAGTCTTGAAAGAATGGACACACAATTTCACAGAAGCTGTTCGCCACGTCCAACTGATCGACCTGCGGTACTACCGTAAGCCAACAATCTGCCCAGACTCAATGCAGCCGCGCAGGATTGTTTATCCGCACTGAGATCAGCACAATTGAGGTTGGATCTTCTTGCCCAACAGCAGCCCACCGATCACCAGATCGATTCCTGCCAAAATACTCTGCAAGCTTGGAAGGATGAGTATCAGAGGTAGGCTATTCTTATT
>CHA37
ATGGAGGAAGAAGAAGATGTGGTAGCAGCCGTAGAAGAAGTGTTCAAAGAATGGACACACCATTTCACAGAAGCCACAAACCATGTACGACTAATCAACCTGTGGCACTACTGTAGGCCAACAATCTCCCCAGACTAAATGCAACTGCACAAGATTGTTTATCCGCACTGCGATCTGCACAATTGAGGTTGGATCTACTTGCCCAACAACAGCCCACAGATCACCAGATCGAATCCTGCCAAAATACGCTACAAGCATGGAAGGACGAGTATCAGGGGTAGGCAATTGTTTTT
>CJ24
ATGGATGAAGAAGAGGATGTGGTAGCTGCAGTGGAACAAGTCTTGAAAGAACGGGCACACAATTTCACAGAAGTTGTTCGCCATGTGCAACTGATCGACCTGCGGCACTACCATAAGCCAACAATCTGCCCAGACTCAATGCAGCTGCGCAGGATTGTTTATCTGCACTCCGATCAGCACAATTGAGGTTGGATCTTCTTGCCCAACAGCAGCCCACAGATCACCAGATTGATTCCTGCCAAAATACTCTACAAGCGTGGAAGGACGAGTATCAGAGGTAGGCAATTTTTATT
>CK7
ATGGAGGAAGAAGAGGATGTGGTAGCTGCAGTAGAACAAGTCTTGAAAGAATGGACACACAATTTCAAAGAAGCTGTTCGCCACGTACAACTGATCGGCCTGCGGCACTACCGTAAGCCAACAATCTGCCCAGACTCAATGCGACCGTGCAGGATTGTTTATCCGCACTACGATCAGCACAATTGAGGTTGGATCTTCTTGCCCAACAGCAGCCCACTGATCACCAGATCGATTCCTGCCAAAATACGCTGCAAGCATGGAAGGATGAGTATCAGAGGTAGGCCATTCTTATT
>CL6
ATGGAGGAAGAAGAGGATGTGGTAGCTGCAGTAGAACAAGTCTTGAAAGAATGGACACACAATTTCAAAGAAGCTGTTCGCCACGTACAACTGATCGGCCTGCGGCACTACCGTAAGCCAACAATCTGCCCAGACTCAATGCGACCGTGCAGGATTGTTTATCCGCACTACGATCAGCACAATTGAGGTTGGATCTTCTTGCCCAACAGCAGCCCACTGATCACCAGATCGATTCCTGCCAAAATACGCTGCAAGCATGGAAGGATGAGTATCAGAGGTAGGCCATTCTTATT
>CM9
ATGGAGGAAGAAGAGGATGTAGTGGCTGCAGTAGAACAAGTCTTCAAAGAATGGACACACAATTTCACTGAAGCTGTACGCCATGTTGAACTGATCGACCTGCGGCACCACCCTAAGCCAACAATCTACCTAGACTGAATGCAGCTGCGCAGGATTGTTTATCCGCACTGCGATCGGCACAATTGAGGTTGGATCTTCTTGCTCAACAGCAGCCTACCGAGCACCAGATCGATTCCTGTCAACATACTCTGCAAGCCTGGAAGGATGAGTATCAGAGGTAGGACGTTTTTTTT
>CP16
ATGGAGGAAGAAGAGGATGTGGTGGCTGCAGTCGAACAAATCTTGAAAGAATGGACACACAATTTCACAGAAGTTGTTCGCCACGTCCAACTGATCGACCTGCGGCACTACCGTAAGCCAACAATCTGCCCAGACTCAATGCAGCCGCGCAGGATTGTTTATCCGCACTGCGATCAGCACAATTGAGGTTGGATCTTCTTGCCCAACAGCAGCCCACCGATCACCAGATCGATTCCTGCCAAAATACTCTGCAAGCTTGGAAGGATGAGTATCAGAGGTAGGCCATTCTTATT
>CP161
ATGGAGGAAGAGGAAGATGTGGTGGTTGCAGTAGAACAAGTTTTGAAAGAATGGACACACAATTTCACATAAGTTGTTCGCCACGTGCAATTGATCTACCTGTGGCTCTATCGTAAGCCAACAATCTGCCCAGACTCAATGTGGCCACGTAGGATTGTTTATACGCACTACGATCGGCTCAATTGAGGTTGGATTTTCTTGCCCAACATCAGCCAAACGATCACCATATCGATTCCTGCCAAAATACTCTGAAAGCCTGGAAGGATGAGTATCAGAGGTAGGCCATTCTTATT
>CT15
ATGGAGGAAGAAGAGGATGTGGTGGCTGCAGTCGAACAAATCTTGAAAGAATGGACACACAATTTCACAGAAGTTGTTCGCCACGTCCAACTGATCGACCTGCGGCACTACCGTAAGCCAACAATCTGCCCAGACTCAATGCAGCCGCGCAGGATTGTTTATCCGCACTGCGATCAGCACAATTGAGGTTGGATCTTCTTGCCCAACAGCAGCCCACCGATCACCAGATCGATTCCTGCCAAAATACTCTGCAAGCTTGGAAGGATGAGTATCAGAGGTAGGTCATTCTTATT
>DA12
ATGGAGGAAGAAGAGGATGTAGTGGCTGCAGTAGAACAAGTGTTGAAAGAATGGACACACAATTTCACCGAAGCTGCACGCCACGTTCAACTGATCGACCTGCGGCACCACCCTAAGCCAACAATCTACCCAGACTGAATGCAGCGGCGCAGGATTGTTTATCCGCACTGCGATCGGCACAACTGAGGTTGGATCTTCTTGCTCAACAGCAGCCCACCGAGCACCAGATCGATTCCTGTCAAAATACTCTGCAAGCCTGGAAGGATGAGTATCAGAGGTAGGACGTTCTTATT
>DB53
ATGGAGGAAGAAGAGGATGTCGTAGCGGCGGTGGAGCAGGTATTCAAGGACTGGGCTCACAATTTCAGCGAAGCCTCTCGCTACATTGAGCTCATCAAGTTGTGGGTCCACATCATGCTAACAATCTTCCCAGATTAAATGCAAATGTGCAGGATTGCCTCTCCGCATTGAGATCTTCCCAATTCCGCCTCGATCTCCTTGCGCAACAACAGCCCACTCATCACCAGATTGAATCCTGCCAACACACGCTTCAAATGTGGAAGGAACAGTACCAGAGGTGACCAACTCATTAC
>DC1
ATGGAGGAAGAAGAGGATGTAGTAGCGGCGGTGGAGCAGGTATTCAAGGACTGGGCTCACAATTTCAGCGAAGCCTCTCGCTACATTGAGCTCATCAAGTTGTGGGTCCACATCATGCCAACAATCTTCCCAGATTAAATGCAAATGTGCAGGATTGCCTCTCCGCATTGAGATCTTCCCAATTCCGCCTCGATCTCCTTGCGCAACAACAGCCCACTCATCACCAGATTGAATCCTGCCAACACACGCTTCAAATGTGGAAGGAACAGTACCAGAGGTGACCAACTCATTAC
>DD1
ATGGAGGAAGAAGAGGATGTAGTAGCGGCGGTGGAACAGGTATTCAAGGACTGGGCTCACAATTTTAGCGAAGCCTCTCGCTATATTGAGCTCATCAAATTGTGGGTCCACATCATGCCAACGATCTTCCCAGATTAAATGCAAATGCGCAGGATTGCCTCTCTGCACTGAGATCTGCCCAATTCCGCCTCGATCTCCTTGCACAACAACAGCCCACTCATCACCAGATCGAATCCTGCCAACATACGCTTCAAATATGGAAGGAACAGTACCAGAGGTGACCAATTCATTGC
>DIM50
ATGGAGGAAGAAGAGGATGTAGTAGCGGCGGTGGAACAGGTATTCAAGGACTGGGCTCACAATTTTAGCGAAGCCTCTCGCTATATTGAGCTCATCAAATTGTGGGTCCACATCATGCCAACGATCTTCCCAGATTAAATGCAAATGTGCAGGATTGCCTCTCTGCACTGAGATCTGCCCAATTCCGCCTCGATCTCCTTGCACAACAACAGCCCACTCATCACCAGATCGAATCCTGCCAACATACGCTTCAAATATGGAAGGAACAGTACCAGAGGTGACCAATTCATTGC
>FC13
ATGGAGGAAGAAGAGGATGTAGTGGCTGCAGTAGAACAAGTGTTGAAAGATTGGACACACAATTTCACCGAAGCTGTACGCCACGTTCAACTGATCGACCTGCGGCACCACCCTAAGCCAACAATCTACCCAGACTGAATGCAGCGGCGCAGGATTGTTTATCCGCACTGCGATCAGCACAATTGAGGTTGGATCTTCTTGCTCAACAGCAGCCTACCGAGCACCAGATCGATTCCTGCCAAAATACTCTGCAAGCCTGGAAGGATGAGTATCAGAGGTAGGACGTTCTTATT
>FTS1
ATGGAGGAAGAAGAGGATGTAGTAGAGGCGGTGGAGCACGTATTCAAGGACTGGGCTCACAATTTCAGCGAAGCCTCTCGCTACATTGAGCTCATCAAGTTGTGGCTCCACATCATGCCAACAATCTTCCCAGATTAAATGCAAATGTGCAGGATTGCCTCTCCGCATTGAGATCTTCCCAATTTCGTCTCGATCTCCTTGCGCAACAACAGCCCACTCATCACCAGATTGAATCCTGCCAACACACGCTTCAAATGTGGAAGGAACAGTACCAGAGGTGACCAACTCATTAC
>FTS2
ATGGAGGAAGAAGAGGATGTAGTAGAGGCGGTGGAGCACGTATTCAAGGACTGGGCTCACAATTTCAGCGAAGCCTCTCGCTACATTGAGCTCATCAAGTTGTGGCTCCACATCATGCCAACAATCTTCCCAGATTAAATGCAAATGTGCAGGATTGCCTCTCCGCATTGAGATCTTCCCAATTTCGTCTCGATCTCCTTGCGCAACAACAGCCCACTCATCACCAGATTGAATCCTGCCAACACACGCTTCAAATGTGGAAGGAACAGTACCAGAGGTGACCAACTCATTAC
>GG1
---------------------------------------------------------------------------------CATGTACACTTAATTGTCATGTGGAAGTACTGAATGCCAATACTCTTCCTAGACTCAACGCCACGGTGCAGGATTGCCTCTCTGCGCTTCGGTCTATGCAGTTTCGGTTGGATCTCCTCGCCCAACAGCAACCCACGGACGAACAGATCGAATGCTGTCAGAAAACACTGCAAACATGGAAGGATCAGTATCAGAAGTGGGTTCTCTTCTAT
>HB41
GAGGACGAGGAGGATGTAGTGGCGGCGGCGGTGGAGCAGGTGTTGAAGGACTGGGCTCACAATTTCAGCGAAGCCTGTGGCAATATTAAGGTCATCAAGTTGTGGAGCTACATCATGCCAACAATCTGCCCAGATTGAACGCAAGTGTGCAGGACTGCCTCTCCGCATTGAGATCTGCCCAATTCCGCCTCGATCTGCTCGCGCAGCAGCAGCCCACTCATCACCAGAGCGAATCCTGCCAACAAACACTTCAAATATGGAAGGAACAGTACCAGAGGTGACCAATTCATTAT
>JO20
ATGGAGGAAGAAGAGGATGTGGTAGCTACAGTCGAACAAGTCTTGAAAGAATGGACACACAATTTCACAGAAGTTGTTCGCCATGTCCAACTGATCGAACTGCGGCATTACCGTAAGCCAACAATCTGCCCAGACTCAATGCAGCCGCGCAGGATTGTTTGTCCGCACTGAGATCAGCACAATTGAGGTTGGATCTTCTTGCCCAACAGCAGCCCACCGATCACCAGATCGATTCCTGCCAAAATACTCTGCAAGCTTGGAAGGATGAGTATCAGAGGTAGGCCATTCTTATT
>JU21
ATGGAGGAAGAAGAGGATGTGGTAGCTGCAGTCGAACAAGTCTTGAAAGAATGGACACACAATTTCACAGAAGTTGTTCGCCATGTCCAACTGATCGAACTGCGGCATTACCGTAAGCCAACAATCTGCCCAGACTCAATGCAGCCGCGCAGGATTGTTTGTCCGCACTGAGATCAGCACAATTGAGGTTGGATCTTCTTGCCCAACAGCAGCCCACCGATCACCAGATCGATTCCTGCCAAAATACTCTGCAAGCTTGGAAGGATGAGTATCAGAGGTAGGCCATTCTTATT
>MC0
GAGGAAGGAGACGATGATGTGGTGGTGGCGGTGGAGAAGGTATTGATGGACTGGTCTCACAATTTCAGCGAAGCCTCTCGCCATATTGAGCTCATCAAGTTGTGGAAGTACATCATGCCATCAATCTGCCGAGATTGAATGCGACTGTGCAGGACTGCCTCTCCTCATTGAGATCTGCCCAATTCCGCCTCGATCTCCTTGCGCAACAGCAGCCCACTCAACACCAGATCGAATCCTGCCAACATACGCTTCTAATATGGAAGGAACAGTACCAGAGGTCACCAAATAACTAT
>MT0
GTGTAGAGAATGGAGGATGTGGTGACGGCAGTGGAGCAGGTATTCAAGGACTGGGCTCTCAATTTCAGCAAAGCTTGTCGCCATATTGAGCTCATCAAGTTGTGGAGCTTCATCATGCCATCAATCTTCCTCGGTTAAATGCAAATGTGCAGGATTGCCTCTCCGCATTGAGATCTGCCCAATTCCGCCTTGATCTCCTTGCGCAACAGCAGCCCACTCATCATCAGATTGAATCCTGCCAACATACACTTCAAATATGGAAGGAACAGTACCAGAGGTGACCAATTAATTAC
>NN48
ATGGAGGAAGAAGAGAATGTAGTGGCGGCGGTGGAGCAGGTGTTCAAGGACTGGGCTCACAATTTCAGCGAAGCCTCTCGCTATATTGAGGTCATCAAGTTGTGGGTCCACATCATGCCAACAATCTTCCCAGATTAAATGCAAATGTGCAGGATTGCCTCTCAGCATTGAGATCTGCGCAATTCCGCCTCGATCTCCTTGCGGAACAACAGCCCACTCATCACCAGATCGAATCCTGCAAACATACGCTTCAAGTGTGGAAGGAACAGTACCAGAGGTGACCAATTCATTAC
>PA42
ATGGAGGAAGAAGAGGACGTAGAAGCGGCGGTGGAGCAGGCGTTCAAGGACTGGTCTCACAATTTCAGCGAAGCCTCTCGCCATATTGAGGTTATCGAATTGTGGAAGTGCATCATGCCAACAATCTTCCCAGATTAAATGCAAGCGTGCAGGACTGCCTCTCGGCATTGAGATCTGCTCAATTCCGCCTCGATCTGCTTGCGCAACAGCAGCCCTCTCATCACCAGATCGAATCCTGCCAACATACACTTCAAATATGGAAAGATCAGTACAAGAGGTGACCAATTCATTGT
>PB33
ATGGCGGAGGAAGACGACGTGGTAGCTGCCACAGAGCAAGTAATCAAAGAATGGAGCGAAGCCTTCGACGAAGCCTCTCGGCGCATTGAATCAATCGACCTGTGGCATCACAGCAGGCTAACAACCTTCCCAGGTTGAATGCCACGGTGCAGGACTGCCTTACTAAAATGCGATCCGCGAGGTTACGCTTGGACCTTCTCGCACAGCAACAGCCCACAGATGAGCAGATTGAATCCTGCCACGCCACATTGGAGCAATGGAACAATCAGTACAAGGCGTGGGTATTCTGTTTT
>PFM1
ATGGAGGAAGAAGAGGATGTAGAAGCGGCGGTGGAGCAAGCCTTCAAGGACTGGTCTCACAATTTCAGCGAAGCCTCTCGCCATATTGAGCTTATCAAATTGTGGAACTACATCATGCCAACAATCTTCCCAGATTGAATGCAAGTGTGCAGGACTGCCTCTCGGCATTGAGATCTGCACAATTCCGCCTCGATCTCCTTGCGCAACAGCAGCCCACTCATCACCAGATCGAATCCTGCCAACATACACTTCAAATATGGAAAGAGCAGTACAGGAGGTGACCAATTAATTAT
>PG28
TCAGAGGACGAAGAGGACGTGGTAGCTGCAATAGAGAAAGTAATGACAGAATGGACTAAAGCCTTCGACGAAGGCTCTCATCGCGTTGAATCAATCGACCTGTGGCATCACAACAGGCCAATAACCTTCCCAGGCTGAATGCCACGGTGCAGGACTGCCTTACTAAAATGGGATCCACAAGGTTACGCTTGAACCTTCTCGCACAGTAATA-----TGAATCACTTTCTATCGATCCAGTGGCGGATTCTTACGGGTGGCGTGGCTCTTCACTATTCACATAGCGCGCAACGT
>PS30
ATGGAGGAAGAAGAGGACGTAGAAGCGGCGGTGGAGCAGGCGTTCAAGGACTGGTCTCACAATTTCCGCGAAGCCTCTCGCCATGTTGAGGTTATCGAATTGTGGAAGTGCATCATGCCAACAATCTTCCCAGATTAAATGCAAGCGTGCAGGACTGCCTCTCGGCATTGAGATCTGCTCAATTCCGCCTCGATCTGCTTGCGCAACAGCAGCCCTCTCATCACCAGATCGAATCCTGCCAACATACACTTCAAATATGGAAAGAGCAGTACAAGAGGTGACCAATTCATTGT
>PTA0
ATGGAGGAAGAAGAGGATGTAGTGGCGGAGGTGGAGCAGGTATTCAAGGACTGGTCTCACAATTTCAGCGAAGCCTCTCGCCATATTGAGGTCATCAAGTTGTGGAACTACATCATGCCAACAATCTTCCCAGATTCAATGCAAGTGTGCAGGACTGCCTCTCCGCAATGAGATCCGCCCAATTCCGCCTCGATCTCCTAGCGCAACAGCAGCCCACTCATCACCAGATCGAATCCTGTCAACATACACTTCAAATATGGAAGGAACAGTACCAGAGGTGATAAATTCATTAT
>RC54
ATGGAGGAAGAAGAGGATGTAGTGGCGGCGGTGGAGCAGGTATTCAAGGACTGGGCTCACAATTTCAGCGAAGCCTCTCGCTATATTGAGGTCATCAAGTTGTGGGTCCACATCATGCCAACAATCTTCCCAGATTAAATGCAAATGTGCAGGATTGCCTCTCAGCATTGAGATCTGCCCAATTCCGCCTCGATCTCCTCGCGGAACAACAGCCCACTCATCACCAGATCGAATCCTGCCAACATACGCTTCAAGTATGGAAGGAACAGTACCAGAGGTGACGAATTCATTAC
>RR55
ATGGAGGAAGAAGAGGATGTAGTGGCGGCGGTGGAGCAGGTATTCAAGGACTGGGCTCACAATTTCAGCGAAGCCTCTCGCTATATTGAGGTCATCAAGTTGCGGGTCCACATCATGCCAACAATCTTCCCAGATTAAATGCAAATGTGCAGGATTGCCTCTCAGCATTGAGATCTGCCCAATTCAGCCTCGATCTCCTCGCAGAACAACAGCCCACTGATCACCAGATCGAATCCTGCCAACATACGCTTCAAGTATGGAAGGAACAGTACCAGAGGTGACCAATTCATTAC
>SA1
GCAATGGAGGAGGAGGATGTGGAAGCGGCGGTGGAGCAGGCGTTCAGGGACTGGTCTCACAACTTCAGCGAGGCCTCCCGCCATATTGAGGTTATCCAACTGTGCAAGTGCGTCATGCCAGCAATCTGCCGAGATTAAATGCAAGTGTGCAGGACTGCCTCTCCGCATTGAGATCTGCTCAATTCCGCCTCGATCTCCTTGCGCAGCAGCAGCCCTCTCACCACCAGATCGAATCCTGCCAACACACACTTCAAATATGGAACGAGCAGTACAAGAGGTGACCAATTCATTAT
>SC0
ATGGAGGAAGAAGAGGATGTAGTGGGTTTGGTGGAGCAAGTATTCAAGGATTGGGCTCACAATTTCAGCGAAGTCTCTCGCCTTATTGAGCTCATCAAGTTGTGGAGGTACATCATGCGAAGAATCTTCCGAGATTAAATGCAAATGTGCAGGACTGCCTCTCCGCATTGAGATCTGCCCAATTCCGGCTGGATCTCCTCTCGCAACAGCAGCCCACTTCTCACCAGATCGAATCCTGCCAACATACGCTTCAAATATGGAACGAACAGTTCCACAGGTCACCAATTCATCCT
>SG23
ATGGAGGAAGAAGAGGATGTGGTAGCTGCAGTAGAACAGGTCTTGAAAGAATGGACACACAATTTCACAGAAGCTGTTCGCCACGTACACCTGATCGACTTGCGGCACTACCGTAAGCCAACAATCTGCCGAGACTCAATGCAACTGCGCAGGATTGTTTATCCGCACTGCGATCAGCACAATTGAGGTTGGATCTTCTTGCCCAACAGCAGCCCACTGATCACCAGATCGATTCCTGTCGAAATACTCTGCAAGCATGGAAGGATGAGTATCAGAGGTAGACCATTCTTATT
>SS22
ATGGAGGAAGAAGAGGATGTGGTAGCTGCAGTAGAACAAGTCTTGAAAGAATGGACACACAATTTCACAGAAGCTGTTCGCCACGTACACCGGATCGACTTGCGGCACTACCGTAAGCCAACAATCTGCCGAGACTCAATGCAACCGCGCAGGATTGTTTATCCGCGCTGCGATCAGCACAATTGAGGTTGGATCTTCTTGCCCAACAGCAGCCCAGCGATCACCAGATCGATTCTTGTCAAAATACTCTGCAAGCATGGAAGGATGAGTATCAGAGGTAGACCATTCTTATT
>SV36
ATGGAGGAGGAAGAGGATGTAGTATGTGCAGTAGATGAAGTGATAAAAGAATGGGCACAAAATTTCAGTGAAGCCAGCCGTCTTGTGGAATCGATCGTCATGTGGCACTACAGCATGCCAATAATCTCCCCAGATTGAATGCAACTGCGCAAGATCACCTCTCTGCATTGCGATCTGCCCAATTCCGGTTGGATCTCCTAGCCCAACAACAGCCCACAGATCACCAGATCGAATCCTGCCAACAAACCCTGCAAACATGGAAAAATCAATATCAGAGGTGGATAATCTTTTTT
>TA17
ATGGAGGAAGAAGAGGATGTGGTGGCTGCAGTCGAACAAGTCTTCAAAGAATGGACACACAATTTCACTGAAGTTGTTCGCCATGCCCAACTGATCGACCTGCGGCACTACCGTAATCCAACAATCTGCCCAGACTCAATGCGGCCGCGCAGGATTGTTTATCCGCACTGAGATCAGCACAATTGAGGTTGGATCTTCTTGCCCAACAGCAGCCCACCGATCATCGGATCGATTCCTGCCAAAATACCCTGCATGCCTGGAAGGACGAGTATCAGAGGTAGGCCGTTCTTATT
>TB39
ATGGAGGAAGAAGAAGATGTGGTAGCAGCAGTAGAAGAAGTTTTCAAAGAATGGACACACAATTTCACAGAAGTTACACGCCATGTGCAACTAATCAACCTGTGGCACGACTGTAGGCCAACAATCTCCCCAGGCTAAATGCGACTGCGCATGATTGTTTATCCGCCCTGCGATCTGCTCAACTGAGGTTGGATCTTCTTGCCCAACAACAGCCCACAGATCACCAGATCGAATCATGCCAAAACACGCTACAAGCATGGAAGGACGAGTATCAGAGGTAGCCAATTCTTCTG
>TC31
ATGGCGGAGGAAGAGGACGTGGTAGCTGCTGCAGAGCAAGTAATCAAAGAATGGACTGAAGCCTTCAACGAAGGCTGTGGGCGCGTTGAATCAATTGACCTGCGGCATAACTGAAGGTCAACAACCTTCCCAGGCTGAATGCCACTGTGCAGGACTGCCTTGCTAAAATGCGATCCGCGGAGTTACGCCTGGACCTCCTCGCACAGCAACAGCCCACAGATGAGCAGATTGAATCCTGCCAGGCCACATTGGAGAAATGGAACAATCAGCACAAGACGTGGGTATTCTCTTAT
>TN1
ATGGAGGAGGAAGAAGATGTGGTAGCGGCAGTAGAACAAGTGTTCAAAGAATGGACAGACAATTTCACAGAAGCGATTCGCCATGTTCAATTAATCAACCTGTGGCACTACTGTAGGCCAACAATCTCCCCAGACTAAATGCAACTGCACAGGATTGTTTGTCTGCCCTGCGATCCGCGCAATTGAGGTTGGATCTTCTTGCCCAACAACAGCCCACGGATCACCAGATCGAATCCTGCCAAAATACGCTGCAAGCATGGAAGGATGAGTATCAGCGGTAGGCATTCCTTTTT
>TO14
ATGGAGGAAGAAGAGGATGTGGTGGCTGCAGTCGAACAAGTCTTGAAAGAATGGACACACAATTTCACAGAAGTTGTTCGCCACGTCCAACTGATCGACCTGCGGCACCACCGTAAGCCAATAATCTGCCCAGACTCAATGCAGCCGCGCAGGATTGTTTATCCGCACTGAGATCAGCACAATTGAGGTTGGATCTTCTTGCCCAACAGCAACCCACCGATCACCAGATCGATTCCTGCCAAAATACTCTGCAAGCTTGGAAGGATGAGTATCAGAGGTAGGCCATTCTTATT
>TPL03
ATGGATGAAGAAGAGGATGTAGTGGCGGCGGTGGAGCAGGTATTCAAGGACTGGGCTCACAACTTCAGCGAAGCCTCTCGCTATATTGAGCTCATCAAGTTGTGGGTCCACATCATGCCAACAATCTTCCCAGATTAAATGCAAATGTGCAGGATTGCCTCTCCGCATTGAGATCTGCCCAATTCCGCCTCGATCTCCTTGCGCAACAACAGCCCACTCATCACCAGATTGAATCCTGCCAACATACGCTTCAAGTATGGAAGGAACAGTACCAGAGGTGATTAATTCATTAC
>WS10
ATGGAGGAAGAAGAGGATGTAGTGGCTGCAGTAGAACAAGTCTTGAAAGAATGGACACACAATTTCACTGAAGCTGTACGCCACGTTCAACTGATCGACCTGCGGCACCACTCTAAGCCAACAATCTACCCAGGCTGAATGCAGCTGCGCAGGATTGTTTATCCGCACTGCGATCGGCACAATTGAGGTTGGACCTTCTTGCTCAACAGCAGCCTACCGAGCACCAGACCGATTCTTGCCAAAACACTCTGCAAGCCTGGAAGGACGAGTATCGGAGGTAGGACGATCTTGTT
>WW11
ATGGAGGAAGAAGAGGATGTAGTGGCTGCAGTAGAACAAGTCTTGAAAGAATGGACACACAATTTCACTGAAGCTGTACGCCACGTTCAACTGATCGACCTGCGGCACCACTCTAAGCCAACAATCTACCCAGGCTGAATGCAGCTGCGCAGGATTGTTTATCCGCACTGCGATCGGCACAATTGAGGTTGGACCTTCTTGCTCAACAGCAGCCTACCGAGCACCAGACCGATTCTTGCCAAAACACTCTGCAAGCCTGGAAGGACGAGTATCGGAGGTAGGACGATCTTGTT
