# Supplementary material for: Development of a Target Enrichment Probe Set for Conifer (REMcon)
Source: Biology (Basel). 2024 May 22;13(6):361. doi: 10.3390/biology13060361 (PMC11200496; doi:10.3390/biology13060361)
Supplement: Supplementary file 1 [file biology-13-00361-s001.zip › biology-2960267-supplementary/Sup data/secapr_alignments_paralogs/99.fasta]

>AA3
AGGAGCTCAGGCGGGAGAAAGAGGAGGAACGCGAGGCAATTAAGGAGGCGGAGCAGCGTGCCAAGGATGCTGATATTGCGAAGAAATTGGACGAGTATTTCGGTAGGGATGATGACCTTGATGAAAATGAAAGGTTTTTGAAGAGTTATCTGTTGAATAAGGGGTGGATCGAGAAGGATCAGAAAGCGTGGGGGTATGAGGACATTGATGTGTCGCAGGACGAGGAGGAGTTGGAGAAGCAGGACAGGTTTGAGGCTGATTACAACTTTAGGTTTGAGGAGGGTGCGGGGGACCAGGTTTTGGGGCATGCCAGGTTTATGGAGGGGTCGGTGAGAAAGAAACCGAATGCAAGGAAACAACAAAGGGAGAATAAAAGGGAAAGGCTGGCTCAGGCTGAGTTTGAGAGGAAGGAGGAGTTGAAACAGCTGAAGAACATCAAGAAGAGGGAAATCATGGAGAAGCTCGAGAAGATAAGGCAGATTGCCGGGATCAAGGATGATGAGGGGAATTTGCTTGATGAGGAGGACCTAGAGGAGGAGTTTGATCCCGAGGACTATGATAGGAAGATGAGGAAAGCTTTTGGGGACGAGTACTACGGGGCAGAGGATCCAGACGAGAATTTTGAGGGTTATGATTTATGTGACTTGGAGAAACCTGATTTTGATGCCGAGGATGAGCTCTTGGGCCTTCCCAAGGGTTGGG
>AA60
AGGAGATTAAGCGGGAAAAGGAGGAGGAAGAAGAGGCTGTTAAGGAGGCCGAGCAGCGGGCCAAGGATAAAGATATTGCCCGTCGGCTGGAGGACTATTTTGGCAAGGATGATGATTTAGATGAGAATGAGAAGTTTTTGAAGAGCTATTTGTTGAATAAAGGTTGGATTGAGCGGGAGGAGAAGGGTTCGGGATATGGGGATGTGGATATTTCGGAGGATGAGGAAGAATTGGAGAGGCAGGATAGGTTTGAGGCAGACTATAATTTTAGGTTTGAGGAAGGGGCAGGTGATCAGGTGCTTGGGCATGCCAGGTTTATGGAGGGGTCAGTGAGGAAGAAGCCAAATGCAAGGAAGCAACAGAGAGAGAAGAAGAAGGAGAGGTTGCTGCAAGCCGAATTCGAGAGGAAGGAAGAATTGAAACATCTGAAGAATATAAAGAAGAAAGAGATCATGGAAAAGGTTGAGAAGATTAAACAGGTTGCTGGGATAAAGGATGATGAGGGTAATATGTTGGCTGAAATGGACCTTGACGAGGACTTTGATCCGGATGATTATGATATGAAGATGAAAGAAGCTTTTGGTGATGAGTATTACGGTGGTCAAGATAGAGACGAGAACTTTGAGGGCTGTGATGAATTGGATTTGGAGAAACCAGATTTTGACGCAGAAGATGAACTTCTGAGTCTTCCCAAAGGTTGGG
>AAR4
AGGAGCTCAGGCGGGAGAAAGAGGAGGAACGCGAGGCAATTAAGGAGGCGGAGCAGCGTGCCAAGGATGCTGATATTGCGAAGAAATTGGACGAGTATTTCGGTAGGGATGATGACCTTGATGAAAATGAAAGGTTTTTGAAGAGTTATCTGTTGAATAAGGGGTGGATCGAGAAGGATCAGAAAGCGTGGGGGTATGAGGACATTGATGTGTCGCAGGACGAGGAGGAGTTGGAGAAGCAGGACAGGTTTGAGGCTGATTACAACTTTAGGTTTGAGGAGGGTGCGGGGGACCAGGTTTTGGGGCATGCCAGGTTTATGGAGGGGTCGGTGAGAAAGAAACCGAATGCAAGGAAACAACAAAGGGAGAATAAGAGGGAAAGGCTGGCTCAGGCTGAGTTTGAGAGGAAGGAGGAGTTGAAACAGCTGAAGAACATCAAGAAGAGGGAAATCATGGAGAAGCTCGAGAAGATAAGGCAGATTGCCGGGATCAAGGATGATGAGGGGAATTTGCTTGATGAGGAGGACCTAGAGGAGGGGTTTGATCCCGAGGACTATGATAGGAAGATGAGGAAAGCTTTTGGGGACGAGTACTACGGGGCAGAGGATCCAGACGAGAATTTTGAGGGTTATGATTTATGTGATTTGGAGAAACCTGATTTTGATGCCGAGGATGAGCTCTTGGGCCTTCCCAAGGGTTGGG
>AF1
AGGAGCTTCGGAGGGAAAAGAAGGAAGAGGAGGAGGCAATTAAAGAAGCCGAGCAGCGAGCTAAGGATGCCGACGTGGCAAGAAAATTGGAGGAGTATTTTGGCGGGGATGATGATCTGGATGAGAATGAAAGGTTTTTGAAGAGTTATATGTTGAATAAGGGGTGGATCGATAGAGATGAGGGTAAACTGGGTTACGAGGATGTGGGGGTTTCCGAGGACGAGGAGGAGGTGGAGAAGCAGGAGAAGTTTGAGGCCAAATATAATTTTAGGTTTGAGGAAGGGACGGGAGACCAGGTTTTGGGGTATGCTAGGTTTACCGAGGGGTCCATTAGGAAGAAACCCAATGCTAGAAAACAACAGAGAGAGAATAAGAAGGAGAGATTGGCGCAGGTTGAGTTTGAGAGAAAGGAGGAGCTGAAGCATCTGAAGAATATTAAGAAGAAGGAGATTTTAGAGAAGTTGGAGAAGATTAGGCAGATTGCAGGGATAAAGGATGATGATGGTAATTTGCTTGGGGAAGAGGATCTTGAGGAGGAGTTTGATCCTGAGGAGTATGATCGGAAGATGAGAGAGGCCTTTGGGAATGGGTACTATGGGGCGGAGGATGCAGATGAGAATTTTGAAGGGTATGATTTGGATGACCTGGAGAAGCCTGATTTTGATGCAGAGGATGAGCTTATGGGGCTCCCCAGCGGATGGG
>AG2
AGGAGCTTCGGAGGGAAAAGAAGGAAGAGGAGGAGGCAATTAAAGAAGCCGAGCAGCGAGCTAAGGATGCCGACGTGGCAAGAAAATTGGAGGAGTATTTTGGCGGGGATGATGATCTGGATGAGAATGAAAGGTTTTTGAAGAGTTATATGTTGAATAAGGGGTGGATCGATAGAGATGAGGGTAAACTGGGTTACGAGGATGTGGGGGTTTCCGAGGACGAGGAGGAGGTGGAGAAGCAGGAGAAGTTTGAGGCCAAATATAATTTTAGGTTTGAGGAAGGGACGGGAGACCAGGTTTTGGGGTATGCTAGGTTTACCGAGGGGTCCATTAGGAAGAAACCCAATGCTAGAAAACAACAGAGAGAGAATAAGAAGGAGAGATTGGCGCAGGTTGAGTTTGAGAGAAAGGAGGAGCTGAAGCATCTGAAGAATATTAAGAAGAAGGAGATTTTAGAGAAGTTGGAGAAGATTAGGCAGATTGCAGGGATAAAGGATGATGATGGTAATTTGCTTGGGGAAGAGGATCTTGAGGAGGAGTTTGATCCTGAGGAGTATGATCGGAAGATGAGAGAGGCCTTTGGGAATGGGTACTATGGGGCGGAGGATGCAGATGAGAATTTTGAAGGGTATGATTTGGATGACCTGGAGAAGCCTGATTTTGATGCAGAGGATGAGCTTATGGGGCTCCCCAGCGGATGGG
>AH26
AGGAGCTCCGCCGTGAGAAGAAAGAAGAAGAGGAGGCCGTTGCCGAGGCCGAGCAGCGGGCCAGAGATGCCGGCATTAAGAGGAAATTGAACGAGTATTTCGGTGAGGACAATGGTTTGGATCCGAAAGATAGCTTTTTGAAGAATTATTTGATGAACAAGGGGTGGATTGAAAGGGAAAGCAAGGGCTTTGATTATAAGGACGTTACGCTTTCCGATGACGAGAACCATTTGGAGAAGCAGGAGAAGTTCGAGGCGAAGCATAATTTCAGGTTCGAGGAGGGTGCTGGGGATCAGGTGTTGGGTCATCCGAGGTTTGCCGACGGTTCTGTGAGGAAGAAGCCGAATGCGAGGAAGCTTCAGAGGGAGAACAAGCAGACGAGGCTGGCTAAAGCTGAGTTTGAGAGGAAGGAGGAGTTGAAGCGCTTGAAGAATGTTAAAAAGCACGATATTTTGAAAAAGCTCGAGAAGATTAAGGCTGTGGCAGGGGTCGTAGGTGATCAGGGGAATGTTGTGGATGAGGAGGATCTTGACGACGATTTCGATCCTGCGGAATATGATCGGAAGATGAGGAAGGCGTTTGGGGATGAGTACTATGGGGCTGAAGACCCGGACGAGGAGTTTCAGGGACATGATGTAGATTACTTGGAGAAGCCTGATTTTGATGCTGAGGACGAGCTGTTGGGTCTGCCCAAAGGTTGGG
>AME1
AGGAGCTCAGGCGGGAGAAAGAGGAGGAACGCGAGGCAATTAAGGAGGCGGAGCAGCGTGCCAAGGATGCTGATATTGCGAAGAAATTGAATGAGTATTTCGGTAGGGATGATGACCTCGATGAAAATGAAAGGTTTTTGAAGAGTTATCTGTTGAACAAGGGGTGGATCGACAAGGATCAGCAAACGTGGGGTTATGAGGACATTGATGTGTCACAGGACGAGGAGGAGTTGGAGAAGCAGGACAGGTTTGAGGCTGATTACAATTTTAGGTTTGAGGAGGGTGCGGGAGACCAGGTTTTGGGGCATGCCAGGTTTATGGAGGGGTCGGTGAGAAAGAAACCGAATGCAAGGAAACAGCAAAGGGAGAATAAGAGGGAAAGGATGGCTCAGGCTGAATTTGAGAGGAAGGAGGAGTTGAAACAGCTGAAGAACATCAAGAAGAGGGAGATTATGGAGAAGCTCGAGAAGATAAGGCAGATTGCCGGGGTCAAGGATGATGAGGAGAATTTGCTTGATGAGGAGGACCTCGAGGTGGAGTTTGATCCCGAGGACTATGATAGGAAGATGAGGAAGGCATTTGGGGACGAGTACTATGGGGCAGAGGATCCAGACGAGAATTTTGAGGGTTATGATTTATGTGACTTGGAGAAACCTGATTTTGATGCCGAGGATGAGCTCTTGGGCCTTCCCAAGGGTTGGG
>AP25
AGGAGCTCCGCCGTGAGAAGAAAGAAGAAGAGGAGGCCGTTGCCGAGGCCGAGCAGCGGGCCAGAGATGCCGGCATTAAGAGGAAATTGAACGAGTATTTCGGTGAGGACAATGGTTTGGATCCGAAAGATAGCTTTTTGAAGAATTATTTGATGAACAAGGGGTGGATTGAAAGGGAAAGCAAGGGCTTTGATTATAAGGACGTTACGCTTTCCGATGACGAGAGCCATTTGGAGAAGCAGGAGAAGTTCGAGGCGAAGCATAATTTCAGGTTCGAGGAGGGTGCTGGGGATCAGGTGTTGGGTCATCCGAGGTTTGCCGAAGGTTCTGTGAGGAAGAAGCCGAATGCGAGGAAGCTTCAGAGGGAGAACAAGCAGACGAGGCTGGCTAAAGCTGAGTTTGAGAGGAAGGAGGAGTTGAAGCGCTTGAAGAATGTTAAAAAGCACGATATTTTGAAAAAGCTCGAGAAGATTAAGGCTGTGGCAGGGGTCGTAGGTGATCAGGGGAATGTTGTGGATGAGGAGGATCTTGACGACGATTTCGATCCTGCGGAATATGATCGGAAGATGAGGAAGGCGTTTGGGGATGAGTACTATGGGGCTGAAGACCCGGACGAGGAGTTTCAGGGACATGATGTAGATTACTTGGAGAAGCCTGATTTTGATGCTGAGGACGAGCTGTTGGGTCTGCCCAAAGGTTGGG
>APA47
AAGAGCTTCGGAGGGAGAAGAAGGAAGAGGAGGAGGCAATTAAGGAAGCCGAGCAGCGAGCCAAGGATGCCGACGTGGCCAGAAAATTGGAGGAGTATTTTGGCGGGGATGATGAGCTGGATGAGAATGAAAGGTTTTTGAAGAATTATTTGTTGAATAAGGGGTGGATAGATAGAGATCAGGGTAAACTGGGTTACGAGGGCGTGGGGGTTTCTGAGGACGAGGAGGAGGTGGAGAAGCAGGAGAAGTTTGAGGCTGAATATAATTTTAGGTTTGAGGAAGGGAAGGGAGATCAGGTTTTGGGGTATGCGAGGTTTAGCGAGGGGTCCATCAGGAAGAAACCCAATGCTAGAAAACAACAGAGGGAGAATAGGGAGGAGAGATTGGCGCAGGCTGAGTTTGAGAGAAAGGAGGAGCTGAAGCATCTGAAGAATATTAAGAAGAAGGAGATTTCGGAGAAGTTACAGAAGATTAGGCAGATTGCAGGGGTGAAGGATGATGGTGGTAATTTGCTTGGGGAAGAGGATCTTGACGAGGAGTTTGATCCTGAGGAGTATGATCGGAAGATGAGGGAGGCCTTTGGGGATGGGTACTATGGGACAGAGGATGCAGATGAGAATTTTGAGGGGAATGATTTTGATGATCTGGAAAAGCCTGATTTTGATGCAGAGGATGAGCTTCTGGGGCTCCCTAGCGGACGGG
>AR2
----------------------------------------------------------------------------------------------------------------------------------------------------------------------------------------------------------------------------------------------------------------------------------------------------------------------------------------------------------------------------------------GGAAAGGATGGCTCAGGCTGAATTTGAGCGGAAGGAGGAGTTGAAACAGCTGAAGAACATCAAGAAGAGGGAGATTATGGAGAAGCTCGAGAAGATAAGGCAGATTGCCGGGGTCAAGGATGATGAGGAGAATTTGCTTGATGAGGAGGACCTCGAGGTGGAGTTTGATCCCGAGGACTATGATAGGAAGATGAGGAAGGCATTTGGGGACGAGTACTATGGGGCAGAGGATCCAGACGAGAATTTTGAGGGTTATGATTTATGTGACTTGGAGAAACCTGATTTTGATGCCGAGGATGAGCTCTTGGGCCTTCCCAAGGGTTTGG
>AS57
AGGAGATTAAGCGCGAAAAGCAGGAGGAAGAGGAGGCTGTTAAGGAGGCAGAGCAGCGGGCTAAGGATGCAGATATTGCACGTCGGTTGGACGACTATTTTGGGAAGGATGATGATTTGGATGCAAATGACAGGTTTTTGAAGAGCTATTTGTTGAGTAAAGGGTGGATTGAGCGGGAGGAGAAGGGTTTGGGGTATGGGGATGTGGGGATTTCGGAGGATGAGGAGGAACTGGAGAAGCAGGATAGGTTTGAGGCAGGTTATAATTTTAGGTTTGAGGAAGGGGTAGGTGATCAGGTGCTCGGGCATGCCAGGTTTACGGAGGGGTCGGTGAGGAAGAAGCCAAATTCAAGGAAGCAGCAGAGAGAGAAGAAGAAGGAGAGATTGGTGCAAAGTGAATTCGAGAGGAAGGAAGAATTGAAACATCTCAAGAATATCAGGAAGAAGGAGATCATGCAGAAACTTGAGAAGATCAGACAGGTTGCTGGGGTAAAGGATGATGAGGGTAATGTGTTGGATGAAGGGGACCTTGATGAGGATTTCGATCCGGATGAATATGATATGAAGATGAGAAAAGCTTTTGGAGACGAGTACTATGGTGCTCAAGATGTGGATGAGAACTTTGAGGGCTATGATGAATTTGATTTGGAGAAACCAGATTTTGACGCAGAAGATGAACTTTTGGATCTTCCCAAAGGATGGG
>ASA51
-----------------------------------GTGATTATGGAAGCTGAGTAGCGTGCCAAGGATGTTGATGTGGCTAGGAAATTGGAGGAGTATTTTGGCAGGGATGATGACCTGGATGAAAATGAAATTTTTTTGAAGAGTTATTTGTTGAATAAGGGGTGGATCGATAGGGATCAGGGTAATTTGGGTTACGAGGAAGTGGGGATTTTTGAGAATTCTGAGGAGGTGGAGAAGTAGGATAAGTTTTAGGCTAAATATAATTTTAGGTTTGAGGAAGGGATTGGCGACTAGGTTTTGGGCTATGCTAGGTTTACAGAGGGGTCCGTTAGGAAGAAATACAATGCTAGAAAATAACAGAGAGAGAATAAGCAAGAGAGATTGGTGCAGGATAAATTTGAGAGAAAGGAGGAGCTGAAGCATTTGAAGAATATTAAGAAGAAGGATATTTTGGAGATTTTGGAGAAGATTAAGAAGATTGTAGGGATAAAGGATGATGAGGGTAATTTTCTCAGGGAAAAGGATCTTGAGGAGGAGTTTGATCCTGATGAGTATGATCGGAAGATGAGGGAG-------------------------------------------------------------------------------------------------------------------------------
>CB35
AGGAGCTCCGCCGCGAGAAGAAAGAAGAAGAGGAGGCCGTTGCCGAGGCCGAGCAGCGGGCCAAAGATGCCGGCGTTGCCAAGAAATTGAATGAGTATTTTGGTAAGGACGATGATTTGGATGAGAATGACAGGTTTTTGAAGAATTATTTGATGAATAAGGGGTGGATTGAAAGGGAAAGCAAGGGTTTTGATTATGGGGATGTTGGGGTTTCTGAGGACGAGGAGGAGTTGGAAGAGCAGGAGAGGTTTGAGGCGGAGTATAACTTCAGGTTCGAGGAGGGTGCTGGCGATCAGGTGTTGGGTCATCCGAGGTTTGCGGAGGGTTCTGTGAGGAAGAAGTCGAATGCGAGGAAGCTTCAGAGGAAGAACAAGCAGGAGAGGTTGTCTTTGGCTGAGTTTGAGAGGAAGGAGGAGTTGAAGCACTTGAAGAATGTTAAGAAGAGGGAGATTCTGGAAAAGCTTGAGAAAATTAGGGCTGTGGCAGGGGTCGTAGGAGATCAGGGGAATGTTGTTGATGAGGAGGATCTCGACGACGACTTTGATCCTGCGGAATATGATCTGAAGATGAGGGAGGCATTTGGGGATGAGTACTATGGGGCTGAAGATCCCGATGAGGAGTTTCAGGGACATGATGTGGATTACTTGGAGAAGCCTGATTTTGACGCGGAGGACGAGCTGTTGGGTCTGCCGAAAGGTTGGG
>CD18
AGGAGATTAAACGCGAAAAGCAGGAGGAAGAGGAAGCCGTTATGGAGGCAGAGCAGCGGGCGAAGGACGCAGATATTGCCCGTCGGTTGGAGGACTATTTTGGCAAGGATGATGATTTGGATGATAATGACAGGTTTTTGAAGAGCTATTTATTGAATAAAGGGTGGATTGAGCGGGAGGAGAAGGGTTTGGGCTATGGGGATGTGGGGGTTTCGGAGGATGAGGAGGAACTGGAGAAGCAGGATAGGTTTGAGGCAGACTATAATTTTAGGTTTGAGGAAGGGGCAGGTGATCAGGTGCTGGGGCATGCCAGGTTTGCGGAGGGGTCAGTGAGGAAGAAGCCGAATTCAAGGAAGCAGCAGAGAGATAAGAAGAAAGAGAGGTTGCTGCAAACTGAATTCGAGAGGAAGGAAGAATTGAAACATCTAAAAAATATCAAGAAGAGAGAGATCATGGAGAAGCTTGAGAAGATTAGACAGGTAGGTGGGATAAAGGATGATGAGGGTAATATGCTGGATGAAAGGGACCTTGACGAGGACTTCGACCCGGATGAATATGATCGGAAGATGAGAGAAGCCTTTGGAGACGAGTACTATGGTGCTCAGGATGTAGATGAAAACTTTGAGGGCTATGATGAATTTGATTTGGAGAAACCAGATTTTGACGCAGAAGATGAACTTTTGGGTCTCCCCACAGGTTGGG
>CDE34
AGGAGCTCCGCCGCGAGAAGAAAGAAGAAGAGGAGGCCGTTGCCGAGGCCGAGCAGCGGGCCAAAGATGCCGGCGTTGCCAAGAAATTGAATGAGTATTTTGGTAAGGACGATGATTTGGATGAGAATGACAGGTTTTTGAAGAATTATTTGATGAATAAGGGGTGGATTGAAAGGGAAAGCAAGGGTTTTGATTATGGGGATGTTGGGGTTTCTGAGGACGAGGAGGAGTTGGAAGAGCAGGAGAGGTTTGAGGCGGAGTATAACTTCAGGTTCGAGGAGGGTGCTGGCGATCAGGTGTTGGGTCATCCGAGGTTTGCGGAGGGTTCTGTGAGGAAGAAGTCGAATGCGAGGAAGCTTCAGAGGAAGAACAAGCAGGAGAGGTTGTCTTTGGCTGAGTTTGAGAGGAAGGAGGAGTTGAAGCACTTGAAGAATGTTAAGAAGAGGGAGCTTTTGGAAAAGCTTGAGAAAATTAGGGCTGTGGCAGGGGTCGTAGGTGATCAGGGGAATGTTGTTGATGAGGAGGATCTCGACGACGACTTTGATCCTGCGGAATATGATCTGAAGATGAGGGAGGCATTTGGGGATGAGTACTATGGGGCTGAAGATCCCGATGAGGAGTTTCAGGGACATGATGTGGATTACTTGGAGAAGCCTGATTTTGACGCGGAGGACGAGCTGTTGGGTCTGCCGAAAGGTTGGG
>CF38
AGGAGATTAAGTGTGAAAAATAGGAGGAAGACGAGGTAGTCAAAGAGGCAGAGCAGAGGACTAAGGATGCGGATATTGTGCGTAGGCTAGAGGACTATTTTGGCAAGGATGATGATTTGGATGATAGTGAGAGGTTTTTGAAGAGCTATTTGTTGAAAAAAGGGTGGATTAAGAGGGAGGAGAAGGGTTTGGGGTATGGCGATGTGGAGGTTTTCGATGATGAGGAAGAATTGGAGAAGCAAGATAGGTACGAGGCAGGTTATAATTTTAGGTTTGAGGAGGGCACAGGTGATCAGGTGTTAGGACACGCTAGGTTTACTGATGGATATGTGAGGAAGAAGACGAATTTGAGGAAGCAACAGAGGGAGAAGAAGAAGGAGAGGCTAGCTCAGACGGAGTTTGAGAGGAAGGAAGAGTTGAAGCATCTAAAGAATATCAAGAAGAAGGAGATCATGGAGAAGCTTGAGAAGATCAAGTAGGTTGCAAGTGTAAAGGATGGTCATGGTAATGTATTGGATGAAGAGGACCTTGATGAGGACTTTGATCCTGGTGAATATGATAAGAAGATGAGAGAGGCTTTGGGAGACATATACTATGGGGATCAGGATGTAGATGAGAACTTTGATGGGTATGATGAATACAATTTGGAAAAATCAGATTTTGATGCAGAGGATGATCTTTTGGGTTTTCCCAAAGGTTGGG
>CH19
AGGAGATTAAACGCGAAAAACAGGAGGAAGAGGAGGCCGTTATGGAGGCAGAGCAGCGGGCTAAGGACGCAGATATTGCCCGTCGGTTGGAGGACTATTTTGGCAAGGATGATGATTTGGATGATAATGACAGGTTTTTGAAGAGCTATTTATTGAATAAAGGGTGGATTGAGCGGGAGGAGAAGGGCTTGGGCTATGGGGATGTGGGGGTTTCGGAGGATGAGGAGGAACTGGAGAAGCAGGATAGGTTTGAGGCAGACTATAATTTTAGGTTTGAGGAAGGGGCAGGTGATCAGGTGCTGGGGCATGCCAGGTTTGCGGAGGGGTCAGTGAGGAAGAAGCCGAATTCAAGGAAGCAGCAGAGAGAGAAGAAGAAAGAGAGGTTGCTGCAAACTGAATTCGAGAGGAAGGAAGAATTGAAACATCTAAAAAATATCAAGAAGAAAGAGATCATGGAGAAGCTTGAGAAGATTAGACAGGTAGGTGGGATAAAGGATGATGAGGATAATATGCTGGATGAAAGGGACCTTGATGAGGACTTCGACCCGGATGAATATGATCGGAAGATGAGAGAAGCCTTTGGAGACGAGTACTATGGTGCTCAAGATGTAGATGAAAACTTTGAGGGCTATGATGAATTTGATTTGGAGAAACCAGATTTTGACGCAGAAGATGAACTTTTGGGTCTCCCCACAGGTTGGG
>CHA37
AGGAGATTAAGTGTGAAAAATAGGAGGAAGACGAGGTAGTCAAAGAGGCAGAGCAGAGGACTAAGGATGCGGATATTGTGCGTAGGCTAGAGGACTATTTTGGCAAGGATGATGATTTGGATGATAGTGAGAGGTTTTTGAAGAGCTATTTGTTGAAAAAAGGGTGGATTAAGAGGGAGGAGAAGGGTTTGGGGTATGGCGATGTGGAGGTTTTCGATGATGAGGAAGAATTGGAGAAGCAAGATAGGTACGAGGCAGGTTATAATTTTAGGTTTGAGGAGGGCACAGGTGATCAGGTGTTAGGACACGCTAGGTTTACTGATGGATATGTGAGGAAGAAGACGAATTTGAGGAAGCAACAGAGGGAGAAGAAGAAGGAGAGGCTAGCTCAGACGGAGTTTGAGAGGAAGGAAGAGTTGAAGCATCTAAAGAATATCAAGAAGAAGGAGATCATGGAGAAGCTTGAGAAGATCAAGTAGGTTGCAAGTGTAAAGGATGGTCATGGTAATGTATTGGATGAAGAGGACCTTGATGAGGACTTTGATCCTGGTGAATATGATAAGAAGATGAGAGAGGCTTTGGGAGACATATACTATGGGGATCAGGATGTAGATGAGAACTTTGATGGGTATGATGAATACAATTTGGAAAAATCAGATTTTGATGCAGAGGATGATCTTTTGGGTTTTCCCAAAGGTTGGG
>CJ24
AGGAGATTAAGCGCGAAAAGCAGGAGGAAGAGGAGGCTGTTAAGGAAGCACAGCAGCGTGCTAAGGATGCAGATATTGCACGTCGGTTGGATGACTATTTTGGCAAGGATAATGATTTGGATGATAATGAAAGGTTTTTGAAGAGCTATTTGTTGAATAAAGGGTGGATTGACCGGGAGGAGAAGGGTTTGGGGTATGGGGATGTGGGGATTTCGGAGGATGAGGAGGAACTGGAGAAGCAGGATAGGTTTGAGGCAGGCTTTAATTTCAGGTTTGAGGAAGGGGCAGGTGATCAGGTGCTGGGCCATGCCAGGTTTACGGAGGGGTCAGTGAGGAAGAAGCCAAATTCAAGGAAGCAGCAGAGAGAGAAGAAGAAGGAGAGATTGTTGCAATCTGAATTTGAGAGGAAGGAGGAATTGAAACATCTCAAGAATATCAAGAAGAAGGAGATCATGCAGAAGCTTGAGAAGGTCAGACAGGTTGCTGGGGTAAAGGATGATGAGGGTAACGTGTTGGATGAAAGGGACCTTGATGAGGACTTCGATCCGGATGAATATGATATGAAGATGAGAAAAGCTTTTGGAGATGAGTACTATGGTGCTCAAGATGCAGATGTGAACTTCGAGGGCTATGATGAATTTGATTCAGAGAAACCAGATTTTGACGCAGAAGATGAACTTTTGGGTCTTCCCAAAGGTTGGG
>CK7
AGGAGATTAAGCGCGACAAGCAGGAGGAAGAAGAGGCTGTTAAGGAGGCAGAGCAGCGGGCTAAGGATGCAGATATTGCACGTCGGTTGGACGACTATTTTGGCAAGGATGATGATTTGGATGATAATGACAGGTTTTTGAAGAGCTATTTGTTGAATAAAGGGTGGATTGAGCGGGAGGATAAGGGTTTGGGGTATGGGGATGTGGGGGTTTCGGAGGATGAGGAGGAACTGGAGAAGCAGGATAAGTTTGAGGCAGGCTATAATTTTAGGTTTGAGGAAGGGGCAGGTGATCAGGTGCTGGGGCATGCCAGGTTTATGGAGGGGTCGGTGAGGAAGAAGCCAAATTCGAGGAAGCAGCAGAGAGAGAAGAAGAAGGAGAGGTTGGTGCAAACTGAATTTGAGAGGAAGGAAGAATTGAAACATCTCAAGAATATCAAGAAGAAGGAGATTATGCAGAAGCTTGAGAAGATCAGACAGGTTGCCGGAGTAAAGGATGATCAGGGTAATGTGTTGGATGAAAGGGACCTTGATGAGGACTTCGATCCGGATGAATATGATATGAAGATGAGAAAGGCTTTTGGAGACGAGTACTATGGTGCTCAAGATTTAGATGAGAACTTTGAGGGTTATGATGAATATGATGTGGAAAAACCGGATTTTGATGCAGAAGATGAACTTTTGGGTCTTCCCAAAGGTTGGG
>CL6
AGGAGATTAAGCGCGACAAGCAGGAGGAAGAAGAGGCTGTTAAGGAGGCAGAGCAGCGGGCTAAGGATGCAGATATTGCACGTCGGTTGGACGACTATTTTGGCAAGGATGATGATTTGGATGATAATGACAGGTTTTTGAAGAGCTATTTGTTGAATAAAGGGTGGATTGAGCGGGAGGATAAGGGTTTGGGGTATGGGGATGTGGGGGTTTCGGAGGATGAGGAGGAACTGGAGAAGCAGGATAAGTTTGAGGCAGGCTATAATTTTAGGTTTGAGGAAGGGGCAGGTGATCAGGTGCTGGGGCATGCCAGGTTTATGGAGGGGTCGGTGAGGAAGAAGCCAAATTCGAGGAAGCAGCAGAGAGAGAAGAAGAAGGAGAGGTTGGTGCAAACTGAATTTGAGAGGAAGGAAGAATTGAAACATCTCAAGAATATCAAGAAGAAGGAGATTATGCAGAAGCTTGAGAAGATCAGACAGGTTGCCGGAGTAAAGGATGATCAGGGTAATGTGTTGGACGAAAGGGACCTTGATGAGGACTTCGATCCGGATGAATATGATATGAAGATGAGAAAGGCTTTTGGAGACGAGTACTATGGTGCTCAAGATTTAGATGAGAACTTTGAGGGTTATGATGAATATGATGTGGAAAAACCGGATTTTGATGCAGAAGATGAACTTTTGGGTCTTCCCAAAGGTTGGG
>CM9
AGGAAATTAAGCGGGAAAAGAAGGAGGAAGAAGATGCTGTTAAGGAGGCAGAGCAGCGGGCCAAGGATAAAGATATTGCCCGTCGGCTGGAGGACTATTTTGGCAAGGATGACGATTTAGATGAGAATGAGAAGTTTTTGAAGAGCTATTTGTTGAATAAAGGTTGGATTGAGCGGGAGGAGAAGGGTTCGGGATATGGGGATGTGGGTATTTCGGAGGATGAGGAAGAATTGGAGAGGCAGGATAGGTTTGAGGCAGACTATAATTTTAGGTTTGAGGAAGGAGCAGGTGATCAGGTGCTTGGGCATGCCAGGTTTATGGAGGGGTCAGTGAGGAAGAAGCCAAATGCAAGGAAGCAACAGAGAGAGAAGAAGAAGGAGAGGTTGCAACAAGCTGAATTTGAGAGGAAGGAAGAATTGAAACATCTGAAGAATATAAAGAAGAAAGAGATCAAGGAAAAGGTTGAGAAGATTAAACAGGTTGCTGGTGTAAAGGATGACGAGGGTAATATGTTGGCTGAAATGGACCTTGATGAGGACTTTGATCCGGATGATTATGATATGAAGATGAAAGAAGCTTTTGGTGATGAGTATTATGGTGGTCAAGATAGAGACGAGAACTTTGAGGGCTGTGATGAATTGGATTTGGAGAAACCAGATTTTGACGCAGAAGATGAACTTCTGAGTCTTCCCAAAGGTTGGG
>CO8
TGGAGATTAAGCGGGAAAAGGAGGAGGAAGAAGAGGCTGTTAAGGAGGCAGAGCAGCGGGCCAAGGATAAAGATATTGCCCGTCGTCTGGAGGACTATTTTGGCAAGGATGATGATTTAGATGAGAATGAGAAGTTTTTGAAGAGCTATTTGTTGAATAAAGGTTGGATTGAGCGGGAGGAGAAGGACGCGGGATATGGGGATGTGGGTATTTCGGAGGATGAGGAAGAATTGGAGAGGCAGGATAGGTTTGAGGCAGACTATAATTTTAGGTTTGAGGAAGGGGCAGGTGATCAGGTGCTTGGGCATGCCAGGTTTATGGAGGGGTCAGTGAGGAAGAAGCCAAATGCAAGGAAGCAACAGAGAGAGAAGAAGAAGGAGAGGTTGGTGCAAGCTGAATTTGAGAGGAAGGAAGAATTGAAACATCTGAAGAATATAAAGAAAAAAGAGATCATGGAAAAGGTTGAGAAGATTAAACAGGTTGCTGGGGTAAAGGATGACGAGGGTAATATGTTGGCTGAAATGGACCTTGATGAGGACTTTGATCCGGATGATTATGATACGAAGATGAAAGAAGCTTTTGGTGATGAGTATTATGGTGGTCAAGATAGAGACGAGAACTTTGAGGGCTGTGATGAATTGGATTTGGAGAAACCAGATTTTGACGCAGAAGATGAACTTCTGACTCTTCCCAAAGGTTGGG
>CP16
ATGAGATTAAGCGCGAAAAACAGGAGGAAGAGGAGGCCGTTAAGGAGGCAGAGCAGAGGGCTAAGGATGCAGATATTGCCCGTCGGTTGGAGGACTATTTTGGCAAGGATAATGATTTGGATGATAATGAGAGTTTTTTGAAGAGCTATTTGTTAAATAAAGGGTGGATTGAGCGGGAGGAGAAGGGTTTGGGCTATGGGGATGTGGAGGTTTCGGAGGATGAGGAGGAGCTGGAGAAGCAGGATAGGTTTGAGGCAGACTATAATTTTAGGTTTGAGGAAGGGGCAGGTGATCAGGTGCTGGGGCATGCCAGGTTTACGGAGGGGTCAGTGAGGAAGAAGCCGAATTCAAGGAAGCAGCAGAGAGAGAAGAAGAAGGAGAGGTTGCTGCAAACTGAATTTGAGAGGAAGGAAGAATTGAAACATCTCAAGAATATCAAGAAGAAAGAGATCATGGAGAAGCTTGAGAAGATTAGACAGGTAGCTGGGGTAAAGGATGAAGAGGGTAATGTGCTGGATGAAAGGGACCTTGATGAGGACTTCGATCCGGATGAATATGATCGGAAGATGAGAGAAGCTTTTGGAGACGAGTACTATGGTGCTCAAGATGTAGATGAGAACTTTGAGGGCTATGATGAATTGGATTTGGAGAAACCAGATTTTGACGCAGAAGATGAACTTTTGGGTCTCCCCGAAGGTTGGG
>CP161
ATGAGATTAAGCGCGAAAAACAGGAGGAAGAGGAGGCCGTTAAGGAGGCAGAGCAGAGGGCTAAGGATGCAGATATTGCCCGTCGGTTGGAGGACTATTTTGGCAAGGATAATGATTTGGATGATAATGAGAGTTTTTTGAAGAGCTATTTGTTAAATAAAGGGTGGATTGAGCGGGAGGAGAAGGGTTTGGGCTATGGGGATGTGGAGGTTTCGGAGGATGAGGAGGAGCTGGAGAAGCAGGATAGGTTTGAGGCAGACTATAATTTTAGGTTTGAGGAAGGGGCAGGTGATCAGGTGCTGGGGCATGCCAGGTTTACGGAGGGGTCAGTGAGGAAGAAGCCGAATTCAAGGAAGCAGCAGAGAGAGAAGAAGAAGGAGAGGTTGCTGCAAACTGAATTTGAGAGGAAGGAAGAATTGAAACATCTCAAGAATATCAAGAAGAAAGAGATCATGGAGAAGCTTGAGAAGATTAGACAGGTAGCTGGGGTAAAGGATGAAGAGGGTAATGTGCTGGATGAAAGGGACCTTGATGAGGACTTCGATCCGGATGAATATGATCGGAAGATGAGAGAAGCTTTTGGAGACGAGTACTATGGTGCTCAAGATGTAGATGAGAACTTTGAGGGCTATGATGAATTGGATTTGGAGAAACCAGATTTTGACGCAGAAGATGAACTTTTGGGTCTCCCCGAAGGTTGGG
>CR44
AAGAACTTGTCCAGAAGAAAAAAGAGGAAGAAGAAGCAATTACAGAAGCCAAAAGACGTGCCAAGGATGCCAACATTGTGTGGAGATTAAACGATTACTTTGGCAGGGATGGCAATTTGGATGAGAATGAAAAGTTTCTGAAGGGTTACCTGTTGAATAAAGATTGGATTGACAGAAAGCAGCAGGCATTTTCCTATGAAGACCAAGGGATTTCAAAGGACAAGGAGGAGATAGATAAACAGGAGAAGTTTGAAGAAGAATACAACTTCAAGTTCAAAGAAGGCGCGGGCGATCAAGTGTTGGGTCATGCCAGATTCATCAAAGGTTCTCTGAGGAAGAAGCCAAATGCAAGGAAGGTTCAGAGAGAGAACAAACAGTCACGCCTTGCTTTAGCCAAGTTCAAGCGGGCAGAGAAGATTGTGCAGCGAGAGATCATCAACCACTGG------TTCTTGAGGCATCCAAATATCATTCAGTTCAACGAGGCCATATTAACACCAACCCAGTTGGCAATTGTCATGGAGTATGCAGCAGGAGGCGAGCTCTCGAAGCGC-------------------------------------------------------------------------------------------------------------------------------------------------
>CT15
AGGAGATTAAGCGCGAAAAGCAGGAGGAAGAGGAGGCCGTTAAGGAGGCAGAGCAGCGGGCTAAGGATGCAGATATTGCCCGTCGGTTGGAGGACTATTTTGGCATGGATGATGATTTGGATGATAAGGAGAGGTTTTTGAAGAGCTATTTGTTGAATAAAGGGTGGATTGAGCGGGAGGAGAAGGGTTTGGGCTATGGGGATGTGGAGGTTTCGGAGGATGAGGAGGAACTGGAGAAGCAGGATAGGTTTGAGGCAGACTATAATTTTAGGTTCAAGGAAGGGGCAGGTGATCAGGTGCTGGGGCATGCCCGGTTTACGGAGGGGTCAGTGAGGAAGAAGCCGAATTCAAGGAAGCAGCAGAGAGAGAAGAAGAAGGAGAGGTTGCTGCAAACTGAATTTGAGAGGAAGGAAGAATTGAAACATCTCAAGAATATCAAGAAGAAAGAGATCATGGAGAAGCTTGAGAAGATTAGACAGGTAGCTGGGGTAAAGGATGAAGAGGGTAATGTGGTGGATGAAAGGGACCTTGATGAGGACTTCGATCCGGATGAATATGATAGGAAGATGAGAGCAGCTTTTGGAGACGAGTACTATGGTGCTCAAGATGTAGATGAGAACTTTGAGGGCTATGATGAATTGGATTTGGAGAAACCAGATTTTGACGCAGAAGATGAACTTTTGGGTCTCCCCAAAGGTTGGG
>DA12
AGGAGATTAAGAGGGAAAAGAAGGAGGAAGAGGAGGCTGTTAAAGAGGCAGAGCAGCGGGCTAAGGATAAAGATATTGCCCGTCGACTGGAGGACTATTTTGGCAAGGATGATGATTTAGATGAGAATGAGAAGTTTTTGAAGAGCTATTTGTTGAATAAAGGGTGGATTGAGCGGGAGGAGAAGGGTTTGGGGTATGGGGATGTGAATATTTCGGAGGATGAGGAGGAATTGGAGAAGCAGGATAGGTTTGAGGCAGACTATAATTTTAGGTTTGAGGAAGGGGCAGGCGATCAGGTGCTTGGGCATGCCAGGTTTATGGAGGGGTCAGTGAGGAAGAAGCCAAATGCAAGGAAGCAACAGAGAGAGAATAAGAAGGAGAGGTTGCTGCAAGCTGAATTTGAGAGGAAGGAAGAATTGAAACATCTGAAGAATATCAAGAAGAAAGAGATCATGGAAAAGCTTGAGAAGATTAAACAGGTTGCTGGGGTAAAGGATGATGAGGGTAATATGTTGGATGAAATGGACCTTGATGAGGAGTTCAATCCGGATGAATATGATATGAAGATGAGAGAAGCTTTTGGAGACGGGTATTATGGGGCTCAAGATGTAGACGAGAACTTCGAGGGCTGTGATGAATTGGATTTGGAAAAACCAGATTTTGATGCAGAAGATGAACTTTTGGGTTTTCCCCAAGGTTGGG
>DB53
AAGAGCTTCGCAGGGAGAAGAAGGAAGAGGAGGAGGCAATTAAGGAAGCCGAACAACGAGCCAAGGATGCTGACGTGGCAAGAAAATTGGAGGAGTATTTTGGCGGGGATGATGACCTGGATGAGAATGAAAGGTTTTTGAAGAGCTATTTGTTGAATAAGGGGTGGATAGATAGGCATGAGGGTATACTGGGTTACGAGGATGTGGGGGTTTCAGAGGACGAGGAAGAGGTGGAGAAGCAGGAGAAGTTTGAGGCCCAATATAATTTTAGGTTTGAGGAAAGGACGGGAGACCAGGTTTTGGGGTATGCTAGGTTTACCGAGGGGGCCATTAGGAAGAAACCCAATGCTAGAAAAGAACAGAGAGAGAAGAAGAAGGAGAGATTGGTGCAGGTTGAGTTTGAGAGAAAGGAGGAGCTGAAGCATTTGAAGAATATAAAGAAGAAGGAGATTTTGGAGAAGTTGGAGAAGATTAGGCAGATCGCAGGGGTAAAGGATGATGATAGTAATTTGCTTGGGGAAGAGGATCTCGAGGAGGAGTTTGATCCTGAGGAGTATGATCGGAAGATGAGGGAGGCCTTTGGGGATGAGTACTATGGGGCGGAGGATGCAGATGAGAATTTTGAAGGGTATGATTTGGATGACCTGGAGAAGCCCTATTTTGATGCAGATGATGAGCTTATGGGACTCCCCAGCGGATGGG
>DC1
AAGAGCTTCACAGGGAGAAGAAGGAAGAGGAGGAGGCAATTAAGGAAGCCGAACAACGAGCCAAGGATGCTGACGTGGCAAGAAAATTGGAGGAGTATTTTGGCGGGGATGATGACCTGGATGAGAATGAAAGGTTTTTGAAGAGCTATTTGTTGAATAAGGGGTGGATAGATAGGCATGAGGGTATACTGGGTTACGAGGATGTGGGGGTTTCAGAGGACGAGGAAGAGGTGGAGAAGCAGGAGAAGTTTGAGGCCCAATATAATTTTAGGTTTGAGGAAAGGACGGGAGACCAGGTTTTGGGGTATGCTAGGTTTACCGAGGGGTCCATTAGGAAGAAACCCAATGCTAGAAAAGAACAGAGAGAGAAGAAGAAGGAGAGATTGGTGCAGGTTGAGTTTGAGAGAAAGGAGGAGCTGAAGCATTTGAAGAATATAAAGAAGAAGGAGATTTTGGAGAAGTTGGAGAAGATTAGGCAGATCGCAGGGGTAAAGGATGATGATGGTAATTTGCTTGGGGAAGAGGATCTCGAGGAGGAGTTTGATCCTGAGGAGTATGATCGGAAGATGAGGGAGGCCTTTGGGGATGAGTACTATGGGGCGGAGGATGCAGATGAGAATTTTGAAGGGTATGATTTGGATGACCTGGAGAAGCCCGATTTTGATGCAGATGATGAGCTTATGGGACTCCCCAGCGGATGGG
>DD1
AAGAACTTCGGAGGGAGAAGAAGGAAGAGGAGGAGGCAATTAAGGAAGCCGAGCAACGAGCCAAGGATGCTGACATGGCCAGAAAATTGGAGGATTATTTTGGCGGGGATGATGATCTGGATGAGAATGAAAGATTTTTGAAGAGTTATTTGTTGAATAAAGGGTGGATCGATAGGGATGAAGATAAAGTGGGTTACGAGGACGTGGGGGTTTCCGAGGACGAGGAGGAGGTGGAGAAGCAGGAGAAGTTTGAGACCCAATATAATTTTAGGTTTGAGGAAAGGACGGGAGACCAGGTTTTGGGGTATGCTAGGTTTACCGAGGGGTCCATTAGGAAGAAACCCAATGCTAGAAAAGAACAGAGAGAGAAGAAGAAGGAGAGATTGGCGCAGGTTGAATTTGAGAGAAAGGAGGAGCTGAAGCATCTGAAGAATATTAAGAAGAAGGAGATTTTGGAGAAGTTGGAGAAGATTAGGCAGATTGCAGGGATAAAGGATGATGATGGTAATTTGCTTGGGGAAGAGGATCTTGAGGATGAATTTGATCCTGAGGAGTATGATCGGAAGATGCGGGAGGCCTTTGGGGATGAGTACTATGGGGCGGAGGATGCAGATGAGAATTTTGAAGGGTATGATTTGGATGACCTGGAGAAACCTGATTTTAATGCAGAAGATGAGCTTATGGGGCTCCCCAGCGGATGGG
>DIM50
AAGAACTTCGAAGGGAGAAGAAGGAAGAGGAGGAGGCAATTAAGGAAGCCGAGCAGCGAGCCAAGGATGCTGACGTGGCCAGAAAATTGGAGGATTATTTTGGCGGGGATGATGATCTGGATGATAATGAAAGATTTTTGAAGAGTTATTTGTTGAATAAAGGGTGGATCGACAGGGATGAGGGTAAAGTGGGTTACGAGGACGTGGGGGTTTCCGAGGACGAGGAGGAGGTGGAGAAGCAGGAGAAATTTGAGACCCAATATAATTTTAGGTTTGAGGAAAGGACGGGAGACCAGGTTTTGGGGTATGCTAGGATTACCGAGGGGTCCATAAGGAAGAAACCCAATGCTAGAAAAGAACAGAGAGAGAAGAAGAAGGAGAGATTGGCGCAGGTTGAATTTGAGAGAAAGGAGGAGCTGAAGCATCTGAAGAATATTAAGAAGAAGGAGATTTTGGAGAAGTTGGAGAAGATTAGGCAGATTGCAGGGATAAAGGATGATGATGGTAATTTGCTTGGGGAAGAGGATCTTGATGATGAATTTGATCCTGAGGAGTATGATCGGAAGATGCGAGAGGCCTTTGGGGATGAGTACTATGGGGCGGAGGATGCAGATGAGAATTTTGAAGGGTATGATTTGGATGACCTGGAGAAACCTGATTTTAATGCAGAAGATGAGCTTATGGGGCTCCCCAATGGATGGG
>EN45
AAGAACTTCTCCGAGAGAAAAAAGAGGAAGAAGAAGCAGTCGCAGAAGCTGAAAGACGTGCCAAGGATGCAGACATTGTGCGGAGATTGAACGAGTACTTTGGGAAAGATGATGATTTGGATGAGAATGAAAAGTTTTTGAAGGATTATCTCTTGAATAAGGGTTGGATTGACAAAGAGAAGCAGACATTTTCTTATCAAGGCGAGGGGATTTCGGAAGATGAGGAGGAGTTGGATAAACAGGACAGGTTTGAGGCAGAGTACAATTTCAGGTTTGAAGAAGGTGCGGGCGATCAGGTGCTGGGTCATGCCAGGTTCACTGAAGGGTCTGTTAGGAAGAAGCCAAATGCAAGAAAGCTTCAGAGAGAGAGCAAACAGGCACGTGTTGCATTAGCTGAGTTTGAGCGGAAAGAGGAGCTGAAACAGTTGAAGAACATTAAGAAAAAGGAAATTATGGAGAAGCTTGAAAAGATCAGAAGCGTTGCAGGGGTAACGTCTGACCATGGTCAATTGCTGGATGAGGAAGATCTTGATGAGGATTTCAATCCCGAGGAATATGATAGGAAGATGAGAGTGGCCTTTGGGGATCAATACTATGATGCAGATGATGCGGATGCAAATTTCCATGGCTACGATCCGGATGGGCTAGAAAAACCCGATTTTGATGCGGAGGATGAGTTGTTGGGGCTTCCCAAGGGCTGGG
>FC13
TGAGATTTTCATACAGAAATATTATCCAGGATTTTCTTCCCATTTTTATTTGCTTTTGTACGTGTGAAATGGATTTGCTGGGAGACTCTGATGGCGAGGAGAAGGGTTTCGGAGAGATTAAGGTGAACACAGCTTATGCTCAGAGATTTGCTCATAATAAGCAGCGGGAGGCACTTCACAGGTTGCAGTTGAAAAAGAAGGGTGGTGGTGATTCTAATGAGGAGGATTCCTCTGAAGAAGAGGAAGAAGACGAAGATGGGTACATACCGGAGAAGACAGAGCTGCAATTTTATGAAACCTTAGCCAAAGTGAAAAGGAAAGATCCGTTAATTTATAAGAAG------GATGTAAAGCTTTACGATGATGATGACGACAATGTAGAAGAAGAGATTGACGAAAAGAGAAAGGACGCAGGCAAGAAGAAAAAAACAATGTATTTGAAAGATGTTATGGCTCAGCATTTGCTTGAGAACGGGCCTGAATTTGATGATGATAAAAAAACCGTGAAAATGGTTAAAAGAGGGGATTCAAAGAGCTATGCTGAAGAGCAGGATGAACTAAAAAGAGCTTTTTTGATGGGTGTGGAGGATAATGATGATGATAGCGATGATGGGGGTTTGCTAACAGTGAAGAAGAAGAGTGCAGAGGAGATTAAGAGGGAAAAGAAGGAGGAAGAGGAGGCTGTTAAAGAGGCAGAGC
>FTS1
AAGAGCTTCGCAGGGAGAAGAGGGAAGAGGAGGAGGCAATTAAGGAAGCCGAGCAGCGAGCCAAGGATGCTGATGTGGCAAGAAAATTGGAGGAGTATTTTGGCGGTGATGTTGACCTGGATGAGAATGAAAGGTTTTTGAAGAGCTATTTGTTGAATAAGGGGTGGATCGATAGGCATGAGGGTATACTGGGTTACGAGGATGTGGGGGTTTCAGAGGACGAGGAAGAGGTGGAGAAGCAGGAGAAGTTTGAGGCCCAATATAATTTTCGGTTTGAGGAAAGGACGGGAGACCAGGTTTTGGGGTATGCTAGGTTTACCGAGGGGTCCATTAGGAAGAAACCCAATGCTAGAAAAGATCAGAGAGAGAAGAAGAAGGAGAGATTGGCGCAGGTTGAGTTTGAGAGAAAGGAGGAGCTGAAGTATTTGAAGAATATAAAGAAGAAGGAGATTTTGGAGAAGTTGGAGAAGATTAGGCAGATCGCAGGGCTAAAGGATGATGATGGTAATTTGCTTGGGGAAGAGGATCTCGAGGAGGAGTTTGAACCTGAGGAGTATGATCGGAAGATGAGGGAGGCCTTTGGGGATGAGTACTATGGGGCGGAGGATGCAGATGAGAATTTTGAAGGGTATGATTTGGATGACCTAGAGAAGCCTGATTTTGATGCAGATGATGAGCTTATGGGACTCCCCAGCGGATGGG
>FTS2
AAGAGCTTCGCAGGGAGAAGAGGGAAGAGGAGGAGGCAATTAAGGAAGCCGAGCAGCGAGCCAAGGATGCTGATGTGGCAAGAAAATTGGAGGAGTATTTTGGCGGTGATGTTGACCTGGATGAGAATGAAAGGTTTTTGAAGAGCTATTTGTTGAATAAGGGGTGGATCGATAGGCATGAGGGTAGACTGGGTTACGAGGATGTGGGGGTTTCAGAGGACGAGGAAGAGGTGGAGAAGCAGGAGAAGTTTGAGGCCCAATATAATTTTCGGTTTGAGGAAAGGACGGGAGACCAGGTTTTGGGGTATGCTAGGTTTACCGAGGGGTCCATTAGGAAGAAACCCAATGCTAGAAAAGAACAGAGAGAGAAGAAGAAGGAGAGATTGGCGCAGGTTGAGTTTGAGAGAAAGGAGGAGCTGAAGTATTTGAAGAATATAAAGAAGAAGGAGATTTTGGAGAAGTTGGAGAAGATTAGGCAGATCGCAGGGCTAAAGGATGATGATGGTAATTTGCTTGGGGAAGAGAATCTCGAGGAGGAGTTTGAACCTGAGGAGTATGATCGGAAGATGAGGGAGGCCTTTGGGGATGAGTACTATGGGGCGGAGGATGCAGATGAGAATTTTGAAGGGTATGATTTGGATGACCTAGAGAAGCCTGATTTTGATGCAGATGATGAGCTTATGGGACTCCCCAGCGGATGGG
>GG1
AAGAACTTCGCCGTGAGAAACAAGAGGAAGAGGAGGCGATTGCAGAAGCAGAAAAACGTGCAAAGGATGCCGAAATTGAACGGAGATTGAATGATTATTTTGGGAGAGATGATGATTTGGATGAGAATGAGAAGTTTTTGAAGGGTTATCTTCTGAGCAAAGGTTGGATAGACAAAGAGCAGCAGAATTTTTCATATGAGGACGTTGGGGTTTCTGATGAGGAGGAGGAGTTGGAGGCTCAGGACAAGTTTGAGGCAGAATACAATTTCAGGTTTGAAGAAGGTGCTGGCGATCAGGTATTGGGCCATGCCAGATTTACTGATGCGTCTGTGAGGAAGAAGCCTAATGCAAGAAAGCTTCAGAGAAAGAATAAACAGGAAAGGTTGGCTTTAGCTGAGTTTGAGAGGAAAGAAGAGTTGAAGCAGCTGAAGAATATAAAAAAAAAGGAGATTCTAGAGAAGCTTGAAAAGATCAGAAATGTTGCAGGGATAGGATCTGATCAAGATCACTTGCTGAATGAGGAAGACCTTGATGAAGACTTTGATCCTGTGGAATATGACAGGAAGATGAGAGAGGCCTTTGGGGAGGAATACTATGGCGCAGAAGATGCAGATGCAAACTTTCAGGGTTATGATATGGATGAGGTAGAAAAACCCGATTTTGATGCAGAGGATGAGCTGTTGGGGCTTCCTAAGGGTTGGG
>HB41
-----------------------------------------------------------------------------------------------------GGCAGGGATGATGAGATTGATGAGAATGAAAGGTTTTTGAAGAGTTATTTGATGAATAAGGGGTGGATAGATAGGGATCAGGGTAATTTGGGTTACGAGGACGTGGGGGTTTCTGAGGATGAGGAGGAGGTGGAGAAGCAGGAGAAGTTTGAGGCGGACTATAATTTCAGGTTTGAGGAAGGGGCGGGAGACCAGGTTTTGGGCTATGCTAGGTTTACGGAAGGGTTAATTAGGAAGAAACCCAATGCGAGAAAACAACAGAGAGAGAAGAAGAAGGAGAGATTGGCGCAGGCTGAATTTGAGAGAAAGGAGGAGCTGAAGCAGCTGAAGAATATTAAGAAGATAGAGATTTTGGAGAAGTTGGGGAAGATTAGGCAGATTGCAGGGATGAAGGACGATGAGGGTAATTTGATTGGGGAAGAGGATCTTGAGGAGGAGTTTGATCCTGAGGAGTATGATCGGAAGATGAGGGAGGCATTTGGCGATGAGTACTATGGGGCAGAGGACCCAGATGAGGATTTTGAGGGGTATGATTTGGATGACATCGAGAAGCCTAATTTTGATGCAGAGGATGAGCTGCTGGGGCTCCCCAGCGGATGGG
>JO20
AGGAGATTAAACGCGAAAAGCAGGAGGAAGAGGAGGCCGTTATGGAGGCAGAGCAGCGGGCTAAGGACGCAGATATTGCCCGTCGGTTGGAGGACTATTTTGGGAAGGATGATGATTTGGATGATAATGACAGGTTTTTGAAGAGCTATTTATTGAATAAAGGGTGGATTGAGCGGGAGGATAAGGGTTTGGGCTATGGGGATGTGGGGGTTTCGGAGGATGAGGAGGAACTGGAGAAGCAGGATAGGTTTGAGGCAGACTATAATTTTAGGTTTGAGGAAGGGGCAGGTGATCAGGTGCTGGGGCATGCCAGGTTTGCGGAGGGTTCAGTGAGGAAGAAGCCGAATTCAAGGAAGCAGCAGAGAGAAAAGAAGAAAGAGAGGTTGCTGGAAACTGAATTTGAGAGGAAGGAAGAATTGAAACATCTCAAAAATATCAAGAAGAAAGAGATCATGGAGAAGCTTGAGAAGATTAGACAGGTAGGTGGGATAAAGGATGACAAGGGTAATATGCTGGATGAAAGGGACCTTGACGAGGACTTCGACCCGGATGAATATGATCGGAAGATGAGAGAAGCCTTTGGAGACGAGTACTATGGTGCTCAAGATGTAGATGAAAACTTTGAGGGCTATGATGAATTTGATTTGGAGAAACCAGATTTTGATGCCGAAGATGAGCTTTGGGGTCTCCCAACAGGTTGGG
>JU21
AGGAGATTAAACGCGAAAAGCAGGAGGAAGAGGAGGCCGTTATGGAGGCAGAGCAGCGGGCTAAGGACGCAGATATTGCCCGTCGGTTGGAGGACTATTTTGGGAAGGATGATGATTTGGATGATAATGACAGGTTTTTGAAGAGCTATTTATTGAATAAAGGGTGGATTGAGCGGGAGGACAAGGGTTTGGGCTATGGGGATGTGGGGGTTTCGGAGGATGAGGAGGAACTGGAGAAGCAGGATAGGTTTGAGGCAGACTATAATTTTAGGTTTGAGGAAGGGGCAGGTGATCAGGTGCTGGGGCATGCCAGGTTTGCGGAGGGTTCAGTGAGGAAGAAGCCGAATTCAAGGAAGCAGCAGAGAGAGAAGAAGAAAGAGAGGTTGCTGCAAACTGAATTTGAGAGGAAGGAAGAATTGAAACATCTTAAAAATATCAAGAAGAAAGAGATCATGGAGAAGCTTGAGAAGATTAGACAGGTAGGTGGGATAAAGGACGACGAGGGTAATATGCTGGATGAAAGGGACCTTGACGAGGACTTCGACCCGGATGAATATGATCGGAAGATGAGAGAAGCCTTTGGAGACGAGTACTATGGTGCTCAAGATGTAGATGAAAACTTTGAGGGCTATGATGAATTTGATTTGGAGAAACCAGATTTTGATGCCGAAGATGAACTTTTGGGTCTCCCAACAGGTTGGG
>KE1
AGGAGCTCCGCCGTGAGAAGAAGGAAGAAGAGGAGGCCGTTGCCGAGGCCGAGCAGCGGGCCAAAGATGCCGGCATTGCGAGGAAATTGAACGAGTATTTTGGTAAGGACGATGATTTGGATGAGAACGATAGGTTTTTGAAGAATTATTTAATGAACAAGGGCTGGATTGAAAGGGAAAGCAAGGGTTTTGATTATGGGGATGTTGGGGTTTCTGAGGACGAGGCCGAGTTGGAGAAGCAGGAGAAGTTCGAGGCGGGGTATAATTTCAGGTTCGAGGAGGGTGCTGGGGATCAGGTGTTGGGCCATCCGAGGTTTGCCGATGGTTCTGTGAGGAAGAAGCCGAATGCGAGGAAGCTTCAGAGGAAGAACAAGCAGGAGAGGCTGGCTTTGGCTGAGTTTGAGAGGAAGGAGGAGTTGAAGCACTTGAAGAATGTTAAAAAGAGGGAGATTTTGGAAAAGCTTGAGAAAATTAGGGCTGTGGCAGGGGTCGTAGGCGATCAGGGGAATGTTGTGGATGAGGAGGATCTCGACGACGACTTCGATCCTGCAGAATATGATCGGAAGATGAGGGAGGCATTTGGGGATGAGTACTATGGGGCTGAAGATCCGGATGAGGAGTTTCAGGGACATGATGTAGATTACTTGGAGAAGCCTGATTTTGACGCCGAGGACGAGCTGTTGGGTTTGCCGAAAGGTTGGG
>LF2
AGGAGCTTCGGAGGGAGAAAAAGGAAGAGGAGGAGGCGATTAAGGAAGCGGAGCAGCGCGCCAAGGATGCCAACGTCGCGAGGAAATTGGAGGAGTACTTTGGTAAGGATGATGAAATAGATGAGAATGAGAAGTTTTTAAAGAGTTATTTGTTGAATAAGGGATGGATCGATAGGGATCAGGGTAATTTGGGTTATGGGGACGTGGGGGTTTCTGAGGATGAGGAGGAGGTGGAGAAGCAGGAGAAGTTTGAGGCCGAATATAATTTTAGGTTCGAGGAAGGGACGGGAGACCAGGTTTTGGGTTATGCTAGGTTTACAGAGGGGTCTATTAGGAAGAAACCCAATGCTAGAAAAGAGCAGAGAGAGAGCAAGAAGGAGAGGTTGGCGCAGGTGGAGTTTGAGAGAAAGGAGGAGCTGAAGCATCTGAAGAATATTAAGAAGATGGAGATTTTGCAGAAGTTGGAGAAAATTAGGCAGATTGCAGGGATAAAGGAAGATGAGGGTAATTTGGTTGGGGAAGAGGATCTTGAGGAGGAGTTTGATCCTGAGGAATATGATCGGAAGATGAGGGAGGCCTTCGGGGATGAGTACTATGGGGCGGAGGACGCAGATGAGGATTTTGAGGGGTATGATTTGGATGAGCTCGAGAAGCCTGATTTTGATGCAGAGGATGAGCTTCTGGGGCTCACCGGTGGATGGG
>MC0
AGGAGCTTGGGAGGGACAAAAAAGAAGAGGAAGAGGCGATTAGGGAAGCAGAACAGCGCGCCAAGGATGCTGTCGTGGCGAGGAAATTGGAGGAGTATTTTGGGAGGGATGATGAGCTGGATGAGAACGAAAAGTTTTTGAAGAGCTATTTGTTGAATAAGGGGTGGATCGATAGGGATCAGGGCAATTTTGGTTACGAGGGTGTGGGGGTTTCTGAGGACGAGGAGGAGGTGGAGAAGCAGGAGAAGTTTGAGGCGGAATATAATTTTAGGTTTGAGGAAGGGAGGGGAGATCAGGTTTTGGGCTATGCTAGGTTTACCGAGGGGACAATAAGGAAGAAGCCCAATGCTAGAAAACAGCAGAGAGAGAAGAAGAAGGAGAGAATGGTCCAGGCCGAGTTTGAGAGAAAGGAGGAGTTGAAGCATCTGAAGAATGTTAAGAAGACGGAGATTTTGGAGAAGTTGCAGAAGATTAGGCTGATTGCAGGGATAAAGGATGATGAGGGTAATTTGATTGGGGAAGAGGATATTGAAGAGGAGTTTAATCCTGAGGAGTATGATCGGAAGATGAGGGAGGCCTTTGGGGATGGGTACTATGGGGCGGAGGATGCAGATGAGAATTTTGAGGGGTATGATTTCGATGACCTCGAGAAGCCTGATTTTGATGCGGAGGATGAGCTTCTGGGGATCCCCAGCGGATGGG
>MT0
AAGAGCTTCGGAGGGAGAAGAAGGAAGAGGAGGAGGCTGTTAAGGAAGCTGAACAGCGAGCCAAGGATGCTGACGTGGCGAGAAAATTGGAGGAGTATTTTGGCCGGGATGATGAGATAGATGAGAATGAAAGGTTTTTGAAGAGTTATTTGTTGAACAAAGGGTGGATCGATAAGGATGAGGGTAAAGTGGGTTATGAGGACGTGGGGGTTGAGGAGGAGGAGGAGGAGGTGGAGAAGCAGGAGAAGTTTGAGGCCGAATATAATTTTAGGTTTGAGGAAGGGAGGGGAGACCAGGTTTTGGGGTATGCTAGGTTTACTGAGGGGTCTGTTAGGAAGAAACCCAATGCCAGAAAACAGCAGAGAGAGAAGAAGAAGGAGAGATTGGCGCAGGCTGAGTTTGAGAGAAAGGAGGAGCTGAAGCATCTGAAGAATATTAAGAAGAAGGAGATTTTGGAGAAGTTGGAGAAAATTAGGCAGATTGCAGGGGTGAAGGATGATGATGGGAATTTGCTTGGGGAAGAGGATCTTGAGGAGGAGTTTGATCCTGAGGAGTATGATCGGAAGATGAGGGAGGCATTTGGGGATGAGTATTATGGGGCGGAGGATGCAGATGAGGATTTTGAGGGGTATGATTTGGATGAAGTGGATAAGCCCGATTTTGATGCGGAGGATGGGCTTTTGGGGCTTCCCAGCGGATGGG
>NN48
AGGAGCTTCGGAGGGAAAAGAAGGAAGAGGAGGAGGCAATTAAAGAAGCCGAGCAGCGAGCCAAGGATGCCGACGTGGCAAGAAAATTGGAGGAGTATTTTGGCGGGGATGATGATCTGGATGAGAATGAAAGGTTTTTGAAGAGTTATATGTTGAATAAGGGGTGGATCGATAGAGATGAGGGTAAACTGGGTTACGAGGATGTGGGGGTTTCCGAGGACGAGGAGGAGGTGGAGAAGCAGGAGAAGTTTGAGGCCAAATATAATTTTAGGTTTGAGGAAGGGATGGGAGACCAGGTTTTGGGGTATGCTAGGTTTACCGAGGGGTCCATTAGGAAGAAACCCAATGCTAGAAAACAACAGAGAGAAAATAAGAAGGAGAGATTGGCGCAGGTTGAGTTTGAGAGAAAGGAGGAGCTGAAGCATCTGAAGAATATTAAGAAGAAGGAGGTTTTAGAGAAGTTGGAGAAGATTAGGCAGATTGCAGGGATAAAGGATGATGATGGTAATTTGCTTGGGGAAGAGGATATTGAGGAGGAGTTTGATCCTGAGGAGTATGATCGGAAGATGAGGGAGGCCTTTGGGGATGGGTACTATGGGGCGGAGGATGCAGATAAGAATTTTGAAGGGTATGATTTTGATGACCTGGAGAAGCCTGATTTTGACGCAGAAGATGATCTTATGGGGCTCCCCAGCGGATGGG
>PA42
AGGAGCTTCGGAGGGAGAAGAAGGAAGAGGAGGAGGCGGTTAAGGAAGCTGAGCAGCGCTCCAAGGATGCTGATGTGGCTAGGAAATTAGAGGAGTATTTTGGCAGGGACGATGGCCTGGATGAAAATGAAAAGTTTTTGAAGAGTTACTTGTTGAATAAGGGGTGGATCGATAGGGATCAGGGTAATTTGGGTTACGAGGACGTTGGGGTTTCTGAGGATGAGGAGGAGGTGGAGAAGCAGGAGAAGTTTGAGGCCGAATATAATTTTAGGTTTGAGGAAGGGATGGGAGACCAGGTTTTGGGCTATGCTAGGTTTACAGACGGGTCCGTTAGGAAGAAATCCAATGCTAGAAAACAACAGAGAGAGAATAAGCAGGAGAGATTGGCGCAGGCTGAGTTTGAGAGAAAGGAGGAGCTGAAGCATCTGAAGAATATTAAGAAGAAGGAGATTTTGGAGAAGTTGGAGAAGATTAAGCAGATTGCAGGGATTAAGGGTGATGAGGGCAATTTGCTTGGGGAAGAGGATCTTGAGGAGGAGTTTGATCCTGAGGAGTATGATCTGAAGATGAGGGAGGCCTTTGGGGATGAGTACTATGGGGCGGAGGATGTGGATGAGAATTTTGAGGGGTATGATTTGGATGACCTCGAGAAGCCTGATTTTGATGCAGAGGATGAGCTTCTGGGGCTCCCCAGCGGATGGG
>PB33
AGGAGCTCCTCCGCGAGAAGAAAGAGGAGGAGGAGGCTGTTGCCGAGGCCGAGCAACGGGCCAAAGATGCTGGCATTGCGAGGAAATTGGACGAATATTTTGGTAAGGACGATGATTTAGATGAGAATGATAGGTTTTTGAAGAATTATTTGATGAATAAGGGATGGATTGAAAGGGAAAACACGGGTTTTGATTATGGGGATGTTGGCGTTTCTGAGGACGAGGAAGAGTTGGAGGAGCAGGAGAGGTACGAGGCGGAGTATAATTTTAGGTTCGAGGAGGGTGCTGGGGATCAGGTGTTGGGTCATCCAAGGTTTGCCGAGGGTTCTGTGAGGAAGAAGTCAAACGCGAGGCAGCTTCAGAGGAAGAAGAAGCAGGAGAGGCTGGCTTTGGCTGAGTTTGAGAGGAAGGAGGAGTTGAAGCACTTGAAGAATGTTAAGAAGAGGGAGATTTTGGAGAAGCTTGAGAAGATTAGGGCTGTGGCTGGGGTCGTAGGTGATCAGGGGAATGTTGTGGATGAGGAGGATCTCGAGGACGATTTCGATCCTGCGGAATATGATCAGAAGATGAGGGAGGCATTTGGGGATGAGTACTATGGGGCCGAAGATCCGGATGAGGAGTTTCAGGGGCATGATGTGGATTACTTGGAGAAGCCCGATTTTGATGCAGAGGACGAGTTGTTGGGTTTACCCAAAGGTTGGG
>PF1
AGGAGCTTCGGAGGGAGAAGAAGGAAGAGGAGGAGGCAATTAAGGAAGCCCAGCAGCGGGCCAAGGATGCTGACATTGCCAGAAAATTGGAGGAGTATTTTGGCGGCGACGATGTTTTGGATGAGAATGAGAAGTTTTTGAAGAGTTATTTGTTGAATAAAGGGTGGATTGATAGGGAACAGGGCAAATTGGGTTATTTTGACGTGGAGGTTTCTGAGGACGAGGAGGAGGTGGAGAAGCAGGAGAAGTTCGAGGCAGAATATAATTTTAGGTTCGAGGAGGGGAAGGGAGACCAGGTTTTAGGGTATGCTAGGTTTACGGAGGGGTCGATTAGGAAGAAACCCAATGCTAGAAAACAGCAGAGAGAGAAGAAGAAGGAGAGATTGGAGCAGGCTGAGTTTGAGAGAAAGGAGGAGCTCAAGCATCTGAAGAATATTAAGAAGAAGGAGATTTTGGAGAAGTTGGTGAAGATTAGGCAGATTGCTGGGGTGAAGGAGGATGAGGGTAATTTGCTTGGGGAAGAGGATCTTGAGGAGGAGTTTGATCCTGAGGAGTATGATCGGAAGATGAGGGAGGCCTTTGGGGATGAGTATTATGGGGCGGAGGATGCAGATGAGAATTTTGAGGGGTATGATTTGGATGAGGTGGAGAAGCCTGATTTTGATGCAGAGGATGAGCTTATGAAGCAATCCCAGGGGTTTG
>PFM1
AAATTTACCAAGTAAGGCTTTAATACCTAGTTCATGAGGATATGGAAGGTTGATGGTAAATT-AGGATGCTGATGTGGCTAGGAAATTGGAGGAGTATTTTGGCAGGGATGATGACTTGGATGAAAATGAAAAGTTTTTGAAGAGTTATTTGTTGAATAAGGGGTGGATCGATAGGGATCAGGGTAATATGGGTTACAAGGATGTGGGGATTTTTGAGGATGAGGAGGAGGTGGAGAAGCAGGAGAAGTTTGAGGCCGAATATAATTTTAGGTTCAAGGAAGGGATGGGTGACCAGGTTTTGGGCTATGCTAGGTTTATAGAGGGGTCCGTTAGGAAGAAATCCAATGCTAGAAAATAACAAAGAGAGAATAAGCAGCAGAGATTGGCGTAGGTTGAGTTTTAGAGAAAGGAGGAACTGAAGCATTTGAATAATATTAAGAAGAAGGATATTTTGGAGAAGTTGGAGAAGATTAAGCAGATTGCATGGATAAAGGATAATGAGGGTAATTTTCTCAGGGAAGAGGATCTTGAGGAGGAGTTTGATCCTGATGAGTATGATCAAAAGTTGAGGGAGGCCTTTAGAGATGAGTACTAGGGGGCGGAAGATGTGGATGAAAATTTTGAGGGGTATGATTTGGATTAGCTTGAGAAGCCTAATTTTGATGCAGAGGATGAACTTCTGGGGATCCCTAGCAGATGGG
>PG28
AGGAACTCCGCTGCGAGAAGAAGGAGGAAGAGGAGGCTGTTGCCGAGGCCGAGCAGCGGGCCAAAGATGCCGGCATTGCGAGGAAATTGAACGAGTATTTTGGTAAGGACGATGATTTGGACGAGAATGATAGGTTTTTGAAGAATTATTTGATGAATAAGGGGTGGATTGAAAGGGAAAGCAAGGGTTTTGATTATGGGGATGTTGGGGTATCTGAGGACGAGGAAGAGTTGGAGGAGCAGGAGAGGTTCGAGGCGGAGTATAATTTTAGGTTCGAGGAGGGTGCTGGGGATCAGGTGTTGGGTCATCCGAGGTTTGCCGATGGTTCTGTGAGGAAGAAGTCAAGTGCAAGGAAGCTTCAGAGGAAGAACAAGCAGGAGAGGCTGGCTTCGGCTGAGTTTGAGAGGAAGGAGGAGTTGAAGCATTTGAAGAATGTTAAGAAGAAGGAGATTTTGGAGAAGCTTGAGAAGATTAGGGCCGTGGCAGGGGTCGTAGGTGATCAGGGGAATGTTGTGGATGAGGAGGATCTTGACGATGACTTCAATCCTGCGGAATATGATCGGAAGATGAGGGAGGCATTTGGGGATGAGTACTATGGGGCCGAAGATCCAGATGAGGAGTTTCAGGGGCATGATGTGGATTACTCGGAGAAGCCTGATTTTGATGCAGAGGACGAGTTGTTGGGTTTGCCCAAAGGTTGGG
>PH2
AGGAGCTTCGGAGGGAGAAGAAGGAAGAGGAGGAGGCAATTAAGGAAGCCCAGCAGCGGGCCAAGGATGCTGACATTGCCAGAAAATTGGAGGAGTATTTTGGCGGCGACGATGTTTTGGATGAGAATGAGAAGTTTTTGAAGAGTTATTTGTTGAATAAAGGGTGGATTGATAGGGAACAGGGCAAATTGGGTTATTTTGACGTGGAGGTTTCTGAGGACGAGGAGGAGGTGGAGAAGCAGGAGAAGTTCGAGGCAGAATATAATTTTAGGTTTGAGGAGGGGAAGGGAGACCAGGTTTTAGGGTATGCTAGGTTTACGGAGGGGTCGATTAGGAAGAAACCCAATGCTAGAAAACAGCAGAGAGAGAAGAAGAAGGAGAGATTGGAGCAGGCTGAGTTTGAGAGAAAGGAGGAGCTCAAGCATCTGAAGAATATTAAGAAGAAGGAGATTTTGGAGAAGTTGGTGAAGATTAGGCAGATTGCTGGGGTGAAGGAGGATGAGGGTAATTTGCTTGGGGAAGAGGATCTTGAGGAGGAGTTTGATCCTGAGGAGTATGATCGGAAGATGAGGGAGGCCTTTGGGGATGAGTATTATGGGGCGGAGGATGCAGATGAGAATTTTGAGGGGTATGATTTGGATGAGGTGGAGAAGCCTGATTTTGATGCAGAGGATGAGCTTATGAAGCAATCCCAGGGGTTTG
>PM29
AGGAGCTCCGCCGCGAGAAGAAAGAGGAAGAGGAGGCCGTTGCCGAGGCCGAGCAGCGGGCCAAAGATGCCGGCATTGCGAGGAAATTGAACGAGTTTTTTGGTAAGGACGATGATTTGGATGAGAAGGATAGGTTTTTGAAGAATTATTTGATGAATAGAGGGTGGATTGAAAGGGAAAGCAAGGGCTTTGAATATGGGGATGTTGGGGTGTCTGAGGACGAGGAAGAGTTGGAGGAGCAGGAGAGGTTCGAGGCGGAGTATAATTTTAGGTTCGAGGAGGGTGCTGGGGATCAGGTTTTGGGTCATCCGAGGTTTGCCGAGGGTTCTGTAAGGAAGAAGCCAAATGCAAGGAAGCTTCAGAGGAAGAGCAAGCAGGAGAGGCTGGCTTTGGCCGAGTTTGAGAGGAAGGAGGAGTTGAAACACTTGAAGAATGTTAAGAAGAGGGAGATTTTGGAAAAGCTTGAGAAGATTAGGGTTGTGGCAGGTGTCGTAGGTGATCAGGGGAATGTCGTGGATGAGGAGGATCTCGACGACGACTTCGATCCTGTGGAATATGATCGGAAGATGAGGGAGGCATTTGGGGATGAGTACTATGGGGCCGAAGATCCGGATGAGGAGTTTCAGGGGCATGATGTAGATTACTTGGAGAAGCCGGATTTTGATGCAGAGGACGAGTTGTTGGGTCTGCCCAAAGGTTGGG
>PS27
AGGAACTCCACCGCGAGAAGAAGGAGGAAGAGGAGGCTATTGCCGAGGCCGAGCAGCGGGCCAAAGATGCCGGCATTGCGAGGAAATTGAACGAGTATTTTGGTAAGGACGATGATTTGGACGAGAATGATAGGTTTTTGAAGAATTATTTGATGAATAAGGGGTGGATTGAAAGGGAAAGCAAGGGTTTTGATTATGGGGATGTTGGGGTATCTGAGGACGAGGAAGAGTTGGAGGAGCAGGAGAGGTTCGAGGCGGAGTATAATTTTAGGTTCGAGGAGGGTGCTGGGGATCAGGTGTTGGGTCATCCGAGGTTTGCCGATGGTTCTGTGAGGAAGAAGTCAAGTGCAAGGAAGCTTCAGAGGAAGAACAAGCAGGAGAGGCTGGCTTCGGCTGAGTTTGAGAGGAAGGAGGAGTTGAAGCATTTGAAGAATGTTAAGAAGAAGGAGATTTTGGAGAAGCTTGAGAAGATTAGGGCCGTGGCAGGGGTCGTTGGTGATCAGGGAAATGTTGTGGACGAGGAGGATCTTGACGATGACTTCGATCCTGCGGAATATGATCGGAAGATGAGGGAGGCATTTGGGGATGAGTACTATGGGGCCGAAGATCCAGATGAGGAGTTTCAGGGGCATGATGTGGATTACTCGGAGAAGCCTGATTTTGATGCAGAGGACGAGTTGTTGGGTCTGCCCAAAGGTTGGG
>PS30
AGGAGCTTCGGAGGGAGAAGAAGGAAGAGGAGGAGGCCATTAAGGAAGCTGAGCAGCGCTCCAAGGATGCTGATGTGGCTAGGAAATTGGAGGAGTATTTTGGCAGAGACGATGACCTGGATGAAAATGAAAAGTTTTTGAAGAGTTATTTGTTGAATAAGGGGTGGATAGATAGGGATCAGGGTAATTTGGGTTACGAGGACGTTGGGGTTTCTGAGGATGAGGAGGAGGTGGAGAAGCAGGAGAAGTTTGAGGCCGAATATAATTTTAGGTTCGAGGAAGGGATGGGAGACCAGGTTTTGGGCTATGCTAGGTTTACAGACGGGTCCGTTAGGAAGAAATCCAATGCTAGAAAACAACAGAGAGAGAATAAGCAGGAGAGATTGGCGCAGGCTGAGTTTGAGAGAAAGGAGGAGCTGAAGCATCTCAAGAATATTAAGAAGAAGGAGATTTTGGAGAAGTTGGAGAAGATTAAGCAGATTGCAGGGATTAAGGGTGATGAGGGCAATTTGCTTGGGGTAGAGGATCTTGAGGAGGAGTTTGATCCTGAGGAGTATGATCGGAAGATGAGGCAGGCCTTTGGGGATGAGTACTATGGGGCGGAAGATGTGGATGAGAATTTTGAGGGGTATGATTTGGATGACCTCGAGAAGCCTGATTTTGATGCAGAGGATGAGCTTCTGGGGTTCCCCAGCGGATGGG
>PSF43
AGGAGCTTCGGAGGGAGAAAAAGGAAGAGGAGGAGGCAATTAAGGAAGCCGAGCAGAGAGCCAAAGATGCTGACGTGGCGAGAAAATTGGAGGAGTATTTTGGCGGGGATGATGATCTGGATGAGAATGAAAGGTTTTTGAAGAGTTATTTGTTGAATAAGGGGTGGATCGATAGAGATGAGGATAAACTGGGTTACGAGGACGTTGGAGTTTCCGAGGACGAGGAGGAGGTTGAGAAGCAGGAGAAGTTTGAGGCCAAATACAATTTCAGGTTTGAGGAAGGGACGGGAGACCAGGTTTTGGGGTATGCTAGGTTTACCGAGGGGTCCATTAGGAAGAAACCCAATGCAAGAAAACAACAGAGAGAGAATAAGAAGGAGAGATTGGCGCAGGCTGAGTTTGAGAGAAAGGAGGAGCTGAAGCATCTGAAGAATATTAAGAAGAAGGAGATTTTGGAGAAGTTGGAGAAGATTAGGCAGATTGCAGGGATGAAGGATGATGATGGTAATTTGCTTGGGGAAGAGGATCTTGAGGAGGAATTTGATCCTGAGGAGTATGATCGGAAGATGAGGGAGGCCTTTGGGGATGAGTACTATGGGGCGGAGGATGCAGATGAGAATTTTGAAGGGTATGATTTGGATGACCTGGAGAAGCCTGATTTTGATGCAGAGGATGAGCTTATGGGGCTTCCCAGCGGATGGG
>PTA0
AGGAGCTTCGGAGGGAGAAAAAGGAAGAAGAGGAGGCGATTAAGGAAGCTGATCAGCGCGCCAAGGATGTTGATGTGTCAAGGAAATTGGAGGAGTATTTTGGCAGGGATGATGATTTGGATGAGAATGAAAAGTTTTTGAAGAGTTATTTGTTGAATAAAGGGTGGATCGATAGGGATCAGGATAAATTGGGGTACGCGGATGTGGGTGTTTCTGAGGATGAGGAGGATGTGGAGAAGCAGGAGAAGTTTGAGGCTGAATATAATTTTAGGTTTGAGGAAGGGAAGGGAGACCAGGTTTTGGGCTATGCTAGGTTTACTGAAGGGACAGTTAGGAAGAAACCCAATGCTAGAAAACAACAGAGGGATAAGAAGAAGGAGAGATTGGCGCAGGCTGAGTTTGAGAGAAAGGAGGAGCTGAAGCATCTGAAGAATATTAGGAAGACGGAGATTTTGGAGAAGTTGGAGAGGATTAGGCAGATTGCGGGGTTAAAGGATGATGAGGGTAATTTGCTTGGGGAAGAGGATCTTGAGGAGGAGTTTGATCCTGAGGAGTATGATAGGAAGATGAGGGAGGCCTTTGGGGATGAGTACTATGGGGCGGAGGATGCAGATGAGAATTTTGAGGGGTATGATTTGGATGACCTTGAGAAGCCTGATTTTAATGCAGAGGATGAGCTTTTGGGGCTCCCCAGTCGATGGG
>RC54
AGGAGCTTCGGAGGGAGAAGAAGGAAGAGGAGGAGGCAATTAAGGAAGCCGAGCAGCGAGCAAAGGATGCCAACGTGGCAAGAAAATTGGAGGAGTATTTCGGCGGGGATGATGAGCTGGATGAGAATGAAAGGTTTTTGAAGAGTTATTTGTTGAATAAGGGGTGGATCGATAGAGATGAGTGGAAACTGGGTTACGAGGATGTGGGGGTTTCCGAGGACGAGGAGGAGGTGGAGAAGCAGGAGAAGTTTGAGGCCAAATATAATTTTAGGTTTGAGGAAGGGACGGGAGACCAGGTTTTGGGGTATGCTAGGTTTACCGAGGGGTCGATTAGGAAGAAACCCAATGCTAGAAAACAACAGAGAGAGAATAAGAAGGAGAGATTGGCGCAGGTTGAGTTTGAGAGAAAGGGGGAGCTGAAGCATCTGAAGAATATTAAGAAGAAGGAGATTTTGGAGAAGTTGGAGAAGATTAGGCAGGTTGCAGGGATAAAGGATGATGATGGTAATTTGCTTGGGGAAGACGATCTTGAGGAGGAGTTTGATCCTGAGGAGTATGATCGGAAGATGAGGGAGGCCTTTGGGGATGGGTACTATGGGGCGGAGGATGCAGATGAGAATTTTGAAGGGTATGATTTGGATGACCTGGAAAAGCCTGATTTTGATGCAGAGGATGAGCTTATGGGGCTCTCTAGCGGATGGG
>RR55
AGGAGCTTCGGAGGGAGAAGAAGGAAGAGGAGGAGGCAATTAAGGAAACCGAGCAGCGAGCAAAGGATGCCGACGTGGCAAGAAAATTGGAGGAGTATTTCGGCGGGGATGATGAGCTGGATGAGAATGAAAGGTTTTTGAAGAGTTATTTGTTGAATAAGGGGTGGATAGATAGAGATGAGTGTAAACTGGGTTACGAGGATGTGGGGGTTTCCGAGGACGAGGAGGAGGTGGAGAAGCAGGAGAAGTTTGAGGCCAAATATAATTTTAGGTTTGAGGAAGGGACGGGAGACCAGGTTTTGGGGTATGCTAGGTTTACCGAGGGGTCGATTAGGAAGAAACCCAATGCTAGAAAACAACAGAGAGAGAATAAGGAGGAGAGATTGGCGCAGGTTGAGTTTGAGAGAAAGGAGGAGCTGAAGCATCTGAAGAATATTAAGAAGAAGGAGATTTTGGAGAAGTTGGAGAAGATTAGGCAGGTTGCAGGGATAAAGAATGATGATGGTAATTTGCTTGGGGAAGACGATCTTGAGGAGGAGTTTGATCCTGAGGATTATGATCGGAAGATGAGGGAGGCCTTTGGGGATGGGTACTATGGGGCGGAGGATGCAGAAGAGAATTTTGAAGGGTATGATTTGGATGACCTGGAAAAACCTAATTTTGATGCAGAGGATGAGCTTATGGGGCTCCCTAGCGGATGGG
>SA1
AGGAGCTCCGGAGGGAGAAGAAGGAAGAGGAGGAGGCGATTAAGGAAGCTGAGCAGCGCTCCAAGGATGCTGTTGTGGCCAGGAAATTGGAGGAGTATTTTGGCAGGGATGATGGCCTGGATGAAAATGAAAAGTTTCTGAAGAGTTATTTGTTGAATAAGGGGTGGATCGATAGGGATCAGGGTAATTTGGGTTACGAGGACGTTGGGGTTTCTGAGGACGAGGAGGAAGTGGAGCAGCAGGAGAAGTTTGAGGCCGAATATAATTTTAGGTTCGAGGAAGGGATGGGAGATCAGGTTTTGGGGTATGCTAGGTTTACAGATGGGTCCGTTAGGAAGAAATCCAATGCTAGAAAACAGCAGAGAGAGAATAAGCAGGAGAGATTGGCGCAGGCTGAGTTTGAGAGAAAGGAGGAGCTGAAGCATCTGAAGAATATTAAGAAGAAGGAGATTTTGGAGAAGTTGGAGAAGATTAAGCAGATTGCGGGGATTAAGGATGAGGAGGGTAATTTGCTTGGGGAAGAGGATCTTGAGGAGGAGTTTGATCCTGAGGAGTATGATCGGAAGATGAGGGAGGCCTTTGGGGATGAGTACTATGGGGCGGAGGATGCGGATGAGAAGTTTGAGGGGTATGATTTGGATGACCTCGAGAAGCCTGATTTTGATGCAGAGGATGAGTTTCTGGGGCTCCCCAGCGGATGGG
>SC0
AAGAGCTTCGGAGGGAGAAAAAAGAAGAGGAGGAGGCGATAAAAGAAGCCGAGCAGCGCGCCAAGGATGCTGATGTGGCGAGAAAATTGGAGGAGTATTTTGGTGGCGATGATGAGTTGGATGAGAATGAAAGGTTTTTGAAAAGCTATTTGTGTAATAAAGGGTGGATTGATAGAGAGCAGAATAATTTTGGTTATGAGGATGTAGTGGTTTCTGAGGATGAGGAGGAGGTGGAGAAGCAGGAGAAGTTTGAGGCTCAGTATAATTTTAGGTATGAGGAAGGGAAGGGAGACCAGGTTTTGGGGTATGCTAGGTTTACTGACGGGTCTATTAGGAAGAAACCCAATGCTAGAAAACAGCAGAGGGAGAATAAGAAGGAGAGGTTGGCGCAGGCTGGGTTTGAGAGAAAGGAGGAGCTGAAGCAGCTCAAGAATATTAAGAAGAAGGAGATTTTGGACAAGTTGGAGAAGATTAGGCAGATTGCAGGGATAAAGGAGGATGATGGTAATTTGCTTGGGGAAGAGGATCTTGAGGAGGAGTTTGATCCTGAGGAGTATGATAAAAAGATGAAGGAGGCCTTTGGGGATGGCTACTATGGGGCGGAGGATGCAGATGAGAATTTTGAGGGATATGATGATTTGGATGAAAAAAAACCTGAATTTGATACAGATGACGAGCTTCTGGCCATTGGGAGAGACTCAC
>SE46
AAGAACTTCTCCAGGAGAAGGAGGAGGAGGAAGAAGCGGTCGCAGAAGCTGAAAGGCGTGCCAAGGATGCGGACATTGTGCGGAGATTGAATGACTACTTTGGAAAAGATGATGACTTGGATGAGAATGAGAAGTTTTTGAAGGATTATCTCTTGAATAAGGGTTGGATTGACAAAGAGAAGCAGCCATTTTCTTATCGAGGCGAGGGGGTTTTGGAAGATGAGGAGGAGTTGGATAAACAGGACAGGTTTGAGGCAGACTACAATTTCAGATTTGAAGAAGGCGCGGGCGATCAGGTGCAGGGTCATGCTAGGTTCACTGAAGGGTCCGTTAGGAAGAAGCCTAATGCAAGAAAGTTTCAGAGGGAGAGCAAGAAGGCACGGGTTGCTCTGGCTGAGTTTGAACGGAAAGAGGAGCTGAAACAGTTGAAGAACATTAAGAAGAAGGAAATTATGGAGAAGCTTGAAAAGATCAGAAATGTTGCAGGGGTGGGGTCTGAGCACGGTCAGTTGCTGGATGAGGAAGACCTTGATGAGGATTTCGATCCTGAGGAGTATGACAGGAAGATGAGCTTGGCCTTTGGGGATGAGTATTATGAGGCAGATGATGCGGATGCGGATTTTCAAGGCTATGATCCGGATGGGCTAGAAAAACCTGATTTTGATGTGGAGGATGAACTGTTGGGGCTTCCCAAGGGCTGGG
>SG23
AGGAGATTAAGCGTGAAAAGCAGGAGGAAGAGGAGGCTATTAAGGAGGCAGAGCAGCGGGCTAAGGATGTAGATATTGCCCGTCGGTTGGACGACTATTTTGGTAAGGATGATGATTTGGATGATAATGACAGATTTTTGAAGAGCTATTTGTTGAATAAAGGGTGGATTGAGCGGGAGGAGAAGGGTTTGGGGTATGGGGATGTGGGGGTTTCGGAGGATGAGGAGGAACTGGAGAAGCAGGATAAGTTTGAGGCAGGCTATAATTTTAGGTTTGAGGAAGGGGCAGGTGATCAGGTGCTGGGGCATGCCAGGTTTACGGAGGGGTCGGTGAGGAAGAAGCCAAATTCGAGGAAGCAGCAGAGGGAAAAGAAGAAGGAGAGGTTAGAGCAATCTGAATTTGAGAGGAAGGAAGAATTGAAACATCTCAAGAATATCAAGAAGAAGGAGATCATGCAGAAGCTTGAGAAGATCAGACAGGTTGCTGGGGTAAATGATGATCAGGGTAATGTGTTGGATGAAGGGGACCTTGATGAGGACTTTGATCCGGATGAATATGATATGAAGATGAAAAAAGCTTTTGGAGACGAGTACTATGGTGCACAAGATGTAGATGAGAACTTTGAGGGCTATGATGAATATGATTTCGAAAAACCAGATTTTGATGCAGAAGATGAACTTCTGGGTCTTCCTAAAGGTTGGG
>SS22
AGGAGATTAAGCGCGAAAAGCAGGAGGAAGAGGAGGCTGTTAAGGAGGCAGAGCAGCGGGCTAAGGATGCAGATATTGCCCGTCGGTTGGACGACTATTTTGGTAAGGATGATGATTTGGATAATAATGACAGGTTTTTGAAGAGCTATTTGTTGAATAAAGGATGGATTGAGCGGGAGGAGAAAGGTTTGGGGTATGGGGATGTGGGGGTTTCGGAGGATGAGGAGGAGCTGGAGAAGCAGGATAAGTTTGAGGCAGGCTATAATTTTAGGTTTGAGGAAGGGGCAGGTGATCAGGTGCTTGGGCATGCCAGGTTTACGGAGGGGTCGGTGAGGAAGAAGCCAAATTCGAGGAAGCAGCAGAGGGAAAAGAAGAAGGAGAGGTTAGAGCAATCTGAATTTGAGAGGAAGGAAGAATTGAAACATCTCAAGAATATCAAGAAGAAGGAGATCATGCAGAAGCTTGAGAAGATCAGACAGGTTGCCGGGGTAA---ATGACGAGGGTAATGTGTTGGATGAAGGGGACCTTGATGAGGACTTTGATCCGGATGAATATGATATGAAGATGAAAAAAGCTTTTGGAGATGAGTACTATGGCGCTCAAGATGTAGATGAGAACTTTGAGGGCTATGATGAATATGATTTGGAAAAACCAGATTTTGATGCAGAAGATGAACTTCTGGGTCTTACCAAAGGTTGGG
>SV36
AGGAGCTTCGCCGTGAAAAAAAAGAGGAAGAGGAGGCCATCAAAGAGGCAGAACTGCGTGCTAAGGATGCAGATATTGCACGCAGATTGGAAGACTATTTTGGCAAGGACGATGATTTGGATGAGAAGGACAGATTTTTGAAGAGCTATTTGTTGAATAAAGGGTGGATTGACAGCGAGAAAAATGGCTTTGGGTATGATGATGTGGGGGTTTCCGAGGATGAGGAGGAATTGTTAAAGCAGGATAAGTTTGAGGCTAGTTATAATTTCAGATTTGAGGAAGGTGCAGGGGATCAGGTTTTAGGACACGCTAGATTTACAGAAGGGTCGGTCAGAAAGAAGCCCAATGCTAGGAAGCAGCAGCGAGAGAATAAAAAGGAGAGGATCGCCCACGTTGAATTTGAGAGGAAGGAGGAGTTGAAGCATTTGAAGAATATCAAGAAGGAGGAGATTATGAAGAAGCTTGAGAAGATCAGGCAGATCGCGGGGATCAAGGATGATATGGGCAATGTGGTGGATGAAGAGGACCTTGATGACGACTTTGATCCCGAGGAGTACGATAGGAAGATGAGAGAGGCTTTTGGGGATGATTACTATTGGGCCCCGGATGCTGATGAAAATTTTGAGGGGTACGAGGAGTATGATTTGGAGAAGCCTGATTTTGATATGGAGGATGAGCTTTTGGGGCTTCCCAAAGGTTGGG
>TA17
ATGAGGTTAAGCGCGAAAAGCAGGAGGAAGAGGAGGCCGTTAAGGAGGCAGAGCAGCGGGCCAAGGACGCAAATATTGCCCGTCGGTTGGAGGACTATTTTGGCAAGGATGATGATTTGGATGATAATGACAGGTTTTTGAAGAGCTATTTGTTGAATAAAGGGTGGATTGAGCGAGAGGAGAAGAGTTTGGGCTATGGGGATGTAGGGGTTTCGGAGGATGAGGAGGAACTGGAGAAGCAAGATAGGTTTGAGGCAGAATATAATTTTAGGTTCGAGGAAGGGGAAGGTGATCAGGTGCTAGGGCATGCTAGGTTTACGGAGGGGTCAGTGAGAAAGAAGCCGAATTCAAGGAAGCAGCAGAGAGAGAAGAAAAAGGAGAGGTTGCTGCAAACTGAATTTGAGAGGAAGGAAGAATTGAAACATCTCAAGAATATCAAGAAGAAAGAGATTATGGAGAAGCTCGAGAAAATCAGACAGGTAGGCGGGATAAAGGATGATGAGGGTAATATGCTGGATGAAAGGGACCTTGACGAGGACTTCGACCCGGATGAATACGATAGGAAGATGACAGAAGCCTTTGGAGACGAGTATTATGGTGCTGAAGATGTAGATGAGAACTTTGAGGGCTATGATGAATTTGATTTGGAGAAACCAAATTTTGACGCAGAAGATGAACTTTTGGGTCTGCCCATAGGTTGGG
>TB39
AGGAGCTTAAGCGTGAAAAACAGGAGGAACATGAGGCTGTTAAGGAGGCTGAGCAGCGGGCTAAGGACGCAGATATTGCGCGGAGGCTGGAGGATTATTTTGGCAAGGATGATGATTTAGACGACAATGAGAGGTTTTTGAAGAGCTATTTGTTGACTAAAGGGTGGATTGAGAGGGAGGAGAAGGGTTTGGGGTATGGGGATGTGGGGATTTCCGAGGATGAGGAGGAATTGGAGAAGCAGGAGAGGTTTGAGGCAGGTTATAATTTTAGGTTTGAGGAGGGTGCAGGTGATCAGGTGTTGGGACATGCCAGGTTTACTGAGGGAACTGTGAGGAAGAAGCCGAATGTGAGGAAGCAGCAGAGGGAGAAGAAGAAGGATAGGCTGGCTCATGCTGAATTTGAAAGGAAGGAAGAGTTGAAGTATTTGAAGAATATCAAGAAGAAGGAGATTATGGAGAAGCTTGAGAAGATCAGGCAAGTTGCGGGGATAAAGGATGATCAGGTTAAGGTATTGGACGAAGAGGATCTGGATGAGGACTTTGATCCGGATGAGTATGATGGGAAGATGAGAGAGGCTTTTGGAGACAAATACTATGGGTCTCTAGATGCAGATGAAAACTTTGAA----------------------------------------------------------------------------
>TC31
AGGAGCTCCGCCGTGAAAAGAAAGAAGAAGAGGAGGCCGTAGCTGAGGCCGAGCAGCGGGCCAAAGATGCTGGCATTGCAAAGAAACTCAACGAGTATTTTGGTAAGGACGATGATTTGGACGAGAATGATAGGTTTTTGAAGAATTATTTAATGAATAAGGGGTGGATTGAAAGGGAAAGTAAGGGTTTTGATTATGAGGACGTTGGGGTTTCTGAGGACGAGGAAGAGTTGGAGGAGCAGGAGAGGTTCGAGGCGGATTATAATTTTAGGTTCGAGGAGGGTGCCGGGGATCAGGTGTTGGGCCATCCGAGGTTTGCTGACGGTTCTGTGAGGAAGAAGCCGAATGCGAGGAAGCTTCAGAGGAAGAATAAGCAGGAGAGGCTGGCTTTGGCCGAGTTTGAGAGGAAGGAGGAGTTGAAGCACTTGAAAAATGTTAAAAAGAGGGAGATTTTGGAAAAGCTTGAGAAGATTAGGGCTGTGGCTGGGGTCGTAGGCGATCAGGGTAATGTTGTGGATGAGGACGATCTCGACGACGACTTCGATCCTGCGGATTATGATCGGAAGATGAGGGAGGCATTTGGGGATGAGTACTATGGGGCTGAAGATCCAGACGAGGAGTTTCAGGGACGTGATGTAGATTACTTGGAGAAGCCTGATTTTGATGCTGAGGACGAGCTGTGGGGTCTGCCCCAGGGTTGGG
>TN1
AGGAGCTCAAGCGTGAAAAAAAGGAGGAAGAGGAGGCAGGTAAGGAGGCAGAGCAGAGGGCTAAAGATGCAGATATTGCGAGGAGGCTGGATGATTATTTTGGCAAGGATGATGATTTGGATGACAGCGACAGGTTTTTGAAGAGCTATTTGTTGAATAAAGGGTGGATTGAGAGGGAGGAGAAGGGTTTGGGATATGGCGATGTGGGGGTTTCCGAGGACGAGGAGGAATTGGAGAAGCAGGACAGGTTTGAGGCAGGTTATAATTTTAGGTTTGAGGAGGGCGCAGGCGATCAGGTGTTGGGACATGCCAGGTTTACTGATGGATCCGTAAGGAAGAAGCCAAATTCAAGGAAGCAACAGAGGGAGAAGAAGAAGGAGAGGCTGGCTCAGGCTGAATTTGAGAGGAAGGAAGAGTTGAAGCAGCTGAAGAACATCAAGAAGAAGGAGATCATGGAGAAGCTTGAGAGGATCAGACACGTTGCGGGGATAAGGAATGATCAGGGTAATGTATTGGAGGGAGATGACCTTGATGAGGACTTTGATCCTGATGAGTATGATAGGAAGATGAGAGAGGCTTTTGGAGACAAATACTATGGGACTCTAGATCCAGATGAGAACTTTGAGGGGTATGATGAATATGATTTGGAGAAACCGGATTTCGATGCAGAGGATGACCTTTTGGGTCTTCCCAAAGGTTGGG
>TO14
ATGAGATTAAGCGCGAAAAGCAGGAGGAAGAGGAGGCTGTTAAGGAGGCAGAGCAGCGGGCCAAGGATGCAGATATTGCGCGTCGGTTGGATGAGTATTTTGGCAAGGATGATGATTTGGATGATAATGACAAGTTTTTGAAGAGCTATTTGTTGAATAAAGGGTGGATTGAGCGGGAGGAGAAGGGTTTAGGGTATGGGGATGTGGGGATTTCGGAGGATGAGGAGGAACTGGAGAAGCAGGATAGGTTTGAGGCAGACTATAATTTTAGGTTTGAGGAAGGAGCAGGTGATCAGGTGCTGGGGCATGCCAGGTTTACGGAGGGGTCAGTGAGGAAGAAGCCAAATTCAAGGAAGCAGCAGAGAGAGAAGAAGAAGGAGAGGTTGCTGCAAACTGAATTTGAGAGGAAGGAAGAATTGAAACATCTCAAGAATATCAAAAAGAAGGAGATCATGGAGAAGCTTGAGAAGATCAGACAGGTTGCTGGGGTAAAGGATGATGAGGGTAATATGTTGGATGAAAGGGACCTCGACGAGGACTTCGATCCGGATGAATATGATATGAAGATGAGAGAAGCTTTTGGAGACGAGTACTATGGTGCTCAAGATGTAGATGAGAACTTTGAGGGCTATGATGAATTGGATGTGGAGAAACCAGATTTTGAGGCAGAAGATGAACTTTTGGGTCTTCCCAAAGGATGGG
>TPL03
AGGAGCTTCGGAGGGAGAAGAAGGAAGAGGAGGAGGCAATTAAGGAAGCCGAGCAGCGAGCCAAGGATGCTGACGTGGCGAGAAAATTGGAGGAGTATTTTGGCGGGGATGATGGTCTGGATGAGAATGAAAGGTTTTTGAAGAGTTATTTGTTGAATAAGGGGTGGATCGATAGAGATGAGGGTAAACTGGGTTACGAGGATGTGGGAGTTTCCGAGGACGAGGAGGAGGTTGAGAAACAGGAGAAGTTTGAGGCCAAATATAATTTTAGGTTTGAGGAAGGGACGGGAGACCAGGTTTTGGGGTATGCTAGGTTTACCGAGGGGTCCATTAGGAAGAAACCCAATGCTAGAAAACAACAGAGAGAGAATAAGGAGGAGAGATTGGCGCAGGCTGAGTTTGAGAGAAAGGAGGAGCTGAAGCATCTGAAGAATATTAAGAAGAAGGAGATTTTGGAGAAGTTGGAGAAGATTAGGCAGATTGCAGGGATGAAGGATGATGATGGTAATTTGCTTGGGGAAGAGGATCTTGAGGAGGAGTTTGATCCTGAGGAGTATGATCGGAAGATGAGGGAGGCCTTTGGGGATGAGTACTATGGGGCGGACGATGCAGATGAGAATTTTGAAGGGTATGATTTGGATGACCTGGAGAAGCCTGATTTTGATGCAGAGGATGAGCTTATGGGGCTCCCCAGCGTATGGG
>WN5
AGGAGCTCAGGCGGGAGAAAGAGGAGGAACGCGAGGCAATTAAGGAGGCGGAGCAGCGTGCCAAGGATGCTGATATTGCGAAGAAATTGAACGAGTATTTCGGTAGGGATGATGACCTCGATGAAAATGAAAGGTTTTTGAAGAGTTATCTGTTGAATAAGGGGTGGATCGACAAGGACCAGAAAACGTGGGGGTATGAGGACATTGATGTGTCGCAGGACGAGGAGGAGTTGGAGAAGCAGGACAGGTTTGAGGCTGATTACAATTTTAGGTTTGAGGAGGGTGCGGGGGACCAGGTTTTGGGGCATGCCAGGTTTATGGAGGGGTCGGTGAGAAAGAAACCGAATGCAAGGAAACAGCAAAGGGAGAATAAGAGGGAAAGGCTGGCTCAGGCTGAGTTTGAGAGGAAGGAGGAGTTGAAACAGCTGAAGAACATCAAGAAGAGGGAGATCATGGAGAAGCTTGAGAAGATAAGGCAGATTGCCGGGGTCAAGGATGATGAGGGGAATTTGCTTGATGAGGAGGACCTAGAGGAGGAGTTTGATCCCGAGGACTATGATAGGAAGATGAGGAAGGCTTTTGGGGACGAGTACTATGGGGCAGAGGATCCAGACGAGAATTTTGAGGGTTATGATTTATGTGACTTGGAGAAACCTGATTTTGATGCCGAGGATGAGCTCTTGGGCCTTCCCAAGGGTTGGG
>WS10
AGGAGATTAAGAGGGAAAAGAAGGAGGAAGAGGAGGCTGTTAAGGAGGCAGAGCAGCGGGCTAAGGATAAAGATATTGCTCGTCGACTGGAGGACTATTTTGGCAAGGATGATGATTTAGATGAGAATGAGAAGTTTTTGAAGAGCTATTTGTTGAATAAAGGGTGGATTGATCGGGAGGAGAAGGGTTTGGGGTATGGGGATGTAAATATTTCGGAGGATGAGGAGGAATTGGAGAAGCAGGATAGGTTTGAGGCAGACTATAATTTTAGGTTTGAGGAAGGGGCAGGTGATCAGGTGCTTGGGCATGCCAGGTTTATGGAGGGGTCAGTAAGGAAGAAGCCAAATGCAAGGAAGCAACAGAGAGAGAAGAAGAAGGAGAGGTTGCTACAAGCTGAATTTGAGAGGAAGGAAGAATTGAAACATCTGAAGAATATCAAGAAGAAAGAGATCATGGAAAAGCTTGAGAAGATTAAACAGGTTGCTGGGGTAAAGGATGATGAGGGTAATATGTTGGATGAAATGGACCTTGATGAGGACTTCAATCCGGGTGAATATGATATGAAGATGAGAGAAGCTTTTGGAGACGAATATTATGGAGCTCAAGATGTAGACGAGAACTTCGAGGGCTGTGATGAATTGGATTTGGAAAAACCAGATTTTGACGCAGAAGATGAACTTTTGGGTTTTCCCCAAGGTTGGG
>WW11
AGGAGATTAAGAGGGAAAAGAAGGAGGAAGAGGAGGCTGTTAAGGAGGCAGAGCAGCGGGCTAAGGATAAAGATATTGCTCGTCGACTGGAGGACTATTTTGGCAAGGATGATGATTTAGATGAGAATGAGAAGTTTTTGAAGAGCTATTTGTTGAATAAAGGGTGGATTGATCGGGAGGAGAAGGGTTTGGGGTATGGGGATGTAAATATTTCGGAGGATGAGGAGGAATTGGAGAAGCAGGATAGGTTTGAGGCAGACTATAATTTTAGGTTTGAGGAAGGGGCAGGTGATCAGGTGCTTGGGCATGCCAGGTTTATGGAGGGGTCAGTAAGGAAGAAGCCAAATGCAAGGAAGCAACAGAGAGAGAAGAAGAAGGAGAGGTTGCTACAAGCTGAATTTGAGAGGAAGGAAGAATTGAAACATCTGAAGAATATCAAGAAGAAAGAGATCATGGAAAAGCTTGAGAAGATTAAACAGGTTGCTGGGGTAAAGGATGATGAGGGTAATATGTTGGATGAAATGGACCTTGATGAGGACTTCAATCCGGGTGAATATGATATGAAGATGAGAGAAGCTTTTGGAGACGAATATTATGGAGCTCAAGATGTAGACGAGAACTTCGAGGGCTGTGATGAATTGGATTTGGAAAAACCAGATTTTGACGCAGAAGATGAACTTTTGGGTTTTCCCCAAGGTTGGG
