# Supplementary material for: Development of a Target Enrichment Probe Set for Conifer (REMcon)
Source: Biology (Basel). 2024 May 22;13(6):361. doi: 10.3390/biology13060361 (PMC11200496; doi:10.3390/biology13060361)
Supplement: Supplementary file 1 [file biology-13-00361-s001.zip › biology-2960267-supplementary/Sup data/tables.xlsx]

## Sheet: Table S1 - details of genes
locus	gene identifier (Thuja plicata genome)	Arabidopsis ortholog	sample recovery	alignment length	average read depth
0	Thupl.28386547s0001	AT5G14260	68	1223	71
1	Thupl.28973931s0001	AT2G34640	67	952	89
2	Thupl.29353612s0003	AT2G28605	69	329	209
3	Thupl.29358072s0002	AT1G15390	69	1075	171
4	Thupl.29367399s0002	AT2G33630	68	747	137
5	Thupl.29377034s0012	AT1G57770	68	1065	126
6	Thupl.29377042s0020	AT1G07970	65	940	113
7	Thupl.29377050s0002	AT5G51050	69	1024	117
8	Thupl.29377099s0012	AT2G33450	62	657	58
9	Thupl.29377100s0009	AT4G33030	69	864	217
10	Thupl.29377109s0015	AT3G47860	69	513	113
11	Thupl.29377138s0001	AT3G17170	67	746	72
12	Thupl.29377249s0029	AT4G36530	67	712	47
13	Thupl.29377299s0005	AT1G21840	68	714	262
14	Thupl.29377319s0005	AT1G17160	65	721	100
15	Thupl.29377331s0001	AT4G27390	41	933	55
16	Thupl.29377370s0012	AT5G06410	39	391	54
17	Thupl.29377405s0009	AT1G48175	36	656	41
18	Thupl.29377419s0004	AT4G24090	69	1182	135
19	Thupl.29377563s0009	AT4G17760	68	598	84
20	Thupl.29377609s0008	AT2G02300	66	457	265
21	Thupl.29377609s0021	AT5G08720	25	649	20
22	Thupl.29377617s0003	AT2G24830	22	329	52
23	Thupl.29377710s0001	AT1G07130	66	512	212
24	Thupl.29377777s0001	AT4G18372	64	585	70
25	Thupl.29377840s0007	AT4G35910	63	542	107
26	Thupl.29377855s0003	AT2G36145	68	651	53
27	Thupl.29377864s0002	AT4G28020	66	873	104
28	Thupl.29378015s0013	AT5G06430	59	703	26
29	Thupl.29378054s0004	AT4G01040	67	1658	108
30	Thupl.29378134s0006	AT1G05055	68	1086	185
31	Thupl.29378174s0009	AT1G43580	68	810	122
32	Thupl.29378215s0011	AT2G19870	69	746	233
33	Thupl.29378352s0008	AT5G02250	68	1020	141
34	Thupl.29378367s0004	AT2G34980	69	1607	262
35	Thupl.29378388s0015	AT5G48330	69	750	135
36	Thupl.29378424s0012	AT1G30070	67	332	96
37	Thupl.29378475s0002	AT2G40760	69	1049	207
38	Thupl.29378484s0002	AT1G08460	69	1065	158
39	Thupl.29378575s0018	AT5G67530	69	756	176
40	Thupl.29378652s0007	AT1G65030	69	619	254
41	Thupl.29378685s0006	AT3G57910	65	957	108
42	Thupl.29378735s0028	AT5G06830	68	718	140
43	Thupl.29378858s0001	AT2G34460	64	605	69
44	Thupl.29378893s0006	AT2G30100	68	718	241
45	Thupl.29378940s0007	AT4G11980	63	485	56
46	Thupl.29379039s0001	AT4G36390	68	1024	376
47	Thupl.29379040s0006	AT5G49570	66	996	118
48	Thupl.29379160s0019	AT2G40570	69	1255	146
49	Thupl.29379245s0001	AT5G13390	69	1434	199
50	Thupl.29379270s0012	AT2G37560	69	1038	114
51	Thupl.29379404s0012	AT5G10920	69	534	166
52	Thupl.29379409s0013	AT4G31460	69	850	104
53	Thupl.29379457s0010	AT5G11980	68	408	96
54	Thupl.29379470s0021	AT2G31955	68	1405	159
55	Thupl.29379518s0001	AT2G22650	62	884	42
56	Thupl.29379713s0030	AT1G03750	63	1370	216
57	Thupl.29379926s0001	AT3G04560	69	826	135
58	Thupl.29379975s0001	AT5G13520	69	1442	188
59	Thupl.29380051s0003	AT4G38890	67	1383	111
60	Thupl.29380148s0043	AT4G28740	69	652	190
61	Thupl.29380181s0031	AT2G20330	67	1787	109
62	Thupl.29380226s0001	AT3G25660	62	1002	104
63	Thupl.29380422s0024	AT1G49380	68	328	224
64	Thupl.29380423s0004	AT4G36650	69	956	105
65	Thupl.29380437s0007	AT3G26580	64	1577	84
66	Thupl.29380468s0004	AT5G64150	67	910	225
67	Thupl.29380479s0002	AT1G12370	67	717	53
68	Thupl.29380685s0012	AT4G27600	69	646	208
69	Thupl.29380736s0015	AT1G36310	69	1501	197
70	Thupl.29380801s0012	AT4G37510	69	1085	143
71	Thupl.29380857s0021	AT2G20790	69	955	295
72	Thupl.29380954s0001	AT2G44760	69	702	195
73	Thupl.29381102s0007	AT4G38020	68	615	158
74	Thupl.29381177s0003	AT1G56345	69	838	228
75	Thupl.29381236s0018	AT4G00030	67	1038	144
76	Thupl.29381242s0003	AT2G26680	68	860	246
77	Thupl.29381242s0004	AT2G44660	67	628	334
78	Thupl.29381257s0007	AT1G21370	62	661	117
79	Thupl.29381280s0002	AT2G36740	61	995	107
80	Thupl.29381331s0018	AT5G20220	64	792	87
81	Thupl.29381387s0005	AT1G28560	68	343	198
82	Thupl.29381436s0016	AT4G26980	68	913	85
83	Thupl.29381478s0001	AT5G54840	62	441	59
84	Thupl.29381522s0008	AT2G38270	69	600	153
85	Thupl.29381542s0002	AT2G04270	62	676	64
86	Thupl.29381554s0005	AT2G46890	68	656	185
87	Thupl.29381594s0017	AT1G74640	67	606	108
88	Thupl.29381599s0007	AT5G19130	68	746	266
89	Thupl.29381716s0007	AT3G03790	67	501	106
90	Thupl.29381726s0008	AT5G39410	68	728	177
91	Thupl.29381749s0005	AT2G02590	68	511	164
92	Thupl.29381795s0009	AT5G65860	69	668	132
93	Thupl.29382023s0011	AT5G16210	66	402	150
94	Thupl.29382039s0004	AT2G04270	58	458	108
95	Thupl.29382266s0004	AT2G46000	64	535	66
96	Thupl.29382280s0002	AT4G29070	68	774	120
97	Thupl.29382414s0010	AT1G02410	67	1820	96
98	Thupl.29382416s0008	AT3G24315	53	293	41
99	Thupl.29382435s0001	AT3G24080	69	702	391

## Sheet: Table S2 - samples and gene rec
		sample	Collection number	ungapped bp	target contigs	target contigs no paralogs	number of paralogs
Araucaria angustifolia (Bertol.) Kuntze	Araucariaceae	AA3	REM 1	74295	95	74	21
Abies holophylla Maxim.	Pinaceae	AH26	REM 2	70649	97	40	57
Abies procera Rehder	Pinaceae	AP25	REM 3	71786	96	49	47
Acmopyle pancheri Pilg.	Podocarpaceae	APA47	REM 4	75242	95	69	26
Actinostrobus arenarius C.A.Gardner	Cupressaceae	AA60	REM 5	62546	93	40	53
Afrocarpus falcatus (Thunb.) C.N.Page	Podocarpaceae	AF1	REM 6	77135	95	76	19
Afrocarpus gracilior (Pilg.) C.N.Page	Podocarpaceae	AG2	REM 7	71393	94	72	22
Agathis microstachya J.F.Bailey & C.T.White	Araucariaceae	AME1	REM 8	68571	94	67	27
Agathis robusta (C.Moore ex F.Muell.) F.M.Bailey	Araucariaceae	AR2	REM 9	22804	53	45	8
Araucaria araucana (Molina) K.Koch	Araucariaceae	AAR4	REM 10	76320	97	64	33
Athrotaxis selaginoides D.Don	Cupressaceae	AS57	REM 11	68615	99	82	17
Callitris macleayana (F.Muell.) F.Muell.	Cupressaceae	CM9	REM 12	78753	100	36	64
Callitris oblonga Rich.	Cupressaceae	CO8	REM 13	70539	94	32	62
Cedrus brevifolia Elwes & Henry	Pinaceae	CB35	REM 14	67909	95	57	38
Cedrus deodara (Roxb. ex D.Don) G.Don	Pinaceae	CDE34	REM 15	72316	97	56	41
Cephalotaxus fortunei Hook.	Taxaceae	CF38	REM 16	73396	96	54	42
Cephalotaxus harringtonia (Knight ex J.Forbes) K.Koch	Cupressaceae	CHA37	REM 17	77300	96	49	47
Chamaecyparis pisifera (Siebold & Zucc.) Endl.	Cupressaceae	CP16	REM 18	81209	100	62	38
Chamaecyparis thyoides (L.) Britton, Sterns & Poggenb.	Cupressaceae	CT15	REM 19	78003	99	51	48
Cryptomeria japonica D.Don	Cupressaceae	CJ24	REM 20	80262	100	70	30
Cunninghamia konishii Hayata	Cupressaceae	CK7	REM 21	75499	98	53	45
Cunninghamia lanceolata Hook.	Cupressaceae	CL6	REM 22	75452	99	53	46
Cupressus chengiana S.Y.Hu	Cupressaceae	CH19	REM 23	68382	97	61	36
Cupressus duclouxiana Hickel	Cupressaceae	CD18	REM 24	58426	89	60	29
Cycas revoluta Thunb.	Cycadaceae	CR44	REM 25	51347	80	61	19
Dacrycarpus dacrydioides (A.Rich.) de Laub.	Podocarpaceae	DD1	REM 26	71032	95	72	23
Dacrycarpus imbricatus (Blume) de Laub.	Podocarpaceae	DIM50	REM 27	75782	96	68	28
Dacrydium beccarii Parl.	Podocarpaceae	DB53	REM 28	74193	95	70	25
Dacrydium cupressinum Sol. ex G.Forst.	Podocarpaceae	DC1	REM 29	71074	93	70	23
Diselma archeri Hook.f.	Cupressaceae	DA12	REM 30	78030	99	54	45
Encephalartos natalensis R.A.Dyer & I.Verd.	Zamiaceae	EN45	REM 31	45418	76	35	41
Falcatifolium taxoides (Brongn. & Gris) de Laub.	Podocarpaceae	FTS1	REM 32	73308	95	68	27
Fitzroya cupressoides (Molina) I.M.Johnston	Cupressaceae	FC13	REM 33	77449	100	24	76
Ginkgo biloba L.	Gingkoaceae	GG1	REM 34	64667	90	76	14
Halocarpus bidwillii (Hook.f. ex Kirk) Quinn	Podocarpaceae	HB41	REM 35	75091	97	59	38
Juniperus communis L.	Cupressaceae	JU21	REM 36	76398	100	39	61
Juniperus oxycedrus L.	Cupressaceae	JO20	REM 37	75994	99	49	50
Keteleeria evelyniana Mast.	Pinaceae	KE1	REM 38	63913	95	39	56
Lepidothamnus fonkii Phil.	Podocarpaceae	LF2	REM 39	46053	76	63	13
Manoao colensoi (Hook.) Molloy	Podocarpaceae	MC0	REM 40	73806	94	81	13
Microcachrys tetragona Hook.f.	Podocarpaceae	MT0	REM 41	75349	94	72	22
Nageia nagi Kuntze	Podocarpaceae	NN48	REM 42	68090	92	76	16
Pherosphaera fitzgeraldii (F.Muell.) Hook.f.	Podocarpaceae	PF1	REM 43	74630	92	73	19
Pherosphaera hookeriana W.Archer bis	Podocarpaceae	PH2	REM 44	72926	91	70	21
Phyllocladus trichomanoides D.Don	Podocarpaceae	PTA0	REM 45	67670	94	74	20
Picea glauca (Moench) Voss	Pinaceae	PG28	REM 46	76386	98	51	47
Picea smithiana Boiss.	Pinaceae	PS27	REM 47	67922	96	58	38
Pinus brutia Ten.	Pinaceae	PB33	REM 48	70145	97	41	56
Podocarpus lawrencei Hook.f.	Podocarpaceae	TPL03	REM 49	72925	95	72	23
Podocarpus spinulosus R.Br. ex Mirb.	Podocarpaceae	PSF43	REM 50	72993	95	79	16
Prumnopitys andina (Poepp. ex Endl.) de Laub.	Podocarpaceae	PA42	REM 51	76436	95	83	12
Prumnopitys ferruginea (D.Don) de Laub.	Podocarpaceae	PFM1	REM 52	71587	93	76	17
Pseudotsuga menziesii (Mirb.) Franco	Pinaceae	PM29	REM 53	69604	97	39	58
Retrophyllum comptonii (J.Buchholz) C.N.Page	Podocarpaceae	RC54	REM 54	68750	94	74	20
Retrophyllum rospigliosii (Pilg.) C.N.Page	Podocarpaceae	RR55	REM 55	68322	94	69	25
Saxegothaea conspicua Lindl.	Podocarpaceae	SC0	REM 56	70452	94	64	30
Sciadopitys verticillata Siebold & Zucc.	Sciadopityaceae	SV36	REM 57	76431	100	20	80
Sequoia sempervirens Endl.	Cupressaceae	SS22	REM 58	76419	99	41	58
Sequoiadendron giganteum (Lindl.) J.Buchholz	Cupressaceae	SG23	REM 59	80320	99	66	33
Stangeria eriopus (Kunze) Baill.	Strangeriaceae	SE46	REM 60	42697	75	51	24
Sundacarpus amarus (Blume) C.N.Page	Podocarpaceae	SA1	REM 61	76871	95	78	17
Taxus baccata L.	Taxaceae	TB39	REM 62	76176	97	50	47
Tetraclinis articulata Mast.	Cupressaceae	TA17	REM 63	74565	97	62	35
Thuja occidentalis L.	Cupressaceae	TO14	REM 64	78346	100	68	32
Torreya nucifera Siebold & Zucc.	Taxaceae	TN1	REM 65	75743	97	68	29
Tsuga canadensis (L.) Carrière	Pinaceae	TC31	REM 66	73334	96	33	63
Widdringtonia schwarzii Masters	Cupressaceae	WS10	REM 67	72961	98	74	24
Widdringtonia wallichii Endl.	Cupressaceae	WW11	REM 68	68144	96	75	21
Wollemia nobilis W.G.Jones, K.D.Hill & J.M.Allen	Araucariaceae	WN5	REM 69	74794	96	68	28

## Sheet: Table S3- gene recovery per fam
	Table S3: Recovery of targeted gene regions across conifer familes and four non conifer gymnosperms. Locus recovery is averaged across samples (n) and the minimum and maximum recovery per seample is indicated.
		n	average locus recovery	min	max
	Araucariaceae	5	79	47	90
	Cupressaceae	22	98	94	100
	Pinaceae	11	81	77	84
	Podocarpaceae	26	82	68	88
	Sciadopityaceae	1	95	-	-
	Taxaceae	3	96	95	97
	non conifer Gymnosperms	4	72	56	73
	Ar.	Cup.	Pin.	Pod.	Tax.					Ar.	Cup.	Pin.	Pod.	Tax.
	95	93	97	95	96					95	93	97	95	96
	94	99	96	95	97					94	99	96	95	97
	53	100	95	94	97					53	100	95	94	97
	97	94	97	95						97	94	97	95
	96	96	95	96						96	96	95	96
		96	98	95							96	98	95
		100	96	93							100	96	93
		99	97	95							99	97	95
		100	97	97							100	97	97
		98	96	76							98	96	76
		99		94							99		94
		97		94							97		94
		89		92							89		92
		99		92							99		92
		100		91							100		91
		100		94							100		94
		99		95							99		95
		99		95							99		95
		97		93							97		93
		100		94							100		94
		98		94							98		94
		96		94							96		94
				95									95
